# Supplementary material for: A Strategy for O-Glycoproteomics of Enveloped Viruses—the O-Glycoproteome of Herpes Simplex Virus Type 1
Source: PLoS Pathog. 2015 Apr 1;11(4):e1004784. doi: 10.1371/journal.ppat.1004784 (PMC4382219; doi:10.1371/journal.ppat.1004784)
Supplement: S1 Dataset — HSV-1 envelope glycoprotein-derived spectra are provided. (ZIP) [file ppat.1004784.s007.zip]

Archive with 347 entries (347 files):
- data/AENTDANFYVCPPPTGATVVQFEQPR_-2_16_721038.emf
- data/AENTDANFYVCPPPTGATVVQFEQPR_-2_16_721038.txt
- data/AENTDANFYVCPPPTGATVVQFEQPR_-2_16_806201.emf
- data/AENTDANFYVCPPPTGATVVQFEQPR_-2_16_806201.txt
- data/AGLQPKPLTTPPPIIATSDPTPR_-2_18_1385021.emf
- data/AGLQPKPLTTPPPIIATSDPTPR_-2_18_1385021.txt
- data/AGLQPKPLTTPPPIIATSDPTPR_-2_7_236381.emf
- data/AGLQPKPLTTPPPIIATSDPTPR_-2_7_236381.txt
- data/AMAYAPPAPSATGGLR_-2_18_1298280.emf
- data/AMAYAPPAPSATGGLR_-2_18_1298280.txt
- data/AMAYAPPAPSATGGLR_-2_7_234470.emf
- data/AMAYAPPAPSATGGLR_-2_7_234470.txt
- data/AMAYAPPAPSATGGLR_-2_7_234634.emf
- data/AMAYAPPAPSATGGLR_-2_7_234634.txt
- data/APVPLAMAYAPPAPSATGGLR_-2_16_730269.emf
- data/APVPLAMAYAPPAPSATGGLR_-2_16_730269.txt
- data/APVPLAMAYAPPAPSATGGLR_-2_16_730271.emf
- data/APVPLAMAYAPPAPSATGGLR_-2_16_730271.txt
- data/APVPLAMAYAPPAPSATGGLR_-2_16_730297.emf
- data/APVPLAMAYAPPAPSATGGLR_-2_16_730297.txt
- data/APVPLAMAYAPPAPSATGGLR_-2_16_730299.emf
- data/APVPLAMAYAPPAPSATGGLR_-2_16_730299.txt
- data/APVPLAMAYAPPAPSATGGLR_-2_16_730530.emf
- data/APVPLAMAYAPPAPSATGGLR_-2_16_730530.txt
- data/APVPLAMAYAPPAPSATGGLR_-2_16_730532.emf
- data/APVPLAMAYAPPAPSATGGLR_-2_16_730532.txt
- data/APVPLAMAYAPPAPSATGGLR_-2_16_776776.emf
- data/APVPLAMAYAPPAPSATGGLR_-2_16_776776.txt
- data/APVPLAMAYAPPAPSATGGLR_-2_16_776780.emf
- data/APVPLAMAYAPPAPSATGGLR_-2_16_776780.txt
- data/APVPLAMAYAPPAPSATGGLR_-2_16_815123.emf
- data/APVPLAMAYAPPAPSATGGLR_-2_16_815123.txt
- data/APVPLAMAYAPPAPSATGGLR_-2_16_815217.emf
- data/APVPLAMAYAPPAPSATGGLR_-2_16_815217.txt
- data/APVPLAMAYAPPAPSATGGLR_-2_16_815223.emf
- data/APVPLAMAYAPPAPSATGGLR_-2_16_815223.txt
- data/APVPLAMAYAPPAPSATGGLR_-2_16_815235.emf
- data/APVPLAMAYAPPAPSATGGLR_-2_16_815235.txt
- data/APVPLAMAYAPPAPSATGGLR_-2_16_815287.emf
- data/APVPLAMAYAPPAPSATGGLR_-2_16_815287.txt
- data/APVPLAMAYAPPAPSATGGLR_-2_16_815503.emf
- data/APVPLAMAYAPPAPSATGGLR_-2_16_815503.txt
- data/APVPLAMAYAPPAPSATGGLR_-2_16_815505.emf
- data/APVPLAMAYAPPAPSATGGLR_-2_16_815505.txt
- data/APVPLAMAYAPPAPSATGGLR_-2_16_935492.emf
- data/APVPLAMAYAPPAPSATGGLR_-2_16_935492.txt
- data/APVPLAMAYAPPAPSATGGLR_-2_16_935725.emf
- data/APVPLAMAYAPPAPSATGGLR_-2_16_935725.txt
- data/APVPLAMAYAPPAPSATGGLR_-2_16_935741.emf
- data/APVPLAMAYAPPAPSATGGLR_-2_16_935741.txt
- data/APVPLAMAYAPPAPSATGGLR_-2_5_32689.emf
- data/APVPLAMAYAPPAPSATGGLR_-2_5_32689.txt
- data/ASLPAPTTVEPTAQPPPSVAPLK_-2_18_1525016.emf
- data/ASLPAPTTVEPTAQPPPSVAPLK_-2_18_1525016.txt
- data/ATCTAAAYYPR_-2_16_728076.emf
- data/ATCTAAAYYPR_-2_16_728076.txt
- data/ATRDYAGVYVLR_-2_5_30769.emf
- data/ATRDYAGVYVLR_-2_5_30769.txt
- data/ATRDYAGVYVLR_-2_5_30776.emf
- data/ATRDYAGVYVLR_-2_5_30776.txt
- data/DGCGPLHPSWVSLMPPK_-2_18_1323300.emf
- data/DGCGPLHPSWVSLMPPK_-2_18_1323300.txt
- data/DIKAENTDANFYVCPPPTGATVVQFEQPR_-2_16_721029.emf
- data/DIKAENTDANFYVCPPPTGATVVQFEQPR_-2_16_721029.txt
- data/DKPNRPVVPSPDPNN_-2_18_1307875.emf
- data/DKPNRPVVPSPDPNN_-2_18_1307875.txt
- data/DKPNRPVVPSPDPNN_-2_18_1311256.emf
- data/DKPNRPVVPSPDPNN_-2_18_1311256.txt
- data/DTLPQSPGPAFPLAEDVEKDKPNRPVVPSPD_-2_18_1290427.emf
- data/DTLPQSPGPAFPLAEDVEKDKPNRPVVPSPD_-2_18_1290427.txt
- data/DTLPQSPGPAFPLAEDVEKDKPNRPVVPSPD_-2_18_1317607.emf
- data/DTLPQSPGPAFPLAEDVEKDKPNRPVVPSPD_-2_18_1317607.txt
- data/EGSHTEHTSYAADRFK_-2_16_748943.emf
- data/EGSHTEHTSYAADRFK_-2_16_748943.txt
- data/EGSHTEHTSYAADRFK_-2_5_82970.emf
- data/EGSHTEHTSYAADRFK_-2_5_82970.txt
- data/ETDSGLYTLSVGDIKDPAR_-2_16_805559.emf
- data/ETDSGLYTLSVGDIKDPAR_-2_16_805559.txt
- data/FIPENQRTVAVYSLK_-2_16_722822.emf
- data/FIPENQRTVAVYSLK_-2_16_722822.txt
- data/FIPENQRTVAVYSLK_-2_16_725760.emf
- data/FIPENQRTVAVYSLK_-2_16_725760.txt
- data/FIPENQRTVAVYSLK_-2_16_725766.emf
- data/FIPENQRTVAVYSLK_-2_16_725766.txt
- data/FIPENQRTVAVYSLK_-2_16_725796.emf
- data/FIPENQRTVAVYSLK_-2_16_725796.txt
- data/FIPENQRTVAVYSLK_-2_16_725804.emf
- data/FIPENQRTVAVYSLK_-2_16_725804.txt
- data/FIPENQRTVAVYSLK_-2_16_729563.emf
- data/FIPENQRTVAVYSLK_-2_16_729563.txt
- data/FIPENQRTVAVYSLK_-2_5_15991.emf
- data/FIPENQRTVAVYSLK_-2_5_15991.txt
- data/FIPENQRTVAVYSLK_-2_5_16004.emf
- data/FIPENQRTVAVYSLK_-2_5_16004.txt
- data/FIPENQRTVAVYSLK_-2_5_22453.emf
- data/FIPENQRTVAVYSLK_-2_5_22453.txt
- data/FIPENQRTVAVYSLK_-2_5_22674.emf
- data/FIPENQRTVAVYSLK_-2_5_22674.txt
- data/FIPENQRTVAVYSLK_-2_5_22684.emf
- data/FIPENQRTVAVYSLK_-2_5_22684.txt
- data/FIPENQRTVAVYSLK_-2_5_22777.emf
- data/FIPENQRTVAVYSLK_-2_5_22777.txt
- data/FIPENQRTVAVYSLK_-2_5_22791.emf
- data/FIPENQRTVAVYSLK_-2_5_22791.txt
- data/FIPENQRTVAVYSLK_-2_5_23073.emf
- data/FIPENQRTVAVYSLK_-2_5_23073.txt
- data/FIPENQRTVAVYSLK_-2_5_24095.emf
- data/FIPENQRTVAVYSLK_-2_5_24095.txt
- data/FIPENQRTVAVYSLK_-2_5_31125.emf
- data/FIPENQRTVAVYSLK_-2_5_31125.txt
- data/FIPENQRTVAVYSLK_-2_5_31133.emf
- data/FIPENQRTVAVYSLK_-2_5_31133.txt
- data/FIPENQRTVAVYSLK_-2_5_31231.emf
- data/FIPENQRTVAVYSLK_-2_5_31231.txt
- data/FIPENQRTVAVYSLK_-2_5_59368.emf
- data/FIPENQRTVAVYSLK_-2_5_59368.txt
- data/FIPENQRTVAVYSLK_-2_5_59388.emf
- data/FIPENQRTVAVYSLK_-2_5_59388.txt
- data/FIPENQRTVAVYSLK_-2_5_59522.emf
- data/FIPENQRTVAVYSLK_-2_5_59522.txt
- data/FIPENQRTVAVYSLK_-2_5_68519.emf
- data/FIPENQRTVAVYSLK_-2_5_68519.txt
- data/FIPENQRTVAVYSLK_-2_5_68528.emf
- data/FIPENQRTVAVYSLK_-2_5_68528.txt
- data/FIPENQRTVAVYSLK_-2_5_68652.emf
- data/FIPENQRTVAVYSLK_-2_5_68652.txt
- data/FIPENQRTVAVYS_-2_7_264570.emf
- data/FIPENQRTVAVYS_-2_7_264570.txt
- data/GADLAEPTHPHVGAPPHAPPTHGALR_-2_16_752531.emf
- data/GADLAEPTHPHVGAPPHAPPTHGALR_-2_16_752531.txt
- data/GADLAEPTHPHVGAPPHAPPTHGALR_-2_16_752539.emf
- data/GADLAEPTHPHVGAPPHAPPTHGALR_-2_16_752539.txt
- data/GADLAEPTHPHVG_-2_18_1307889.emf
- data/GADLAEPTHPHVG_-2_18_1307889.txt
- data/GDNVATASHPSGPR_-2_16_751576.emf
- data/GDNVATASHPSGPR_-2_16_751576.txt
- data/GGPATPAPPAPGAPPTGDPKPK_-2_18_1383114.emf
- data/GGPATPAPPAPGAPPTGDPKPK_-2_18_1383114.txt
- data/GGPATPAPPAPGAPPTGDPKPK_-2_18_1383137.emf
- data/GGPATPAPPAPGAPPTGDPKPK_-2_18_1383137.txt
- data/GGPATPAPPAPGAPPTGDPKPK_-2_18_1400542.emf
- data/GGPATPAPPAPGAPPTGDPKPK_-2_18_1400542.txt
- data/GPATPAPPAPGAPPTGDPKPK_-2_18_1383059.emf
- data/GPATPAPPAPGAPPTGDPKPK_-2_18_1383059.txt
- data/GPATPAPPAPGAPPTGDPKPK_-2_18_1393786.emf
- data/GPATPAPPAPGAPPTGDPKPK_-2_18_1393786.txt
- data/IKTTSSIEFAR_-2_16_728018.emf
- data/IKTTSSIEFAR_-2_16_728018.txt
- data/IKTTSSIEFAR_-2_16_728028.emf
- data/IKTTSSIEFAR_-2_16_728028.txt
- data/IKTTSSIEFAR_-2_5_27915.emf
- data/IKTTSSIEFAR_-2_5_27915.txt
- data/IKTTSSIEFAR_-2_5_28273.emf
- data/IKTTSSIEFAR_-2_5_28273.txt
- data/IKTTSSIEFAR_-2_5_28292.emf
- data/IKTTSSIEFAR_-2_5_28292.txt
- data/KPPNPTPPPPGA_-2_18_1296579.emf
- data/KPPNPTPPPPGA_-2_18_1296579.txt
- data/KPPNPTPPPPG_-2_18_1296581.emf
- data/KPPNPTPPPPG_-2_18_1296581.txt
- data/KYALVDASLK_-2_18_1294293.emf
- data/KYALVDASLK_-2_18_1294293.txt
- data/KYALVDASLK_-2_18_1294525.emf
- data/KYALVDASLK_-2_18_1294525.txt
- data/KYALVDASLK_-2_18_1294574.emf
- data/KYALVDASLK_-2_18_1294574.txt
- data/KYALVDASLK_-2_7_225916.emf
- data/KYALVDASLK_-2_7_225916.txt
- data/LPPPPAPPRSWPSAPEVSHVR_-2_5_31789.emf
- data/LPPPPAPPRSWPSAPEVSHVR_-2_5_31789.txt
- data/LPPPPAPPRSWPSAPEVSHVR_-2_5_32034.emf
- data/LPPPPAPPRSWPSAPEVSHVR_-2_5_32034.txt
- data/PLTTPPPIIATSDPTPR_-2_7_294408.emf
- data/PLTTPPPIIATSDPTPR_-2_7_294408.txt
- data/PNNSPARPETSRPK_-2_7_230085.emf
- data/PNNSPARPETSRPK_-2_7_230085.txt
- data/PNNSPARPETSRPK_-2_7_249445.emf
- data/PNNSPARPETSRPK_-2_7_249445.txt
- data/PNNSPARPETSRPK_-2_7_249447.emf
- data/PNNSPARPETSRPK_-2_7_249447.txt
- data/RVSVGEDVSLLPAPGPTGRGPTQK_-2_16_725848.emf
- data/RVSVGEDVSLLPAPGPTGRGPTQK_-2_16_725848.txt
- data/RVSVGEDVSLLPAPGPTGRGPTQK_-2_16_729648.emf
- data/RVSVGEDVSLLPAPGPTGRGPTQK_-2_16_729648.txt
- data/RVSVGEDVSLLPAPGPTGRGPTQK_-2_16_729660.emf
- data/RVSVGEDVSLLPAPGPTGRGPTQK_-2_16_729660.txt
- data/RVSVGEDVSLLPAPGPTGRGPTQK_-2_16_810931.emf
- data/RVSVGEDVSLLPAPGPTGRGPTQK_-2_16_810931.txt
- data/RVSVGEDVSLLPAPGPTGRGPTQK_-2_16_810978.emf
- data/RVSVGEDVSLLPAPGPTGRGPTQK_-2_16_810978.txt
- data/RVSVGEDVSLLPAPGPTGRGPTQK_-2_16_814574.emf
- data/RVSVGEDVSLLPAPGPTGRGPTQK_-2_16_814574.txt
- data/RVSVGEDVSLLPAPGPTGRGPTQK_-2_5_22568.emf
- data/RVSVGEDVSLLPAPGPTGRGPTQK_-2_5_22568.txt
- data/RVSVGEDVSLLPAPGPTGRGPTQK_-2_5_22936.emf
- data/RVSVGEDVSLLPAPGPTGRGPTQK_-2_5_22936.txt
- data/RVSVGEDVSLLPAPGPTGRGPTQK_-2_5_30994.emf
- data/RVSVGEDVSLLPAPGPTGRGPTQK_-2_5_30994.txt
- data/RVSVGEDVSLLPAPGPTGRGPTQK_-2_5_31113.emf
- data/RVSVGEDVSLLPAPGPTGRGPTQK_-2_5_31113.txt
- data/RVSVGEDVSLLPAPGPTGRGPTQK_-2_5_31354.emf
- data/RVSVGEDVSLLPAPGPTGRGPTQK_-2_5_31354.txt
- data/RVSVGEDVSLLPAPGPTGR_-2_16_740797.emf
- data/RVSVGEDVSLLPAPGPTGR_-2_16_740797.txt
- data/RVSVGEDVSLLPAPGPTGR_-2_16_743736.emf
- data/RVSVGEDVSLLPAPGPTGR_-2_16_743736.txt
- data/RVSVGEDVSLLPAPGPTGR_-2_16_743850.emf
- data/RVSVGEDVSLLPAPGPTGR_-2_16_743850.txt
- data/RVSVGEDVSLLPAPGPTGR_-2_16_743896.emf
- data/RVSVGEDVSLLPAPGPTGR_-2_16_743896.txt
- data/RVSVGEDVSLLPAPGPTGR_-2_16_743922.emf
- data/RVSVGEDVSLLPAPGPTGR_-2_16_743922.txt
- data/RVSVGEDVSLLPAPGPTGR_-2_16_743993.emf
- data/RVSVGEDVSLLPAPGPTGR_-2_16_743993.txt
- data/RVSVGEDVSLLPAPGPTGR_-2_16_761160.emf
- data/RVSVGEDVSLLPAPGPTGR_-2_16_761160.txt
- data/RVSVGEDVSLLPAPGPTGR_-2_5_60426.emf
- data/RVSVGEDVSLLPAPGPTGR_-2_5_60426.txt
- data/RVSVGEDVSLLPAPGPTGR_-2_5_69167.emf
- data/RVSVGEDVSLLPAPGPTGR_-2_5_69167.txt
- data/RVSVGEDVSLLPAPGPTGR_-2_5_69388.emf
- data/RVSVGEDVSLLPAPGPTGR_-2_5_69388.txt
- data/RVSVGEDVSLLPAPGPTGR_-2_5_69491.emf
- data/RVSVGEDVSLLPAPGPTGR_-2_5_69491.txt
- data/RVSVGEDVSLLPAPGPTGR_-2_5_69493.emf
- data/RVSVGEDVSLLPAPGPTGR_-2_5_69493.txt
- data/RVSVGEDVSLLPAPGPTGR_-2_5_69549.emf
- data/RVSVGEDVSLLPAPGPTGR_-2_5_69549.txt
- data/RVSVGEDVSLLPAPGPTGR_-2_5_69914.emf
- data/RVSVGEDVSLLPAPGPTGR_-2_5_69914.txt
- data/RVSVGEDVSLLPAPGPTGR_-2_5_78672.emf
- data/RVSVGEDVSLLPAPGPTGR_-2_5_78672.txt
- data/RVSVGEDVSLLPAPGPTGR_-2_5_87649.emf
- data/RVSVGEDVSLLPAPGPTGR_-2_5_87649.txt
- data/SVGEDVSLLPAPGPTGR_-2_18_1289480.emf
- data/SVGEDVSLLPAPGPTGR_-2_18_1289480.txt
- data/SVLLNAPSEAPQIVR_-2_16_740944.emf
- data/SVLLNAPSEAPQIVR_-2_16_740944.txt
- data/SVLLNAPSEAPQIVR_-2_16_744001.emf
- data/SVLLNAPSEAPQIVR_-2_16_744001.txt
- data/SVLLNAPSEAPQIVR_-2_16_744005.emf
- data/SVLLNAPSEAPQIVR_-2_16_744005.txt
- data/SVLLNAPSEAPQIVR_-2_16_825843.emf
- data/SVLLNAPSEAPQIVR_-2_16_825843.txt
- data/SVLLNAPSEAPQIVR_-2_16_828806.emf
- data/SVLLNAPSEAPQIVR_-2_16_828806.txt
- data/SVLLNAPSEAPQIVR_-2_5_60854.emf
- data/SVLLNAPSEAPQIVR_-2_5_60854.txt
- data/SVLLNAPSEAPQIVR_-2_5_69932.emf
- data/SVLLNAPSEAPQIVR_-2_5_69932.txt
- data/SVLLNAPSEAPQIVR_-2_5_69944.emf
- data/SVLLNAPSEAPQIVR_-2_5_69944.txt
- data/SWPSAPEVSHVRG_-2_18_1309166.emf
- data/SWPSAPEVSHVRG_-2_18_1309166.txt
- data/SWPSAPEVSHVRG_-2_18_1315594.emf
- data/SWPSAPEVSHVRG_-2_18_1315594.txt
- data/SWPSAPEVSHVR_-2_16_740077.emf
- data/SWPSAPEVSHVR_-2_16_740077.txt
- data/SWPSAPEVSHVR_-2_16_750403.emf
- data/SWPSAPEVSHVR_-2_16_750403.txt
- data/SWPSAPEVSHVR_-2_16_750480.emf
- data/SWPSAPEVSHVR_-2_16_750480.txt
- data/SWPSAPEVSHVR_-2_16_750482.emf
- data/SWPSAPEVSHVR_-2_16_750482.txt
- data/SWPSAPEVSHVR_-2_16_750665.emf
- data/SWPSAPEVSHVR_-2_16_750665.txt
- data/SWPSAPEVSHVR_-2_16_753289.emf
- data/SWPSAPEVSHVR_-2_16_753289.txt
- data/SWPSAPEVSHVR_-2_16_762455.emf
- data/SWPSAPEVSHVR_-2_16_762455.txt
- data/SWPSAPEVSHVR_-2_16_762469.emf
- data/SWPSAPEVSHVR_-2_16_762469.txt
- data/SWPSAPEVSHVR_-2_16_762479.emf
- data/SWPSAPEVSHVR_-2_16_762479.txt
- data/SWPSAPEVSHVR_-2_5_85861.emf
- data/SWPSAPEVSHVR_-2_5_85861.txt
- data/SWPSAPEVSHVR_-2_5_85952.emf
- data/SWPSAPEVSHVR_-2_5_85952.txt
- data/SWPSAPEVSHVR_-2_5_85977.emf
- data/SWPSAPEVSHVR_-2_5_85977.txt
- data/SWPSAPEVSHVR_-2_5_86144.emf
- data/SWPSAPEVSHVR_-2_5_86144.txt
- data/SWPSAPEVSHVR_-2_5_86156.emf
- data/SWPSAPEVSHVR_-2_5_86156.txt
- data/SWPSAPEVSHVR_-2_5_86231.emf
- data/SWPSAPEVSHVR_-2_5_86231.txt
- data/SWPSAPEVSHVR_-2_5_86273.emf
- data/SWPSAPEVSHVR_-2_5_86273.txt
- data/SWPSAPEVSHVR_-2_5_86275.emf
- data/SWPSAPEVSHVR_-2_5_86275.txt
- data/SWPSAPEVSHVR_-2_5_86298.emf
- data/SWPSAPEVSHVR_-2_5_86298.txt
- data/SWPSAPEVSHVR_-2_5_86394.emf
- data/SWPSAPEVSHVR_-2_5_86394.txt
- data/SWPSAPEVSHVR_-2_5_86396.emf
- data/SWPSAPEVSHVR_-2_5_86396.txt
- data/SWPSAPEVSHVR_-2_5_86515.emf
- data/SWPSAPEVSHVR_-2_5_86515.txt
- data/SWPSAPEVSHVR_-2_5_86647.emf
- data/SWPSAPEVSHVR_-2_5_86647.txt
[truncated: 47 more entries]
