# Supplementary material for: A Strategy for O-Glycoproteomics of Enveloped Viruses—the O-Glycoproteome of Herpes Simplex Virus Type 1
Source: PLoS Pathog. 2015 Apr 1;11(4):e1004784. doi: 10.1371/journal.ppat.1004784 (PMC4382219; doi:10.1371/journal.ppat.1004784)
Supplement: S1 Dataset — HSV-1 envelope glycoprotein-derived spectra are provided. (ZIP) [file ppat.1004784.s007.zip › data/AENTDANFYVCPPPTGATVVQFEQPR_-2_16_721038.txt]

m/z	i	matches
126.05462	522014.0
127.03857	19971.2
127.05782	25829.0
133.04268	24820.6
136.07440	8068.7
138.05452	346614.0
139.05772	12539.0
144.06503	394550.0
145.06863	10596.2
159.26378	5880.3
168.06503	211378.0
169.06790	9177.6
175.11844	14979.8
186.07562	1557160.0
186.08466	7505.7
186.08900	13922.7
187.07903	103308.0
195.11171	5953.2
204.04938	8508.6
204.05348	12393.7
204.06252	12689.8
204.06659	17341.5
204.08612	2393220.0
204.11110	10424.6
204.11496	14049.3
205.08975	145314.0
206.09077	14783.0
255.14442	9767.4
258.08975	8403.5
266.64923	6411.0
272.17108	268063.0	y (2) (1+)
273.17517	28825.1
274.09268	6737.1
315.12860	10580.8
331.12402	15389.4
333.15344	12292.6
366.13870	1223820.0
367.14212	149288.0
368.14212	20816.5
368.23825	6606.4
393.21185	21604.2
400.22885	130305.0	y (3) (1+)
401.23126	21241.3
402.16098	15474.1
416.17535	22536.1
423.16867	22047.2
425.18130	27311.1
442.15805	11809.4
448.18311	13138.6
452.23788	12053.0
460.16504	10582.1
479.19113	9531.6
496.21457	13891.8
503.25891	8504.4
513.19287	28337.9	b (5) (1+)-H2O
514.16809	8379.6
516.20386	13519.6
521.26752	29671.6
524.24860	14008.2
525.24738	7059.1
529.27032	76505.1	y (4) (1+)
530.27039	13128.2
531.20148	46505.7	b (5) (1+)
532.20081	14528.2
542.71857	7213.7
549.22778	10542.8
553.24072	8545.7
557.21552	7751.2
563.24316	8361.6
564.43335	6512.9
570.23340	8321.3
576.20264	7766.8
578.25995	7374.5
584.22754	39219.1	b (6) (1+)-H2O
585.21057	30361.7	b (6) (1+)-NH3
586.21234	8839.5
594.91595	6844.8
595.28418	12150.6
596.28284	9209.3
597.75360	11397.4
602.23901	66354.7	b (6) (1+)
603.24237	17681.1
604.30804	26336.3
611.24207	12766.9
622.31604	24529.5	y (17) (3+)-H2O
643.25989	10765.2
645.25995	7875.5
646.24054	20273.9
663.27057	28817.1
664.27130	7590.3
671.26086	12771.5
676.33862	132611.0	y (5) (1+)
677.34064	51156.6
681.24231	19094.5
681.30096	18740.9
682.22595	22372.4
683.24146	6840.2
684.27771	14231.1
691.23358	13835.8
693.28784	9900.6
698.26965	27838.1	b (7) (1+)-H2O
699.25507	108966.0	b (7) (1+)-NH3
700.25598	32570.9
701.25861	6964.2
703.36926	17809.9
710.31146	9294.4
715.37347	44048.7	y (13) (2+)
715.87567	17795.2
716.28125	110667.0	b (7) (1+)
716.37561	9515.4
717.28290	42232.8
718.29120	7508.3
721.38605	29308.4
722.38525	8922.6
727.32275	8884.1
738.28619	10213.6
745.28308	7070.1
763.89941	182879.0	y (14) (2+)
764.40015	155930.0
764.89984	42902.8
765.40228	16151.1
774.30750	11765.0
775.28210	14325.6
780.37177	6757.2
782.34625	10567.5
786.37549	8361.2
792.31866	11990.1
794.32501	10417.5
801.30170	8137.6
802.29541	7678.0
803.41901	59141.9	y (15) (2+)-H2O
803.92267	53534.2	y (15) (2+)-NH3
804.39630	204615.0	y (6) (1+)
805.39984	80457.2
806.40430	20270.6
809.30573	18801.6
810.30609	11881.1
811.30200	9008.3
811.34882	10578.3
812.42645	794231.0	y (15) (2+)
812.92712	620434.0
813.42853	323113.0
813.92969	87233.1
814.43671	15178.3
816.36780	7283.2
818.32764	23034.7
820.45343	40376.8
821.45483	19846.5
826.33374	12997.1
827.33215	7226.8
828.31122	29488.5
829.29718	39365.4
830.29907	15373.8
834.33594	8589.6
835.35583	25862.9
836.35779	7496.9
845.33966	47129.3	b (8) (1+)-H2O
846.32373	184623.0	b (8) (1+)-NH3
847.32538	81944.0
848.32379	18618.9
859.28857	10505.8
863.34991	266776.0	b (8) (1+)
864.35345	106429.0
865.36121	20576.9
865.43512	27444.5	y (23) (3+)
865.93976	39741.2
866.43964	25189.3
870.34998	8010.2
876.31195	9548.7
881.41766	15767.6
883.43390	16532.0
883.93750	10691.9
884.43097	7572.6
892.44073	189921.0	y (16) (2+)
892.94165	198972.0
893.44189	98403.7
893.94135	33911.3
894.44763	13530.1
903.46533	260236.0	y (7) (1+)
904.46844	115214.0
905.47186	31994.6
908.38062	23145.4
909.38037	12729.4
910.38531	7016.2
913.96478	228173.0
914.46576	180398.0
914.96698	110554.0
915.46582	36899.6
917.39618	12287.8
918.40674	7369.8
921.31561	8181.3
925.40094	12444.9
926.40997	10517.9
937.36255	6926.0
938.35468	11707.7
942.47150	11887.4
946.46521	7492.6
946.96753	18228.4
948.51062	18103.3
949.52008	11012.1
955.38055	10121.1
956.38477	8958.6
958.31763	7295.7
962.40649	8754.7
964.36810	10502.1
969.01843	7075.1
971.40149	7159.2
979.42120	8093.9
980.47906	18432.8
981.39319	29900.2
982.39307	23631.3
985.48547	8403.7
991.37555	20178.7
992.36707	26862.7
993.35730	16968.5
993.97778	39506.7
994.48273	40053.7
994.99030	114821.0
995.49243	127916.0
995.99249	69075.7
996.49585	28402.4
998.41864	29396.2
999.41772	7789.7
1002.53369	85473.5	y (8) (1+)
1003.53564	37549.5
1004.53381	8730.8
1008.40149	53222.9	b (9) (1+)-H2O
1009.38727	173372.0	b (9) (1+)-NH3
1010.38867	76172.9
1011.38116	14192.0
1023.38312	10288.9
1023.50726	11648.1
1024.00928	19270.3
1024.39233	8230.6
1024.50647	25276.1
1026.41113	152227.0	b (9) (1+)
1027.41589	75832.2
1028.41577	16506.4
1029.42188	10942.7
1036.43555	12162.3
1037.42249	11415.1
1063.45642	6875.5
1068.40454	11613.9
1080.45996	19654.2
1081.46375	13676.5
1090.43750	32306.1
1091.43481	42871.2
1091.66040	10331.0
1092.42920	29970.0
1093.42834	6896.7
1093.50745	7365.7
1097.03723	11034.6
1098.05713	6888.9
1098.48364	13075.2
1103.58154	131269.0	y (9) (1+)
1104.58411	60381.3
1105.42419	7916.8
1105.58899	13383.0
1107.47461	51788.2	b (10) (1+)-H2O
1108.45813	171334.0	b (10) (1+)-NH3
1109.46008	104880.0
1110.46558	26992.8
1111.45642	9214.0
1122.45337	8358.0
1125.48181	216747.0	b (10) (1+)
1126.48364	124135.0
1127.48999	35145.3
1139.44116	12668.9
1140.46362	6752.5
1142.51001	24740.8
1143.51477	17870.2
1154.06519	7782.2
1169.41943	20574.6
1170.42053	11279.2
1173.57727	6834.2
1174.61853	34068.2	y (10) (1+)
1175.62219	25016.7
1177.47546	15061.9
1186.43457	10870.7
1187.45703	7056.6
1190.08337	12747.9
1194.50488	37221.0
1195.50073	18146.1
1196.51624	8016.3
1214.46741	9514.7
1222.50305	6970.6
1224.47900	7901.0
1224.62537	9988.6
1225.62927	10974.8
1231.64038	86882.6	y (11) (1+)
1232.64417	65509.0
1233.63782	18052.9
1240.49146	29265.0
1241.49011	11702.7
1250.48047	29616.0
1251.46667	35774.0
1252.46521	19406.1
1253.46753	8632.1
1257.52185	29858.5
1258.51892	24407.9
1259.52905	10229.8
1267.49939	61523.3	b (11) (1+)-H2O
1268.48962	192779.0	b (11) (1+)-NH3
1269.48950	110752.0
1270.48743	34975.9
1285.51221	268932.0	b (11) (1+)
1286.51514	167085.0
1287.51721	66810.0
1288.51379	19066.5
1291.54395	9856.6
1332.69055	19681.8
1333.69836	16736.3
1334.67493	9908.1
1335.64978	6962.9
1352.67981	23070.6
1382.56323	17644.4
1383.57507	11460.3
1429.74158	98426.7	y (13) (1+)
1430.74146	70346.2
1431.74426	23495.9
1446.17676	17060.4
1446.67407	15360.9
1447.17590	21982.2
1454.68445	25640.5
1455.17908	55091.8
1455.68396	47569.3
1456.19275	26343.0
1456.68567	14894.7
1479.62390	10068.8
1480.59631	8830.6
1508.78357	7040.6
1509.79150	7594.1
1526.79248	132127.0	y (14) (1+)
1527.79688	124526.0
1528.79553	48506.2
1529.81689	10028.3
1605.83923	19831.7
1606.83020	20043.0
1607.82605	9803.0
1623.84534	766599.0	y (15) (1+)
1624.84705	648070.0
1625.84851	321666.0
1626.84973	66457.3
1627.85913	10347.0
1680.82080	7321.3
1766.86609	10649.0
1783.87427	257803.0	y (16) (1+)
1784.87927	268814.0
1785.87927	132355.0
1786.88452	45259.5
1787.89893	13293.7
1805.80957	8677.6
1826.93567	8190.4
1882.94324	70147.7	y (17) (1+)
1883.94690	66970.5
1884.94226	41836.6
1885.94543	16446.0
