# Supplementary material for: A Strategy for O-Glycoproteomics of Enveloped Viruses—the O-Glycoproteome of Herpes Simplex Virus Type 1
Source: PLoS Pathog. 2015 Apr 1;11(4):e1004784. doi: 10.1371/journal.ppat.1004784 (PMC4382219; doi:10.1371/journal.ppat.1004784)
Supplement: S1 Dataset — HSV-1 envelope glycoprotein-derived spectra are provided. (ZIP) [file ppat.1004784.s007.zip › data/AENTDANFYVCPPPTGATVVQFEQPR_-2_16_806201.txt]

       m/z	          i	matches
 107.25263	     603.8
 126.05445	    6171.3
 138.05426	   47541.3
 139.05786	    2386.2
 144.06482	    3866.8
 168.06479	   55035.5
 169.06825	    3103.5
 186.07533	   29492.3
 187.07846	    2132.5
 204.08569	   77499.8
 205.08910	    4646.1
 264.10788	     640.0
 272.17059	    9319.4	y (2) (1+)
 288.11707	     810.0
 296.94333	     621.7
 366.13812	  108909.0
 367.14124	   14761.3
 368.14407	    1624.6
 400.22800	    3707.9	y (3) (1+)
 407.16315	    4331.3
 513.19098	    1286.7	b (5) (1+)-H2O
 528.19019	    1648.6
 529.26880	    3465.6	y (4) (1+)
 530.26996	    1023.7
 531.20050	     677.2
 569.21570	    3735.3
 571.78534	     696.1
 582.18073	    1265.1
 584.22430	     939.2
 602.23987	    2156.4	b (6) (1+)
 622.31622	    1343.3	y (17) (3+)-H2O
 663.27002	     947.1
 676.33759	    4492.1	y (5) (1+)
 677.33966	    1055.9
 698.26709	    1480.7	b (7) (1+)-H2O
 699.25360	    4241.6	b (7) (1+)-NH3
 700.25806	    1007.1
 716.28040	    3025.8	b (7) (1+)
 717.27808	     759.1
 721.38135	     667.1
 731.26935	    2618.6
 763.89832	    1072.1
 764.39862	    1340.8
 775.29865	     820.7
 791.66974	     703.1
 804.39520	    8075.2	y (6) (1+)
 805.40082	    2922.2
 809.30920	     773.0
 811.35931	     715.0
 812.42584	    8336.1	y (15) (2+)
 812.92719	    9010.7
 813.42688	    1517.3
 829.28937	    1031.1
 830.30389	     823.8
 830.92242	    1429.9
 831.42163	    1660.5
 835.35254	     931.0
 845.34058	    2057.4	b (8) (1+)-H2O
 846.32184	    5184.5	b (8) (1+)-NH3
 847.32568	    3061.1
 863.34894	    9178.0	b (8) (1+)
 864.35175	    4314.8
 865.35638	    1127.1
 892.43726	    3225.7	y (16) (2+)
 892.94055	    4270.8
 893.44031	    1968.4
 903.46332	    7715.7	y (7) (1+)
 904.46667	    3433.1
 913.96338	    2693.5
 914.46008	    2322.9
 914.96167	    1252.4
 937.23083	     749.6
 979.54047	     789.6
 981.38593	     958.3
 991.37085	     843.7
 992.34979	    1294.8
 993.98322	    1008.4
 994.48236	    1172.7
 994.99158	    1259.0
 995.48730	    1329.3
 995.98370	     757.0
 998.40479	     904.3
1002.53027	    1933.8	y (8) (1+)
1003.53027	    1330.8
1008.40826	    1340.8	b (9) (1+)-H2O
1009.38641	    4926.0	b (9) (1+)-NH3
1010.38293	    3802.1
1015.50421	    2111.2
1016.00128	    1312.0
1016.49933	     966.2
1024.00037	     827.1
1026.40918	    5344.0	b (9) (1+)
1027.41431	    2553.6
1031.02332	    2184.4
1031.51953	    2175.4
1032.01917	    1607.5
1042.24377	     716.2
1050.40942	     714.6
1063.45361	     740.6
1090.43799	    1104.9
1091.43188	    1224.3
1092.42078	    1136.3
1095.51294	     702.5
1096.52588	    2031.5
1097.03125	    2983.4	y (19) (2+)
1097.54358	    1632.1
1098.03552	     991.9
1103.58142	    4815.3	y (9) (1+)
1104.58142	    2256.2
1107.47156	    1875.4	b (10) (1+)-H2O
1108.45825	    6234.6	b (10) (1+)-NH3
1109.45862	    4460.7
1110.46692	     773.0
1125.47937	   10503.9	b (10) (1+)
1126.48267	    5624.5
1127.48267	    1445.3
1132.84583	     721.4
1142.50977	    1491.1
1143.50635	     880.6
1144.98022	     856.6
1154.57007	    1039.8
1174.61938	    1229.0	y (10) (1+)
1175.61609	    1253.1
1177.55676	    2269.3
1178.05920	    3931.2
1178.55908	    2547.6
1179.07642	     791.8
1181.25659	     977.2
1184.74207	     703.8
1190.56152	     714.3
1194.50098	    1592.3
1199.58496	     806.8
1212.57922	    1178.9
1212.93518	    1367.0
1213.06799	     716.8
1213.59692	    1408.1
1215.27356	    1574.0
1223.61597	     818.7
1231.63379	    3462.7	y (11) (1+)
1232.64563	    1752.6
1233.68518	     726.7
1240.50586	     736.8
1251.45996	    1373.1
1257.51501	    1221.9
1258.52625	     964.2
1267.49463	    3036.5	b (11) (1+)-H2O
1268.48438	    8640.8	b (11) (1+)-NH3
1269.48853	    5749.2
1270.48645	    2014.4
1285.50781	   14461.8	b (11) (1+)
1286.51050	   10892.7
1287.51135	    3951.9
1332.68359	     778.2
1382.55640	    1096.8	b (12) (1+)
1429.73230	    1603.9	y (13) (1+)
1430.74451	    1358.6
1446.17322	    1373.1
1446.68225	    2058.7
1447.16760	    2129.0
1447.66638	    1013.8
1454.67468	   12167.6
1455.17737	   13997.4
1455.67798	   12366.1
1456.18018	    5564.0
1494.39258	     969.9
1495.04712	     804.3
1526.78601	    3689.3	y (14) (1+)
1527.78967	    2747.2
1528.78467	    1198.6
1556.21313	    3363.0
1556.71643	    3177.8
1557.21582	    1491.5
1605.82813	     768.8
1623.84058	   22972.3	y (15) (1+)
1624.84302	   24910.4
1625.84766	    9239.8
1626.84399	    1316.6
1637.23804	    4663.8
1637.73840	    3960.2
1638.25049	    1549.7
1638.77478	     787.5
1729.91565	     757.3
1783.86853	    9557.3	y (16) (1+)
1784.87512	    9177.4
1785.87524	    3348.1
1786.86499	    1264.3
1826.91443	    3543.6
1827.92542	    3867.9
1828.91968	    1554.4
1882.93115	    1846.6	y (17) (1+)
1883.94812	    2162.3
1884.95703	     913.0
1986.93115	     829.5
1987.94531	     745.0
1988.97571	    1789.4
1989.97742	    1586.7
1991.97266	     818.2
