# Supplementary material for: A Strategy for O-Glycoproteomics of Enveloped Viruses—the O-Glycoproteome of Herpes Simplex Virus Type 1
Source: PLoS Pathog. 2015 Apr 1;11(4):e1004784. doi: 10.1371/journal.ppat.1004784 (PMC4382219; doi:10.1371/journal.ppat.1004784)
Supplement: S1 Dataset — HSV-1 envelope glycoprotein-derived spectra are provided. (ZIP) [file ppat.1004784.s007.zip › data/AGLQPKPLTTPPPIIATSDPTPR_-2_18_1385021.txt]

m/z	i	matches
101.06926	318.1
105.46635	243.1
110.58141	286.0
122.18449	262.7
126.05480	19863.6
127.03894	1122.3
127.05842	1123.1
138.04938	363.9
138.05481	18925.5
139.05804	1229.6
144.06537	20997.8
145.06886	1076.0
148.43486	252.2
168.06543	16063.8
169.06859	885.3
178.96428	254.6
179.87225	254.6
186.03949	679.8
186.04291	458.7
186.05856	1015.2
186.06218	707.9
186.07594	137523.0
187.07936	9595.5
188.08031	763.2
197.12718	278.8
204.04935	854.7
204.05357	1100.3
204.05797	1249.1
204.06258	1162.2
204.06674	1458.4
204.07578	1157.0
204.08640	202677.0
204.09715	382.7
204.10657	1334.5
204.11075	1399.4
204.11966	1000.8
204.12402	970.0
204.14650	491.0
204.15036	761.7
204.15506	375.9
204.15910	539.5
204.19879	515.4
205.08975	15006.2
206.09125	1130.2
226.15486	12767.9
227.15771	1162.3
242.14932	1752.0
259.17697	836.2
272.17130	988.5
284.33261	258.7
299.17062	429.0
330.11697	298.7
354.21338	374.5
366.02777	499.1
366.03629	325.3
366.05899	592.2
366.06937	593.1
366.07986	671.6
366.09067	796.0
366.10104	728.6
366.13928	120722.0
366.17517	600.7
366.18597	831.8
366.19611	725.6
366.20688	639.6
366.21655	463.5
366.22870	689.0
366.23758	403.2
367.14236	16352.5
368.14331	2141.4
370.20828	3791.0	b (4) (1+)
371.21097	381.2
377.25491	651.3
405.24857	1275.0
426.24323	365.7
436.28918	377.1
467.26138	956.1
470.27066	24932.9	y (4) (1+)
471.27393	4687.6	b (14) (3+)
472.27863	815.7
480.16278	303.4
495.29071	678.8
495.79233	271.7
518.33130	899.0
528.19061	448.2
530.80920	751.8
531.30817	389.7
537.33740	739.6
538.34265	296.2
543.81543	976.4
544.31958	524.6
552.82117	448.2
584.32147	465.4
585.29523	706.8
595.35370	4640.1	b (18) (3+), b (6) (1+)
596.35651	1453.4
601.34485	750.3
601.85211	452.1
620.37451	842.3
632.84570	747.6
633.34894	491.2
638.38495	4272.2
639.38727	1595.9
640.39648	328.3
649.87567	888.2
650.37909	508.2
672.37085	540.1
681.37183	6927.6	y (13) (2+)
681.87280	4797.8
682.37585	2381.3
682.87543	566.6
691.41077	272.6
692.40747	371.6
692.91888	424.3
693.39893	278.1
706.41602	1397.3
706.91815	874.6
707.41272	300.2
731.90472	425.7
734.38556	836.0
734.88391	501.8
762.96124	904.7
763.46051	1099.8
763.96118	498.2
773.37268	719.5
782.91034	7859.3
783.41315	6382.3
783.91425	2732.6
784.41675	571.4
786.87958	584.5
789.97559	274.5
798.47241	725.2
798.98083	525.7
799.48523	284.1
799.90979	515.7
805.48932	1815.3
806.49341	518.3
823.39716	702.0
844.09576	973.8
844.41254	1060.9
845.41895	725.0
849.49744	485.9
853.43610	279.0
854.90546	903.4
863.93817	2618.5
864.43683	1759.0
864.94092	949.4
875.40637	587.5
885.38440	308.3
887.48749	633.3
887.98865	663.7
892.47034	686.7
893.46967	464.9
906.53772	2240.5	b (9) (1+)
907.54205	1384.8
908.54254	336.1
909.81879	809.2
910.91260	285.7
917.38275	666.6
929.02838	806.3
932.41321	297.2
934.64984	1164.8
936.48364	706.5
939.54004	742.0
939.71497	555.0
942.10767	366.0
942.56720	366.9
943.36047	718.8
943.54974	400.8
947.99860	351.9
948.49799	349.3
953.89502	315.7
954.02655	282.8
957.49823	1221.4
958.30737	342.8
959.78717	1031.3
961.60974	453.3
962.94489	591.3
963.55914	595.7
964.55872	372.4
964.93738	392.7
969.55566	1138.0
971.56512	386.5
976.45514	1286.9
977.45349	570.5
978.16980	302.3
978.94434	433.5
979.74677	333.9
980.27533	1195.2
980.60510	345.4
984.83948	326.8
989.02557	404.1
989.57758	3926.5	b (10) (1+)-H2O
990.57770	1965.1
991.57941	519.0
993.77032	610.8
1000.06183	3513.9	y (19) (2+)
1000.56244	4719.9
1001.06573	2072.9
1001.56464	1044.6
1002.07159	352.4
1002.21423	284.8
1006.71130	358.8
1007.58435	17334.9	b (10) (1+)
1008.58752	9520.3
1009.58911	2759.1
1010.58514	871.1
1014.64185	300.2
1026.66760	382.9
1027.62256	416.2
1030.05957	750.4
1032.76636	2280.8
1033.10010	3656.5
1033.30139	373.6
1033.43323	3754.9
1033.57581	461.1
1033.76978	2968.9
1034.10254	1546.3
1034.41504	448.0
1034.77307	391.1
1035.15332	346.2
1035.29089	315.9
1035.59717	543.4
1036.02417	314.4
1036.73914	781.4
1037.45422	456.1
1043.63550	352.8
1047.49121	1918.7
1048.49951	674.6
1048.75806	306.6
1056.06567	393.0
1059.90137	300.7
1063.19482	398.8
1064.08044	399.2
1070.05054	347.8
1092.75427	329.4
1101.60144	3629.0
1102.10278	5085.2
1102.60254	2542.2
1103.10291	1574.8
1104.63904	896.2
1105.63269	568.3
1124.86169	645.4
1136.89734	365.0
1138.50732	1167.9
1139.50977	710.3
1140.51929	353.6
1157.11707	530.1
1157.62756	398.2
1160.57898	1351.7
1161.58838	856.9
1162.65747	740.7
1163.15149	693.3
1163.66064	754.6
1166.12793	339.7
1166.63110	338.0
1167.15320	302.9
1167.63782	1059.4
1168.63440	664.9
1175.65796	833.9
1176.15417	1661.1
1176.65869	1613.3
1177.16077	1180.5
1177.65833	494.4
1181.94287	289.4
1182.62622	4117.7
1183.12915	4561.8
1183.63611	2644.1
1184.15051	1202.8
1184.44812	463.5
1184.66418	77777.1	b (12) (1+)-NH3
1184.87585	859.0
1184.93677	922.6
1185.16479	103370.0
1185.40686	767.6
1185.66589	68579.2
1185.89148	583.9
1185.95142	464.6
1186.01184	374.2
1186.16614	34295.3
1186.66577	11496.1
1187.16614	1971.7
1206.16089	384.5
1206.66040	309.2
1209.54419	1886.4
1210.55835	1116.7
1211.59729	555.1
1211.64197	576.7
1222.17175	317.8
1238.13916	353.1
1246.66394	310.2
1247.15454	467.9
1247.65869	440.8
1248.17725	568.4
1264.19092	900.9
1264.69214	1938.3
1265.18225	772.5
1265.68970	1603.6
1266.19043	1149.2
1266.68469	996.6
1267.19788	836.9
1277.20703	846.4
1277.69690	1427.9
1278.20203	1190.9
1278.67859	764.4
1279.18799	442.3
1279.70483	374.5
1285.74146	517.5
1285.81079	343.6
1285.88025	621.3
1285.95349	670.8
1286.20276	96017.4
1286.41418	883.8
1286.46265	802.5
1286.70459	133814.0
1286.87854	959.7
1286.95923	1251.0
1287.20435	101207.0
1287.38330	741.8
1287.44482	816.5
1287.52905	751.1
1287.70496	50014.9
1287.96533	362.7
1288.20557	18594.7
1288.70752	4312.0
1289.22107	581.0
1307.20020	371.7
1307.70679	604.9
1308.21301	382.4
1322.62671	1497.1
1323.63281	981.5
1340.71582	304.4
1345.20190	507.7
1345.71960	1344.3
1346.21912	786.2
1349.21887	586.9
1349.72314	410.1
1350.21411	356.4
1358.23169	796.2
1358.72217	1489.0
1359.21484	866.4
1359.71387	545.1
1360.22083	530.4
1360.71240	303.6
1361.73938	3223.0	y (13) (1+)
1362.74084	2429.9
1363.74939	919.9
1366.63538	349.3
1366.73010	333.4
1366.81580	371.2
1366.87280	498.4
1367.22827	69643.0
1367.45349	981.0
1367.72900	104665.0
1367.94165	1064.9
1368.22974	86439.9
1368.42847	943.2
1368.52820	748.7
1368.73022	42336.1
1368.97180	311.4
1369.04163	306.9
1369.23047	18372.1
1369.73413	2956.9
1370.23206	1285.7
1371.31421	302.3
1371.71594	571.4
1372.71143	544.9
1388.25452	679.9
1388.73828	700.3
1389.24353	408.7
1411.82764	1160.5
1412.83411	1134.4
1413.82166	828.5
1448.25342	531.1
1448.75476	868.7
1449.26428	706.5
1449.75049	735.1
1462.76929	386.8
1467.75952	697.7
1468.77698	565.5
1469.76782	353.7
1524.90906	951.9
1525.91626	764.4
1532.77808	416.5
1564.82019	1991.9
1565.81982	1819.4
1566.82056	1032.0
1595.96106	516.6
1630.83716	387.2
1667.86768	311.2
1709.38904	311.0
1726.87451	3098.2
1727.87085	2481.0
1728.87891	1134.5
1729.88196	673.6
1773.96399	903.8
1774.97510	987.0
1775.97424	492.1
1899.05518	720.8
1900.06531	1033.1
1901.06287	575.5
1977.04285	800.5
1978.04797	1103.0
1979.05103	606.6
