# Supplementary material for: A Strategy for O-Glycoproteomics of Enveloped Viruses—the O-Glycoproteome of Herpes Simplex Virus Type 1
Source: PLoS Pathog. 2015 Apr 1;11(4):e1004784. doi: 10.1371/journal.ppat.1004784 (PMC4382219; doi:10.1371/journal.ppat.1004784)
Supplement: S1 Dataset — HSV-1 envelope glycoprotein-derived spectra are provided. (ZIP) [file ppat.1004784.s007.zip › data/AGLQPKPLTTPPPIIATSDPTPR_-2_7_236381.txt]

       m/z	          i	matches
 188.75604	     292.4
 354.85950	     263.6
 356.19214	     359.4
 398.95758	     264.6
 470.26996	    1012.3	y (4) (1+)
 569.27570	     313.8	z (5) (1+)
 570.28546	    2081.8	z+1 (5) (1+)
 571.28705	     490.6	z+2 (5) (1+)
 709.43097	    1480.2	c (7) (1+)
 710.44165	     517.1	c+1 (7) (1+)
 778.50409	     362.8
 822.51691	     332.7	c (8) (1+)
 849.91492	     348.3
 923.56030	     548.5
 959.80334	     313.5
1021.43439	     296.1	z (6) (1+)
1022.44379	     948.3	z+1 (6) (1+)
1024.46997	     288.4
1121.48145	     741.9
1122.47156	     473.6
1123.49341	     805.3	z+1 (7) (1+)
1124.50354	     509.8	z+2 (7) (1+)
1127.56128	     362.6
1193.51245	     338.7	z (8) (1+)
1194.53101	     843.1	z+1 (8) (1+)
1195.52637	     448.2	z+2 (8) (1+)
1287.19458	     333.4
1306.60779	    1321.5	z (9) (1+)
1307.61670	    2212.9	z+1 (9) (1+)
1308.62000	    1478.1	z+2 (9) (1+)
1309.15820	     656.2	z+1 (18) (2+)
1309.66602	    1243.1	z+2 (18) (2+)
1310.16077	     388.8
1310.68445	     299.3
1340.19849	     303.8
1340.68481	    1362.4
1341.19104	    1817.1
1341.69238	    1157.4
1342.19763	     716.0
1342.69556	     313.0
1345.20471	     369.9
1351.21326	     734.3
1351.71777	     610.0
1352.23474	     335.2
1352.71069	     323.7
1358.22668	     280.7
1358.71619	     859.7
1359.22461	    1771.2
1359.73401	    2907.2
1360.23389	    3478.7
1360.73242	    2449.2
1361.24023	    1290.4
1361.73096	     449.2
1364.68396	     546.8
1365.18799	     690.6	y (19) (2+)
1365.69421	     673.9
1366.19641	     803.0
1367.22522	    6559.7
1367.72803	   10617.7
1368.22888	    9572.4
1368.73120	    6545.9
1369.23547	    2939.7
1369.73755	     857.6
1370.23352	     292.6
1373.72009	     297.5
1377.69629	     290.4
1379.16052	     429.3
1382.23254	     354.3
1389.23828	     625.9
1389.71484	     448.6
1390.24536	     385.6
1397.22900	     511.1
1397.73804	    1030.2
1398.22925	     611.0
1398.73120	     443.8
1412.22351	     390.5
1412.71240	     601.9
1413.72278	     492.6
1416.74353	     556.6
1418.23438	     374.1
1420.68384	     429.6
1421.21436	    3596.2	z (20) (2+)
1421.71289	    6655.1	z+1 (20) (2+), z+2 (10) (1+)
1422.21643	    5550.9	z+2 (20) (2+), c-1 (21) (2+)
1422.71838	    3845.9	c (21) (2+)
1423.21619	    1866.9	c+1 (21) (2+)
1424.73267	     326.8
1425.75586	     413.4
1426.22522	     486.0
1426.73938	     441.7
1429.74170	     494.2
1430.26990	     440.0
1430.75464	     504.4
1431.23071	     579.9
1431.77319	     502.3
1433.23120	     585.3
1434.24390	     511.1
1438.76245	     792.3
1439.25684	     574.4
1439.76245	     561.8
1440.27161	     632.7
1440.76880	     432.0
1446.25183	     307.4
1447.28918	     572.9
1447.75989	     416.8
1448.25757	     880.5
1448.76062	    1002.4
1449.25562	     692.1
1451.76929	     390.6
1452.26172	    1415.6
1452.75793	    2521.9
1453.26196	    1694.2
1453.76978	    1107.2
1454.26563	     677.0
1460.26489	    2631.5
1460.76697	    7414.9
1461.26672	   11580.7
1461.76794	   11335.9
1462.26929	    7174.7
1462.77234	    3946.1
1463.27100	    1222.3
1463.77209	     716.2
1468.76331	    5266.9
1469.26575	   13413.0
1469.76904	   18689.1
1470.27209	   17526.1
1470.77429	    9885.7
1471.27661	    5099.1
1471.77588	    2519.8	c+1 (22) (2+)
1472.27612	     608.7
1475.75427	     383.6
1477.74963	    2484.0	z (21) (2+)
1478.25464	    3486.4	z+1 (21) (2+)
1478.75562	    3234.9	z+2 (21) (2+)
1479.26318	    1601.4
1479.76917	    1025.1
1483.76794	    1113.6
1490.26147	     610.7
1490.77393	     606.2
1491.78992	     330.7
1505.27466	     739.6
1505.78235	    1322.0
1506.26794	    1924.0	z (22) (2+)
1519.27368	     854.4
1519.79553	     592.9
1524.28162	     394.2
1526.28235	    1094.9
1680.91479	     490.7	c (13) (1+)
1792.96484	     491.4	c-1 (14) (1+)
1793.97595	    1791.2	c (14) (1+)
1794.98328	    1700.6	c+1 (14) (1+)
1795.99207	     812.5
1907.04858	     375.5
1978.11377	     272.9	c (16) (1+)
