# Supplementary material for: A Strategy for O-Glycoproteomics of Enveloped Viruses—the O-Glycoproteome of Herpes Simplex Virus Type 1
Source: PLoS Pathog. 2015 Apr 1;11(4):e1004784. doi: 10.1371/journal.ppat.1004784 (PMC4382219; doi:10.1371/journal.ppat.1004784)
Supplement: S1 Dataset — HSV-1 envelope glycoprotein-derived spectra are provided. (ZIP) [file ppat.1004784.s007.zip › data/AMAYAPPAPSATGGLR_-2_18_1298280.txt]

m/z	i	matches
110.58794	345.0
126.05428	14343.9
127.03835	765.7
127.05772	366.6
127.18381	356.3
138.05421	12675.1
139.05765	869.9
141.10220	644.7
144.06476	9393.5
145.06830	502.0
147.10570	783.5
155.08076	461.2
159.09106	368.7
168.06468	4977.9
169.09601	551.6
175.11838	667.0
185.09140	534.0
185.16319	989.2
186.07516	33349.1
187.07874	2208.4
202.05235	2998.6
204.08557	50653.2
205.08920	2783.0
219.07886	9740.9	b (2) (1+)
220.08258	606.0
226.11803	564.2
228.13515	408.3
232.19530	670.6
234.14407	510.5
235.10669	1168.2
245.09482	608.8
260.18951	1114.2
261.12225	356.9
262.11877	360.3
266.14893	2982.7
290.11545	15527.5	b (3) (1+)
291.11920	1147.1
306.14249	1031.6
311.13751	3465.8	b (6) (2+)
311.63895	813.9
315.44635	367.7
316.13055	1381.9
317.21011	889.6
318.11145	435.0
337.18726	508.7
358.14243	817.6
359.66370	1363.4	b (7) (2+)
360.16382	556.8
361.15262	5612.0
362.15546	759.0
366.13800	12616.8
367.14023	1086.1
370.70538	1193.4	y (8) (2+)-H2O
373.02362	478.7
377.17996	2342.3
379.70966	13684.0	y (8) (2+)
380.21103	4672.1
380.71268	877.7
382.14175	1436.8
387.17001	366.5
389.14804	653.7
389.17917	629.8
390.26279	866.7
395.18155	406.9
399.18304	491.0
399.68542	1453.6
400.18246	822.4
402.24478	1232.6	y (4) (1+)
404.24176	741.8
408.15668	782.3
410.13556	1875.6
411.13766	484.3
415.19608	395.7
425.18274	6308.7
426.18448	1163.3
432.22098	1309.8
433.22549	429.8
436.15060	548.6
448.27380	495.8
451.19675	664.5
453.17767	10660.7	b (4) (1+)
454.18039	2133.8
460.21597	6789.6
461.21979	1116.8
463.75259	1197.1	y (10) (2+)
464.25839	638.5
479.19293	2422.3
480.19406	685.8
481.17117	2379.0
481.74869	455.2
482.17172	567.0
496.21848	7438.1
497.22101	1500.0
498.76663	382.8
499.27094	524.9
503.29471	1261.8	y (5) (1+), y (11) (2+)-H2O
504.29669	433.5
507.76910	533.0
512.27966	49855.4	y (11) (2+)
512.78070	23890.0
513.28149	5899.8
524.21368	15474.3	b (5) (1+)
525.21631	3774.5
526.21515	617.8
547.79907	784.6	y (12) (2+)
548.29767	483.3
574.32324	1445.7	y (6) (1+)
593.27405	636.3
596.80023	1235.6
597.30151	815.8
603.64746	781.5
606.34039	605.2
607.80334	385.8
610.31360	372.3
613.82007	3636.7
614.32025	1511.4
614.81952	610.8
621.26593	4319.5	b (6) (1+), b (14) (2+)-H2O
622.26624	878.1
628.79950	1039.8
629.30151	1333.7
629.81403	1006.6
635.99835	395.6
636.28528	533.7
636.61389	808.9
637.28223	654.5
637.32672	895.8
637.84015	699.9
637.90448	1662.8
637.99731	420.2
638.31952	16330.6
638.60516	544.2
638.67535	683.0
638.82141	9373.3
638.94678	1078.0
639.31848	3927.8
639.39355	963.2
642.28973	448.9
654.32843	424.5
661.35944	2361.9	y (7) (1+)
665.33734	422.9
673.34918	558.0
686.38544	461.0
694.84808	481.8
702.28918	1060.4
717.03308	476.0
718.03583	531.1
718.32050	539.6
733.36121	1014.9
734.35773	728.6
735.36285	623.9
740.39148	443.4
741.35895	452.0
741.88641	575.8
742.38477	1055.1
749.35144	409.0
758.41010	13350.0	y (8) (1+)
759.41351	5462.6
760.42212	427.7
761.36115	625.2
773.87952	5495.0
774.38202	5285.2
774.88141	2639.5
775.37213	415.2
775.82556	564.0
783.38104	442.8
789.35645	3685.9	b (8) (1+)
790.35834	2069.1
797.35510	1487.7
798.35779	1970.0
799.35815	1541.3
829.45020	1443.7	y (9) (1+)
830.45190	585.2
847.90070	800.1
848.41296	647.4
870.48914	503.1
872.39056	681.7
873.39081	607.5
900.43774	411.5
911.49841	396.0
926.49884	7511.0	y (10) (1+)
927.50024	2929.8
932.96051	548.6
933.45416	529.9
959.42603	878.4
961.48975	2018.5
962.49829	947.0
985.77777	379.2
995.52625	761.5
996.52136	1096.9
997.52692	1114.2
1006.53162	934.5	y (11) (1+)-NH3
1016.44263	1476.6
1017.43835	510.0
1023.55261	66972.3	y (11) (1+)
1024.55444	31711.7
1025.55664	7261.7
1048.47827	590.2
1094.58899	12727.0	y (12) (1+)
1095.59180	7517.6
1096.59766	1534.4
1123.54822	874.8
1124.55603	450.2
1186.54309	1246.0
1187.55371	786.0
1226.62781	922.9
1227.62231	577.1
1257.65381	2787.4	y (13) (1+)
1258.65051	2138.8
1259.65845	667.7
1328.68689	4593.8	y (14) (1+)
1329.69226	2658.4
1330.69897	838.0
1585.21570	388.2
1850.96643	421.3
