# Supplementary material for: A Strategy for O-Glycoproteomics of Enveloped Viruses—the O-Glycoproteome of Herpes Simplex Virus Type 1
Source: PLoS Pathog. 2015 Apr 1;11(4):e1004784. doi: 10.1371/journal.ppat.1004784 (PMC4382219; doi:10.1371/journal.ppat.1004784)
Supplement: S1 Dataset — HSV-1 envelope glycoprotein-derived spectra are provided. (ZIP) [file ppat.1004784.s007.zip › data/AMAYAPPAPSATGGLR_-2_7_234470.txt]

       m/z	          i	matches
 126.24541	     199.4
 145.11565	     214.5
 159.93547	     217.0
 313.63162	     229.0
 329.20282	     264.6	z (3) (1+)
 330.21509	     220.9	z+1 (3) (1+)
 386.22546	     952.6	z (4) (1+)
 387.23077	     306.5	z+1 (4) (1+)
 400.02014	     217.8
 470.20370	     527.5	c (4) (1+)
 585.80945	     685.7
 735.34332	     530.9	c (7) (1+)
 736.34222	     228.7	c+1 (7) (1+)
 737.36310	     239.7
 774.39172	     246.3
 867.41962	     266.4
 867.91913	     791.2
 868.42316	     361.5	y (5) (1+)
 875.42480	     552.1
 875.91827	     498.2
 876.42462	     695.6
 876.92987	     347.1
 923.43719	     917.5	z (6) (1+)
 924.44641	     615.3	z+1 (6) (1+)
 925.45776	     324.3	z+2 (6) (1+)
 990.46539	     822.2	c (10) (1+)
 991.47040	     241.7	c+1 (10) (1+)
1061.50366	     282.0	c (11) (1+)
1072.55908	    1173.5
1073.56580	     891.9
1143.60156	    1444.8
1144.60010	    1079.3
1170.62732	    3227.8
1171.63025	    2729.7
1172.63611	     334.0
1178.55896	     297.4	z (9) (1+)
1179.56421	     294.2	z+1 (9) (1+)
1200.60303	     283.5
1214.64844	     325.7
1215.60974	     299.3
1216.61914	     333.7
1217.62329	   17951.1
1218.62549	   11965.8
1219.62769	    2615.5
1247.65344	    1029.8
1248.66309	     681.1
1258.62671	    2695.3
1259.62805	    2264.6
1260.62817	    4152.9
1261.63232	    2539.2
1262.63940	     554.9
1272.64636	     906.0
1273.64722	     601.9
1274.65649	    1766.0
1275.65320	    7829.8
1276.65613	    4878.9
1277.64819	    1619.4	z+2 (10) (1+)
1443.70190	     260.5	z (12) (1+)
1444.70984	     656.6	z+1 (12) (1+)
1445.69739	     505.1
1484.67078	     298.1
1527.67554	     873.2	c (12) (1+)
1528.66467	     428.3
1529.70654	     262.3
1584.69568	     310.9	c (13) (1+)
1641.72754	     469.1	c (14) (1+)
1642.73206	     290.8	c+1 (14) (1+)
1678.81482	     288.2	z+1 (14) (1+)
1754.78455	     464.3
1755.80945	     534.3	c+1 (15) (1+)
1849.88281	     252.8
1850.92114	     377.2
