# Supplementary material for: A Strategy for O-Glycoproteomics of Enveloped Viruses—the O-Glycoproteome of Herpes Simplex Virus Type 1
Source: PLoS Pathog. 2015 Apr 1;11(4):e1004784. doi: 10.1371/journal.ppat.1004784 (PMC4382219; doi:10.1371/journal.ppat.1004784)
Supplement: S1 Dataset — HSV-1 envelope glycoprotein-derived spectra are provided. (ZIP) [file ppat.1004784.s007.zip › data/AMAYAPPAPSATGGLR_-2_7_234634.txt]

       m/z	          i	matches
 108.03422	     346.9
 123.48874	     334.2
 147.78625	     340.6
 170.61591	     376.2
 329.20413	    2003.2	z (3) (1+)
 330.21164	    1342.2	z+1 (3) (1+)
 386.22504	    1497.9	z (4) (1+)
 470.20444	     442.1	c (4) (1+)
 487.27567	     689.2	z (5) (1+)
 488.27396	     393.8	z+1 (5) (1+)
 519.49286	     400.2
 558.30621	    1615.4	z (6) (1+)
 559.31018	     448.9	z+1 (6) (1+)
 614.39362	     395.1
 735.34375	    2056.7	c (7) (1+)
 736.34344	    1063.8	c+1 (7) (1+)
 762.36743	     621.1
 763.37982	     394.2
 765.88782	     757.3
 766.39203	     535.3
 766.88458	     416.6
 774.37830	     638.4
 774.90369	     402.5
 867.42279	    1392.8
 867.92200	    1811.5
 868.41156	     570.8
 872.57092	     430.0
 875.42328	     972.8
 875.92798	    1490.0
 876.42401	    1141.5
 890.12061	     374.2
1017.52728	     385.7
1065.60535	     821.3
1066.60486	    1874.4
1067.61450	     581.0
1068.62573	     378.8
1151.53992	     935.1
1178.56116	    2006.0	z (9) (1+)
1179.56384	     832.7	z+1 (9) (1+)
1258.58997	     516.1
1259.62061	     759.8
1260.61633	     635.0
1274.71069	     532.9
1275.61389	    1045.3	z (10) (1+)
1276.62927	    1996.8	z+1 (10) (1+)
1277.62659	     825.5	z+2 (10) (1+)
1355.58618	    1512.7	c (10) (1+)
1356.59387	     956.8	c+1 (10) (1+)
1426.63403	     787.9	c (11) (1+)
1444.70789	    1059.7	z+1 (12) (1+)
1527.67334	     723.6	c (12) (1+)
1528.68335	    1011.2	c+1 (12) (1+)
1529.68213	     435.0
1583.67358	     406.4
1584.69861	    1725.7	c (13) (1+)
1585.69873	    1252.3	c+1 (13) (1+)
1586.67114	     604.6
1606.74658	    1128.4
1607.77686	    1650.7	z+1 (13) (1+)
1608.77844	     711.3	z+2 (13) (1+)
1641.72656	    1118.0	c (14) (1+)
1642.72803	    1390.1	c+1 (14) (1+)
1643.71252	     534.7
1678.79944	     834.2	z+1 (14) (1+)
1754.79724	     951.4	c (15) (1+)
1755.80127	     746.3
1849.87927	     608.8
