# Supplementary material for: A Strategy for O-Glycoproteomics of Enveloped Viruses—the O-Glycoproteome of Herpes Simplex Virus Type 1
Source: PLoS Pathog. 2015 Apr 1;11(4):e1004784. doi: 10.1371/journal.ppat.1004784 (PMC4382219; doi:10.1371/journal.ppat.1004784)
Supplement: S1 Dataset — HSV-1 envelope glycoprotein-derived spectra are provided. (ZIP) [file ppat.1004784.s007.zip › data/APVPLAMAYAPPAPSATGGLR_-2_16_730269.txt]

       m/z	          i	matches
 126.05464	    9324.8
 127.03823	     934.0
 138.05460	   12322.0
 141.10150	    2052.4
 144.06508	   12922.2
 168.06494	    8752.5
 169.09665	    7085.4	b (2) (1+)
 175.11833	    3617.8	y (1) (1+)
 183.14873	    1891.2
 186.07564	   77384.6
 187.07892	    4388.8
 193.56972	     737.2
 204.08611	   85825.6
 205.08986	    4633.0
 211.14349	    2151.4
 219.07982	     825.1
 220.62135	     779.6
 224.89793	    1044.3
 225.00861	    1068.5
 225.12053	     884.0
 250.15340	    1470.3
 268.16498	    7900.5	b (3) (1+)
 282.18045	    7712.9
 283.18344	    1046.2
 290.11652	    1305.0
 294.18082	    1145.8
 353.21814	    4152.5
 365.21768	    4319.7	b (4) (1+)
 366.13879	   59028.7
 367.14212	    7219.1
 382.14514	    1113.4
 402.24435	    3260.8	y (4) (1+)
 407.26437	    2491.6
 408.26959	     895.1
 429.21539	    9419.5
 430.21899	    1330.8
 446.24130	    1619.3
 450.30569	    3713.3
 453.17953	    2413.3
 472.25549	     858.4
 478.30029	    9159.6	b (5) (1+)
 479.30359	    1329.0
 485.47064	     836.5
 486.22968	     850.9
 496.21964	    1094.4
 500.25159	   11547.8
 501.25436	    2477.1	b (10) (2+)
 512.27985	    2201.3	y (11) (2+)
 517.28021	    1043.4
 521.34033	    1865.0
 524.21252	    1647.3
 533.30493	     809.6
 549.33759	   11191.5	b (6) (1+)
 550.33960	    2661.4
 571.29053	    2322.4
 595.25647	    1758.5
 599.31696	    2388.6
 613.82361	    1524.0
 625.33588	    2275.1
 632.37115	    1204.3
 633.37744	     975.6
 635.31921	    3443.9
 635.61865	    4768.2
 635.72766	     908.8
 636.32605	    1247.5
 663.31451	   14938.5
 664.31873	    5573.7
 668.37921	    1365.9
 670.35248	    6906.0
 671.35785	    2755.0
 680.34229	    1221.7
 694.84290	    2336.4
 695.34711	    1745.9
 696.37238	   12305.8	b (7) (1+)
 697.37415	    4922.3
 703.41119	    2074.8
 706.35773	    3081.7
 707.36200	    1362.9
 731.23633	     875.0
 734.35107	   35583.6
 735.35370	   14524.3
 736.35730	    2651.2
 739.41620	    1979.4
 740.41052	     926.2	y (8) (1+)-H2O
 741.39490	    1464.3	y (8) (1+)-NH3
 758.41290	    6188.7	y (8) (1+)
 759.41687	    1806.7
 762.16705	     824.0
 767.40985	   14681.8	b (8) (1+)
 768.41156	    5436.3
 769.41656	    1530.1
 777.38196	     835.0
 805.38879	    7076.8
 806.39136	    3606.6
 807.39227	    1887.7
 808.59930	     925.2
 831.40973	     920.5	b (18) (2+)-H2O
 833.41876	    1484.5
 842.30981	    1010.1
 846.95551	    2615.0
 847.45398	    3899.3
 847.96112	    1005.9
 849.44446	     788.7
 859.43085	    2825.9
 866.47552	    2742.8
 867.48309	    1374.2
 870.44458	     986.1	y (18) (2+)-NH3
 878.95422	   37113.9	y (18) (2+)
 879.45483	   36630.0
 879.95709	   18087.4
 880.45782	    4575.3
 902.48297	    3232.3
 903.48816	    1157.5
 926.49951	    2817.9	y (10) (1+)
 928.49121	    2200.6	y (19) (2+)
 928.98779	    1660.6
 929.48944	    1018.3
 930.47095	   20364.2	b (9) (1+)
 931.47363	   10229.9
 932.47247	    1502.2
 937.51044	   11028.3
 938.51312	    4947.9
 939.53174	    1005.8
 948.49963	    1608.9
 948.99512	    1166.0
 961.49323	    6445.3
 962.49548	    2099.1
 973.51154	    4796.7
 974.51721	    1732.5
 977.50861	    1103.3
 980.48376	   14435.0
 980.98267	   11513.6
 981.05957	    5204.3
 981.48450	    8316.2
 981.97620	    1934.5
 999.48901	    2098.0
1000.50592	    1175.2
1001.50964	   60471.3	b (10) (1+)
1002.51117	   30153.7
1003.51392	    9304.3	[M+2H] (2+)-H2O
1004.02856	    1784.9	[M+2H] (2+)-NH3
1004.51489	    2321.0
1006.27930	    1531.6
1006.52594	    1011.4	y (11) (1+)-NH3
1012.53314	   76071.1	[M+2H] (2+)
1013.03442	   89250.4
1013.53497	   50449.7
1014.03412	   17061.3
1023.55457	   34976.7	y (11) (1+)
1024.55652	   17447.6
1025.56213	    4441.7
1026.55591	    1262.6
1030.02698	    1159.1
1030.52466	    1219.6
1032.51392	     869.7
1061.51782	    4785.4
1062.02234	    3424.0
1062.53125	    2665.3
1063.01868	    1493.6
1082.07666	    5743.8
1082.57727	    6255.2
1083.07886	    4298.9
1094.59167	    6427.6	y (12) (1+)
1095.59497	    5264.9
1098.56299	    3293.7	b (11) (1+)
1099.55640	    1257.5
1114.07227	   42679.8
1114.57397	   49241.0
1115.07532	   36155.9
1115.57458	   14328.9
1123.54663	   10370.9
1124.54932	    4677.6
1125.54883	    1562.4
1129.58215	    4789.7
1130.59106	    1425.7
1163.10181	    2271.8
1163.61096	    2390.0
1164.09424	    1437.8
1172.90063	    2394.5
1193.57605	    1785.5
1194.08167	    2310.2
1194.58228	    3247.1
1195.09973	   14548.8
1195.60071	   21261.6	b (12) (1+)
1195.79541	    1795.7
1195.84009	    1684.2
1196.10132	   16451.5
1196.59680	    4648.5
1224.62231	     815.8
1226.63428	   54454.4
1227.63647	   31640.9
1228.64001	    9517.7
1229.64136	    1725.5
1257.65759	    4830.7	y (13) (1+)
1258.65930	    2206.1
1266.64966	    6116.0	b (13) (1+)
1267.65210	    2410.1
1291.63501	    6540.0
1292.63477	    3559.9
1293.64697	     976.5
1297.67004	   10663.1
1298.67566	    5752.7
1299.67627	    2403.9
1328.69409	    3059.3	y (14) (1+)
1329.67822	    1807.6
1353.92285	     926.2
1388.68677	   86203.6
1389.68811	   61198.3
1390.69067	   19711.5
1391.69727	    2766.9
1459.72400	   16038.4
1460.72778	   15509.6
1461.72888	    6811.0
1462.73926	    1497.8
1475.73193	    1953.6	y (15) (1+)
1476.72327	    1669.7
1531.76855	    2183.6
1532.77979	    1893.1
1547.76160	     999.8
1622.78784	    6704.3
1623.78589	    5599.9
1624.78699	    2586.1
1678.83435	     884.7
1692.29175	    1012.1
1692.92627	    1400.6
1693.80762	    3582.5
1694.81360	    3886.3
1695.81177	    2061.8
1750.84753	    1030.0
1756.89978	    7938.1	y (18) (1+)
1757.89868	    6362.7
1758.90320	    3991.6
1776.82751	     982.6
1840.86450	    2948.7
1841.86829	    2398.3
1842.86340	    1675.5
1856.95154	    1042.4
1911.89014	    2025.1
1960.05640	    5900.4
1961.06494	    6837.8
1962.06750	    4113.7
1963.05737	    1117.7
