# Supplementary material for: A Strategy for O-Glycoproteomics of Enveloped Viruses—the O-Glycoproteome of Herpes Simplex Virus Type 1
Source: PLoS Pathog. 2015 Apr 1;11(4):e1004784. doi: 10.1371/journal.ppat.1004784 (PMC4382219; doi:10.1371/journal.ppat.1004784)
Supplement: S1 Dataset — HSV-1 envelope glycoprotein-derived spectra are provided. (ZIP) [file ppat.1004784.s007.zip › data/APVPLAMAYAPPAPSATGGLR_-2_16_730271.txt]

       m/z	          i	matches
 126.05465	   17025.7
 127.03902	    1063.7
 127.05761	     850.6
 136.07532	    4901.6	y (2) (2+)-NH3
 138.05461	   13654.5
 139.05792	     783.0
 141.10162	    2914.3
 144.06519	   16853.2
 145.06810	     997.2
 168.06506	    9934.4
 169.09683	    6698.5	b (2) (1+)
 175.11824	    1408.6	y (1) (1+)
 182.44748	     711.7
 186.07564	   79598.2
 187.07869	    5056.4
 195.11240	    2671.5
 197.12689	     861.1
 204.08598	  100599.0
 205.08994	    5762.2
 211.14491	     722.5
 238.15462	    1364.4
 266.14932	   16104.1
 267.15329	    1804.3
 268.16528	    6102.7	b (3) (1+)
 282.18045	    3204.3
 290.11493	     744.4
 337.18497	    1065.0
 345.22409	     813.2
 348.68781	    1556.9	b (7) (2+)
 353.21707	    1793.6
 365.21756	    1936.8	b (4) (1+)
 366.13870	   26641.4
 367.14124	    3342.0
 379.71066	   12315.8	y (8) (2+)
 380.21240	    6011.3
 380.71539	     790.1
 384.20816	    2044.4	b (8) (2+)
 384.71170	     791.4
 402.24594	    2136.6	y (4) (1+)
 407.26370	    1805.7
 429.21515	    5024.1
 430.22110	    1008.6
 450.30606	    1844.7
 451.74213	    3749.3
 452.24121	     960.1
 453.17999	    1543.9
 465.73932	    4231.1	b (9) (2+)
 466.24219	    2724.1
 472.25745	     920.9
 478.30051	    5448.3	b (5) (1+)
 479.30344	     971.0
 481.24930	   10263.5
 481.75021	    4251.8
 482.24951	     922.9
 494.83032	     727.1
 500.25174	    6057.6
 501.25778	    8948.3	b (10) (2+)
 501.76053	    3419.5
 502.26208	    1394.3
 503.29355	    1317.7	y (5) (1+), y (11) (2+)-H2O
 512.28088	   25198.0	y (11) (2+)
 512.78174	   11540.5
 513.28363	    2236.5
 521.34473	    1365.0
 524.21497	    2763.3
 549.33630	    7184.1	b (6) (1+)
 549.78320	    4887.9	b (11) (2+)
 550.28394	    3326.2
 550.33929	    1813.9
 562.27466	    1205.4
 563.28705	     854.6
 565.29590	    1552.5
 565.79016	    1375.7
 571.28979	    1304.0
 574.32513	    1343.8	y (6) (1+)
 590.64728	     829.0
 595.25574	    1224.3
 599.31091	    1735.6
 600.32996	     762.1
 604.81970	    1008.2
 605.31604	     985.0
 613.82092	   75561.3
 614.32178	   42582.1
 614.82318	   13312.2
 615.32770	    1510.0
 625.33752	     912.9
 632.37628	    1449.6
 635.31848	    1336.0
 649.83868	    1159.6
 661.35962	    1107.8
 663.31348	    8574.0
 664.31775	    2884.7
 670.35315	    4302.5
 680.34399	     918.0
 694.84650	   11794.3
 695.34857	   10193.0
 695.85181	    2394.2
 696.37189	    9387.2	b (7) (1+)
 697.37469	    3137.0
 698.37543	     977.2
 703.40771	    1080.6
 706.35742	    2110.2
 707.36200	    1299.5
 716.34247	    1012.4
 720.33319	     851.8
 721.92834	    1697.6
 722.50818	    1229.1
 727.76062	     987.1
 734.35120	   24763.3
 735.35333	    9630.7
 736.35461	    2220.6
 739.41821	    1442.2
 740.40900	    1075.7
 741.39087	    1501.2	y (8) (1+)-NH3
 742.39124	     817.6
 747.32922	    1479.0
 758.41223	   34691.1	y (8) (1+)
 759.41547	   13631.7
 760.41461	    1671.3
 766.49860	    1255.5
 767.40857	   15817.3	b (8) (1+)
 768.41309	    4793.8
 769.41138	    1283.6
 787.38373	     810.8
 796.04156	     751.5
 796.34009	     846.0
 798.39374	     859.9
 805.38904	    8449.9
 806.39087	    3992.8
 829.45178	    1726.0	y (9) (1+)
 833.41266	    1236.0
 838.42999	     941.1
 846.95148	    2728.9
 847.45538	    3407.9
 847.95776	    2005.6
 859.43335	    2458.7
 860.44623	     890.7
 864.43768	    2334.9
 866.47491	    3244.7
 867.47345	     978.6
 870.45935	     747.8
 878.95404	   40453.4	y (18) (2+)
 879.45404	   45316.4
 879.95587	   21343.5
 880.45697	    4355.6
 902.41852	     837.2
 926.50220	   10109.9	y (10) (1+)
 927.50635	    4889.4
 928.48969	    1756.5	y (19) (2+)
 928.99097	    1634.3
 929.99896	     806.1
 930.47089	   19632.1	b (9) (1+)
 931.47437	   11898.6
 932.47809	    2487.8
 937.51044	    6667.6
 938.51434	    3033.3
 961.49109	   26026.8
 962.49463	   13153.3
 963.49194	    1922.1
 973.51453	    3493.8
 974.51855	    2160.5
 977.51056	    1019.2
 980.53479	    7869.7
 981.03381	    9533.5
 981.53906	    5058.1
 982.04034	    1449.8
 999.48767	    1418.2
1000.50769	     987.2
1001.50952	   65529.4	b (10) (1+)
1002.51154	   41853.6
1003.51349	   10430.9
1004.03107	    1645.1
1004.51050	    1790.3
1005.02454	     938.1
1005.54791	     960.7
1012.53217	  106328.0
1012.71716	    1109.6
1012.76349	    1102.6
1012.81885	    1100.0
1012.85712	    1082.7
1012.90552	     758.0
1013.03345	  118431.0
1013.53400	   68769.3
1014.03333	   22459.6
1023.55438	   75661.6	y (11) (1+)
1024.55615	   40712.3
1025.55811	    9059.4
1026.55933	     760.2
1032.52844	    3514.3
1033.52991	    1630.4
1094.59070	   17853.3	y (12) (1+)
1095.59277	   11194.9
1096.59351	    2841.4
1098.56372	    1491.4	b (11) (1+)
1114.06738	     947.5
1115.07239	    1168.0
1123.54346	   10732.1
1124.54724	    5918.5
1125.54797	    1056.2
1129.58093	   13833.4
1130.58386	    9858.2
1131.58521	    2067.4
1202.65796	    1436.1
1203.67261	     912.9
1226.63428	    7433.5
1227.63550	    5020.0
1228.64404	    1900.6
1257.65564	   10824.2	y (13) (1+)
1258.65332	    5912.4
1259.66138	    2466.9
1266.65173	    8860.5	b (13) (1+)
1267.65820	    5303.5
1268.65210	    2876.1
1291.63232	    3148.2
1292.63867	    2028.2
1297.66931	    1014.3
1298.67676	     977.9
1328.69128	    7361.3	y (14) (1+)
1329.69263	    4470.7
1330.69788	    1471.7
1388.69543	     836.1
1412.74023	    1432.6
1475.72412	    5641.4	y (15) (1+)
1476.73083	    4067.0
1477.73022	    1514.7
1546.76746	    2302.3	y (16) (1+)
1547.77173	    1215.9
1676.51477	     761.9
1756.89905	    1934.3	y (18) (1+)
1757.89868	    2111.9
1758.92090	    1018.0
