# Supplementary material for: A Strategy for O-Glycoproteomics of Enveloped Viruses—the O-Glycoproteome of Herpes Simplex Virus Type 1
Source: PLoS Pathog. 2015 Apr 1;11(4):e1004784. doi: 10.1371/journal.ppat.1004784 (PMC4382219; doi:10.1371/journal.ppat.1004784)
Supplement: S1 Dataset — HSV-1 envelope glycoprotein-derived spectra are provided. (ZIP) [file ppat.1004784.s007.zip › data/APVPLAMAYAPPAPSATGGLR_-2_16_730297.txt]

       m/z	          i	matches
 126.05463	   63014.4
 131.91185	    3063.8
 136.07530	    8025.0	y (2) (2+)-NH3
 138.05455	   38234.7
 141.10185	    3419.1
 144.06523	   54181.9
 168.06505	   28987.7
 169.09654	   13031.7	b (2) (1+)
 175.11848	    4764.7	y (1) (1+)
 186.07574	  201187.0
 187.07948	   13370.7
 204.08624	  288336.0
 205.09009	   16449.4
 242.64920	    3482.6
 250.15335	    2913.7
 266.14960	   25411.9
 268.16479	   14071.6	b (3) (1+)
 282.18088	   10831.4
 353.21771	    4441.7
 365.21823	    7035.1	b (4) (1+)
 366.13861	   51801.2
 367.14273	    6965.7
 379.71149	   39716.7	y (8) (2+)
 380.21231	   16920.1
 384.21179	    3744.2	b (8) (2+)
 402.24524	    7256.1	y (4) (1+)
 407.26160	    6461.0
 429.21542	   13872.8
 451.74313	    7221.0
 452.25085	    3078.8
 453.17755	    6197.5
 460.09573	    3085.6
 463.75446	    4821.4	y (10) (2+)
 465.73938	    8083.3	b (9) (2+)
 466.24210	    4591.7
 478.30188	   10198.3	b (5) (1+)
 481.25305	    9589.6
 481.75040	    7119.2
 500.25159	   14140.1
 501.25781	   18946.0	b (10) (2+)
 501.76175	    7818.6
 502.26373	    3713.4
 505.29428	    3143.2
 512.28107	  125453.0	y (11) (2+)
 512.78259	   60780.0
 513.28406	   13979.3
 521.34668	    3378.4
 524.21631	    3359.1
 548.30591	    3933.7
 549.33685	   14966.5	b (6) (1+)
 549.78406	    9704.6	b (11) (2+)
 550.28577	    8923.5
 550.33801	    5185.7
 565.29504	    3579.9
 571.28839	    4373.6
 574.33606	    3702.5	y (6) (1+)
 586.43695	    3083.4
 599.31665	    4267.4
 613.82196	  113198.0
 614.32159	   67343.9
 614.82263	   11631.0
 635.31744	    6285.0
 661.35840	    5797.7	y (7) (1+)
 663.31470	   26504.9
 664.31775	    7575.3
 670.35352	   12493.0
 694.84631	   22050.6
 695.34753	    8761.9
 695.85559	    3843.7
 696.37268	   18302.7	b (7) (1+)
 697.37598	    6994.3
 703.40753	    3630.8
 706.36102	    7020.2
 716.53864	    4344.5
 717.49194	    4268.0
 720.33435	    4151.2
 721.39307	    8194.1
 725.58801	    9267.1
 734.35168	   62090.2
 735.35437	   25739.6
 738.84894	    3237.7
 756.38147	    3419.1
 758.41309	   77411.9	y (8) (1+)
 759.41559	   25340.5
 760.41321	    5688.5
 767.40955	   35644.4	b (8) (1+)
 768.41675	   10560.1
 782.99506	    4196.4
 783.84528	    3646.9
 795.71326	    4085.2
 796.38446	    4023.8
 796.73047	    3194.8
 797.40833	    4572.5
 797.76807	    3252.6
 805.38898	   18574.8
 806.39130	    7153.1
 825.97455	    3559.4
 829.45184	    7333.4	y (9) (1+)
 830.44867	    3520.0	y (17) (2+)
 832.87091	    5391.1
 846.95996	    8193.5
 847.46106	   11938.8
 859.43439	    3416.5
 866.47705	    7249.3
 878.95374	  132331.0	y (18) (2+)
 879.45532	  127710.0
 879.95709	   53081.0
 891.45172	    4361.4
 897.80542	    4991.1
 902.47601	    5545.8
 920.88507	    5594.5
 926.50037	   29163.9	y (10) (1+)
 927.50366	   14459.4
 928.48883	   10135.4	y (19) (2+)
 928.99182	    5914.2
 930.47205	   44424.1	b (9) (1+)
 931.47479	   24271.7
 937.50897	   13698.7
 938.51538	   11829.8
 961.49023	   35864.4
 961.79395	    6995.4
 962.49188	   13621.4
 973.51404	    7853.7
 974.51208	    4369.1
 977.03088	    4387.1	y (20) (2+)
 980.53729	   26892.0
 981.03442	   23470.6
 981.53986	   10472.9
1001.51038	  167798.0	b (10) (1+)
1002.51276	   93841.3
1003.51654	   17981.8
1005.52917	    4323.1	y (11) (1+)-H2O
1012.53351	  262738.0
1013.03436	  350552.0
1013.53424	  163893.0
1014.02856	   11092.4
1023.55579	  237556.0	y (11) (1+)
1024.55688	  110160.0
1025.55969	   20162.3
1094.59460	   51614.2	y (12) (1+)
1095.59460	   25688.4
1096.59070	    7097.0
1123.54492	   11941.8
1124.55579	    5733.0
1129.58142	   17945.5
1130.58557	    6729.4
1226.63184	   10479.0
1227.64612	    4867.1
1257.65820	   37299.0	y (13) (1+)
1258.66064	   20915.8
1266.65308	   16721.4	b (13) (1+)
1267.65259	   12868.4
1291.64563	    3232.8
1328.69202	   19843.6	y (14) (1+)
1329.69690	   15401.8
1336.51855	    3572.8
1395.13245	    3573.1
1411.73474	    3702.7
1412.75220	    4318.3
1475.72729	   16219.9	y (15) (1+)
1476.73218	   11331.3
1477.75671	    3575.2
1482.76965	    4326.9
1483.77905	    4377.0
1546.78284	    4104.2	y (16) (1+)
1547.77429	    5823.2
1756.89221	    4063.2	y (18) (1+)
1757.87988	    8249.2
1801.80298	    3320.4
1856.95508	    3275.9
