# Supplementary material for: A Strategy for O-Glycoproteomics of Enveloped Viruses—the O-Glycoproteome of Herpes Simplex Virus Type 1
Source: PLoS Pathog. 2015 Apr 1;11(4):e1004784. doi: 10.1371/journal.ppat.1004784 (PMC4382219; doi:10.1371/journal.ppat.1004784)
Supplement: S1 Dataset — HSV-1 envelope glycoprotein-derived spectra are provided. (ZIP) [file ppat.1004784.s007.zip › data/APVPLAMAYAPPAPSATGGLR_-2_16_730299.txt]

       m/z	          i	matches
 126.05474	   15721.2
 138.05461	   17325.3
 141.10226	    3830.9
 144.06523	   20574.0
 168.06516	   14324.8
 169.09656	   10929.4	b (2) (1+)
 175.11845	    5314.7	y (1) (1+)
 183.14912	    4593.1
 186.07578	  123645.0
 187.07906	   11998.5
 197.12752	    3194.2
 204.08629	  137640.0
 205.09007	    8173.2
 211.14435	    3742.5
 224.89818	    2255.4
 250.15340	    2117.5
 268.16513	   13131.3	b (3) (1+)
 269.16989	    2507.0
 282.18079	   16246.6
 312.41458	    1959.6
 326.25003	    2375.4
 336.22708	    2396.6
 353.21744	    7849.5
 365.21942	    9591.9	b (4) (1+)
 366.13885	   99726.9
 366.20844	    2045.5
 367.14160	   13210.1
 368.14178	    2176.7
 402.24481	    5895.0	y (4) (1+)
 407.26230	    4826.0
 425.18536	    2678.0
 429.21561	   19149.7
 430.21634	    2059.3
 446.24081	    3796.2
 450.30652	    7664.9
 453.17929	    6201.2
 472.25989	    4502.3
 478.30075	   17374.1	b (5) (1+)
 479.30353	    3978.6
 500.25131	   21250.9
 501.25626	    4798.9	b (10) (2+)
 521.34308	    4434.0
 524.21454	    5594.7
 525.21802	    3063.9
 549.33710	   23916.6	b (6) (1+)
 550.34222	    8010.8
 571.29028	    4688.9
 599.31866	    6814.1
 613.82196	    5674.7
 614.32233	    4723.3
 625.33496	    4431.3
 632.37280	    4200.1
 635.32153	    6416.5
 663.31573	   27131.1
 664.31750	   10983.3
 668.37329	    3125.7
 670.35461	   12143.9
 671.35712	    5744.1
 681.30280	    2132.4
 694.84625	    4385.7
 695.35242	    2414.9
 696.37366	   25307.0	b (7) (1+)
 697.37225	    6130.3
 703.40869	    4091.9
 706.35583	    7096.7
 707.36218	    2704.7
 716.33777	    3023.6
 728.34369	    4923.6
 734.35229	   75745.7
 735.35492	   28602.8
 736.35181	    4978.3
 739.41547	    2748.0
 741.38348	    2737.9	y (8) (1+)-NH3
 758.40955	    6236.0	y (8) (1+)
 759.41486	    2304.3
 767.40942	   31116.9	b (8) (1+)
 768.41327	   11202.1
 805.38812	   16121.6
 806.39563	    7249.3
 831.40619	    6501.2	b (18) (2+)-H2O
 833.42328	    3731.5
 846.95740	    8256.3
 847.45758	    8138.3
 859.43207	    3543.9
 866.47571	    7166.0
 867.48309	    2784.1
 870.44867	    3632.3	y (18) (2+)-NH3
 878.95514	   72774.5	y (18) (2+)
 879.45514	   71576.9
 879.95605	   39235.4
 880.45496	   11091.1
 902.48785	    4289.6
 926.50787	    2977.9	y (10) (1+)
 928.97949	    3593.6
 930.47168	   41729.3	b (9) (1+)
 931.47882	   20253.5
 932.48260	    4260.3
 937.51385	   19226.9
 938.51855	    9168.9
 939.51465	    3413.7
 948.49463	    2660.1
 961.49231	   10272.9
 962.49530	    4027.8
 973.51703	    7278.7
 974.52344	    3856.0
 977.02332	    2771.4	y (20) (2+)
 980.48645	   41708.8
 980.98956	   44809.7
 981.48871	   22117.9
 981.98669	    8219.6
 999.48688	    4998.4
1001.51044	  107348.0	b (10) (1+)
1002.51324	   62187.3
1003.51556	   21793.0	[M+2H] (2+)-H2O
1004.51550	    5239.9
1012.53424	  136842.0	[M+2H] (2+)
1013.03455	  146776.0
1013.53571	   87386.3
1014.03418	   26956.0
1023.55487	   64765.7	y (11) (1+)
1024.55859	   30799.8
1025.56421	    4850.5
1030.02417	    5698.0
1030.52576	    3979.6
1032.52515	    2184.4
1057.70996	    2867.2
1061.52002	   13823.1
1062.01929	   17223.5
1062.51465	    4217.4
1075.23230	    3289.0
1082.07410	   11505.0
1082.57739	   16058.0
1083.07007	    5867.1
1094.59558	   11073.4	y (12) (1+)
1095.59961	    6976.7
1098.56409	    7666.6	b (11) (1+)
1100.57385	    2715.6
1114.07471	   98422.9
1114.57556	  114828.0
1115.07593	   85949.1
1115.57690	   34154.6
1123.55005	   19056.6
1123.94031	    4207.7
1124.55200	   11949.5
1125.55261	    2698.9
1129.57849	    5981.2
1130.59143	    3628.9
1159.81921	    2386.6
1163.09961	    6269.8
1163.59802	    7007.6
1164.11365	    4981.3
1194.58411	    4157.6
1195.10046	   42731.4
1195.60205	   67574.9	b (12) (1+)
1196.10278	   41230.5
1196.60229	   18342.1
1226.63477	  115163.0
1227.63879	   60918.5
1228.64197	   19052.8
1229.64355	    3860.5
1257.65576	    8706.5	y (13) (1+)
1258.65125	    3816.9
1266.65466	    9134.2	b (13) (1+)
1267.65356	    3699.7
1291.63464	   12113.5
1292.63318	    6830.8
1297.67175	   24740.9
1298.67603	   16340.4
1299.67261	    5451.8
1328.69263	    5130.1	y (14) (1+)
1329.70386	    3148.9
1388.68787	  178582.0
1389.68994	  123026.0
1390.69263	   38930.6
1391.69348	    6681.3
1459.72424	   31196.7
1460.72998	   33789.2
1461.72925	   12575.6
1475.74048	    3331.8	y (15) (1+)
1531.78125	    6385.4
1546.76941	    3075.0	y (16) (1+)
1622.78516	   15599.6
1623.78992	   12451.0
1624.80078	    4442.4
1682.90442	    2237.3
1692.91052	    2935.0
1693.81580	    6841.8
1694.81433	    7381.8
1756.90112	   13863.3	y (18) (1+)
1757.90601	   14698.3
1758.88965	    6630.9
1840.85413	    5764.1
1841.86401	    5658.7
1911.89233	    3358.6
1918.91113	    2204.8
1941.30505	    2170.7
1960.06458	    9448.3
1961.06299	   12855.4
1962.07898	    5146.8
