# Supplementary material for: A Strategy for O-Glycoproteomics of Enveloped Viruses—the O-Glycoproteome of Herpes Simplex Virus Type 1
Source: PLoS Pathog. 2015 Apr 1;11(4):e1004784. doi: 10.1371/journal.ppat.1004784 (PMC4382219; doi:10.1371/journal.ppat.1004784)
Supplement: S1 Dataset — HSV-1 envelope glycoprotein-derived spectra are provided. (ZIP) [file ppat.1004784.s007.zip › data/APVPLAMAYAPPAPSATGGLR_-2_16_730530.txt]

       m/z	          i	matches
 102.74496	     508.9
 110.58255	     513.7
 126.05470	    6638.7
 127.03829	     685.8
 136.07553	    1267.2	y (2) (2+)-NH3
 138.05453	    4412.5
 141.10208	     714.0
 144.06502	    5548.9
 168.06479	    3557.9
 169.09668	    1758.6	b (2) (1+)
 186.07553	   24909.7
 187.07909	    1391.0
 195.11218	     737.6
 204.08601	   31454.8
 204.17278	     557.4
 205.08890	    1952.8
 211.14380	    1046.7
 238.15283	     661.6
 266.14926	    6097.7
 268.16476	    1763.3	b (3) (1+)
 269.16742	     681.2
 282.18033	    3445.1
 337.18341	     593.6
 353.21814	     698.6
 366.13852	    7907.3
 367.14111	     937.8
 376.11374	     552.3
 379.71121	    5145.7	y (8) (2+)
 380.21173	    1265.8
 402.24249	     925.3	y (4) (1+)
 407.26538	     960.4
 413.21988	    2627.0
 456.26080	     658.9
 457.74283	    1427.6	b (9) (2+)
 463.75626	     914.4	y (10) (2+)
 478.30026	    1512.5	b (5) (1+)
 479.30878	     661.4
 481.24875	    2270.8	y (15) (3+)-H2O
 481.74915	    1279.0
 484.25693	    5247.9
 485.26114	     881.2
 493.26062	    2616.1	b (10) (2+)
 493.76050	    1156.5
 508.22003	     813.3
 512.28058	    9158.5	y (11) (2+)
 512.78125	    4592.8
 513.28259	     690.0
 516.28009	     657.3
 541.78625	    1453.1	b (11) (2+)
 547.80371	     536.9	y (12) (2+)
 549.33728	    4237.5	b (6) (1+)
 550.33844	     868.4
 553.72540	     553.0
 555.29407	    1992.7	b (18) (3+)
 556.30151	     546.3	y (6) (1+)-H2O
 565.29083	     837.2
 566.82855	     988.7
 573.29968	     739.9
 579.25580	     646.0
 587.31769	     674.6
 599.74994	     573.7
 609.34003	    1146.0
 613.82031	   27649.3
 614.32214	   17597.6
 614.82306	    3891.2
 619.32886	     655.5
 647.31958	    4740.8
 648.32312	    1287.7
 664.88092	    1219.5
 669.46118	     797.0
 671.27594	     899.5
 671.30530	     970.3
 680.37646	    6133.2	b (7) (1+)
 681.37921	    1537.1
 690.36334	    1017.2
 691.91309	    3652.7
 692.41528	    2959.4
 692.91376	    1663.3
 694.84827	    4854.2
 695.34680	    3374.3
 695.85187	     925.5
 696.81964	     715.4
 697.43036	     949.4
 697.56592	    2704.5
 701.46503	     782.5
 704.28900	     971.5
 709.68250	    1674.9
 714.97955	     957.4
 715.05115	     846.8
 718.35553	    8291.6
 719.35760	    3446.5
 723.42139	     724.8
 731.74963	     565.3
 736.35052	     937.0
 738.18719	    1160.3
 751.41321	    7368.0	b (8) (1+)
 752.41724	    4084.3
 758.30017	     566.4
 758.41168	   10550.9	y (8) (1+)
 759.41510	    3693.6
 764.31555	     783.3
 777.39630	     897.8
 782.63940	    1299.4
 789.39325	    3753.9
 789.91663	     962.9
 790.38330	    1338.2
 790.43945	    1845.7
 790.95746	    1170.6
 791.69977	    1256.9
 792.38580	     746.6
 792.46820	    1009.3
 792.81000	     568.6
 792.94348	    3641.8
 793.31250	    1055.8
 793.43842	    2079.1
 800.12109	     604.9
 806.79852	     675.8
 809.26093	     719.0
 814.12720	     856.8
 817.42609	     626.9
 818.42218	     627.1
 829.45374	     693.6	y (9) (1+)
 843.44214	    1485.1
 852.89014	     754.4
 870.95587	    6631.6	y (18) (2+)
 871.45520	    6098.5
 871.95599	    2753.7
 886.42139	     735.1
 914.47668	    9607.4	b (9) (1+)
 915.47931	    4514.9
 916.48596	     980.2
 925.22748	    1112.1
 926.49982	    3059.6	y (10) (1+)
 927.50439	    1462.0
 957.51532	    1012.1
 961.49066	   10292.2
 962.49164	    5549.3
 985.51312	   23858.9	b (10) (1+)
 986.51636	   12347.2
 987.12286	    1081.6
 987.51898	    3719.3
1004.53418	   26631.6
1005.03571	   20576.4
1005.53650	   11240.6	y (11) (1+)-H2O
1006.53693	     999.6	y (11) (1+)-NH3
1019.27264	     617.6
1023.55347	   35159.5	y (11) (1+)
1024.55591	   20554.5
1025.55908	    2571.0
1032.52283	    1265.0
1033.53455	     671.1
1094.59045	    9213.7	y (12) (1+)
1095.59424	    5213.3
1096.59546	     846.8
1106.60461	     650.1
1123.54163	    3307.7
1124.54211	    1013.6
1129.57898	    5390.0
1130.58337	    2745.0
1131.59033	     722.5
1218.67932	     895.3
1226.63391	    3213.4
1227.63489	    2678.2
1250.65576	    2064.9	b (13) (1+)
1251.65991	    1804.0
1257.65381	    7312.5	y (13) (1+)
1258.65552	    5575.0
1259.66882	    1078.7
1291.63232	    1500.2
1328.69080	    5574.4	y (14) (1+)
1329.69324	    4162.2
1330.70325	     730.0
1459.73584	    3564.9	y (15) (1+)
1460.72913	    2792.8
1461.73523	     983.0
1530.76196	    1067.6	y (16) (1+)
1531.77417	     932.6
1740.88831	    1101.4
1741.89478	    1472.0
