# Supplementary material for: A Strategy for O-Glycoproteomics of Enveloped Viruses—the O-Glycoproteome of Herpes Simplex Virus Type 1
Source: PLoS Pathog. 2015 Apr 1;11(4):e1004784. doi: 10.1371/journal.ppat.1004784 (PMC4382219; doi:10.1371/journal.ppat.1004784)
Supplement: S1 Dataset — HSV-1 envelope glycoprotein-derived spectra are provided. (ZIP) [file ppat.1004784.s007.zip › data/APVPLAMAYAPPAPSATGGLR_-2_16_730532.txt]

       m/z	          i	matches
 126.05464	    2786.0
 128.63083	     419.4
 138.05441	    3986.7
 141.10162	     820.8
 144.06511	    3975.3
 168.06505	    2795.4
 169.09682	    2355.3	b (2) (1+)
 169.84784	     476.6
 175.11754	     453.1
 183.14853	     949.1
 186.07558	   30039.3
 187.07866	    1269.9
 197.12753	     588.4
 204.08603	   28069.5
 205.08966	    1799.9
 211.14359	    1446.7
 223.12111	     605.7
 223.23201	     573.5
 228.17123	     420.3
 250.15430	     629.8
 266.14749	     431.5
 268.16461	    3200.8	b (3) (1+)
 282.18066	    6606.4
 283.18292	     482.7
 294.18011	     696.2
 299.20670	     684.7
 339.19955	     555.5
 353.21683	    2439.8
 366.13809	   16654.2
 367.14108	    1797.3
 379.27234	     544.8
 385.22421	     892.3	y (4) (1+)-NH3
 398.20987	     425.3
 402.24344	     563.7	y (4) (1+)
 407.26364	    2062.5
 408.26263	     536.5
 413.21954	    4134.8
 414.22314	    1150.3
 425.22226	     600.6
 430.24420	     467.5
 437.18265	    1014.0
 450.27466	     440.0
 450.30597	    1940.9
 456.26334	    1132.8
 470.24347	     552.6
 478.30011	    5442.1	b (5) (1+)
 479.30176	     459.8
 484.25653	    6805.3
 485.25858	    1787.3
 495.32431	     413.7
 501.28381	     564.6
 508.21866	    1614.8
 509.21738	     504.7
 512.28809	     411.9
 516.27814	     543.0
 521.34296	    1143.9
 549.33618	    6615.4	b (6) (1+)
 550.33868	    2081.8
 555.29327	    2997.2
 566.29321	     541.1
 576.28180	     514.4
 579.25555	     659.1
 581.30511	     851.4
 587.31848	     880.7
 604.37817	     983.7
 609.33856	    1989.9
 610.34363	     641.7
 613.81970	    1898.1
 614.31891	     794.5
 614.82397	     496.4
 619.32428	    1371.6
 620.37079	     687.7
 647.31915	    7770.4
 648.32397	    1552.8
 652.38361	    1047.6
 664.34833	     438.6
 680.37671	    9265.0	b (7) (1+)
 681.37933	    2689.0
 690.36078	    2168.0
 691.36609	     672.2
 692.50519	    1218.4
 694.84503	    3434.4
 695.35095	    1589.6
 704.34039	    1131.8
 718.35553	   13495.1
 719.35913	    6263.1
 720.35687	     546.7
 723.42078	    1049.5
 751.41406	    9874.4	b (8) (1+)
 752.41675	    3479.4
 753.41644	     719.4
 758.41010	     932.5	y (8) (1+)
 759.42987	     462.2
 775.38098	     426.4
 777.43671	     588.7
 783.43665	     500.4
 789.39258	    5669.0
 790.39600	    1975.9
 791.40265	     624.5
 815.40710	     831.2
 817.43567	     438.1
 822.45410	     621.5
 823.45605	     578.5
 843.43787	    2409.7
 844.44391	    1238.5
 849.43884	    1118.7
 852.69861	     516.5
 854.48059	     576.2
 870.95630	    6114.6	y (18) (2+)
 871.45612	    5085.3
 871.95685	    2594.9
 872.46588	     574.2
 885.40399	     448.3
 886.49963	     736.9
 888.43427	     505.0
 890.73981	     472.2
 914.47528	   10986.8	b (9) (1+)
 915.47998	    5436.7
 916.47705	    1408.1
 926.50201	    1043.7	y (10) (1+)
 957.52063	    1943.6
 958.51868	     500.4
 961.48962	    1348.9
 972.49463	    1744.3
 972.99438	    2231.7
 973.49835	    1575.5
 985.19446	     774.9
 985.51331	   24880.8	b (10) (1+)
 986.51630	   12705.2
 987.51782	    3323.9
 988.53119	     465.5
1004.53510	   11987.9	[M+2H] (2+)
1005.03552	   12294.0
1005.53784	    8804.2	y (11) (1+)-H2O
1006.03503	    1615.1
1006.53259	     701.6	y (11) (1+)-NH3
1023.55353	   15618.2	y (11) (1+)
1024.55591	    7989.6
1025.55579	    1251.3
1054.01794	     592.2
1058.22754	     867.2
1067.83057	    3651.5
1082.56677	     965.9	b (11) (1+)
1083.56384	     581.8
1085.67883	     584.5
1092.86816	    1123.9
1094.59119	    3956.4	y (12) (1+)
1095.59326	    1630.4
1106.08191	    5713.4
1106.57678	    8209.1
1107.07410	    3924.8
1107.58936	    1101.1
1109.58069	     858.2
1109.91907	    1243.7
1110.24780	    1518.0
1110.44739	     554.0
1110.58765	    1155.0
1123.54578	    3127.7
1124.54443	    1420.1
1129.58093	    1617.4
1130.58765	    1040.1
1152.21838	    1019.6
1152.46326	     671.3
1152.59546	     715.7
1159.19556	     501.6
1160.17615	     469.3
1161.20313	     480.7
1161.53137	     925.4
1185.53528	    1380.3
1185.84033	    1087.7
1186.17590	    3158.5
1186.51611	    3876.1
1186.84766	    1679.8
1187.09497	    1126.3
1187.18384	     811.9
1187.50488	     438.6
1187.60522	    1469.3
1188.09656	    1284.3
1188.60742	    1053.9
1194.58496	     645.4
1226.63257	   25301.6
1227.63916	   13519.6
1228.63855	    4145.3
1242.65527	     470.6
1250.66199	     646.6	b (13) (1+)
1257.65662	    2980.0	y (13) (1+)
1258.65918	    1551.2
1259.65344	     435.0
1288.21313	     512.0
1291.63098	    3446.4
1292.63379	    2834.2
1293.62512	     549.7
1297.66968	    4688.5
1298.67261	    3010.0
1299.67322	     775.5
1305.01953	     606.9
1328.68787	    1842.1	y (14) (1+)
1340.75366	     891.0
1372.75159	     812.6
1373.23804	     530.9
1373.71179	     461.7
1388.68555	   50116.3
1389.68762	   34446.1
1390.68958	   10231.6
1391.69080	    1077.4
1434.59167	     638.8
1459.72314	   10135.7	y (15) (1+)
1460.72705	   10067.3
1461.72827	    4198.8
1462.72449	     781.5
1531.76917	    2248.9
1532.77026	    1864.2
1622.78601	    5003.6
1623.78308	    3237.4
1624.79285	    1543.1
1662.82275	     794.3
1664.36682	     868.1
1664.86792	     616.9
1693.82239	    3134.6
1694.82703	    1808.8
1695.83179	     714.0
1740.90540	    2588.6	y (18) (1+)
1741.90857	    2761.6
1742.90283	    1417.1
1824.86108	    1720.7
1825.86194	    2033.2
1826.88757	     815.3
1895.89795	     675.8
1896.92896	     500.6
