# Supplementary material for: A Strategy for O-Glycoproteomics of Enveloped Viruses—the O-Glycoproteome of Herpes Simplex Virus Type 1
Source: PLoS Pathog. 2015 Apr 1;11(4):e1004784. doi: 10.1371/journal.ppat.1004784 (PMC4382219; doi:10.1371/journal.ppat.1004784)
Supplement: S1 Dataset — HSV-1 envelope glycoprotein-derived spectra are provided. (ZIP) [file ppat.1004784.s007.zip › data/APVPLAMAYAPPAPSATGGLR_-2_16_776776.txt]

       m/z	          i	matches
 105.71239	     169.9
 124.93073	     178.5
 126.05465	    2797.3
 138.05466	    4602.7
 139.05818	     274.6
 144.06532	    1474.7
 152.73547	     175.3
 159.22682	     177.0
 168.06525	    4649.9
 169.09697	     436.9	b (2) (1+)
 186.07578	   11570.6
 187.07886	     580.5
 204.08623	   38851.2
 205.08961	    2355.8
 264.10806	     210.0
 266.14993	     554.3
 268.16550	     643.0	b (3) (1+)
 282.15942	     324.6
 282.18088	     462.6
 298.10315	     187.6
 310.15585	     263.9
 330.11765	     177.9
 365.21552	     176.7
 366.13882	    4721.7
 367.14294	     831.5
 402.24377	     388.6	y (4) (1+)
 407.16507	    1895.9
 408.16870	     256.9
 429.21478	     617.5
 453.17758	     205.2
 478.30096	     730.0	b (5) (1+)
 497.27020	     259.2
 500.25052	     711.7
 501.25394	     321.3
 505.27240	     663.1
 505.77603	     290.6
 512.27924	     443.6	y (11) (2+)
 512.78314	     336.6
 513.27710	     704.2
 514.27673	     292.5
 521.33850	     257.3
 524.21735	     186.4
 525.76013	     328.2
 549.33533	     943.7	b (6) (1+)
 549.78455	     321.6
 550.33618	     179.7
 569.21515	     439.0
 570.22327	     200.1
 571.29327	     218.4
 582.78937	     338.2
 599.31897	     205.8
 613.82129	     984.1
 614.32153	     757.2
 614.81763	     214.1
 621.27368	     192.2
 632.37256	     238.2
 633.40320	     316.6
 652.62958	     183.4
 663.31464	    1265.3
 664.31427	     357.0
 668.12805	     678.0
 670.35144	     690.9
 680.34100	     298.2
 680.83868	     191.3
 681.34027	     237.9
 695.35199	     188.4
 696.37164	     998.5	b (7) (1+)
 701.62323	     255.6
 703.41162	     191.3
 706.36383	     246.3
 715.36029	    1201.7
 715.86145	    1155.2
 719.38611	     214.6
 719.87732	     228.0
 727.33752	     210.2
 734.35034	    3392.6
 734.97211	     541.7
 735.35266	     972.4
 740.60840	     634.9
 751.39258	     355.4
 752.03668	     548.9
 758.41217	    1617.2	y (8) (1+)
 759.41785	     288.5
 767.40948	    1713.7	b (8) (1+)
 767.68823	     216.6
 767.76099	     293.1
 768.41833	     408.2
 782.37488	     428.6
 782.86975	     205.3
 783.61731	     798.7
 795.90131	     218.0
 796.38678	     407.5
 796.88727	     388.8
 797.04657	     482.4
 797.38483	     282.0
 803.91437	     430.2
 805.38696	     722.2
 806.38281	     225.3
 811.42755	     198.4
 818.10699	     302.0
 818.71619	     196.8
 829.44604	     264.7
 833.00031	     198.8
 834.01733	     378.1
 836.72369	     193.9
 845.80878	     200.9
 846.94666	     289.5
 847.45276	     418.8
 847.96820	     241.4
 850.67432	     251.1
 853.04071	     273.2
 855.92468	     340.9
 859.40491	     305.8
 860.10370	     248.0
 862.95013	     400.3
 863.00159	     284.2
 863.56433	     303.8
 863.74670	     241.4
 863.88202	     354.0
 863.96417	     239.2
 864.43280	     563.7
 864.51605	     323.7
 864.67670	     231.9
 865.40234	     248.7
 865.81244	     213.7
 865.91077	     249.1
 866.47894	     461.7
 877.31836	     580.3
 878.95294	    4743.1	y (18) (2+)
 879.45508	    5025.8
 879.95673	    2190.5
 887.27246	     518.7
 888.12268	     301.1
 901.47003	     218.1
 914.30621	     631.9
 915.04639	     280.8
 920.89905	     230.0
 921.84387	     274.1
 926.50836	     300.0
 927.49481	     191.1
 928.99634	     394.9
 929.49768	     518.3
 929.99866	     427.1
 930.47113	    1990.2	b (9) (1+)
 931.47369	    1080.0
 934.89032	     323.7
 935.41949	     509.2
 937.51276	     644.5
 938.51685	     358.1
 942.80963	     237.9
 943.13672	     232.4
 955.49152	     455.3
 956.15637	     332.0
 961.48859	    1058.2
 962.49158	     433.4
 969.20209	     241.6
 973.51611	     398.6
 980.48071	     711.2
 980.55017	     450.9
 980.97717	    1178.8
 981.05646	     976.6
 981.54987	     528.0
1001.50897	    7208.7	b (10) (1+)
1002.51074	    4375.1
1003.51367	     602.4
1004.03467	     270.3
1009.52563	     517.6
1010.53796	     317.6
1012.53186	   12810.9
1013.03271	   18332.0
1013.53333	    8104.7
1014.03113	     534.7
1023.55383	    7717.7	y (11) (1+)
1024.55603	    3626.5
1025.55762	     456.4
1030.53357	     697.9
1031.03589	     520.7
1031.53235	     413.5
1061.51477	     215.5
1066.26294	     291.6
1066.46436	     193.1
1082.07458	     535.3
1082.56641	     379.0
1094.59143	    1682.3	y (12) (1+)
1095.59705	    1008.6
1098.55847	     273.7
1105.45435	     244.9
1112.56421	     274.9
1114.07263	    4614.6
1114.57312	    6540.1
1115.07312	    3999.0
1123.54810	     466.4
1124.54846	     280.3
1129.58960	     484.4
1144.22583	     211.0
1164.57239	     819.4
1165.58130	     255.1
1195.09875	    2152.4
1195.59753	    2135.4
1196.09753	    1588.3
1212.61243	     205.8
1213.62610	     226.9
1226.63232	    4514.5
1227.63696	    2210.7
1228.64685	     435.4
1253.59766	     248.7
1254.60291	     345.2
1257.65613	    1047.9	y (13) (1+)
1258.66333	     682.5
1266.65271	    1235.4	b (13) (1+)
1267.65527	     544.8
1291.61975	     256.9
1297.66931	     957.7
1298.67273	     699.3
1326.61646	     521.3
1327.61316	     295.4
1328.69800	     606.8	y (14) (1+)
1329.69995	     545.9
1330.67896	     283.0
1360.66321	     504.2
1361.67627	     266.0
1362.73462	    2162.2
1363.73706	    2801.3
1364.74011	    1027.4
1388.68726	    2601.7
1389.68848	    1435.2
1390.68811	     581.9
1416.63904	     274.5
1459.72607	     443.3
1460.71875	     494.2
1461.73572	     338.1
1475.72998	     509.8	y (15) (1+)
1476.73181	     386.1
1477.82471	     218.8
1531.76709	     193.9
1756.90759	     499.9	y (18) (1+)
1757.90393	     503.4
1960.09827	     230.7
