# Supplementary material for: A Strategy for O-Glycoproteomics of Enveloped Viruses—the O-Glycoproteome of Herpes Simplex Virus Type 1
Source: PLoS Pathog. 2015 Apr 1;11(4):e1004784. doi: 10.1371/journal.ppat.1004784 (PMC4382219; doi:10.1371/journal.ppat.1004784)
Supplement: S1 Dataset — HSV-1 envelope glycoprotein-derived spectra are provided. (ZIP) [file ppat.1004784.s007.zip › data/APVPLAMAYAPPAPSATGGLR_-2_16_776780.txt]

       m/z	          i	matches
 126.05486	     653.1
 138.05469	    1829.0
 141.10118	     160.3
 144.06543	     699.1
 154.17119	     157.7
 168.06520	    2690.2
 169.09703	     455.1	b (2) (1+)
 175.11861	     276.1	y (1) (1+)
 186.07570	    6216.8
 187.07886	     386.7
 204.08621	   21344.7
 205.08932	    1344.4
 211.14278	     213.2
 225.00885	     161.1
 226.11827	     563.9
 264.10754	     373.6
 268.16495	     564.1	b (3) (1+)
 282.18018	     545.7
 313.14951	     972.6
 323.17163	     205.3
 353.21677	     271.3
 365.21667	     302.4	b (4) (1+)
 366.13864	    6125.1
 367.14197	     792.4
 402.24600	     297.6	y (4) (1+)
 407.16461	    2262.9
 407.26553	     245.0
 408.16663	     358.8
 429.21463	     895.2
 442.24438	     284.4
 450.30621	     327.9
 453.17987	     231.2
 470.23663	     235.3
 471.24579	     262.1
 478.30020	     728.2	b (5) (1+)
 500.25259	     897.1
 521.34332	     308.0
 524.21844	     248.0
 549.33606	     944.8	b (6) (1+)
 550.33844	     361.2
 569.21637	    1085.3
 570.21869	     271.5
 571.29144	     230.0
 599.31842	     212.4
 625.33527	     254.9
 632.37622	     233.3
 642.30579	     248.7
 663.31415	    1236.4
 664.31940	     474.6
 670.35345	     505.0
 671.35425	     269.0
 696.37341	    1294.9	b (7) (1+)
 697.37292	     315.9
 703.41943	     178.6
 706.35590	     373.2
 715.85400	     256.3
 717.92017	     166.3
 734.35065	    3456.2
 735.35455	    1099.8
 736.35736	     355.6
 739.41608	     241.0
 758.41748	     234.3	y (8) (1+)
 767.40869	    1783.7	b (8) (1+)
 768.41022	     500.7
 796.38745	     292.2
 805.38684	    1161.2
 806.39117	     395.8
 807.39722	     196.8
 847.45789	     244.9
 859.43481	     185.9
 866.46851	     266.8
 867.46393	     202.2
 878.95349	    3110.0	y (18) (2+)
 879.45581	    3526.4
 879.95587	    1662.4
 880.45483	     387.1
 903.49249	     206.3
 930.47046	    2105.0	b (9) (1+)
 931.47504	    1086.7
 932.47784	     292.6
 937.50830	    1108.6
 938.51184	     733.6
 961.49249	     230.7
 973.51355	     481.5
 974.51318	     348.0
 980.47894	    1018.0
 980.55048	     456.8
 980.98364	    1478.1
 981.05865	     616.2
 981.48120	     746.2
 981.56097	     325.6
1001.50830	    7163.4	b (10) (1+)
1002.50934	    4277.8
1003.51538	    1442.6	[M+2H] (2+)-H2O
1004.02393	     171.8
1004.51678	     303.1
1012.53180	    8902.5	[M+2H] (2+)
1013.03320	   11547.0
1013.53418	    6809.7
1014.03528	    2690.9
1023.55310	    2780.3	y (11) (1+)
1024.55603	    1313.8
1025.55676	     413.2
1042.95715	     173.6
1061.52002	     366.3
1062.03113	     361.0
1062.52686	     204.4
1082.08838	     291.3
1082.52954	     519.1
1083.02319	     236.3
1086.41248	     373.3
1094.58704	     518.6	y (12) (1+)
1095.58276	     203.7
1098.56433	     329.4	b (11) (1+)
1114.07056	    4066.9
1114.57214	    6281.9
1115.07410	    3464.1
1115.57446	    1793.5
1116.83984	     174.5
1124.54907	     202.8
1132.82092	     196.8
1163.15198	     551.3
1164.57056	     337.0
1165.57153	     299.8
1171.83154	     301.6
1172.07483	     603.0
1172.31885	     893.4
1172.57947	     615.7
1172.82568	     556.5
1173.07690	     260.3
1184.63025	     217.1
1186.53906	     885.4
1195.09912	    1847.7
1195.60181	    2006.2	b (12) (1+)
1196.10291	    1648.8
1196.60107	     789.2
1198.44336	     354.4
1199.15198	     208.6
1200.59668	     393.5
1200.93396	     283.9
1208.96191	     177.3
1215.11987	     179.4
1215.61047	    1753.7
1216.11304	    2255.9
1216.61267	    1357.5
1217.11499	     768.2
1223.08557	     233.8
1223.35034	     255.3
1224.80334	     182.3
1226.63330	    2190.1
1227.63464	    1124.0
1228.63855	     477.0
1248.42029	     257.3
1248.63269	     304.0
1257.65466	     400.1	y (13) (1+)
1258.67749	     293.0
1259.44934	     236.1
1263.10913	     347.8
1263.35925	    1119.8
1263.60852	    1564.4
1263.86084	     952.4
1264.11023	    1209.1
1264.36584	     436.4
1264.61780	     207.3
1265.15137	     283.2
1265.65137	     250.2
1266.64905	     833.4	b (13) (1+)
1267.65454	     439.0
1272.64014	     312.2
1284.80786	     756.3
1284.96521	     785.2
1285.13293	     557.0
1285.30432	     577.0
1285.46777	     680.3
1285.80457	     182.8
1296.63672	    1026.0
1297.13464	    1138.7
1297.64246	    1179.6
1298.13013	     313.0
1298.69214	     222.4
1299.65088	     213.0
1299.80823	     382.7
1300.30835	     241.2
1318.80408	     373.7
1318.97998	     343.2
1319.15137	     198.7
1319.31335	     281.4
1319.65442	     293.6
1321.64368	     248.6
1322.84094	     233.9
1326.62146	     801.3
1327.61694	     441.0
1329.47534	     311.5
1329.80383	     221.6
1332.68359	     210.1
1333.83179	     249.0
1334.65784	     218.5
1336.81519	     670.4
1337.00488	     600.5
1337.15552	    1712.2
1337.33325	    1047.4
1337.49084	     912.8
1337.66003	     469.4
1337.80029	     247.9
1345.64746	     693.8
1345.83167	     847.8
1345.99731	     898.6
1346.15820	     981.7
1346.33118	     535.1
1346.49146	     679.8
1356.34583	     220.1
1360.30737	     254.7
1360.49170	     184.7
1360.66248	     301.3
1360.83362	     510.4
1360.99170	     346.9
1364.98804	     195.4
1370.64722	     309.5
1371.34741	     296.7
1388.68652	    1967.4
1388.99072	     215.1
1389.69043	    1249.3
1390.68994	     195.8
1391.99084	     316.2
1395.38293	     215.8
1397.69238	     211.5
1397.84521	     454.2
1398.01038	     781.4
1398.35071	     347.1
1398.68311	     265.4
1398.84412	     236.9
1417.02307	     263.6
1429.71143	    2701.8
1430.71313	    2158.7
1431.72131	     611.1
1439.31482	     184.1
1447.91943	     219.5
1448.12268	     408.2
1448.71155	     379.0
1459.73035	     353.0
1460.70374	     305.9
1494.69800	     353.5
1500.75037	     275.1
1501.75598	     312.0
1521.14844	     200.3
1527.14624	     195.1
1541.34338	     213.8
1591.76392	    4685.1
1592.76440	    3563.0
1593.76721	    1619.7
1594.77832	     255.7
1651.77051	     239.7
1662.79639	     704.9
1663.80359	     884.5
1664.82056	     378.8
1756.89514	     653.1	y (18) (1+)
1757.90857	     541.0
1758.90222	     422.9
1759.89343	     260.5
1825.86194	     339.4
1826.87146	     422.3
1827.87732	     183.7
1960.06482	     785.8
1961.05835	     758.5
1962.07251	     434.4
