# Supplementary material for: A Strategy for O-Glycoproteomics of Enveloped Viruses—the O-Glycoproteome of Herpes Simplex Virus Type 1
Source: PLoS Pathog. 2015 Apr 1;11(4):e1004784. doi: 10.1371/journal.ppat.1004784 (PMC4382219; doi:10.1371/journal.ppat.1004784)
Supplement: S1 Dataset — HSV-1 envelope glycoprotein-derived spectra are provided. (ZIP) [file ppat.1004784.s007.zip › data/APVPLAMAYAPPAPSATGGLR_-2_16_815123.txt]

m/z	i	matches
126.05477	4743.1
127.03870	260.0
127.05802	235.1
136.07607	164.0
138.05479	5367.8
139.05838	285.0
144.06529	5161.6
145.06880	284.2
167.03413	160.4
168.06531	5806.4
169.06870	409.1
169.09680	611.9
173.12732	177.7
175.11855	326.9
186.07590	36227.5
186.08925	295.5
187.07919	2367.5
204.03613	204.9
204.04968	219.6
204.05392	287.2
204.05826	336.2
204.06293	334.8
204.06685	471.8
204.07365	220.1
204.08632	62158.4
204.10210	463.9
204.10675	357.0
204.11113	321.2
204.11551	296.1
204.11972	301.1
204.12830	350.2
205.08968	3900.1
206.09148	298.3
211.14468	168.5
266.15002	1476.9
268.16504	945.5	b (3) (1+)
274.09149	484.0
282.18140	674.0
302.16962	223.3
330.11752	171.5
353.21793	281.5
354.21829	159.6
365.21777	473.9
366.13898	23627.2
367.14206	2847.7
368.14313	439.7
379.70908	520.2
397.24567	166.0
402.24472	461.2
407.26572	457.2
429.21451	1092.8
436.25421	164.6
450.30865	296.1
451.74069	211.0
452.24454	189.6
453.17883	319.3
465.74045	515.8
466.24829	179.7
478.30093	1223.5	b (5) (1+)
481.24924	1224.0
481.75317	416.2
486.23013	171.7
500.25241	1100.2
501.25800	1148.8	b (10) (2+)
501.76016	618.0
502.26019	291.6
512.28064	676.4	y (11) (2+)
512.78247	327.6
513.28296	262.9
517.28156	180.8
521.34241	202.3
524.21716	252.3
528.19086	400.5
549.33661	1639.9	b (6) (1+)
549.78479	799.4	b (11) (2+)
550.28235	471.0
550.34027	339.7
565.29236	242.9
571.28571	312.8
582.78735	889.6
583.28967	406.1
595.25635	215.7
599.31769	313.0
613.82159	4564.9
614.32178	2446.6
614.82288	785.8
625.33728	231.4
632.37946	192.4
661.99915	330.7
663.31396	1703.6
663.80518	166.5
664.31677	805.3
670.34882	526.0
671.35901	171.1
678.39081	562.1
678.89014	263.6
680.34247	187.3
682.79974	240.5
694.84515	1091.5
695.34595	695.1
696.37268	2124.0	b (7) (1+)
697.37653	835.8
703.41187	335.6
706.35797	269.0
706.83411	257.7
715.35919	3474.2
715.86041	2716.9
716.35962	812.4
716.86328	268.4
718.48700	295.8
734.35059	4588.3
735.35321	1762.3
736.35297	309.1
740.41766	344.9
743.83270	385.8
749.39929	256.7
754.71558	236.8
758.41223	1622.0	y (8) (1+)
759.41583	914.3
767.40814	2518.8	b (8) (1+)
768.41125	894.7
769.41418	196.7
773.38739	289.4
776.85144	177.8
780.65540	303.1
788.58551	180.7
791.53015	442.5
796.38519	1895.4
796.88837	1711.0
797.38824	681.3
799.66089	316.6
802.71179	388.0
804.58600	800.2
805.38928	1620.8
806.39050	772.4
808.45990	246.0
820.04456	216.9
820.37628	170.2
820.70868	166.1
821.04987	208.0
821.49445	167.1
822.73639	335.4
823.20605	212.4
826.40186	416.3
826.69806	364.2
828.12976	322.1
828.37683	169.4
830.35730	669.7
831.39917	260.6
831.90125	185.2
834.42224	203.0
835.54315	204.1
835.99750	273.2
836.71936	331.2
839.45068	183.1
842.31921	181.8
842.96466	601.8
843.09784	195.0
843.52246	232.8
844.63770	179.8
846.95166	339.3
847.44855	332.0
848.45520	171.7
849.42535	181.5
857.12939	278.3
857.23724	170.7
857.47729	178.8
858.61407	376.2
859.43732	361.5
862.56982	370.3
866.47412	612.9
867.47498	172.7
869.17371	176.8
869.36322	750.7
874.68372	512.9
874.92230	283.8
877.41278	690.4
877.91364	758.4
878.24146	207.7
878.41205	251.4
878.95337	6409.3	y (18) (2+)
879.45428	7079.6
879.95551	2795.1
880.46002	713.2
886.74396	171.7
890.32782	466.1
895.09937	299.7
895.57434	202.8
898.74500	179.8
901.74249	341.6
901.92853	330.0
902.07245	437.6
902.48840	446.2
903.07959	310.6
906.31439	332.0
909.36316	236.7
909.73792	203.2
912.40833	223.3
916.72174	332.0
917.06641	299.0
917.16296	216.5
917.42249	733.4
917.52435	440.1
917.76367	316.0
917.94489	409.1
918.09015	327.2
918.44727	463.0
918.93152	283.6
919.42914	956.2
919.76123	1012.1
919.96338	296.6
920.10736	637.6
920.41144	197.1
920.49249	279.4
924.07471	403.2
924.29199	463.4
926.50214	353.5
927.50763	278.8
928.48560	282.0
928.98895	201.0
930.47028	4270.9	b (9) (1+)
931.47449	2021.8
932.47321	590.7
934.18439	325.1
934.90686	190.6
937.50958	1518.9
938.51367	963.9
944.83765	193.7
948.48816	280.6
948.99176	320.4
949.51453	187.6
952.57751	257.1
961.49188	3561.7
962.49194	1212.9
963.48926	220.0
973.51331	745.6
974.51947	328.6
980.48706	3272.1
980.98743	3958.8
981.48694	2261.0
981.98889	965.0
999.49774	362.1
1001.50867	15474.8	b (10) (1+)
1002.51123	8947.3
1003.51141	2624.6
1004.51538	609.1
1009.94537	195.1
1012.53204	21457.3
1012.66125	173.0
1012.76117	218.5
1012.81116	261.9
1013.03265	25576.7
1013.20953	220.9
1013.24817	201.3
1013.53351	15124.3
1014.03418	4614.3
1014.53864	668.6
1023.55408	5346.0	y (11) (1+)
1024.55774	2097.1
1025.56250	494.6
1030.01807	413.6
1030.51501	199.1
1055.22278	240.9
1056.50488	202.9
1056.76917	314.9
1061.51624	811.4
1062.01697	627.7
1062.51953	414.3
1082.07178	1379.2
1082.57227	1177.1
1083.07190	1230.5
1083.58472	406.4
1093.55713	202.3
1094.59082	1251.1	y (12) (1+)
1095.59363	548.1
1098.56470	531.6
1099.56348	399.2
1101.91650	182.0
1114.07104	18052.5
1114.57227	21320.5
1114.88245	181.4
1114.92896	193.8
1115.07324	14287.1
1115.44373	200.8
1115.57471	5596.1
1116.07507	506.3
1123.54370	1335.6
1124.54456	792.7
1129.58191	969.8
1130.58691	648.8
1131.58582	336.6
1132.59766	173.1
1163.09802	420.3
1163.59717	229.6
1164.08911	269.1
1164.56848	1246.4
1165.57715	702.7
1193.57813	308.4
1194.60242	265.1
1195.09766	3898.4
1195.60010	4573.3	b (12) (1+)
1196.10059	3355.6
1196.59998	1250.9
1197.10828	173.3
1215.61328	207.2
1226.63330	11609.5
1227.63623	6791.7
1228.63782	2179.7
1229.64246	500.0
1257.65466	710.6	y (13) (1+)
1258.65625	340.7
1259.65820	253.5
1266.65039	1886.8	b (13) (1+)
1267.65747	1340.1
1268.65125	398.7
1275.60889	178.4
1291.63684	463.1
1297.66760	2218.0
1298.67371	1642.1
1299.68054	468.4
1326.62146	605.7
1327.62207	547.9
1328.70874	227.4
1329.69434	188.1
1333.64783	181.6
1388.68591	5525.5
1389.68738	3694.8
1390.69324	1165.5
1391.69617	267.8
1429.71436	346.9
1459.72363	1302.4
1460.72754	1354.8
1461.73389	1062.6
1462.72437	177.4
1475.72461	316.7
1488.66992	346.6
1489.66882	337.1
1531.76904	584.5
1532.76172	419.9
1546.77466	250.7
1622.77942	421.1
1623.77429	329.0
1678.80994	397.1
1679.80005	270.3
1693.79102	194.7
1694.81873	249.2
1750.81482	173.5
1756.90015	544.6
1757.90283	607.6
1758.89893	286.1
1840.87476	239.0
1841.91406	222.3
1960.05432	192.7
1961.08765	272.3
