# Supplementary material for: A Strategy for O-Glycoproteomics of Enveloped Viruses—the O-Glycoproteome of Herpes Simplex Virus Type 1
Source: PLoS Pathog. 2015 Apr 1;11(4):e1004784. doi: 10.1371/journal.ppat.1004784 (PMC4382219; doi:10.1371/journal.ppat.1004784)
Supplement: S1 Dataset — HSV-1 envelope glycoprotein-derived spectra are provided. (ZIP) [file ppat.1004784.s007.zip › data/APVPLAMAYAPPAPSATGGLR_-2_16_815217.txt]

       m/z	          i	matches
 106.93219	     441.1
 126.05467	    6496.9
 127.76241	     472.6
 138.05449	   59388.5
 139.05783	    3585.3
 144.06509	    3965.7
 168.06500	   56903.6
 168.09605	     436.3
 169.06819	    3516.7
 169.09694	    1983.5	b (2) (1+)
 175.11868	    1283.1	y (1) (1+)
 186.07570	   33951.3
 187.07869	    2166.6
 204.08603	   90688.4
 205.08966	    4786.2
 266.14932	    1269.4
 268.16501	    2078.5	b (3) (1+)
 282.18042	    1891.4
 330.11749	     502.0
 353.21796	     565.3
 365.21844	     911.4
 365.29794	     496.2
 366.13882	   96293.6
 367.14188	   11836.1
 368.14301	    1286.1
 402.24652	    1398.2	y (4) (1+)
 407.16425	    3015.1
 429.21603	    2104.7
 430.22198	     638.1
 450.30237	     837.7
 453.17984	     514.2
 465.73993	     578.2
 478.29947	    2975.6	b (5) (1+)
 479.30627	     493.8
 481.24789	     466.0
 500.25165	    2681.3
 501.25571	     845.4
 512.28143	    1027.3	y (11) (2+)
 512.78357	     667.6
 521.34277	     743.1
 524.21655	     840.6
 528.19012	    1212.5
 529.19244	     571.0
 549.33728	    3886.8	b (6) (1+)
 549.78510	    1257.4	b (11) (2+)
 550.28619	     527.6
 550.33661	     898.2
 569.21539	    2093.7
 582.78937	    1226.5
 599.31525	     625.1
 613.82159	    2001.1
 614.32300	    1235.6
 614.82703	     667.6
 632.37262	     747.6
 635.31781	     620.6
 635.61920	     568.2
 645.63104	     479.9
 663.31573	    4047.8
 664.31708	    1934.5
 670.35278	    1568.0
 671.35321	     590.8
 682.44147	     845.8
 694.84875	    1505.9
 696.37177	    3740.5	b (7) (1+)
 697.37463	    1199.1
 700.33801	     585.0
 703.40588	     898.5
 706.36102	     929.2
 713.65613	     593.4
 713.99310	     508.5
 715.35944	    2921.3
 715.86090	    2056.7
 720.33429	     681.0
 731.26813	    1121.0
 732.64075	     951.6
 734.35150	   11442.3
 735.35413	    2902.1
 736.35272	    1423.1
 738.46118	     559.6
 758.41235	    5271.7	y (8) (1+)
 759.41687	    1478.7
 759.82465	    1238.9
 767.41003	    5203.8	b (8) (1+)
 768.41473	    2407.9
 768.70551	     620.6
 772.84644	     594.3
 775.62604	    2150.6
 796.38605	    1743.0
 796.88660	    1848.4
 797.39404	     616.1
 805.38971	    2900.1
 806.39136	    1729.9
 822.39325	    4278.6
 822.72797	    4711.5
 823.06116	    2636.9
 823.21814	     892.6
 828.12500	     653.3
 831.77246	     534.3
 840.98163	     558.1
 846.95502	    1074.7
 847.45605	    1636.7
 848.02008	     620.2
 848.09833	     550.5
 859.43939	     526.9
 860.43115	     538.0
 863.31702	     741.5
 863.75275	     524.1
 864.69312	     554.5
 866.47327	    1167.7
 870.52295	     690.8
 877.41016	     938.4
 877.91602	    1257.0
 878.39734	     543.3
 878.95349	   18898.1	y (18) (2+)
 879.45410	   18344.9
 879.95569	    9951.5
 880.45715	    3011.1
 892.70709	     526.5
 893.21667	    1017.7
 894.58636	     793.1
 896.26312	     869.3
 909.93518	     537.0
 912.71100	     884.1
 917.11871	     510.5
 917.37573	    1799.9
 917.70453	    1894.5
 917.81567	     698.5
 918.03644	     598.1
 918.16772	     596.9
 918.38208	    3824.0
 918.71808	    7598.1
 919.05304	    5302.9
 919.16632	    1349.1
 919.38086	    2659.0
 919.50256	    2388.6	y (19) (2+)-H2O
 919.71094	    1261.3
 919.84314	    1182.7
 920.16296	     796.2
 926.50098	     709.4
 927.50995	     789.8
 928.48969	    1300.1	y (19) (2+)
 928.98755	     798.0
 929.48907	     714.7
 930.47168	    8437.3	b (9) (1+)
 930.84491	     581.4
 931.47473	    4479.7
 932.47406	    1004.9
 937.51208	    3409.0
 938.51178	    1738.4
 939.51599	     988.6
 942.06183	     511.7
 948.49731	     678.0
 948.99097	     843.5
 961.00940	     740.8
 961.49097	    3531.1
 962.49377	     921.2
 966.66327	     559.6
 966.68945	     537.5
 969.50415	    1750.6
 973.51404	     813.6
 980.47778	    3748.0
 980.55396	    2273.8
 980.97876	    4229.4
 981.05524	    2592.8
 981.47852	    2350.5
 981.55029	    2582.3
 981.98303	     791.4
 982.05688	     599.5
 999.49036	     965.6
1001.50909	   27726.4	b (10) (1+)
1002.51117	   17080.9
1003.51361	    5978.2
1004.52252	    1479.9
1012.53265	   55803.2
1012.76080	     838.3
1013.03381	   81587.8
1013.20862	     733.0
1013.25354	     795.0
1013.53436	   50120.3
1014.03516	   14639.3
1018.62842	     572.2
1023.55408	   21263.7	y (11) (1+)
1024.55676	   12798.1
1025.55908	    3170.0
1038.70007	    1117.9
1061.52893	     869.0
1062.01025	    1205.2
1062.52234	     825.0
1067.79932	     835.8
1078.57349	     500.4
1082.08240	    1242.8
1082.57422	    2176.2
1083.08362	    1382.5
1094.05969	    1263.8
1094.59326	    4669.1	y (12) (1+)
1095.59167	    2511.2
1096.59265	     986.3
1098.55566	     967.5	b (11) (1+)
1105.57605	     648.3
1114.07263	   23664.5
1114.57336	   38293.5
1115.07385	   24007.5
1115.57703	    8648.7
1123.54553	    2837.6
1124.54834	    1609.0
1129.57581	     735.5
1130.59045	     663.5
1163.09546	     907.6
1163.61023	     870.8
1164.57483	     821.2
1195.09851	   12881.8
1195.60046	   15118.6	b (12) (1+)
1196.10132	   11680.3
1196.60181	    3157.1
1226.63379	   16867.4
1227.63635	   11457.5
1228.64087	    2608.5
1257.65295	    2535.9	y (13) (1+)
1258.65845	    3210.7
1259.65662	    1038.4
1266.65051	    3978.5	b (13) (1+)
1267.65430	    2934.9
1268.65967	    1312.0
1275.07898	     533.8
1291.63672	     816.6
1292.61401	     519.4
1297.67200	    2471.2
1298.67285	    2229.5
1299.66650	     571.7
1326.62146	    1243.7
1327.64661	     604.4
1328.69275	    1822.6	y (14) (1+)
1329.69629	    1338.3
1330.69324	     609.2
1332.65308	     721.0
1388.68640	   12653.3
1389.68787	   10428.4
1390.69275	    3301.2
1459.72461	    2480.6
1460.72766	    2928.1
1461.73938	    1588.0
1475.73730	    1148.5	y (15) (1+)
1476.73059	    1028.0
1531.77478	     593.9
1532.77161	    1152.1
1546.76160	     751.3
1622.79346	    1066.6
1623.78052	     840.8
1624.78088	     561.2
1648.41528	     581.5
1756.90503	    1979.8	y (18) (1+)
1757.91199	     962.4
1758.91772	    1000.6
1842.84937	     507.3
1960.08044	     540.3
