# Supplementary material for: A Strategy for O-Glycoproteomics of Enveloped Viruses—the O-Glycoproteome of Herpes Simplex Virus Type 1
Source: PLoS Pathog. 2015 Apr 1;11(4):e1004784. doi: 10.1371/journal.ppat.1004784 (PMC4382219; doi:10.1371/journal.ppat.1004784)
Supplement: S1 Dataset — HSV-1 envelope glycoprotein-derived spectra are provided. (ZIP) [file ppat.1004784.s007.zip › data/APVPLAMAYAPPAPSATGGLR_-2_16_815223.txt]

m/z	i	matches
126.05502	3273.5
138.03683	301.3
138.03954	292.3
138.04393	373.6
138.05486	66592.6
138.06329	448.5
138.06610	341.5
138.06883	293.6
138.07343	244.9
138.07596	225.7
139.05815	4178.8
141.10216	667.2
143.24850	225.9
144.06552	2621.4
168.03542	266.6
168.04100	476.3
168.04816	466.2
168.05112	531.8
168.06549	92595.9
168.07697	642.3
168.08138	413.2
168.08698	459.6
168.09077	329.1
168.09689	401.4
168.10358	248.8
168.11351	229.6
169.06897	6962.6
169.09709	2642.4	b (2) (1+)
169.13290	311.8
170.06862	325.1
170.10014	379.6
175.11887	2365.7	y (1) (1+)
183.14948	859.0
186.07603	45197.8
187.07944	2902.1
197.12834	580.1
204.08647	106897.0
204.10196	870.5
204.10654	634.7
204.11082	726.5
205.08978	7395.0
206.09117	843.8
211.14447	946.1
219.07971	298.4
224.89798	852.4
225.00987	907.8
225.12062	597.3
225.23241	284.6
250.15427	784.9
264.10794	1114.7
268.16547	3180.0	b (3) (1+)
269.16776	381.2
282.18076	3166.3
283.18494	530.4
288.20395	408.3
294.18057	669.0
299.20773	266.3
325.22482	311.4
337.22119	264.7
339.20273	468.6
345.22522	632.7
348.13153	361.5
353.21771	1805.6
354.22183	455.7
365.21808	2124.6	b (4) (1+)
365.92194	389.9
365.93176	302.5
365.96399	456.5
365.97427	426.7
365.99591	566.8
366.00583	510.3
366.01715	669.4
366.02728	683.8
366.03754	713.0
366.04883	931.5
366.05865	822.5
366.06970	1005.6
366.08014	1120.6
366.09134	1437.6
366.11246	649.0
366.13947	189143.0
366.17590	1451.3
366.18536	1177.7
366.19638	1145.2
366.20761	1197.0
366.22891	1186.3
366.23801	699.2
366.24945	738.6
366.25992	616.5
366.27032	531.0
366.29205	564.0
366.30231	469.2
366.31281	397.5
366.35596	438.1
366.36505	267.2
367.14273	25019.9
368.14465	3568.1
371.14258	534.7
402.24521	2929.2	y (4) (1+)
403.24649	376.5
407.16495	7780.3
407.26456	1506.0
408.16861	1146.6
409.16849	281.0
424.29355	235.9
426.15903	620.8
429.21533	4852.6
430.21869	710.6
436.25320	516.4
446.24292	821.3
450.30652	1857.7
451.31168	390.5
453.17868	1177.7
454.18176	504.9
460.21860	332.7
472.25696	806.4
478.30115	5019.6	b (5) (1+)
479.30530	1448.1
486.23602	266.7
496.21725	282.0
500.25238	5551.1
501.25571	1418.8
502.26276	310.3
512.28265	261.3
517.27856	763.8
521.34406	1320.4
523.35010	250.7
524.21460	1431.4
528.18994	1641.6
533.19171	426.5
549.33679	6448.3	b (6) (1+)
550.34039	1907.0
561.33875	318.0
569.21643	6691.0
570.22076	1584.3
571.22223	349.0
571.28857	1518.1
572.29193	533.8
587.31403	346.0
592.28241	299.5
595.25269	876.2
599.31445	1177.1
604.38129	363.5
613.81891	351.2
614.31342	288.7
625.33600	1164.3
626.33807	472.1
632.37390	1376.0
633.37799	410.6
635.31927	1097.4
636.31946	498.3
642.36633	327.3
663.31537	6989.7
664.31775	2675.2
665.31995	700.3
668.37482	790.4
670.35211	2688.2
671.35931	998.4
679.73914	267.3
680.33936	625.5
694.84814	371.4
696.37213	7943.4	b (7) (1+)
697.37628	3147.2
698.37317	595.0
699.37042	261.9
703.41132	1392.9
704.41870	521.7
706.35760	1772.2
707.36096	656.6
716.33789	367.3
720.33588	869.9
721.34192	332.4
731.26923	3523.5
732.27234	988.1
733.26965	361.8
734.05725	260.7
734.35132	18468.9
735.35400	7585.8
736.35388	2132.4
737.35431	461.7
739.41730	833.3
740.41766	367.5
741.38806	963.8
742.39380	527.1
758.41223	2246.5	y (8) (1+)
759.41595	773.3
767.40924	9070.2	b (8) (1+)
768.41144	3727.0
769.41260	1274.1
777.39429	299.4
778.39313	276.6
784.44122	272.3
791.37976	536.4
792.38214	303.1
795.43109	278.5
796.38721	756.7
796.88867	525.8
797.39374	615.1
805.38861	6243.9
806.39270	2713.1
807.39111	971.0
831.39410	318.7
832.39685	265.5
833.41968	902.0
838.50189	309.3
846.94861	712.7
847.45477	913.4
847.96332	396.1
859.43634	1695.6
860.43835	1025.5
866.47498	2019.5
867.48065	664.5
877.41333	1222.7
877.91406	1081.3
878.41101	327.9
878.95380	15614.0	y (18) (2+)
879.45520	14596.5
879.95557	8430.7
880.45587	2762.2
880.95789	1151.7
902.41864	500.3
902.48694	1189.1
903.48395	893.7
904.48737	390.4
909.51636	355.5
926.50500	434.8
927.49677	502.1
928.49078	378.1
928.98712	1038.1
929.49902	342.1
930.47247	15160.9	b (9) (1+)
931.47552	8332.1
932.47668	2599.2
933.47711	484.7
937.51025	5514.1
938.51343	3763.2
939.51379	899.0
948.48706	426.4
949.49579	260.0
961.49261	1333.3
962.49481	451.4
963.48712	287.7
973.51514	2985.3
974.51807	1636.8
975.51996	526.2
977.01782	290.8
980.48199	4812.4
980.55902	1710.9
980.98407	6564.4
981.06091	2212.3
981.48230	2514.0
981.56189	1205.9
981.98175	857.9
982.05707	923.8
983.49951	516.7
984.50665	525.4
999.49139	786.3
1000.51147	566.8
1001.51086	51119.3	b (10) (1+)
1001.82947	272.7
1001.87408	348.7
1002.10913	325.1
1002.25519	269.6
1002.51202	27621.2
1003.51483	11424.5	[M+2H] (2+)-H2O
1004.03119	1226.0
1004.51831	2705.3
1005.51709	798.0
1006.01520	324.0
1006.53369	656.5
1007.55182	388.7
1012.53308	54062.4	[M+2H] (2+)
1012.71661	589.7
1012.76312	609.1
1012.81384	559.8
1012.86249	506.6
1013.03357	60066.7
1013.21436	516.1
1013.30579	609.7
1013.40070	385.9
1013.53461	37891.4
1014.03351	17663.1
1014.53522	5145.8
1015.04016	937.8
1023.55396	12980.8	y (11) (1+)
1024.55750	7287.3
1025.56067	2328.3
1029.51111	315.6
1030.52197	426.3
1031.04211	324.6
1061.51782	1724.8
1062.01855	2285.8
1062.51782	1614.9
1063.01843	919.0
1063.53943	315.7
1067.03699	488.2
1078.57739	262.0
1082.01416	1249.4
1082.08923	1546.2
1082.58801	1758.8
1083.08130	1488.4
1083.58765	326.4
1093.41052	270.9
1093.54895	364.7
1094.05579	419.7
1094.59216	2672.9	y (12) (1+)
1095.07068	424.1
1095.59436	1261.7
1096.60376	678.8
1098.56311	2265.1	b (11) (1+)
1099.56555	1345.5
1109.55603	259.3
1114.07239	26186.3
1114.57324	34020.5
1114.93530	293.3
1115.07410	23408.4
1115.57446	11742.7
1116.07654	3906.7
1116.57568	1401.3
1117.07813	258.8
1123.54639	1370.7
1124.55505	625.7
1129.58521	652.5
1130.58179	254.4
1131.08289	253.4
1131.55164	284.3
1163.06140	1110.3
1163.55798	1739.0
1164.06580	991.1
1164.56055	1315.6
1165.57336	535.6
1168.59570	277.5
1184.11938	613.1
1184.60718	447.5
1195.09973	11092.6
1195.60132	16855.4	b (12) (1+)
1196.10168	11171.8
1196.60168	6138.2
1197.09961	2739.3
1197.60339	474.4
1206.60474	305.6
1215.61194	4706.5
1216.11414	6343.5
1216.61511	5462.3
1217.11658	2817.1
1217.61658	1179.1
1218.11475	428.4
1226.63391	10418.8
1227.63684	7700.5
1228.64319	2130.5
1233.56018	537.4
1244.08240	498.5
1245.08105	416.2
1257.65479	1258.6
1258.65881	938.3
1259.66772	426.2
1264.64783	803.7
1265.13733	1100.2
1265.63989	778.6
1266.65125	4703.9	b (13) (1+)
1267.65527	3064.2
1268.65466	1038.7
1269.66504	326.0
1288.11731	448.1
1291.62720	475.2
1292.64172	499.6
1296.36682	280.4
1296.63684	6466.0
1297.13831	9971.3
1297.64331	9057.0
1298.14075	4280.5
1298.64929	2606.4
1299.14380	288.0
1299.66956	421.3
1326.62671	1562.7
1327.62610	1304.4
1328.70776	552.4
1329.69214	576.0
1345.67102	396.5
1346.17126	522.0
1346.67700	471.9
1360.55164	832.7
1363.23206	353.5
1377.66162	1749.4
1378.16821	2848.2
1378.66492	2282.2
1379.16956	1120.3
1379.67737	288.7
1380.16553	352.6
1388.02771	281.7
1388.68762	9128.3
1389.68848	7233.4
1390.69214	3293.6
1391.70251	877.5
1429.71338	2659.7
1430.71460	2151.9
1431.70850	627.4
1459.72302	2170.8
1460.73303	1909.7
1461.73535	710.6
1462.72534	354.2
1463.63989	803.5
1475.72961	667.1
1476.73083	697.5
1488.67615	3506.7
1489.68225	2207.5
1490.67322	680.7
1494.71204	816.5
1495.72449	509.9
1500.74060	572.7
1546.75256	561.6
1547.77405	418.0
1591.76599	9242.8
1592.76941	7174.4
1593.76978	3829.2
1594.76538	1009.7
1622.80017	597.2
1623.78003	415.5
1656.76404	1240.9
1657.76587	1233.2
1658.79895	350.5
1660.89978	274.9
1662.80798	1335.9
1663.80359	1151.0
1664.80994	586.7
1678.77539	343.1
1753.81799	17910.9
1754.82092	14997.7
1755.82239	7774.3
1756.90723	3234.7	y (18) (1+)
1757.91138	3215.3
1758.90991	1574.9
1759.91504	627.2
1810.98730	269.5
1824.85242	2446.4
1825.86157	3206.0
1826.86182	1474.3
1827.87354	787.5
1828.85962	349.4
1849.94275	356.9
1897.89258	335.1
1960.06702	2324.8
1961.06567	3192.8
1962.07336	1794.8
1963.06921	738.5
1987.90686	613.1
1988.91382	468.5
1989.92236	373.1
