# Supplementary material for: A Strategy for O-Glycoproteomics of Enveloped Viruses—the O-Glycoproteome of Herpes Simplex Virus Type 1
Source: PLoS Pathog. 2015 Apr 1;11(4):e1004784. doi: 10.1371/journal.ppat.1004784 (PMC4382219; doi:10.1371/journal.ppat.1004784)
Supplement: S1 Dataset — HSV-1 envelope glycoprotein-derived spectra are provided. (ZIP) [file ppat.1004784.s007.zip › data/APVPLAMAYAPPAPSATGGLR_-2_16_815235.txt]

       m/z	          i	matches
 126.05484	   12859.5
 127.05780	    1227.2
 132.84792	     862.4
 136.07555	    5782.8	y (2) (2+)-NH3
 138.05469	   50421.3
 139.05812	    2022.5
 144.06526	    6810.6
 168.06519	   30904.4
 169.06874	    2445.2
 169.09714	    3695.2	b (2) (1+)
 186.07588	   30237.3
 187.07858	    1413.8
 195.11253	    1162.5
 204.08649	   68750.5
 205.08995	    5294.3
 257.22617	     886.8
 266.14926	    8921.3
 268.16479	    2214.7	b (3) (1+)
 348.69095	    3244.0	b (7) (2+)
 365.21674	    1185.6	b (4) (1+)
 366.13928	   36480.9
 367.14340	    4571.7
 379.71158	   10608.3	y (8) (2+)
 380.21219	    4813.4
 384.20938	    2896.4	b (8) (2+)
 402.24527	     953.6	y (4) (1+)
 407.16605	    2031.4
 429.21426	    2099.5
 431.08536	    1338.9
 432.08557	     936.9
 451.74371	    3207.6
 452.24390	    1894.5
 463.75748	    2406.7	y (10) (2+)
 465.74191	    2368.7	b (9) (2+)
 466.24234	    1078.0
 466.74313	     956.4
 468.20901	     930.7
 478.29980	    1499.2	b (5) (1+)
 481.24933	    2888.7
 481.75235	    1685.7
 500.25293	    3389.0
 501.25900	    3167.4	b (10) (2+)
 501.75967	    4008.1
 511.21021	     957.1
 512.28149	   30634.4	y (11) (2+)
 512.78345	   19697.6
 513.28394	    3916.3
 516.91187	    1048.9
 525.76288	    2131.7
 526.27106	    1232.2
 528.18799	    1095.5
 549.33575	    2017.4	b (6) (1+)
 549.78497	    4977.3	b (11) (2+)
 550.28528	    2878.5
 551.86407	    1055.1
 575.78235	    1420.3
 576.03320	    2375.6
 576.28522	    1272.3
 613.82166	   25305.0
 614.32306	   19165.3
 614.82416	    5540.7
 616.04974	     953.4
 616.29065	    1662.1
 616.54297	    2848.6
 626.27728	    1257.0
 649.72046	    2171.7
 650.95514	    2403.3
 654.04413	    2014.6
 661.36169	    1763.4	y (7) (1+)
 663.31543	    3412.6
 666.67401	   12016.1
 666.83105	     955.9
 667.00903	   14014.7
 667.34338	    8691.6
 667.67657	    3626.1
 668.01343	    1433.5
 670.35638	    1092.4
 673.40942	    2407.3
 673.74908	    1335.9
 679.30530	    1141.7
 687.69946	    2192.7
 687.81372	    8475.0
 688.00635	   21087.2
 688.29565	    1668.5
 688.34479	   25784.3
 688.67468	   12752.2
 688.81055	    1881.8
 689.00879	    6988.1
 689.15588	    3932.6
 689.34564	    2912.9
 689.67279	    1166.1
 689.77216	   10966.2
 690.02020	    1231.8
 690.10712	   13080.7
 690.31659	    7614.7
 690.43835	    7189.7
 690.81586	    4075.9
 691.15948	    1322.3
 694.84790	    7967.6
 695.34845	    5576.6
 695.85291	    1246.8
 696.37579	    3792.4	b (7) (1+)
 697.37598	    1675.0
 699.60223	     979.8
 699.67767	    3780.5
 700.01129	    3663.9
 700.34644	    2318.2
 715.36060	    4562.7
 715.86121	    2327.8
 733.31439	    1000.6
 734.35315	    7938.4
 735.35284	    2314.3
 758.41388	   18955.4	y (8) (1+)
 759.41656	    5362.3
 767.41052	   10833.9	b (8) (1+)
 767.70734	    1440.7
 768.41101	    3536.3
 795.33826	    2981.5
 795.67096	    1557.4
 796.38757	    5460.4
 796.88898	    4528.1
 805.39252	    3539.4
 806.38733	    1492.8
 808.45917	    1014.7
 829.45648	    2026.5	y (9) (1+)
 846.95880	    1214.4
 855.38660	    1814.9
 855.88361	    1149.0
 859.43323	     993.8
 877.41376	    2312.1
 877.91248	    3864.5
 878.42535	    1121.1
 878.95471	   10111.1	y (18) (2+)
 879.45612	   10861.6
 879.95758	    4915.3
 926.50330	    8474.5	y (10) (1+)
 927.50629	    4092.3
 930.47382	   10150.3	b (9) (1+)
 931.47363	    6369.6
 932.47546	    1260.3
 937.51093	    2958.2
 938.51355	    1660.0
 961.49585	    8380.3
 962.49756	    3505.7
 980.53467	    2907.8
 981.04108	    1987.8
1001.51080	   32487.8	b (10) (1+)
1002.51300	   18886.7
1003.51819	    5241.5
1004.53119	    2222.9
1012.53387	   34107.2
1013.03510	   40699.5
1013.53729	   22357.0
1014.03918	    7151.1
1023.55676	   21942.5	y (11) (1+)
1024.55688	   10313.0
1025.55042	    1319.2
1032.52319	    1011.9
1094.59131	    3934.2	y (12) (1+)
1095.59729	    3134.8
1114.07422	    1753.0
1114.57288	    1595.9
1115.57617	    1300.1
1123.55432	    2934.8
1124.55127	    1687.5
1129.58289	    5002.1
1130.58521	    2952.3
1226.63745	    5387.6
1227.63855	    2818.8
1257.66125	    1720.9	y (13) (1+)
1258.67383	    1693.5
1266.64783	    4128.9	b (13) (1+)
1267.65820	    2333.1
1291.63232	    1181.0
1292.64978	    1890.6
1329.69910	    1235.1
1389.68445	    1793.4
