# Supplementary material for: A Strategy for O-Glycoproteomics of Enveloped Viruses—the O-Glycoproteome of Herpes Simplex Virus Type 1
Source: PLoS Pathog. 2015 Apr 1;11(4):e1004784. doi: 10.1371/journal.ppat.1004784 (PMC4382219; doi:10.1371/journal.ppat.1004784)
Supplement: S1 Dataset — HSV-1 envelope glycoprotein-derived spectra are provided. (ZIP) [file ppat.1004784.s007.zip › data/APVPLAMAYAPPAPSATGGLR_-2_16_815287.txt]

       m/z	          i	matches
 110.58773	     402.1
 111.52934	     281.8
 126.05463	    3136.0
 127.05776	     332.9
 138.05450	   31296.1
 139.05791	    1447.9
 141.10199	     346.2
 144.06522	    1994.8
 145.06789	     283.2
 168.06511	   36095.0
 169.06876	    1955.2
 169.09673	    1186.6	b (2) (1+)
 175.11894	     780.2	y (1) (1+)
 186.07568	   19711.9
 187.07901	     922.1
 204.07086	     359.2
 204.08606	   52596.9
 205.08939	    3369.9
 211.14452	     424.7
 264.10623	     339.3
 266.14813	     751.4
 268.16476	    1517.2	b (3) (1+)
 282.17966	    1236.4
 283.18555	     326.7
 330.11807	     388.6
 348.12790	     413.3
 353.21762	     502.8
 365.21945	     819.6	b (4) (1+)
 366.13870	   63360.7
 366.17639	     445.9
 366.18430	     343.5
 367.14203	    7953.6
 368.14209	     943.7
 379.71341	     505.8
 388.62817	     323.7
 402.24536	     642.0	y (4) (1+)
 407.16476	    1729.3
 407.26221	     459.5
 429.21545	    1464.4
 450.30435	     635.9
 466.23965	     332.2
 478.30054	    1733.3	b (5) (1+)
 479.30289	     327.9
 500.24918	    1581.3
 501.25891	     801.2	b (10) (2+)
 501.76050	     626.8
 512.27954	    1605.9	y (11) (2+)
 512.77972	     765.6
 521.33936	     443.7
 524.21698	     429.5
 528.18915	     605.3
 549.33655	    2960.9	b (6) (1+)
 550.34076	     722.2
 569.21265	     783.1
 571.28711	     366.2
 582.79205	     333.0
 586.29657	     372.4
 613.81946	    1426.6
 614.32092	     990.4
 625.33575	     376.3
 635.31903	     542.0
 657.03375	     668.2
 663.31396	    2949.7
 664.31787	    1161.9
 670.35413	    1310.7
 696.37134	    2732.7	b (7) (1+)
 697.37494	     886.6
 706.35468	     887.8
 715.35583	    1643.6
 715.86011	     699.1
 731.27203	     712.4
 734.35004	    7967.6
 735.35358	    2834.0
 736.35474	     611.8
 758.41083	    2370.3	y (8) (1+)
 759.41278	     620.8
 767.40869	    3070.5	b (8) (1+)
 768.41199	    1733.7
 777.42511	    1007.6
 785.31537	     747.3
 786.56812	     486.0
 787.86505	     518.2
 788.92059	     831.5
 796.38538	    1305.2
 796.88739	    1207.6
 799.97845	     555.6
 805.38794	    1235.5
 805.89917	     894.9
 806.38660	     685.0
 813.13666	     609.9
 814.90216	     508.2
 821.36908	     344.6
 822.39294	     488.8
 822.71472	     556.8
 838.10999	    1653.2
 841.13110	     404.8
 846.94952	     760.9
 847.45990	     623.3
 848.63641	     541.9
 851.10260	     830.9
 852.10211	     408.3
 853.89063	     460.4
 855.74567	     890.9
 859.43658	     613.4
 863.35504	     343.6
 866.47351	     981.6
 867.47797	     406.0
 875.47198	     791.5
 877.02539	     315.2
 877.41083	    1078.2
 877.91595	     523.0
 878.95245	   10036.1	y (18) (2+)
 879.45319	   11317.5
 879.95575	    6138.5
 880.45953	    1080.0
 881.38153	     683.9
 891.19202	     575.9
 895.52728	     455.3
 900.90778	     570.1
 905.47656	     439.5
 913.05719	     320.8
 916.70862	     914.3
 916.84918	    1134.5
 917.04083	    2255.5
 917.18445	    1362.0
 917.37000	     766.3
 917.69629	     466.9
 917.80536	     945.4
 918.10632	    1793.9
 918.37701	    1616.5
 918.44489	    1569.3
 918.70898	    2230.3
 918.78119	    1145.9
 919.03998	     717.4
 919.12384	     649.5
 919.37732	    1490.0
 919.49854	    1170.9	y (19) (2+)-H2O
 919.71301	     833.8
 920.00720	     508.4
 926.50159	     783.9	y (10) (1+)
 928.48651	     567.2
 928.98358	     980.1
 930.47089	    4818.2	b (9) (1+)
 931.47382	    2637.2
 932.47827	     904.2
 935.33057	     362.7
 937.50873	    2524.6
 938.50958	    1053.7
 948.99231	     333.4
 951.08081	     414.9
 961.49231	    2334.7
 962.48798	     734.9
 973.51312	    1013.0
 974.52081	     486.0
 980.48041	    3552.6
 980.55566	    1135.1
 980.98468	    4672.7
 981.48376	    1860.8
 981.54285	     989.5
 981.97906	     640.9
1001.50952	   19852.7	b (10) (1+)
1002.51080	   10034.6
1003.51520	    2858.2
1004.02570	     395.8
1004.51886	     574.1
1005.52417	     446.8
1012.53143	   31253.3
1012.75989	     432.9
1013.03229	   42903.4
1013.53345	   24287.0
1014.03314	    7963.2
1023.55347	   14223.1	y (11) (1+)
1024.55591	    7060.9
1025.56116	    1984.5
1029.99585	     323.5
1061.51807	     616.0
1062.02112	    1081.9
1062.52478	     559.6
1082.07080	     810.9
1082.57690	    1171.8
1083.07837	     953.1
1083.57935	     530.8
1094.59216	    2903.8	y (12) (1+)
1095.59448	    1866.4
1096.60730	     411.6
1098.56189	     510.2
1099.55859	     675.9
1114.07129	   16830.8
1114.57263	   25262.4
1115.07373	   17015.7
1115.57373	    5179.5
1123.54553	    1532.7
1124.54395	    1069.3
1127.97351	     387.2
1129.58423	     962.9
1163.09827	     526.2
1163.58435	     543.2
1195.09827	    9030.3
1195.59985	   11623.2	b (12) (1+)
1196.10095	    8556.4
1196.59985	    3291.8
1226.63306	   13888.2
1227.63623	    8298.9
1228.63977	    2573.5
1257.65369	    1759.5	y (13) (1+)
1258.65723	    1241.8
1266.65112	    1762.2	b (13) (1+)
1267.65588	    1373.5
1268.65735	     698.8
1291.63513	     763.2
1292.61670	     327.3
1297.66895	    2632.7
1298.67212	    1725.5
1299.67737	     552.1
1326.62280	     520.9
1328.69434	    1388.5	y (14) (1+)
1329.69214	     792.1
1388.68628	    8948.9
1389.68665	    6678.0
1390.69177	    1841.1
1459.71826	    1820.1
1460.72583	    2182.0
1461.72974	    1131.6
1471.80237	     346.6
1475.72681	     872.3	y (15) (1+)
1476.73145	     469.6
1488.68396	     483.6
1489.66345	     415.4
1531.76831	     794.2
1532.75647	     397.4
1622.78479	     700.4
1678.79871	     415.4
1693.82019	     502.1
1756.88489	    1038.7
1757.89453	    1051.0
1960.04553	     432.0
1961.03552	     443.5
