# Supplementary material for: A Strategy for O-Glycoproteomics of Enveloped Viruses—the O-Glycoproteome of Herpes Simplex Virus Type 1
Source: PLoS Pathog. 2015 Apr 1;11(4):e1004784. doi: 10.1371/journal.ppat.1004784 (PMC4382219; doi:10.1371/journal.ppat.1004784)
Supplement: S1 Dataset — HSV-1 envelope glycoprotein-derived spectra are provided. (ZIP) [file ppat.1004784.s007.zip › data/APVPLAMAYAPPAPSATGGLR_-2_16_815503.txt]

       m/z	          i	matches
 110.58277	    1561.7
 110.64990	    1567.3
 120.24485	    1611.5
 126.05470	   21020.4
 138.05463	  192711.0
 139.05795	    8160.0
 141.10179	    2598.9
 144.06508	   11179.0
 168.06516	  174280.0
 169.06839	   11656.5
 169.09712	    7467.2	b (2) (1+)
 175.11852	    2270.8
 175.52699	    1578.2
 183.14941	    2436.1
 186.07588	   95365.6
 187.07910	    5842.1
 197.12923	    1558.8
 204.08629	  263226.0
 205.09000	   12517.0
 210.41740	    1789.1
 211.14383	    2399.0
 264.10645	    2553.7
 266.15015	    4621.7
 268.16522	    8535.5	b (3) (1+)
 282.18134	    9711.1
 343.00131	    1878.9
 353.21799	    3510.8
 366.13925	  295981.0
 367.14276	   33464.4
 368.14514	    3634.2
 385.22742	    1841.9
 389.15103	    1637.0
 402.24603	    3799.7	y (4) (1+)
 407.16443	    9233.7
 407.26477	    6330.0
 408.27182	    2061.1
 413.22058	    9296.2
 422.67065	    1643.4
 437.18323	    2979.2
 450.30676	    4609.3
 478.30151	   10431.1	b (5) (1+)
 479.30399	    2331.1
 484.25781	   16116.5
 485.26053	    2831.8
 493.26035	    2513.0
 508.21579	    2846.8
 512.28204	    4156.7	y (11) (2+)
 521.34607	    2401.0
 528.18927	    4773.5
 541.78937	    1826.6
 542.28796	    4033.4
 549.33813	   18170.9	b (6) (1+)
 550.34271	    5202.4
 555.29468	    6113.7	b (18) (3+)
 569.21643	    3876.2
 573.30060	    2682.4
 579.26105	    2282.0
 582.78802	    3150.4
 609.34076	    5700.0
 613.82092	    9036.8
 614.31970	    2454.7
 619.32922	    2451.5
 620.37408	    1734.8
 647.32013	   18396.6
 648.32410	    4688.7
 652.38037	    2527.2
 680.37848	   27816.1	b (7) (1+)
 681.38220	   10625.9
 685.76514	    1792.7
 690.35992	    3137.8
 691.37207	    1906.3
 694.84753	    5007.1
 695.35162	    2109.0
 695.85132	    1813.5
 702.56909	    4009.9
 704.34576	    2903.3
 715.35956	    9226.4
 715.86047	    6219.8
 716.36047	    2546.2
 718.35712	   41956.8
 719.35974	   14660.3
 720.36163	    2316.3
 723.42249	    2907.5
 731.26984	    4680.2
 751.41571	   26160.7	b (8) (1+)
 752.41827	    9471.2
 758.41119	    9084.2	y (8) (1+)
 759.42188	    2401.6
 768.29193	    3814.8
 789.39441	   14296.6
 790.39948	    6656.5
 796.38837	    4532.2
 796.88721	    2086.9
 797.39270	    3205.7
 801.77783	    1784.4
 815.40747	    2859.8
 817.41937	    2320.3
 818.21179	    3844.6
 822.44531	    3030.0	y (17) (2+)
 824.23486	    2846.6
 838.90118	    2956.1
 843.44092	    4797.6
 844.44977	    2813.5
 853.94836	    4079.0
 870.95789	   24827.7	y (18) (2+)
 871.45911	   26964.6
 871.95953	   12654.7
 872.46997	    2353.5
 877.41705	    3644.6
 877.90997	    3877.0
 886.16394	    2040.9
 886.49158	    4208.6
 886.61676	    2332.2
 914.47870	   42502.4	b (9) (1+)
 915.10046	    1950.8
 915.48151	   18183.9
 916.48169	    4988.5
 920.48694	    2418.4
 926.50061	    6377.5	y (10) (1+)
 929.01434	    2576.0
 957.51703	    5311.6
 958.52222	    2953.9
 961.49420	    7904.0
 962.49274	    2786.8
 972.49475	    6776.6
 972.99658	    9322.6
 973.50433	    4725.8
 983.50690	    2416.9
 985.51569	  107231.0	b (10) (1+)
 986.51837	   61431.5
 987.52026	   14900.0
1004.53760	   90061.7
1005.03802	  113424.0
1005.53741	   61410.4	y (11) (1+)-H2O
1005.63995	    1816.6
1006.03766	   11499.8
1023.55609	  100366.0	y (11) (1+)
1024.55823	   49878.2
1025.56079	    9774.8
1026.56470	    1998.7
1054.02661	    3484.1
1082.55664	    2313.0
1094.59412	   24586.8	y (12) (1+)
1095.59558	   14803.4
1096.59717	    4568.3
1106.07629	   43000.9
1106.57813	   54177.2
1107.07751	   31086.4
1107.57434	    5884.9
1123.54065	    5414.8
1124.54675	    2555.3
1129.58691	    2496.5
1164.57666	    3241.9
1165.59644	    2678.3
1187.10583	   14596.7
1187.60693	   17466.1
1188.10645	   10223.4
1188.60767	    4406.4
1226.63452	   71229.3
1227.63843	   43052.0
1228.64087	    9923.8
1250.65601	    5451.0	b (13) (1+)
1251.65955	    5027.8
1257.65796	   17294.8	y (13) (1+)
1258.65930	   13192.7
1259.66455	    2318.1
1291.62354	    3889.4
1297.67273	    9975.6
1298.67554	    9664.5
1299.68335	    2236.4
1326.63684	    2492.1
1327.64270	    2196.2
1328.69641	   11649.8	y (14) (1+)
1329.69568	    9441.7
1330.70471	    3985.4
1332.66797	    1790.2
1388.68945	   65902.6
1389.68970	   48288.8
1390.69446	   10760.0
1459.73047	   22370.1	y (15) (1+)
1460.73083	   22672.1
1461.73181	   12060.5
1462.73511	    2710.2
1488.67725	    2285.1
1530.78491	    2238.3
1531.77515	    7665.2
1532.77637	    4038.4
1548.57361	    1931.0
1622.79260	    5945.6
1623.79224	    4828.3
1662.80396	    2647.5
1672.53369	    1755.7
1693.82288	    4239.5
1740.89856	    4050.6	y (18) (1+)
1741.90417	    5634.6
1742.91675	    2365.5
