# Supplementary material for: A Strategy for O-Glycoproteomics of Enveloped Viruses—the O-Glycoproteome of Herpes Simplex Virus Type 1
Source: PLoS Pathog. 2015 Apr 1;11(4):e1004784. doi: 10.1371/journal.ppat.1004784 (PMC4382219; doi:10.1371/journal.ppat.1004784)
Supplement: S1 Dataset — HSV-1 envelope glycoprotein-derived spectra are provided. (ZIP) [file ppat.1004784.s007.zip › data/APVPLAMAYAPPAPSATGGLR_-2_16_815505.txt]

       m/z	          i	matches
 119.38969	    1313.0
 126.05463	    6116.4
 138.05453	  106899.0
 139.05797	    5207.4
 141.10191	    1448.4
 144.06506	    3375.1
 168.06508	  106270.0
 169.06815	    7170.6
 169.09706	    3400.9	b (2) (1+)
 175.11794	    1511.6
 183.14822	    2126.7
 186.07570	   40941.6
 187.07899	    2534.4
 197.12834	    1756.5
 204.08630	   98423.1
 205.08990	    4739.1
 223.12100	    2065.1
 223.23253	    2403.4
 264.10834	    1449.1
 268.16415	    2630.3	b (3) (1+)
 282.18088	    8183.6
 341.00491	    1386.8
 353.21796	    3788.6
 365.21863	    3630.3	b (4) (1+)
 366.13910	  193026.0
 367.14215	   24596.5
 368.14291	    1690.0
 379.26801	    1664.9
 385.22653	    2088.3	y (4) (1+)-NH3
 402.24518	    2609.9	y (4) (1+)
 407.16467	    7727.0
 407.26370	    5871.9
 413.22031	    5819.8
 450.30609	    3281.0
 478.30106	    8329.4	b (5) (1+)
 479.30280	    2464.1
 484.25684	   12508.5
 485.26062	    1910.3
 508.21893	    3098.2
 521.33942	    1535.3
 528.19116	    2222.0
 549.33820	   14501.2	b (6) (1+)
 550.33813	    3826.1
 555.29596	    6151.1
 569.21838	    5735.5
 570.22009	    1678.6
 573.30090	    1911.2
 581.31177	    1520.0
 587.31873	    1933.3
 609.34003	    5289.9
 647.32080	   12607.7
 648.31995	    4161.8
 652.38580	    2107.7
 664.16870	    1501.4
 680.37836	   20913.7	b (7) (1+)
 681.38220	    7482.4
 682.38220	    2338.4
 690.36694	    2434.4
 718.35657	   24690.0
 719.36017	    9722.3
 720.35529	    1665.2
 723.41730	    3588.8
 731.27655	    3282.5
 751.41492	   20132.3	b (8) (1+)
 752.41632	    8948.5
 759.40991	    2073.8
 778.63605	    1674.7
 789.39453	   17089.3
 790.39777	    4362.8
 796.38873	    1888.2
 796.89392	    2807.9
 813.11584	    1783.8
 815.40112	    2504.4
 817.42432	    1775.7
 819.68732	    1875.8
 822.45496	    2376.5
 827.99652	    1751.0
 843.43683	    5690.7
 844.45190	    2143.7
 870.95764	    9794.1	y (18) (2+)
 871.45636	    9239.8
 871.95630	    5396.3
 877.40735	    4500.2
 877.92065	    3765.8
 878.41187	    1830.4
 886.49426	    3773.2
 914.47797	   30258.6	b (9) (1+)
 915.48108	   15079.0
 916.48383	    4973.8
 917.07794	    1740.9
 957.52301	    5581.7
 958.52069	    1668.0
 972.49500	    2223.5
 973.00275	    4527.4
 985.51520	   84798.3	b (10) (1+)
 986.51862	   40743.8
 987.51880	   12582.7
1004.53668	   38709.3	[M+2H] (2+)
1005.03821	   38004.0
1005.53772	   25508.7	y (11) (1+)-H2O
1006.04071	    7935.0
1023.55652	   23417.6	y (11) (1+)
1024.55676	   11893.1
1048.20154	    1588.8
1082.56531	    4076.4	b (11) (1+)
1083.58875	    1811.3
1094.58972	    5393.5	y (12) (1+)
1095.59912	    2752.1
1106.07788	   24100.4
1106.57837	   23535.8
1107.07959	   14371.9
1107.57996	    5491.6
1123.55066	    2257.9
1155.56824	    1601.9
1187.10339	    7273.6
1187.60352	   12810.5
1188.10840	    6559.0
1207.62402	    3258.6
1208.12231	    4395.9
1208.62012	    5653.6
1226.63770	   17404.3
1227.63892	    9014.9
1228.64502	    3649.0
1250.66077	    4828.0	b (13) (1+)
1251.67725	    2109.7
1257.65076	    2206.6	y (13) (1+)
1258.64844	    2015.6
1288.64465	    5357.7
1289.13782	    5662.6
1289.64478	    5595.6
1297.66162	    2537.3
1326.61975	    2770.9
1328.69873	    3614.9	y (14) (1+)
1329.70325	    2699.6
1388.68665	   21509.9
1389.68896	   14571.4
1390.69531	    4685.0
1429.71057	    6273.1
1430.71350	    4189.9
1459.73120	    5201.2	y (15) (1+)
1460.73267	    6332.5
1461.74158	    3226.7
1488.67126	    4557.7
1489.66858	    2396.5
1531.76855	    1526.4
1532.78027	    1714.1
1591.76233	   21163.0
1592.76672	   13512.6
1593.76550	    4748.4
1615.26550	    1595.3
1622.79236	    1583.4
1656.76270	    2823.4
1657.76733	    2843.3
1662.78064	    3356.9
1663.81653	    4596.8
1740.90356	    4448.5	y (18) (1+)
1741.89587	    4292.6
1753.81946	   47089.9
1754.82239	   37183.3
1755.82068	   12323.7
1756.82336	    3831.7
1824.84875	    9190.0
1825.85242	    7834.1
1826.85791	    2343.9
1896.88245	    2510.5
1897.92322	    1729.5
1944.98279	    3081.7
1987.91260	    3391.7
1988.92896	    2621.5
