# Supplementary material for: A Strategy for O-Glycoproteomics of Enveloped Viruses—the O-Glycoproteome of Herpes Simplex Virus Type 1
Source: PLoS Pathog. 2015 Apr 1;11(4):e1004784. doi: 10.1371/journal.ppat.1004784 (PMC4382219; doi:10.1371/journal.ppat.1004784)
Supplement: S1 Dataset — HSV-1 envelope glycoprotein-derived spectra are provided. (ZIP) [file ppat.1004784.s007.zip › data/APVPLAMAYAPPAPSATGGLR_-2_16_935492.txt]

m/z	i	matches
110.58247	207.1
126.05474	3115.4
127.05806	297.3
138.03830	228.1
138.04073	221.9
138.04250	217.6
138.04520	245.6
138.05446	56291.5
138.06523	304.4
139.05786	4333.6
141.10222	388.5
144.06499	2435.2
168.02710	226.5
168.03658	225.4
168.04034	300.6
168.04675	403.9
168.05283	395.5
168.06499	71710.8
168.07652	329.9
168.07867	340.1
168.08252	403.0
168.08629	420.0
168.09271	346.8
169.06836	5332.5
169.09653	1316.5
170.06897	351.9
175.11838	1216.5
186.07550	34251.4
187.07881	2596.7
204.01840	262.5
204.02237	349.0
204.04037	322.4
204.04448	448.4
204.05338	527.0
204.05786	554.1
204.06219	656.7
204.06654	748.3
204.07074	678.8
204.08589	111065.0
204.10205	559.4
204.10637	613.2
204.11034	777.6
204.11516	527.6
204.11923	610.8
204.13281	338.5
204.13692	451.1
205.08939	8306.9
206.09082	430.8
222.09625	289.3
224.89778	277.1
250.15430	238.3
264.10669	549.8
266.15112	221.7
268.16489	1066.2
282.18060	1191.1
328.21069	208.3
330.11554	317.7
348.12726	437.3
353.21652	570.0
365.21976	887.3
365.95294	425.1
365.96234	305.5
366.00571	535.4
366.01584	509.9
366.02652	577.5
366.03735	684.0
366.04788	792.8
366.05835	785.0
366.06897	870.4
366.07892	818.2
366.09048	1317.8
366.10019	1018.5
366.13861	164023.0
366.17474	800.1
366.18555	1183.9
366.19550	982.7
366.20663	1014.1
366.21655	760.2
366.22775	782.5
366.23816	718.0
366.24826	544.9
366.25970	638.1
366.26974	524.9
366.28021	433.8
366.31274	446.6
366.32202	322.5
366.33395	366.3
366.39771	317.6
367.14172	23406.7
368.14304	3853.6
369.14572	230.6
380.73108	206.1
384.14883	1061.1
402.24579	983.8
407.16376	3090.1
407.26437	422.7
408.16574	463.7
429.21509	1378.9
450.30402	644.5
451.30859	270.3
453.17862	396.9
478.29959	2275.9	b (5) (1+)
479.30200	563.0
483.02066	251.0
500.25058	1399.4
501.25430	625.4
521.34143	471.7
524.21375	335.7
528.18903	3086.1
529.19183	499.4
549.33545	2644.1	b (6) (1+)
550.33807	915.9
551.19897	241.7
569.21509	4409.6
570.21991	1240.5
571.29010	496.9
599.31232	481.7
600.31470	270.5
614.31671	221.3
625.33325	402.7
632.37250	356.0
663.31287	2888.9
664.31415	775.4
665.31848	265.2
668.37701	238.5
670.35022	906.2
696.37024	3182.7	b (7) (1+)
697.37457	1155.4
698.37878	482.7
703.41083	297.9
706.35059	455.3
720.33557	260.1
731.26709	8757.9
732.27142	2847.7
733.27203	1014.3
734.34979	7153.5
735.35254	3076.4
736.35266	535.7
737.35614	270.9
738.88593	248.3
739.41565	531.5
741.39099	324.1
758.41077	1647.9	y (8) (1+)
759.41418	787.9
767.40771	3668.0	b (8) (1+)
768.40906	1272.6
769.40552	449.8
796.37585	308.1
805.38483	1786.1
806.38715	829.2
807.37714	285.7
812.19684	261.8
816.41919	254.5
833.41815	454.9
834.41486	247.3
841.39667	218.4
846.95624	521.0
847.45490	763.5
859.42914	598.9
860.44519	319.3
861.14368	711.1
861.42834	247.3
866.47321	583.8
872.12042	1076.8
878.95178	10157.3	y (18) (2+)
879.45172	9716.6
879.95380	5924.8
880.45343	2046.2
880.95770	573.6
883.92841	243.3
886.17725	1130.7
890.69476	276.9
902.48151	519.0
903.49042	301.7
909.42999	284.3
913.44659	368.1
926.50171	323.8
927.50659	377.7
928.29688	697.2
928.48132	351.0
928.99615	425.9
929.49493	399.6
930.46942	6162.4	b (9) (1+)
931.47321	3162.4
932.47156	1307.1
935.73175	602.5
937.50964	2323.0
937.87573	473.5
938.51093	1457.5
939.51575	437.8
945.80487	789.5
948.11951	546.1
950.94971	416.4
952.84967	723.1
957.95428	668.5
961.48676	918.8
962.49451	522.3
966.80933	379.7
967.13721	648.3
968.14496	240.2
973.51318	862.6
974.51251	391.4
976.17914	256.8
976.80475	1191.0
977.03052	257.8
977.14032	764.5
977.46857	875.0
977.60779	226.8
977.80811	736.8
978.13312	317.6
980.47937	2800.8
980.55188	1402.1
980.97516	2788.9
981.05334	2046.3
981.48053	2295.6
981.54706	1033.7
981.97858	552.1
982.05316	631.1
983.50348	232.2
986.81268	861.2
987.14160	1067.3
987.48572	838.2
987.81506	747.4
988.14484	398.2
990.80103	466.8
991.95520	277.4
999.49091	253.6
1001.50775	21067.9	b (10) (1+)
1002.51050	12925.6
1003.51282	5302.5
1004.03186	335.3
1004.51520	1633.0
1005.02704	423.6
1006.52948	295.7
1011.05414	843.1
1011.48846	306.5
1012.53082	39916.8
1012.72205	346.1
1012.75970	531.4
1012.81567	389.5
1012.85834	460.8
1013.03119	52378.1
1013.20563	497.8
1013.30139	462.2
1013.34229	406.6
1013.39673	335.3
1013.53253	33702.8
1013.85358	255.3
1014.03217	14471.7
1014.53314	4781.6
1015.03595	772.8
1015.14990	257.0
1015.30566	884.3
1016.14661	257.3
1018.39801	308.1
1020.81909	1348.9
1021.15381	1768.3
1021.48309	1606.2
1021.82037	836.0
1022.16040	767.1
1023.55219	11018.6	y (11) (1+)
1024.55505	6631.7
1025.15601	403.9
1025.55896	1715.8
1025.82898	220.9
1026.15845	302.4
1026.57605	250.5
1030.55115	268.6
1030.82227	3748.6
1031.15686	6600.4
1031.49011	5967.1
1031.82336	3182.6
1032.15564	1955.3
1032.49207	472.6
1035.14734	467.4
1035.49451	226.6
1035.81604	479.5
1039.08484	220.6
1039.46277	671.5
1039.79578	958.3
1040.01172	288.2
1040.14441	498.6
1040.45691	441.0
1040.82300	6963.4
1040.99634	331.0
1041.03076	413.6
1041.16089	10908.7
1041.49512	10804.6
1041.82776	5982.0
1042.02100	604.3
1042.16138	3184.3
1042.48840	1398.0
1042.83252	5829.5
1043.16553	4481.1
1043.49597	944.9
1043.80396	261.1
1059.97290	550.1
1060.47485	492.3
1061.51624	1209.4
1062.01794	1506.7
1062.51672	1210.6
1063.01440	443.5
1082.07825	674.7
1082.56958	650.4
1083.08081	1036.3
1090.41626	429.2
1093.55432	487.6
1094.06201	654.7
1094.59216	1907.2	y (12) (1+)
1095.59473	1717.4
1096.59509	517.3
1098.56372	699.3
1099.56226	462.6
1100.25146	224.9
1103.69824	589.3
1105.07153	230.8
1105.56409	276.9
1114.06873	20988.7
1114.57056	28863.6
1115.07117	21636.8
1115.57190	9829.5
1116.07239	3480.6
1116.57324	378.6
1123.54126	1112.5
1124.54248	919.8
1125.55005	340.7
1129.57654	391.7
1130.58020	295.7
1163.10083	832.8
1163.60071	404.2
1164.07349	450.7
1164.56750	548.3
1184.11816	360.4
1195.09717	14181.1
1195.59790	20242.1
1196.09888	13792.5
1196.59949	6952.1
1197.09717	2790.1
1197.60291	995.9
1207.08960	250.5
1215.60938	2676.5
1216.11316	4629.7
1216.61145	3714.5
1217.11072	2111.2
1217.61731	458.5
1226.63013	6479.3
1227.63318	3895.9
1228.63660	1505.2
1229.63477	573.1
1257.65186	1130.5
1258.65381	814.9
1259.66150	354.8
1265.13745	402.7
1265.63770	251.6
1266.64722	2163.5	b (13) (1+)
1267.65076	1989.0
1268.65125	812.4
1291.63208	469.0
1292.63623	366.5
1296.63538	4400.5
1297.13611	6788.9
1297.64026	5419.3
1298.13818	2968.0
1298.64990	1354.7
1299.14331	340.4
1299.67383	334.2
1326.61926	462.8
1327.63782	424.9
1328.69080	743.4
1329.69641	579.3
1348.16345	286.0
1363.66772	656.9
1364.17529	229.5
1370.12451	275.6
1377.65967	3512.4
1378.16211	6970.4
1378.66443	5333.4
1379.16516	2913.5
1379.66479	1228.5
1380.17163	398.9
1388.68420	8304.2
1389.68567	5630.2
1390.69080	2339.0
1391.69592	671.5
1429.70898	1051.8
1430.70862	1049.0
1431.72412	498.1
1451.43872	226.0
1459.72034	1143.7
1460.72473	1258.6
1461.72607	616.9
1462.72717	310.0
1475.72949	508.5
1476.71814	466.5
1478.82043	222.5
1488.66931	508.7
1489.68176	258.5
1546.77075	339.1
1547.76624	264.3
1591.76062	2865.0
1592.76648	2186.3
1593.76453	715.7
1622.79614	386.1
1623.78455	355.8
1624.80505	347.3
1662.81116	305.1
1663.79993	420.7
1664.78442	275.6
1692.92566	284.4
1693.77161	297.0
1753.81091	2449.8
1754.81287	2349.7
1755.81824	920.1
1756.90039	1013.1
1757.90735	1258.5
1758.89661	571.5
1824.85669	458.2
1825.85095	644.2
1960.04846	367.7
1961.06201	689.6
1962.04456	321.2
