# Supplementary material for: A Strategy for O-Glycoproteomics of Enveloped Viruses—the O-Glycoproteome of Herpes Simplex Virus Type 1
Source: PLoS Pathog. 2015 Apr 1;11(4):e1004784. doi: 10.1371/journal.ppat.1004784 (PMC4382219; doi:10.1371/journal.ppat.1004784)
Supplement: S1 Dataset — HSV-1 envelope glycoprotein-derived spectra are provided. (ZIP) [file ppat.1004784.s007.zip › data/APVPLAMAYAPPAPSATGGLR_-2_16_935725.txt]

m/z	i	matches
105.82807	55.5
110.64947	29.3
126.05473	492.0
138.05466	2683.7
139.05754	91.6
144.08504	521.9
168.06534	4011.9
169.06859	218.4
175.11952	36.9
186.07594	4893.8
187.07924	263.7
204.08634	12099.8
205.08999	754.9
227.22150	30.0
266.15052	121.4
268.16559	172.0	b (3) (1+)
282.18052	218.1
330.11914	39.4
353.21616	45.3
365.22180	48.4
366.13954	13413.3
367.14242	1479.4
368.14337	81.5
402.24658	37.7
407.20385	571.6
413.21967	207.5
439.74387	31.7
450.30740	55.3
478.30070	364.3	b (5) (1+)
481.95914	61.7
484.25753	381.9
485.26105	41.6
491.03992	60.4
508.21954	44.9
515.17908	32.4
528.19050	346.9
549.33844	458.4	b (6) (1+)
550.34119	168.7
555.29352	99.3
569.21691	258.3
570.22314	66.2
579.25165	33.9
609.34178	185.0
613.16498	86.9
613.82312	68.3
614.32642	35.9
621.31995	79.8
643.41864	38.0
647.32049	454.4
648.32034	173.3
652.38403	48.9
663.96069	176.3
680.37873	786.2	b (7) (1+)
681.38008	329.8
682.37738	54.3
690.36456	49.1
698.79102	41.0
705.34338	34.0
708.05267	85.4
715.35734	137.7
715.86536	56.6
716.36407	55.6
718.35659	1089.2
719.36004	404.2
723.41254	55.0
724.87604	125.4
727.31250	44.9
727.81177	69.9
731.26998	176.8
745.80176	77.1
751.41464	926.8	b (8) (1+)
752.41640	331.8
753.41284	35.0
758.40924	70.2
760.73828	72.4
765.60919	53.8
775.38190	37.2
778.27948	88.2
786.37805	71.3
789.39407	495.4
790.32196	360.5
796.38377	229.5
796.88721	79.5
814.82465	85.5
816.90173	57.5
821.50824	57.1
822.09119	71.6
824.49513	228.0
828.85498	53.4
829.35662	190.7
829.86438	34.7
832.06342	35.9
833.44055	63.2
838.76923	33.8
839.66846	76.4
843.44027	223.9
844.44031	50.3
845.44336	57.7
862.51031	48.1
869.02747	39.5
870.01337	84.7
870.95872	418.4	y (18) (2+)
871.45838	465.0
871.95839	190.1
874.54614	83.3
877.42036	133.3
877.91577	123.1
881.57959	93.7
884.62524	83.6
887.54443	64.1
889.36536	37.1
891.74872	53.8
894.31329	41.0
898.43042	54.3
898.74048	157.7
902.07800	90.7
903.57428	75.4
904.13454	385.9
904.50209	184.3
909.63940	133.4
910.75909	38.6
911.41125	35.5
912.64288	48.4
913.03571	59.0
914.12201	57.5
914.47694	1292.1	b (9) (1+)
915.48044	716.9
916.47919	66.7
919.64999	154.6
922.61487	141.7
924.35498	91.9
924.97522	71.2
925.27637	195.0
925.63807	142.8
926.93463	94.1
927.73877	197.6
928.61969	42.1
930.40308	60.5
930.89237	283.8
931.39479	142.0
934.66029	320.5
937.10809	37.0
937.46198	86.3
937.79321	106.9
938.46088	50.2
939.89116	167.1
940.64276	216.5
941.17413	215.2
941.93121	75.1
942.84058	115.0
944.35419	111.8
947.54073	227.6
947.93896	118.5
950.06579	185.0
950.89320	282.3
951.89736	283.4
952.25232	90.9
953.47253	93.1
956.57596	439.3
957.07123	338.0
957.46069	401.7
958.52008	69.2
961.48692	211.7
962.18268	217.5
962.40885	313.0
963.12531	103.8
964.58905	79.6
965.18325	160.5
966.11713	39.4
967.12162	160.7
967.49786	36.0
970.06071	340.1
971.46307	39.8
972.49525	324.7
972.99877	466.0
973.50659	103.7
975.43372	81.3
975.78143	36.9
977.24347	66.0
978.95751	202.6
979.45454	209.2
980.13355	247.5
982.51096	182.6
982.94934	82.5
983.50201	61.0
985.02191	74.4
985.51365	4227.6	b (10) (1+)
986.51747	2303.1
987.51760	453.5
988.50818	57.5
992.27987	130.3
992.65057	67.8
994.61991	277.2
995.42169	331.0
995.89539	89.9
996.53546	40.6
997.11273	34.0
998.77356	40.2
999.15338	43.1
1002.51398	136.0
1003.02405	87.4
1003.51395	159.0
1004.03882	49.6
1004.53509	1559.2
1005.03732	2394.8
1005.53710	1183.1	y (11) (1+)-H2O
1006.03766	201.3
1008.12999	150.9
1008.88892	49.1
1009.33984	79.0
1011.75507	123.2
1013.02308	84.3
1017.04456	75.1
1017.54236	33.8
1018.00586	230.0
1019.81915	38.3
1023.51995	611.0
1024.14066	286.1
1024.66254	919.1
1025.14300	205.2
1026.14837	322.5
1027.27856	47.4
1028.20581	61.9
1030.79895	69.5
1033.13782	94.7
1033.56163	821.6
1034.03371	365.8
1034.51464	843.4
1035.02553	689.8
1035.50456	569.6
1036.04019	340.9
1036.54219	446.2
1037.34692	41.1
1045.59033	190.1
1046.71619	43.3
1048.07336	108.6
1054.02391	118.0
1056.42761	181.1
1059.97864	87.5
1060.47974	134.9
1062.64307	57.4
1067.27502	80.2
1068.29211	66.8
1069.63245	128.7
1074.03295	181.3
1074.52991	84.2
1075.05164	68.5
1078.03064	34.5
1081.19484	323.4
1082.57234	127.5
1083.56213	34.6
1085.37878	45.8
1093.93348	240.2
1094.59824	175.3	y (12) (1+)
1106.07377	1848.3
1106.57629	3293.2
1107.07651	1887.1
1107.57825	107.0
1116.90723	88.8
1120.47815	70.5
1123.54315	126.1
1124.54944	42.7
1140.52795	42.2
1147.53601	66.4
1148.53186	34.4
1150.04138	37.1
1150.52393	61.5
1155.55908	47.3
1156.07300	50.5
1156.63965	106.0
1164.58594	60.4
1172.03992	56.7
1172.53088	37.0
1187.10029	558.4
1187.60181	1246.4
1188.10613	656.4
1188.60193	86.5
1200.66919	42.6
1207.61733	806.2
1208.11738	1353.8
1208.61705	1008.6
1209.11169	91.8
1218.21191	44.9
1226.63416	1583.9
1227.63589	1087.8
1228.64094	172.9
1244.11926	65.4
1250.65846	348.6	b (13) (1+)
1251.65601	86.0
1257.64014	58.3
1258.65588	39.3
1273.57397	47.3
1277.70654	36.6
1288.64311	561.8
1289.14333	962.0
1289.64632	640.5
1290.14307	75.0
1297.67391	295.0
1298.66746	183.4
1299.67419	36.0
1302.05359	35.8
1326.62234	188.2
1327.62561	59.8
1367.72097	118.7
1369.17908	83.3
1369.66729	613.9
1370.16649	774.8
1370.66966	442.1
1371.16821	51.8
1388.68630	1050.6
1389.68886	629.6
1390.68433	85.3
1429.71435	817.7
1430.71409	602.3
1431.71118	138.9
1459.72967	167.7	y (15) (1+)
1460.72900	329.5
1461.72119	74.7
1462.73779	38.5
1488.65625	60.1
1489.67664	58.4
1494.36719	67.8
1500.75146	52.5
1501.73303	66.7
1531.76599	52.7
1532.77258	77.0
1591.76391	907.1
1592.76660	809.3
1593.76495	256.6
1622.78052	38.9
1623.79456	49.2
1662.80167	236.3
1663.80880	249.2
1664.81897	50.8
1741.89587	89.9
1753.81578	781.4
1754.81898	697.7
1755.82013	283.6
1824.86159	207.9
1825.85714	198.0
1826.86919	116.4
1896.93823	41.1
1946.49194	72.7
