# Supplementary material for: A Strategy for O-Glycoproteomics of Enveloped Viruses—the O-Glycoproteome of Herpes Simplex Virus Type 1
Source: PLoS Pathog. 2015 Apr 1;11(4):e1004784. doi: 10.1371/journal.ppat.1004784 (PMC4382219; doi:10.1371/journal.ppat.1004784)
Supplement: S1 Dataset — HSV-1 envelope glycoprotein-derived spectra are provided. (ZIP) [file ppat.1004784.s007.zip › data/APVPLAMAYAPPAPSATGGLR_-2_16_935741.txt]

       m/z	          i	matches
 124.25194	     390.0
 126.05470	    1867.6
 138.05449	   30009.0
 139.05789	    1250.0
 144.06493	    1387.1
 168.06508	   28247.1
 169.06842	    1596.9
 169.09685	     623.1	b (2) (1+)
 175.11839	     475.9
 186.07573	   14166.8
 187.07945	     605.1
 204.08618	   46541.6
 205.08978	    2701.8
 268.16467	     950.4	b (3) (1+)
 282.18002	     617.1
 353.21259	     483.0
 366.13898	   62174.7
 367.14255	    6268.4
 402.24295	     600.5
 407.16516	    1221.1
 413.22153	     522.0
 472.25104	     470.6
 478.30087	    1326.9	b (5) (1+)
 479.30380	     454.3
 484.25595	    1425.9
 528.18884	     975.5
 549.33789	    1795.9	b (6) (1+)
 555.29645	     795.5	b (18) (3+)
 569.21637	    1613.9
 603.70728	     428.7
 609.34088	     735.6
 647.32037	    1507.9
 648.32660	     625.4
 680.37897	    3248.1	b (7) (1+)
 681.38086	     978.2
 690.36536	     548.4
 710.34979	     596.2
 718.35645	    4323.1
 719.35883	    1607.8
 731.26904	    3810.0
 732.26807	     887.5
 733.35919	    1021.4
 751.41467	    3169.9	b (8) (1+)
 752.41791	    1687.5
 753.41357	     437.9
 753.65826	     591.5
 758.41071	     863.7	y (8) (1+)
 766.67480	     603.0
 776.32513	     418.9
 781.16675	     824.2
 786.04028	    1289.9
 789.39221	    1474.8
 790.39258	     608.9
 803.99988	     889.5
 820.21753	     835.1
 844.97211	     934.4
 849.18365	     459.7
 852.51434	     516.7
 870.95764	    2566.4	y (18) (2+)
 871.45941	    2859.7
 871.96307	    1236.0
 880.56659	     496.2
 912.68726	    2294.8
 914.47791	    4935.5	b (9) (1+)
 915.47986	    2441.1
 916.28906	    2305.3
 932.07367	     525.5
 940.02905	     464.0
 957.51862	     715.6
 958.72418	     576.0
 964.83850	     420.6
 972.51147	    1114.9
 972.72876	     605.5
 972.99518	    1659.0
 973.50098	     631.6
 974.29120	     437.8
 985.51459	   13919.4	b (10) (1+)
 986.51782	    7819.6
 987.51624	    1206.1
 992.25708	    1348.4
 992.63934	     764.8
 993.34570	    1068.3
1004.53650	   13061.0
1005.03766	   18967.0
1005.53674	    7932.1	y (11) (1+)-H2O
1011.93262	     446.3
1013.68640	     441.6
1018.60236	     838.2
1023.55530	    9142.7	y (11) (1+)
1024.55811	    3819.7
1034.49792	     803.9
1034.81592	     703.9
1035.01257	     479.5
1035.50745	     670.7
1036.15588	    1512.8
1036.48669	    1016.1
1054.53259	     453.8
1060.46619	     557.6
1085.23193	     561.3
1094.59375	    1886.4	y (12) (1+)
1095.58997	     735.1
1096.27600	     456.9
1096.60510	     429.5
1106.07288	    6709.4
1106.57861	    9440.7
1107.07874	    4672.8
1123.55359	     551.7
1150.56396	     435.3
1187.10291	    4000.1
1187.60486	    6109.3
1188.10718	    3397.7
1207.61401	     828.9
1208.11536	    1958.6
1208.61816	    1748.5
1226.63538	    6051.6
1227.63867	    4059.7
1228.64026	    1033.2
1250.66467	     620.3
1251.67554	     610.3
1255.65979	     656.5
1256.14868	     458.9
1257.64807	    1338.1	y (13) (1+)
1258.65442	    1047.8
1288.64343	    1322.1
1289.14111	    2839.6
1289.64465	    1477.7
1297.66052	     429.4
1298.67859	     895.8
1328.69214	     833.7	y (14) (1+)
1329.69226	     618.6
1369.66406	    3022.9
1370.17102	    2158.5
1370.65967	    1202.2
1371.15784	     447.9
1388.68726	    7145.4
1389.68896	    4521.4
1390.69263	    1626.5
1429.71533	    1231.6
1430.71191	     778.8
1459.73059	    1964.8	y (15) (1+)
1460.72644	    1971.8
1461.74866	     575.0
1499.78564	     740.3
1501.77979	     486.2
1591.76221	    1729.1
1592.77136	    2007.9
1593.75659	     588.2
1622.81323	     753.1
1662.78589	     805.3
1693.82129	     498.4
1702.87842	     624.9	b (19) (1+)-H2O
1753.81189	    1256.7
1754.82141	    2058.5
1824.84253	     550.3
1825.86316	     843.9
1868.66895	     475.9
