# Supplementary material for: A Strategy for O-Glycoproteomics of Enveloped Viruses—the O-Glycoproteome of Herpes Simplex Virus Type 1
Source: PLoS Pathog. 2015 Apr 1;11(4):e1004784. doi: 10.1371/journal.ppat.1004784 (PMC4382219; doi:10.1371/journal.ppat.1004784)
Supplement: S1 Dataset — HSV-1 envelope glycoprotein-derived spectra are provided. (ZIP) [file ppat.1004784.s007.zip › data/APVPLAMAYAPPAPSATGGLR_-2_5_32689.txt]

       m/z	          i	matches
 102.46507	     704.1
 387.23093	     862.8	z+1 (4) (1+)
 566.36444	    3953.2	c (6) (1+)
 713.39899	    9233.5	c (7) (1+)
 714.40753	    1955.6	c+1 (7) (1+)
 784.43677	    3584.1	c (8) (1+)
 785.43823	    1085.7	c+1 (8) (1+)
 852.40472	     807.5	z (5) (1+)
 853.41473	     830.3	z+1 (5) (1+)
 923.44702	    1644.4	z (6) (1+)
 924.44812	    2325.9	z+1 (6) (1+)
 947.49811	    4780.8	c (9) (1+)
 948.50055	    2848.2	c+1 (9) (1+)
 991.49255	     839.6
1001.50842	    1693.3
1005.02948	    1717.6
1011.47595	    1413.7	z+1 (7) (1+)
1012.52692	    1786.5
1013.04010	    1266.2
1013.53131	    1206.5
1098.55249	     737.5
1103.05078	    2693.2	z (19) (2+)
1103.54358	    2098.4	z+1 (19) (2+)
1104.04688	    2493.3	z+2 (19) (2+)
1104.55371	     818.5
1105.57788	     824.7
1106.07373	    2795.5
1106.57190	    6305.9
1107.07336	    6928.2
1107.57751	    3225.6
1114.07166	    1032.8
1114.57434	    3009.4	c-1 (11) (1+)
1115.07898	    6363.7
1115.58167	    5711.9	c (11) (1+)
1116.07996	    2706.9
1116.56775	     777.5	c (20) (2+)
1129.08130	    1352.6
1164.10291	    1561.4
1165.11218	    1097.7
1380.72498	    1204.0	c (14) (1+)
1381.73218	     790.5	c+1 (14) (1+)
1388.68469	    1310.5	y (11) (1+)
1443.70288	    5117.2	z (12) (1+)
1444.70850	    6814.2	z+1 (12) (1+)
1445.70874	    3635.0	z+2 (12) (1+)
1446.71851	    1559.7
1467.76672	    1929.9	c (15) (1+)
1468.76672	    1948.2	c+1 (15) (1+)
1481.74487	     853.7
1538.82202	     851.6	c (16) (1+)
1606.76147	    2960.4	z (13) (1+)
1607.76477	    2468.6	z+1 (13) (1+)
1608.76868	    2153.8	z+2 (13) (1+)
1677.80066	    4191.5	z (14) (1+)
1678.80505	    7284.7	z+1 (14) (1+)
1679.81250	    4155.5	z+2 (14) (1+)
1680.79541	    1230.9
1693.82031	     885.0	y (14) (1+)
1824.80811	     879.6
1825.85278	    2263.6	z+1 (15) (1+)
1826.84338	    1636.7	z+2 (15) (1+)
1890.64929	     759.6
1896.85083	    1029.5
