# Supplementary material for: A Strategy for O-Glycoproteomics of Enveloped Viruses—the O-Glycoproteome of Herpes Simplex Virus Type 1
Source: PLoS Pathog. 2015 Apr 1;11(4):e1004784. doi: 10.1371/journal.ppat.1004784 (PMC4382219; doi:10.1371/journal.ppat.1004784)
Supplement: S1 Dataset — HSV-1 envelope glycoprotein-derived spectra are provided. (ZIP) [file ppat.1004784.s007.zip › data/ASLPAPTTVEPTAQPPPSVAPLK_-2_18_1525016.txt]

m/z	i	matches
126.05466	9308.8
127.03860	551.1
127.05797	499.5
138.05450	7875.2
139.05797	421.4
144.06512	7721.9
145.06863	273.1
147.11174	187.6
168.06517	6548.1
169.06860	532.2
169.09735	347.2
186.04692	272.2
186.07562	43191.0
187.07904	3056.2
188.08099	206.9
197.96245	185.7
204.07573	321.1
204.08597	72537.1
204.13290	276.3
204.13623	260.3
205.08965	4533.8
206.08984	327.2
254.14983	698.8
272.15906	225.5
274.09100	1098.8
282.18066	236.2
283.07437	188.8
292.10165	358.5
298.17285	179.8
330.11646	185.4
357.24814	2130.9	y (3) (1+)
358.25043	285.3
366.04822	285.1
366.05743	187.4
366.13879	49334.0
366.19623	301.5
366.20572	299.1
366.21677	262.2
366.22531	182.5
367.14212	5794.4
367.19821	340.9
368.14426	562.3
369.21326	551.2
370.21878	190.9
372.25980	227.4
388.12390	193.3
404.74902	301.8
405.24982	229.7
412.25623	336.7
422.23648	599.2
428.28488	2414.6	y (4) (1+)
429.29077	415.3
440.24835	1987.2	b (5) (1+)
441.24991	259.8
453.27551	2024.2	y (9) (2+)
453.77682	1036.9
528.18921	955.5
528.26532	425.6
534.81207	179.8
537.29944	210.8
549.29962	581.2
567.30475	316.2
620.34119	284.7
638.35077	572.9
643.46918	192.4
651.87189	1132.2	y (13) (2+)
652.37335	597.8
678.38629	246.9
696.35144	991.5
697.35541	413.6
703.38141	215.7
711.43390	270.9
716.36407	186.8
721.14063	194.4
721.37994	345.8
739.39600	372.5
742.95264	518.6
756.26355	191.6
765.95154	365.3
768.39905	198.9
771.90259	272.8
782.40680	240.5
783.03876	227.6
787.61487	402.2
808.48962	1391.7	y (8) (1+)
809.49261	513.3
820.05237	765.8
820.45013	1438.2	b (9) (1+)-H2O
820.72485	991.8
821.05634	654.6
821.45673	632.7
832.44458	220.7
838.46576	1902.4	b (9) (1+)
839.46790	991.2
864.34332	215.1
871.22107	278.4
872.94312	548.3
874.21155	287.3
874.40289	796.3
874.74908	261.1
875.01544	203.5
875.06989	361.1
880.11292	263.5
891.54724	365.5
905.54114	13641.0	y (9) (1+)
906.54462	6310.7
907.47375	220.0
907.55078	2004.6
912.44672	257.4
914.59546	566.5
914.83698	528.5
915.03400	390.7
915.23163	758.2
915.49933	5811.9	y (18) (2+)
915.61597	244.9
915.83734	275.1
916.00226	4398.4
916.50330	2435.6
917.00299	621.6
923.43555	366.1
925.03326	262.1
925.45959	530.9
925.99396	922.6
926.62201	608.4
926.79517	462.9
926.96533	375.3
927.12897	485.8
927.46417	268.0
928.75452	334.4
929.09460	219.8
929.28912	507.3
929.46143	547.2
931.31329	227.1
944.05280	217.6
944.23541	527.8
947.23712	582.6
947.43646	1172.0
947.64081	649.7
947.85974	308.4
948.04266	247.6
948.23859	301.2
948.44922	292.1
948.63721	249.5
948.85291	390.4
949.10840	293.1
949.49457	938.8	b (10) (1+)-H2O
950.49756	313.3
953.75610	260.3
956.88202	238.5
958.58429	468.8
961.18787	291.2
961.30707	245.2
961.51361	458.8
962.39795	643.2
962.58649	509.2
962.86096	256.7
964.87201	196.2
967.50513	2624.1	b (10) (1+)
968.40417	235.5
968.51001	1381.4
969.52356	372.4
970.98737	235.8
971.89301	593.5
973.46484	252.5
983.85052	614.6
989.24066	221.1
991.04041	475.0
995.22565	208.1
997.28857	206.2
997.47986	679.7
997.65771	363.9
997.82263	741.1
998.15967	512.7
999.54596	11081.8	y (20) (2+)
1000.04651	10677.0
1000.54663	6861.5
1000.86609	207.1
1001.04657	1494.9
1001.68719	201.3
1001.97546	632.8
1002.11853	246.3
1002.97913	202.4
1004.57568	205.8
1004.98120	289.5
1007.81342	476.6
1008.35107	216.8
1011.49731	332.1
1012.16510	225.6
1013.83215	447.1
1014.17090	594.8
1014.49432	466.7
1014.84839	280.1
1015.18457	222.3
1015.88861	713.0
1016.58374	329.0
1017.03717	1423.1
1017.54120	1406.2
1018.03735	457.5
1018.55035	381.8
1018.61737	308.0
1022.21967	205.5
1023.37781	242.7
1024.16040	347.9
1024.45972	411.2
1024.57397	459.0
1024.81836	612.6
1024.99451	552.1
1025.15625	502.3
1025.38318	336.7
1025.49683	232.5
1025.65930	258.7
1026.12122	304.0
1026.34753	629.1
1026.57104	203.4
1028.53003	226.4
1028.87708	330.9
1030.74207	210.0
1033.59790	971.0	y (10) (1+)
1034.32556	1120.4
1034.52710	1379.6
1034.72876	1191.6
1034.92444	856.9
1035.13293	418.3
1036.51782	813.2
1041.91284	261.5
1045.24255	208.6
1045.73267	598.3
1046.95581	230.6
1048.80115	852.0
1050.10144	488.3
1050.33301	880.7
1051.01453	304.3
1051.51990	256.8
1053.29834	215.3
1054.72058	469.3
1054.95093	197.8
1055.01355	243.0
1056.08655	1685.4	y (21) (2+)
1056.58875	1006.0
1057.08557	905.1
1057.58960	301.7
1061.95593	565.4
1062.15308	465.8
1063.54822	296.1
1063.94690	314.2
1064.15063	237.1
1065.45654	236.5
1065.79114	630.0
1065.85791	541.3
1067.52783	214.7
1068.56689	483.3
1072.52600	233.9
1072.86047	225.6
1073.09192	202.1
1074.32556	253.8
1075.54651	215.0
1076.27063	237.7
1076.53333	230.0
1077.15479	218.5
1077.52515	309.1
1077.62085	349.3
1080.32874	232.6
1080.92371	270.5
1081.06165	267.0
1081.29407	294.6
1082.01160	207.1
1082.56555	293.8
1082.89563	368.1
1082.98682	390.4
1083.22925	405.8
1084.74890	278.0
1087.51379	382.5
1088.78235	588.1
1089.02136	459.8
1089.26733	328.7
1089.55811	536.2
1089.76172	646.5
1090.14355	657.2
1090.29321	335.7
1091.53625	310.1
1092.76184	461.4
1093.27808	341.7
1093.54773	780.6
1093.78552	387.4
1094.54651	619.9
1095.15991	294.9
1095.95276	321.0
1098.08032	226.8
1101.08386	2605.4
1101.58643	3140.3
1102.08740	2241.2
1102.58484	591.8
1104.63696	518.1
1105.64038	299.3
1106.76697	245.3
1107.75769	242.1
1108.51831	221.0
1108.88220	201.0
1111.06641	210.9
1115.93982	225.1
1117.74524	272.0
1119.08142	243.0
1120.22339	205.0
1120.62451	375.9
1120.85303	851.2
1120.99451	206.3
1121.08716	211.0
1121.19006	1538.3
1121.53210	1442.2
1121.87866	926.0
1121.96289	1044.6
1122.16406	1755.4
1122.35718	1164.0
1122.53894	1087.3
1122.76965	951.1
1123.04004	389.2
1123.11523	346.2
1123.25964	563.6
1123.37219	439.8
1123.50330	851.5
1123.63428	263.5
1123.74097	329.7
1123.94800	201.7
1124.02686	254.5
1124.16870	343.8
1124.36072	242.6
1126.11682	965.7
1126.61975	1180.0
1126.98438	207.3
1127.11633	1097.3
1127.36865	456.1
1129.54565	322.7
1135.12244	25970.4
1135.30872	210.5
1135.41077	242.5
1135.62341	35333.6
1135.99841	486.2
1136.12549	19216.6
1136.62512	7744.3
1137.12061	1168.4
1137.56995	334.2
1144.08594	563.1
1147.31702	201.6
1149.57581	229.8
1150.58118	284.7
1153.55127	235.9
1155.97253	445.0
1156.16638	1122.1
1156.36877	1007.6
1156.56580	1472.7
1156.76184	884.2
1156.95898	831.4
1157.16577	498.5
1157.64136	336.3
1158.12305	811.3
1165.60754	321.6
1172.56604	349.1
1177.56958	292.5
1180.72058	437.8
1182.11523	379.6
1182.61938	701.6
1183.11230	236.2
1188.76868	609.4
1188.98364	241.1
1189.17114	262.9
1197.00208	242.1
1197.37805	221.2
1198.78625	335.8
1202.62305	590.3
1203.13379	264.8
1203.63269	702.9
1204.68420	482.9
1214.58130	257.1
1216.14868	417.8
1216.65149	452.7
1217.14819	241.5
1218.57056	267.3
1219.65466	271.3
1229.59314	295.0
1230.20569	394.7
1236.65881	5010.7	b (13) (1+)
1237.16333	6321.7
1237.66272	4851.3
1238.16406	1676.6
1238.66211	383.8
1283.36646	209.3
1284.16785	317.8
1302.73645	4149.0	y (13) (1+)
1303.74048	3163.5
1304.74048	1327.5
1314.16541	494.9
1317.68164	540.2
1318.18750	918.7
1318.70276	304.2
1319.17188	491.1
1319.68262	275.0
1338.20728	304.3
1338.69751	591.8
1339.70142	211.9
1346.69153	714.2
1347.68542	530.5
1348.70728	236.0
1364.70203	5802.2	b (14) (1+)
1365.70361	4396.1
1366.70691	1362.4
1367.71521	213.6
1375.28674	348.1
1420.69922	407.3
1421.20703	421.6
1431.77966	2841.3	y (14) (1+)
1432.78223	1888.1
1433.77869	591.8
1502.22705	232.8
1505.80994	452.7
1506.82764	400.1
1530.84949	379.0
1531.85266	412.4
1567.78027	391.9
1568.77722	483.4
1632.90393	315.8
1634.84753	344.2
1792.36108	211.1
1829.99292	521.5
1831.00867	637.1
1831.99146	364.5
1842.95190	262.1
1912.98633	469.2
