# Supplementary material for: A Strategy for O-Glycoproteomics of Enveloped Viruses—the O-Glycoproteome of Herpes Simplex Virus Type 1
Source: PLoS Pathog. 2015 Apr 1;11(4):e1004784. doi: 10.1371/journal.ppat.1004784 (PMC4382219; doi:10.1371/journal.ppat.1004784)
Supplement: S1 Dataset — HSV-1 envelope glycoprotein-derived spectra are provided. (ZIP) [file ppat.1004784.s007.zip › data/ATCTAAAYYPR_-2_16_728076.txt]

m/z	i	matches
108.04407	306.2
110.58658	301.8
126.05447	28638.9
127.03857	925.3
127.05790	702.0
129.10156	386.8
133.04250	1269.5
138.05435	22453.5
139.05771	1084.4
140.07024	356.0
144.06494	23189.6
145.06863	939.4
145.09662	1596.2
168.06488	13063.2
169.06804	793.6
171.07581	482.8
173.09151	2018.8
175.11823	603.9
186.06242	696.9
186.06587	671.5
186.07544	101987.0
187.07883	5232.3
191.13162	589.4
204.03560	511.2
204.04996	373.1
204.05344	565.5
204.05788	663.4
204.06262	641.1
204.06660	832.3
204.07089	844.6
204.08585	128048.0
204.09691	524.3
204.10602	893.1
204.11131	553.3
204.11478	761.4
204.11981	468.7
204.12378	498.3
204.12840	427.1
204.13248	517.0
205.08937	7002.8
206.09023	681.4
224.10141	470.3
226.11829	527.7
234.08980	507.6
244.12831	677.1
255.14333	479.1
262.08505	1068.1
272.17059	4212.9	y (2) (1+)
273.17462	343.9
315.11093	3088.4	b (3) (1+)-H2O
316.11447	360.2
325.15100	426.8
333.12161	1654.2
338.16751	787.7
343.16006	1651.8
366.13831	28642.0
367.14215	2662.8
368.14749	386.2
404.15750	804.6
416.15823	591.0
434.16867	1348.8
435.23346	5268.6	y (3) (1+)
436.23624	1013.6
469.18350	495.4
475.19666	449.5
477.20639	554.2
482.23459	493.3
482.73416	516.8
487.19400	1833.1
488.19647	482.2
505.20419	1100.4
523.29364	373.7
527.73840	695.9
528.24561	342.6
536.74402	5846.2	y (9) (2+)
537.24481	2735.5
537.74652	941.9
538.26074	381.1
549.37164	392.0
558.23126	1174.0
559.23486	383.8
568.27844	1908.2
568.77722	1087.5
570.24915	458.1
576.24182	1310.8
578.26471	370.4
587.27179	512.9
587.76373	507.8
588.96234	438.1
591.76886	387.9
598.29547	5604.4	y (4) (1+)
599.29791	1493.0
613.78162	3940.2	[M+2H] (2+)-H2O
613.84375	374.3
614.28381	1541.1
614.78223	478.4
622.78705	898.8
623.28821	704.4
629.26593	1125.6
637.23596	803.0
637.53595	581.2
639.38696	345.2
642.16919	349.7
647.28015	1189.8
649.99060	568.0
650.65369	450.1
653.41162	1594.7
662.17902	428.6
667.22711	849.1
669.33185	8386.5	y (5) (1+)
670.33374	2701.7
670.85046	508.5
673.74933	520.2
674.10986	442.5
677.64392	441.6
684.89606	623.7
691.96289	1269.5
698.00940	363.8
701.30554	441.5
702.58447	1653.1
703.96704	383.4
708.65540	537.9
709.07867	923.1
710.28625	474.8
713.95605	403.1
714.29822	431.0
714.37439	660.7
714.86902	394.1
715.77472	942.8
715.87329	804.8
716.56848	395.7
719.64337	699.3
719.74329	520.1
719.97510	442.4
722.18359	488.3
724.13654	820.7
725.49939	839.5
725.63843	578.6
725.96741	477.5
730.96832	346.8
731.31982	671.5
731.64331	673.5
731.98010	384.8
735.18994	705.8
736.27185	652.7
736.99750	454.0
739.02435	498.4
740.36877	10794.4	y (6) (1+)
741.37158	4171.0
742.06445	602.8
742.37195	1128.9
743.12683	1015.2
745.60248	639.8
748.67780	409.3
750.18475	737.9
755.54846	693.8
762.24347	1461.2
765.88696	363.4
775.90356	2351.7
776.39563	4160.8
776.89539	3525.1
777.39783	1432.4
777.89838	418.4
783.40228	569.7
784.41461	1967.2
784.74640	1155.0
785.08258	883.2
785.76074	1248.1
786.97797	504.1
790.73145	347.6
791.59229	417.0
792.33679	519.6
793.91632	419.9
798.19232	470.6
799.74762	556.3
800.09174	405.3
800.41693	701.9
802.93988	2473.4
803.44061	6298.4
803.93976	4421.5
804.04852	373.8
804.44928	1493.4
804.74066	420.1
804.85602	396.4
804.99316	1032.3
805.07208	1385.4
805.32947	1411.8
805.38513	859.3
805.62537	499.8
805.74628	3261.0
805.88116	362.0
805.94843	729.0
806.07800	3356.5
806.40857	2209.3
806.64111	352.8
806.75275	1135.2
810.33838	1509.7
811.40527	7593.2	y (7) (1+)
812.40741	2716.8
813.41095	621.4
820.96191	538.9
830.30798	559.0
837.83990	667.1
839.97095	491.9
847.31995	390.2
870.11060	534.4
870.78027	836.0
871.11456	3040.6
871.44879	1871.8
871.78326	690.7
875.48431	432.6
877.44940	535.5
880.51147	690.8
880.73035	466.2
881.55280	488.5
885.77789	562.9
895.53912	352.4
898.42383	351.4
906.50153	411.9
909.12579	714.7
909.43854	522.8
909.79303	1210.9
912.45203	6712.5	y (8) (1+)
913.46686	3230.0
913.81158	1860.7
914.14197	1225.8
914.47858	1338.7
914.81152	417.4
925.95007	434.0
932.96033	352.3
933.46033	388.8
938.80774	726.7
941.46851	811.5
946.15051	888.1
946.47888	703.2
946.82263	824.3
947.14221	381.8
947.49133	377.2
951.82092	15111.4
952.15466	18842.4
952.48889	15615.8
952.82330	8808.6
953.15576	2943.3
953.48450	982.9
958.96179	364.7
973.40265	732.1
973.98138	467.7
974.41180	543.3
974.48541	461.8
975.48608	473.9
992.82043	559.4
993.15649	746.7
1021.50079	587.2
1022.00946	1952.3
1022.51794	1942.1
1023.01202	830.0
1024.99231	788.4
1025.50745	615.6
1026.50916	470.9
1034.34497	466.2
1039.53735	3168.7
1040.04089	3889.3
1040.53723	2661.2
1041.03638	1023.5
1072.48352	4153.0	y (9) (1+)
1073.48547	2279.4
1074.48804	759.8
1076.05261	524.6
1081.04260	576.5
1083.59534	681.7
1113.06140	884.3
1113.55042	547.0
1114.05957	836.6
1115.52771	588.6
1116.57056	1574.6
1117.07434	1380.4
1117.57886	1128.8
1148.57288	2409.9
1149.07556	2503.4
1149.57593	2294.7
1153.56067	552.0
1200.54395	873.3
1226.56116	967.4
1227.55493	771.6
1228.54041	606.3
1240.61658	1241.2
1241.58386	599.1
1243.67444	559.9
1243.72937	463.7
1243.93762	859.5
1243.99707	643.0
1244.56836	214527.0
1244.79199	1363.8
1244.86475	2044.5
1244.92761	1723.0
1244.99658	1827.9
1245.06226	1685.8
1245.12671	1518.0
1245.19580	1709.8
1245.26074	1599.7
1245.32776	1543.7
1245.56982	135944.0
1245.82776	517.2
1245.89063	503.6
1246.08105	746.5
1246.20117	637.0
1246.29810	379.3
1246.34375	426.0
1246.57092	45627.8
1247.54956	478.1
1277.62354	373.6
1286.57703	2248.8
1287.58264	1856.1
1288.58826	833.6
1302.67212	864.4
1303.67139	1412.3
1304.65942	628.2
1370.59485	937.6
1371.59766	768.8
1406.62073	2359.1
1407.62305	1215.9
1408.62463	1078.6
1447.64978	617.2
1448.65698	606.5
