# Supplementary material for: A Strategy for O-Glycoproteomics of Enveloped Viruses—the O-Glycoproteome of Herpes Simplex Virus Type 1
Source: PLoS Pathog. 2015 Apr 1;11(4):e1004784. doi: 10.1371/journal.ppat.1004784 (PMC4382219; doi:10.1371/journal.ppat.1004784)
Supplement: S1 Dataset — HSV-1 envelope glycoprotein-derived spectra are provided. (ZIP) [file ppat.1004784.s007.zip › data/ATRDYAGVYVLR_-2_5_30769.txt]

       m/z	          i	matches
 151.33093	     639.9
 182.49631	     571.1
 371.25049	    1621.2	z (3) (1+)
 415.26407	     643.0
 534.31281	   10365.5	z (4) (1+)
 535.31580	    2995.5	z+1 (4) (1+)
 550.33002	     701.5	y (4) (1+)
 555.24658	    1362.2	c (2) (1+)
 633.38184	    8053.6	z (5) (1+)
 634.38574	    2188.0	z+1 (5) (1+)
 676.35229	     665.2
 690.40253	    1022.9	z (6) (1+)
 706.42480	    1051.4	y (6) (1+)
 707.41400	     637.7
 711.34875	    6545.8	c (3) (1+)
 712.35339	    1651.0	c+1 (3) (1+)
 761.43915	    3858.7	z (7) (1+)
 762.44116	    1035.2	z+1 (7) (1+)
 814.40985	     822.3
 844.93829	     893.8
 924.50421	    3040.6	z (8) (1+)
 989.44006	    3000.6	c (5) (1+)
 990.44476	    1848.2	c+1 (5) (1+)
1039.52661	    4120.4	z (9) (1+)
1040.53125	    2783.4	z+1 (9) (1+)
1041.53491	     810.6	z+2 (9) (1+)
1060.46472	    1025.7	c (6) (1+)
1117.49744	    8709.4	c (7) (1+)
1118.50061	    5160.3	c+1 (7) (1+)
1167.67419	    1012.2
1168.68921	    3551.6
1195.63025	    2199.4	z (10) (1+)
1196.63635	   10001.9	z+1 (10) (1+)
1197.63635	    4586.8	z+2 (10) (1+)
1198.63440	    1385.0
1216.56445	   11898.7	c (8) (1+)
1217.56567	    6256.3	c+1 (8) (1+)
1218.56494	    1539.9
1335.60413	     726.0
1379.61316	    1332.0	c (9) (1+)
1380.62756	    1337.6	c+1 (9) (1+)
1381.63721	     850.1
1478.69360	    2887.4	c (10) (1+)
1479.68970	     923.0	c+1 (10) (1+)
1480.70422	     696.0
1539.39172	     660.3
1591.77515	    9831.9	c (11) (1+)
1592.77698	    7900.8	c+1 (11) (1+)
1593.77930	    3498.1
1663.80823	     639.9
1690.84399	     643.7
