# Supplementary material for: A Strategy for O-Glycoproteomics of Enveloped Viruses—the O-Glycoproteome of Herpes Simplex Virus Type 1
Source: PLoS Pathog. 2015 Apr 1;11(4):e1004784. doi: 10.1371/journal.ppat.1004784 (PMC4382219; doi:10.1371/journal.ppat.1004784)
Supplement: S1 Dataset — HSV-1 envelope glycoprotein-derived spectra are provided. (ZIP) [file ppat.1004784.s007.zip › data/ATRDYAGVYVLR_-2_5_30776.txt]

       m/z	          i	matches
 205.02782	     178.7
 390.18805	     177.4
 634.38873	     667.0	z+1 (5) (1+)
 691.41077	     500.4	z+1 (6) (1+)
 692.40350	     261.1	z+2 (6) (1+)
 710.34015	     286.2	c-1 (3) (1+)
 762.44476	     831.6	z+1 (7) (1+)
 763.44751	     397.0	z+2 (7) (1+)
 896.48663	     196.6
 899.50146	     240.6
 925.49805	     340.8	z+1 (8) (1+)
 926.50775	     198.3	z+2 (8) (1+)
 940.52057	     211.5	y (8) (1+)
 941.50922	     248.2
1040.53430	    1322.3	z+1 (9) (1+)
1041.53723	     640.5	z+2 (9) (1+)
1116.48840	    1798.0	c-1 (7) (1+)
1117.49194	     895.6	c (7) (1+)
1118.48547	     304.7
1195.63062	    2397.0	z (10) (1+)
1196.63110	    2692.1	z+1 (10) (1+)
1197.63611	    1635.0	z+2 (10) (1+)
1215.55542	    1267.3	c-1 (8) (1+)
1216.56140	     807.1	c (8) (1+)
1217.55469	     243.9
1227.73291	     192.9
1303.58447	     194.4
1310.10388	     315.2
1310.59668	     455.0
1348.63806	     375.5
1349.65845	     291.9
1365.71838	     395.1
1366.71973	     233.2
1367.73975	     242.6
1477.68445	     304.7	c-1 (10) (1+)
1478.68140	     402.9	c (10) (1+)
1532.71594	     321.2
1533.76208	     213.1
1569.76465	     211.6
1570.80957	     263.6
1571.78674	     424.8
1572.82996	     322.0
1583.69263	     190.6
1584.73608	     520.7
1585.74280	     294.7
1586.74622	     382.5
1587.80884	     476.0
1588.82495	     523.7
1589.83459	     351.0
1590.76929	    1040.3	c-1 (11) (1+)
1591.75793	    1109.1
1592.76965	     738.5
1593.76477	     258.6
1600.75000	     192.9
1659.86487	     713.7
1660.85669	     702.0
1661.82397	     451.9	z (11) (1+)
1662.79797	     351.0
1689.85522	     419.0
1730.84082	     774.6
1747.77808	     214.5
