# Supplementary material for: A Strategy for O-Glycoproteomics of Enveloped Viruses—the O-Glycoproteome of Herpes Simplex Virus Type 1
Source: PLoS Pathog. 2015 Apr 1;11(4):e1004784. doi: 10.1371/journal.ppat.1004784 (PMC4382219; doi:10.1371/journal.ppat.1004784)
Supplement: S1 Dataset — HSV-1 envelope glycoprotein-derived spectra are provided. (ZIP) [file ppat.1004784.s007.zip › data/DGCGPLHPSWVSLMPPK_-2_18_1323300.txt]

m/z	i	matches
126.05469	2049.4
133.04286	250.0
136.04095	98.2
138.05475	2024.2
144.06528	2551.5
145.06895	95.0
168.06538	1471.9
169.06885	133.9
171.14865	193.0
172.07100	148.3
173.05551	292.4
174.48441	100.5
176.29945	101.0
186.07581	12489.4
187.07887	888.4
190.08197	371.3
199.14415	161.5
203.16904	130.1
204.08627	15321.4
205.08968	989.5
226.15346	101.8
242.07629	145.4
244.16515	530.2	y (2) (1+)
289.18646	168.8
291.19669	115.3
297.99451	99.6
298.21030	102.8
299.09805	414.3
303.07455	119.7
305.09064	176.5
323.20746	351.8
333.08505	661.3	b (3) (1+)
341.21762	7263.1	y (3) (1+)
342.22067	1199.6
353.21735	137.4
366.13913	2941.8
367.14108	387.1
377.23022	175.2
390.10544	194.8
405.22461	277.0
424.25339	194.8
450.75577	105.2
454.27905	152.7
487.27197	136.8
488.25201	729.3	y (4) (1+)
489.25449	167.8
527.79309	116.0
531.23608	107.8
531.31653	159.1
540.23560	173.1
542.78748	159.4
551.30194	115.7
554.23761	128.1
563.32758	258.1
565.26117	118.6
565.29407	168.6
566.85010	159.7
572.24268	111.4
574.61829	365.3	y (15) (3+)
574.95264	284.2
575.28717	152.8
576.82471	134.2
577.32465	151.2
579.30402	377.5	y (10) (2+)
580.29785	107.9
580.84692	252.8
582.23199	162.4
600.24414	305.5
601.33868	188.3
604.27686	143.2
621.36499	112.0
622.27209	165.5
625.36456	197.4
625.86609	158.8
638.27985	211.5
638.79395	247.1
640.85114	110.5
641.34973	302.0
641.85352	298.1
644.87927	293.0
645.37958	165.4
647.28528	102.9
647.82867	392.9	y (11) (2+)
648.33282	316.2
648.82922	122.0
649.85730	129.4
651.48163	121.5
669.86285	331.7
670.36469	320.5
672.39697	171.8
673.38617	357.3
673.89008	135.9
676.87054	110.8
677.36694	172.2
677.87177	144.0
688.36743	1148.9	y (6) (1+)
689.37207	383.8
694.82794	107.2
697.38647	111.4
697.65601	166.3
702.35358	188.0
703.35852	207.6
704.36450	204.2
709.30530	1291.2
710.31110	372.4
718.73871	310.3
719.40149	233.3
720.90564	104.2
721.40070	157.4
723.43445	141.8
724.43384	106.8
736.30200	130.8
737.30054	4197.5	b (7) (1+)
738.30353	1564.7
739.30261	320.3
745.74005	318.9
746.07233	397.5
746.39313	181.7
748.76538	218.5
749.09198	348.1
749.40594	216.8
749.86658	126.6
749.92194	199.2
751.41211	3581.7
751.51300	111.1
751.74628	6444.7
751.87262	188.7
752.07971	3249.3
752.23059	120.0
752.41486	1723.8
752.50232	794.4
752.75226	490.2
752.89661	861.9	y (13) (2+)
752.95221	151.7
753.08234	335.6
753.24091	246.7
753.39667	650.4
753.50891	453.9
753.73126	331.4
753.90308	143.5
753.98810	135.0
754.06055	455.2
754.36694	240.9
754.43323	3709.7
754.69879	194.4
754.76709	5407.4
755.09943	1433.4
773.40540	119.3
777.34277	278.3
777.85089	276.4
778.34729	265.2
781.41107	2436.6	y (14) (2+)
781.91162	2313.8
782.41321	1328.3
782.91345	226.7
787.43597	411.9	y (7) (1+)
788.44238	199.4
815.43921	226.0
816.44281	146.5
817.44696	425.8
818.43457	164.1
829.93140	125.2
843.97858	123.0
844.47253	137.3
853.40088	147.3
854.43744	200.7
854.93262	209.9
855.44452	113.9
855.94080	116.5
857.93860	488.2
858.43805	342.7
858.94342	236.0
861.42664	731.1	y (15) (2+)
861.92505	848.3
862.42908	613.2
882.95001	665.1
883.45300	555.1
883.95465	600.8
884.44904	209.8
889.93591	1556.8	y (16) (2+)
890.43799	1821.4
890.93854	1010.0
891.43475	437.5
894.92731	108.9
895.41925	149.6
897.99902	138.0
901.93616	129.7
902.45203	199.6
906.44812	273.9
906.94574	324.0
907.44135	116.1
915.45154	6308.6
915.95258	7263.3
916.45288	4317.2
916.95160	966.3
921.38458	221.9
938.44415	711.7
938.94385	1492.8
939.44324	1288.8
939.94281	609.8
940.44269	158.6
945.01074	132.9
945.51947	142.2
947.20581	177.5
947.45081	27994.3
947.65271	386.5
947.68579	245.5
947.73889	302.8
947.77777	259.5
947.83038	254.2
947.95197	35284.5
948.11188	330.0
948.15381	256.4
948.24554	307.5
948.28613	303.4
948.33704	217.6
948.45081	20594.2
948.95227	7201.6
949.45428	163.1
954.44763	106.3
971.52814	250.1
972.53381	222.0
973.53192	372.9	y (8) (1+)
974.54224	189.5
982.52783	116.8
983.01685	195.8
984.03040	139.0
986.54297	124.3
1017.47620	114.3
1027.54578	545.2
1028.04419	436.5
1028.47583	332.8
1028.54272	305.7
1028.98218	291.9
1029.47803	269.1
1030.06104	389.2
1030.56433	486.0
1031.05811	143.3
1048.98901	809.1
1049.49133	1205.9
1049.98694	688.6
1050.48267	181.5
1060.54517	196.1
1077.08032	995.2
1077.58118	1754.7
1078.08582	641.9
1078.58240	251.7
1079.09314	164.4
1079.59729	965.7
1080.09851	1041.1
1080.59277	329.7
1093.59875	726.2
1094.59937	521.8
1095.61108	147.8
1099.57581	144.1
1100.58887	208.8
1101.58777	284.9
1107.46301	410.4	b (10) (1+)
1108.46802	227.1
1154.64246	119.3
1157.60010	3765.9	y (10) (1+)
1158.60132	2490.8
1159.60498	752.0
1206.53674	455.1	b (11) (1+)
1207.53674	387.1
1230.65454	116.0
1294.65833	443.5	y (11) (1+)
1295.66687	250.8
1354.74792	185.0
1361.69543	130.7
1406.64148	261.8
1407.64673	311.5
1408.66284	173.1
1475.73730	135.3
1489.68884	326.5
1490.68506	353.9
1491.68506	175.3
1553.68079	1669.2	b (14) (1+)
1554.68384	1805.8
1555.68445	784.4
1556.67676	197.8
