# Supplementary material for: A Strategy for O-Glycoproteomics of Enveloped Viruses—the O-Glycoproteome of Herpes Simplex Virus Type 1
Source: PLoS Pathog. 2015 Apr 1;11(4):e1004784. doi: 10.1371/journal.ppat.1004784 (PMC4382219; doi:10.1371/journal.ppat.1004784)
Supplement: S1 Dataset — HSV-1 envelope glycoprotein-derived spectra are provided. (ZIP) [file ppat.1004784.s007.zip › data/DIKAENTDANFYVCPPPTGATVVQFEQPR_-2_16_721029.txt]

       m/z	          i	matches
 120.08068	    3941.2
 126.05485	   95469.5
 127.03873	    3975.8
 127.05758	    3998.3
 129.10217	    7495.4
 133.04289	    9802.3
 136.07526	   12103.5
 138.05469	   88382.8
 139.05815	    3192.6
 144.06537	   93961.9
 145.06862	    7102.9
 167.08258	    3375.8
 168.06537	   55849.9
 186.07587	  465919.0
 187.07918	   33547.8
 204.08632	  714570.0
 205.09006	   46608.1
 260.10669	    3293.6
 272.17142	   50237.6	y (2) (1+)
 273.17517	    6975.0
 332.15921	    4327.4
 366.04724	    3429.6
 366.13913	  385403.0
 367.14258	   42857.7
 368.14496	    8198.7
 393.21338	    3762.1
 400.22955	   26397.6	y (3) (1+)
 401.23175	    6624.9
 428.24915	    8758.8	b (4) (1+)
 521.26978	    4876.7
 529.27148	   13827.6	y (4) (1+)
 531.28210	    3165.7
 537.25006	    3363.6
 544.27118	    3637.5
 554.12280	    3274.3
 557.29047	   18083.5	b (5) (1+)
 587.76660	    5122.0
 596.28625	    4587.5
 610.28259	   28574.9	b (11) (2+)
 610.78363	   15916.2
 654.30542	    4602.4
 669.30682	    5755.2
 671.33606	    8970.4	b (6) (1+)
 672.33057	    5526.5
 676.33984	   36221.6	y (5) (1+)
 677.34723	    6999.3
 677.81390	    7039.2
 678.31525	    4774.7
 683.80298	    5043.7
 691.81274	   17358.7	b (12) (2+)
 692.31281	   12285.9
 692.81342	    5057.6
 715.37219	   13159.2	y (13) (2+)
 715.87238	    6310.6
 733.32898	    4916.7
 741.34723	   13486.1	b (13) (2+)
 741.84943	    8542.1
 763.89990	   78548.8	y (14) (2+)
 764.40149	   63334.0
 764.90265	   15723.1
 765.40875	    5079.3
 772.38086	    8160.9	b (7) (1+)
 773.38293	    3396.0
 774.30884	    3354.8
 775.86072	    6214.6
 776.36005	    7806.5
 788.38147	    3983.8
 803.42151	   13936.7	y (15) (2+)-H2O
 803.92084	   13217.0	y (15) (2+)-NH3
 804.39838	   43113.4	y (6) (1+)
 805.40021	   17486.9
 806.40619	    6081.0
 812.33020	    3929.2
 812.42749	  415611.0	y (15) (2+)
 812.83942	    5428.6
 812.92786	  365777.0
 813.34442	    4082.6
 813.42957	  178297.0
 813.93073	   53771.3
 814.43060	    8049.5
 815.39380	    3639.8
 821.36292	    5835.3
 822.35309	    3945.3
 840.08130	    3344.7
 865.43903	   11171.6
 865.94244	   11479.1
 866.94049	    4051.7
 870.38312	    4485.3
 884.43817	    6435.3
 887.40826	   44873.8	b (8) (1+)
 888.41199	   23580.8
 889.41260	    3970.3
 892.44196	   60430.6	y (16) (2+)
 892.94226	   66216.5
 893.44366	   35550.2
 893.94635	   13901.9
 903.46625	   43781.4	y (7) (1+)
 904.46808	   23531.7
 905.45947	    4660.7
 913.96594	  121580.0
 914.46814	  124545.0
 914.96722	   55711.1
 915.46942	   14215.5
 915.97034	    4493.2
 946.96893	    4340.4
 958.44727	   15185.1	b (17) (2+)-NH3, b (9) (1+)
 959.44287	    7933.7
 992.44434	    4028.4
 993.97992	   10372.2
 994.48022	   10801.9
 994.99139	   55040.0
 995.49213	   43523.0
 995.99353	   20904.6
 996.49323	    6547.2
1002.53180	   18648.4	y (8) (1+)
1003.53900	    9342.3
1023.50757	    3675.9
1024.00513	    4222.6
1024.49695	    3703.0
1055.45886	    5562.2
1072.48718	   33356.3	b (10) (1+), b (20) (2+)-H2O
1073.49060	   10162.3
1075.01270	    4687.3
1076.03259	    3834.9
1082.51208	    4551.6
1097.03540	    3441.0
1102.04419	    3858.4
1103.58325	   24160.8	y (9) (1+)
1104.58411	   15214.7
1105.59766	    5918.3
1159.62683	    3540.1
1173.55151	    4252.7
1174.61951	   11246.9	y (10) (1+)
1175.61719	    7757.5
1184.51050	    3563.2
1191.56030	    6642.5
1201.55151	    4625.0
1202.53271	   11703.5	b (11) (1+)-NH3
1204.55945	    3936.1
1211.15991	    3968.2
1219.55640	   49491.2	b (11) (1+)
1220.55688	   30065.7
1221.55823	    9074.5
1224.62170	    4737.8
1231.11877	    3599.8
1231.64001	   27453.0	y (11) (1+)
1232.64490	   19604.7
1233.64075	    5604.0
1253.41736	    3976.9
1253.57861	    9330.5
1254.58679	    4587.5
1332.68689	    6663.8
1333.69263	    4060.7
1355.62280	    5403.3
1364.60901	    6134.5
1365.58850	    9363.9	b (12) (1+)-NH3
1382.61963	   32172.4	b (12) (1+)
1383.62219	   25113.1
1384.62390	    9506.8
1413.61255	   10365.0
1414.59912	    6764.6
1429.74292	   31375.6	y (13) (1+)
1430.74414	   25301.3
1431.75098	    9565.3
1453.70520	    4887.9
1455.72046	    4203.7
1463.68652	    4989.2
1464.66199	   14156.0	b (13) (1+)-NH3
1465.65967	   10885.5
1466.65674	    4404.3
1481.68762	   80350.6	b (13) (1+)
1482.69080	   50862.2
1483.69299	   20838.6
1519.22095	    4890.0
1526.79565	   41498.5	y (14) (1+)
1527.79919	   35855.9
1528.79480	   13300.5
1529.81860	    3873.4
1550.72229	   13417.3
1551.71643	   11687.6
1575.27405	    9408.6	y (28) (2+)
1575.77136	    7734.5
1576.26672	    7834.4
1576.77051	    9865.8
1577.26501	    3455.9
1606.80505	    3952.6
1607.68823	    3780.5
1613.71387	    6291.5
1615.73706	    5205.6
1623.63416	    4473.9
1623.85010	  121794.0	y (15) (1+)
1624.27173	   29490.1
1624.62695	    8090.7
1624.85852	   98798.1
1625.26770	   27743.3
1625.64587	   10206.0
1625.86951	   39464.5
1626.27722	    9534.5
1626.85767	   18939.3
1632.55237	    4474.1
1632.78235	  271550.0
1633.28369	  505954.0
1633.78479	  472123.0
1634.28528	  320207.0
1634.78625	  150581.0
1635.27856	   34003.5
1641.71680	  105290.0	b (14) (1+)
1642.72095	   96904.0
1643.71716	   52248.9
1644.72314	   14894.1
1714.80310	    5278.5
1729.86646	    6016.7
1730.88477	    5829.8
1738.76526	    6671.7
1739.75549	    5579.7
1783.87573	   38060.5	y (16) (1+)
1784.87988	   36145.1
1785.88538	   16845.3
1786.88452	    4532.8
1826.89404	    5562.6
1827.91821	    6597.0
1828.91541	    4682.5
1882.94727	   12683.1	y (17) (1+)
1883.94165	   10438.7
1989.95911	    3714.0
