# Supplementary material for: A Strategy for O-Glycoproteomics of Enveloped Viruses—the O-Glycoproteome of Herpes Simplex Virus Type 1
Source: PLoS Pathog. 2015 Apr 1;11(4):e1004784. doi: 10.1371/journal.ppat.1004784 (PMC4382219; doi:10.1371/journal.ppat.1004784)
Supplement: S1 Dataset — HSV-1 envelope glycoprotein-derived spectra are provided. (ZIP) [file ppat.1004784.s007.zip › data/DKPNRPVVPSPDPNN_-2_18_1307875.txt]

       m/z	          i	matches
 114.12720	   15995.5
 115.13051	    1946.9
 126.05443	   19671.6
 127.04374	    2762.5
 129.10144	    3059.8
 133.06035	     439.2
 138.05433	   17877.8
 144.06476	   24349.0
 145.05720	    1675.6
 168.06479	   11342.1
 169.06950	      88.7
 173.12769	    1498.1
 184.10786	    1533.7
 186.07531	   72564.7	y (5) (3+)
 187.07869	    4337.8
 201.12141	     653.1
 204.08579	   96598.1
 205.08950	    5723.6
 209.09192	    1172.2
 212.10222	    6200.9
 213.08682	    1220.5
 221.25992	     714.4
 226.11853	    5929.3	b (2) (1+)-H2O
 227.12222	     805.9
 230.07512	    1364.8	y (2) (1+)-NH3
 230.99463	     740.9
 241.19044	    2014.3
 244.12846	    3638.1	b (2) (1+)
 245.13129	     758.7
 247.10254	    3084.9	y (2) (1+)
 310.10200	    1130.5
 327.12846	   13440.2	y (3) (1+)-NH3
 328.13132	    1169.2
 344.15516	   50403.3	y (3) (1+)
 345.15817	    5114.2
 346.53806	      85.2
 355.06940	     288.7
 356.06955	      96.4
 366.13803	    7701.0
 367.14066	     840.6
 387.50806	      86.4
 393.29721	      86.7
 396.15201	     116.5
 397.16956	    3825.0
 424.18289	     946.7
 453.75789	    1202.2
 454.26453	     160.9
 459.18299	    1662.7	y (4) (1+)
 468.20825	     176.7
 496.23431	      91.7
 519.58618	     199.9
 520.74420	      93.0
 521.24005	     127.7
 530.28094	     116.3
 538.22156	     146.3
 539.20549	    1890.4	y (5) (1+)-NH3
 540.20904	    1049.2
 543.94098	     143.4
 545.16284	     712.7
 545.80214	    2361.4	b (10) (2+)
 546.30113	    1146.2
 556.23321	   11225.4	y (5) (1+)
 557.23770	    2095.3
 583.28485	     111.0
 594.32367	     872.2
 594.80085	    1272.4
 608.26594	    1177.5
 611.32673	    3379.7	b (5) (1+)
 612.32418	    1161.8
 617.78473	    1002.4
 621.75360	      98.9
 628.85040	      88.4
 635.68909	    1522.3
 635.95766	    2470.0
 636.33331	      96.8
 636.71228	     200.2
 637.45422	     812.4
 638.61810	     109.8
 642.82990	    1379.2	b (12) (2+)-H2O
 643.26611	     178.4
 651.84057	   21291.2	b (12) (2+)
 652.34262	   13448.8
 652.84402	    3656.1
 658.02808	     698.5
 659.33752	      95.3
 660.83154	     915.0
 661.35106	     196.4
 663.39245	    2740.3
 664.39893	     913.9
 665.65010	     200.5
 668.99095	     636.0
 669.33162	   20204.0
 669.82940	   48170.2
 670.33121	   18687.8
 670.83249	    7527.2
 671.31870	    3883.9
 671.86928	    1557.6
 672.34553	    2250.8
 688.54562	    1760.2
 692.84265	     947.5
 693.34116	    4390.4	y (13) (2+)-NH3
 693.84127	    3596.3
 694.34098	    1028.9
 697.89386	     117.7
 698.83759	     154.8
 699.34210	     224.2
 700.36723	    3257.5	b (13) (2+)
 700.86695	    2850.0
 701.85441	   18489.0	y (13) (2+)
 702.35404	   12302.9
 702.85782	    3744.8
 721.82831	     106.8
 723.28921	    6008.7	y (7) (1+)-NH3
 724.29189	     999.6
 727.12219	    1162.6
 734.86597	      96.6
 735.37109	      96.2
 740.31691	   21321.8	y (7) (1+)
 741.31955	    5154.0
 742.32281	    1195.6
 743.39019	    1260.4
 743.89169	    1332.1
 746.37848	      88.9
 746.87885	      89.0
 748.38184	    1102.5
 748.88245	     162.6
 749.33209	    2155.2
 750.14851	    1649.3
 757.38866	   19238.6	b (14) (2+), y (14) (2+)-NH3
 757.88770	   16523.0
 758.38786	    9413.9
 758.84009	    3181.2
 765.90287	    4677.3	y (14) (2+)
 766.40110	    4638.4
 766.90029	    1228.8
 770.37445	     361.6
 770.86414	     113.2
 777.87592	     251.4
 778.37549	     474.5
 778.87646	     381.1
 785.47217	     721.2
 791.48121	    1353.3
 792.39921	    1208.1
 792.90076	     116.0
 798.88947	    1048.5
 800.90688	    2702.1
 801.56574	    1137.2
 801.90781	    1240.3
 802.36530	     136.2
 802.85583	     135.9
 803.55202	    1131.4
 805.38983	     292.2
 805.89766	    2425.5
 806.39299	    4282.6
 806.89244	    3182.6
 807.44336	    3827.0	b (7) (1+)
 808.44766	    1718.2
 814.41009	    5797.9
 814.90227	   43369.8
 815.40356	   34870.0
 815.90409	   11681.0
 822.36115	     100.8
 823.41502	  125116.0
 823.91583	  106223.8
 824.41653	   43113.4
 824.91461	    2455.7
 827.57874	     991.5
 834.00977	    1050.8
 839.38218	    2522.2	y (8) (1+)
 840.38679	     941.9
 842.26886	    1368.4
 847.48224	    1038.2
 848.46356	     840.8
 859.42947	     885.9
 869.11029	    1068.5
 878.51501	    2697.9
 879.51385	     126.1
 890.43353	     108.1
 891.03508	     981.2
 892.37097	      94.2
 898.97028	     100.6
 903.10266	     777.9
 906.51044	   30247.9	b (8) (1+)
 907.51404	   13927.0
 908.51859	    2378.9
 920.76141	     967.2
 924.95364	    1263.0
 925.45314	    1565.5
 925.94849	     110.8
 929.65253	     761.1
1003.56482	     120.8
1012.98578	    2915.7
1028.27466	    2099.5
1034.44727	     885.6
1035.50403	     181.1
1036.51208	      99.7
1059.55416	    4743.1
1060.55497	    2218.3
1072.58064	    3016.3	b (10) (1+)-H2O
1073.58938	    1757.2	b (10) (1+)-NH3
1090.59673	    9385.9	b (10) (1+)
1091.59736	    5566.9
1092.62993	    3932.1
1096.47668	    1105.8
1097.47522	    3756.7
1098.47192	    6203.3
1099.47595	    2216.2
1115.89270	    1783.6
1135.57751	     106.6
1187.64878	    2309.3	b (11) (1+)
1188.65758	    1853.1
1191.60205	     737.5
1195.53943	    1684.0
1196.54272	   17654.3
1197.54163	   29205.7
1198.54187	   10837.6
1199.54613	    3136.9
1200.58337	     138.0
1270.66382	    1034.0
1271.62598	     788.8
1284.66272	     891.5
1285.64896	    1016.2
1302.67507	   41223.7	b (12) (1+)
1303.67668	   26374.2
1304.67936	    8237.6
1385.67255	    2193.5	y (13) (1+)-NH3
1386.67872	    1903.9
1402.69938	    5788.8	y (13) (1+)
1403.70155	    4849.9
1404.70387	    1170.2
1513.76006	    2888.6	b (14) (1+), y (14) (1+)-NH3
1514.76778	    3871.5
1515.76575	     169.8
1551.33167	     755.5
1645.81562	    2718.1
1646.82581	    1623.6
