# Supplementary material for: A Strategy for O-Glycoproteomics of Enveloped Viruses—the O-Glycoproteome of Herpes Simplex Virus Type 1
Source: PLoS Pathog. 2015 Apr 1;11(4):e1004784. doi: 10.1371/journal.ppat.1004784 (PMC4382219; doi:10.1371/journal.ppat.1004784)
Supplement: S1 Dataset — HSV-1 envelope glycoprotein-derived spectra are provided. (ZIP) [file ppat.1004784.s007.zip › data/DKPNRPVVPSPDPNN_-2_18_1311256.txt]

       m/z	          i	matches
 112.27114	     875.7
 119.20639	     865.8
 126.05473	   16187.0
 127.03864	    1977.3
 127.05848	     976.2
 129.10213	    2345.5
 133.06036	    7224.1	y (1) (1+)
 138.05467	   19282.2
 144.06529	   24966.2
 145.06827	     968.7
 168.06525	   13744.0
 175.11906	     995.0
 184.10782	    1235.3
 186.07584	   91003.7	y (5) (3+)
 187.07927	    4840.6
 204.08626	  116826.0
 205.08968	    7158.1
 209.09163	     982.2
 212.10312	    9457.7
 213.08629	    1691.6
 226.11836	    8415.8	b (2) (1+)-H2O
 227.12093	    1151.0
 229.22356	     993.9
 244.12888	    5806.5	b (2) (1+)
 247.10287	    3471.6	y (2) (1+)
 310.10156	    1234.8
 327.12921	   14350.2	y (3) (1+)-NH3
 328.13281	    1366.6
 344.15610	   61998.7	y (3) (1+)
 345.15933	    5057.9
 366.13889	   10966.0
 367.14282	    1179.5
 397.17130	    3964.7
 424.18063	    1325.9
 453.76242	    2721.3	b (8) (2+)
 459.18060	    1449.4
 463.19226	    1101.1
 530.28070	    1644.2
 539.20752	    4216.7	y (5) (1+)-NH3
 543.93994	    1514.8
 545.80359	    2367.8	b (10) (2+)
 546.30328	    1985.9
 556.23395	   14995.2	y (5) (1+)
 557.23584	    2945.5
 589.79700	    4628.2
 590.30353	    1171.6
 594.32861	    1430.5
 594.83301	    1245.4
 603.78210	    1108.2
 608.26636	    2377.3
 611.32721	    3756.2	b (5) (1+)
 618.81311	   20192.4
 619.04626	    1278.3
 619.31238	    7988.4
 635.82568	    1170.4
 636.32404	    1161.9
 643.26422	    1216.5
 649.72430	    1442.5
 651.84155	   23790.3	b (12) (2+)
 652.34436	   18443.6
 652.84357	    6019.1
 663.39136	    4790.9
 664.40332	    1484.7
 669.62012	    1300.6
 670.16345	    2381.8
 670.28741	    1368.1
 670.35022	    1990.3
 670.41974	    2889.3
 670.66980	    2145.8
 670.71832	    3887.9
 670.91846	    1753.3
 671.05212	    3529.5
 671.29523	    4245.2
 671.35443	    2319.5
 671.43451	    2928.9
 672.31622	   17974.9
 672.44391	    1318.7
 672.81934	    5080.7
 692.84991	    1466.1
 693.34460	    5359.8	y (13) (2+)-NH3
 693.84412	    4098.8
 694.34210	    1542.9
 699.87616	    1229.1
 700.36768	    3723.2	b (13) (2+)
 700.86969	    4526.5
 701.85541	   22915.8	y (13) (2+)
 702.35590	   14124.9
 702.85852	    5736.2
 723.29144	    6720.0	y (7) (1+)-NH3
 724.29327	    1339.2
 740.31818	   27834.2	y (7) (1+)
 741.32184	    9644.5
 742.33459	    1460.0
 743.39563	    1542.4
 743.88824	    2006.5
 748.38715	    1313.4
 748.88232	    1585.0	b (14) (2+)-NH3
 757.38971	   24551.6	y (14) (2+)-NH3, b (14) (2+)
 757.88812	   22387.2
 758.38934	   10877.8
 758.89014	    2637.6
 765.90326	    7011.6	y (14) (2+)
 766.40363	    6991.0
 766.90356	    2967.1
 767.39636	    1057.7
 791.48700	    1676.2
 800.90973	    1128.2
 801.40363	    2022.9
 805.90002	    2993.6
 806.39319	    4502.5
 806.89252	    3140.0
 807.36768	    1147.2
 807.44556	    6893.4	b (7) (1+)
 808.44800	    2650.5
 814.41125	    6997.7
 814.90424	   56119.8
 815.40533	   44169.4
 815.90570	   15376.0
 816.41364	    1510.7
 823.41687	  154476.0
 823.91766	  138383.0
 824.41913	   51681.3
 824.91919	    5342.0
 839.38806	    4103.9	y (8) (1+)
 840.38470	    1893.0
 846.87012	    1015.6
 847.47687	    1255.6
 878.52026	    2274.5
 906.51166	   36925.1	b (8) (1+)
 907.51538	   14741.8
 908.52283	    2858.7
 924.95795	    2106.6
 925.45587	    1523.7
 925.96759	    1289.2
 955.00433	    1042.8
 975.50653	    1434.0
 976.50482	    1265.6
 993.09399	    1127.4
1003.57349	    1547.0	b (9) (1+)
1035.51294	    2010.8	y (10) (1+)
1036.50427	    1040.8
1059.55579	    4862.5
1060.55676	    2035.3
1072.58643	    2382.4	b (10) (1+)-H2O
1073.59094	    1404.7
1074.58533	    1170.3
1090.59778	   11982.8	b (10) (1+)
1091.59937	    6217.5
1092.60022	    1196.1
1187.65442	    2026.1	b (11) (1+)
1188.65283	    1855.3
1270.64734	    1512.4
1285.66931	    1316.3
1286.65491	    1191.2
1302.67749	   50267.4	b (12) (1+)
1303.67944	   32878.8
1304.68274	    8765.7
1305.66785	    1533.6
1385.67969	    3125.6	y (13) (1+)-NH3
1386.68359	    2362.8
1402.70276	    7101.4	y (13) (1+)
1403.70959	    4997.2
1404.70007	    2000.3
1513.77698	    3958.9	b (14) (1+), y (14) (1+)-NH3
1514.77112	    4752.8
1515.76746	    1495.8
1645.82629	    3479.6
1646.82422	    2409.8
1774.01123	    1019.3
