# Supplementary material for: A Strategy for O-Glycoproteomics of Enveloped Viruses—the O-Glycoproteome of Herpes Simplex Virus Type 1
Source: PLoS Pathog. 2015 Apr 1;11(4):e1004784. doi: 10.1371/journal.ppat.1004784 (PMC4382219; doi:10.1371/journal.ppat.1004784)
Supplement: S1 Dataset — HSV-1 envelope glycoprotein-derived spectra are provided. (ZIP) [file ppat.1004784.s007.zip › data/DTLPQSPGPAFPLAEDVEKDKPNRPVVPSPD_-2_18_1290427.txt]

       m/z	          i	matches
 110.59451	      90.0
 115.08538	    1578.6
 118.97547	    1718.6
 120.14964	     133.9
 126.05456	  102437.7
 127.05787	    6247.0
 138.05226	   57334.1
 139.05741	    3895.1
 140.12830	     142.3
 141.36003	      34.0
 141.91055	     150.2
 144.06509	   69735.8
 145.05968	     438.1
 168.06506	   40087.2
 169.06841	     208.1
 186.07559	  337507.0
 187.07890	   24757.9
 189.08680	    6119.7
 198.12350	    8412.9
 199.07082	   12604.7	b (2) (1+)-H2O, y (4) (2+)-H2O
 204.08604	  484985.2
 205.08950	   33545.7	b (4) (2+)-H2O
 206.09096	     363.8
 216.09822	    2489.4
 217.08140	   30446.0	b (2) (1+)
 222.52531	    1832.0
 226.11803	  104243.1
 227.12172	   10551.1
 231.09660	   25656.2	y (2) (1+)
 232.09894	      35.3
 240.09708	    4673.2
 243.13550	   12562.8
 258.10834	    8801.8
 260.12338	    2601.0
 262.36191	    1815.7
 274.09055	     204.7
 284.15936	     288.7
 285.15449	    6126.8
 295.13963	   26009.4
 296.13511	    4626.2
 302.17054	     277.1
 312.15456	   63720.6	b (3) (1+)-H2O
 313.14960	  158370.9	b (6) (2+)-NH3
 314.15344	   17723.9
 319.99738	    1821.3
 325.97659	      36.6
 330.16536	   16658.2	b (3) (1+)
 331.15866	      41.4
 339.20184	      39.1
 341.06674	     101.5
 343.61191	      94.6
 366.13850	  113703.9
 367.14207	   15048.9
 368.14346	      56.6
 371.15579	    3352.6
 372.15826	    2175.2
 377.09174	     143.0
 387.15027	    3044.3
 399.18674	    2679.1
 407.53131	      36.0
 408.21985	    2285.9
 410.20010	     193.6
 415.18042	   23574.7	y (4) (1+)
 416.18585	     164.5
 426.23379	    6467.5
 427.21612	    5083.5
 428.17649	    9567.0
 442.24633	     150.6
 444.24419	    4332.7
 444.79904	    1801.9
 465.17776	     161.3
 467.22277	    8075.0
 470.23795	   10181.3
 500.19537	    4313.6
 510.22336	    1883.8
 514.24847	    2342.9
 514.91467	    2056.6
 527.27777	     188.8
 535.66937	    1818.8
 537.26245	     198.6
 555.27593	    7986.4	b (21) (4+)-H2O, b (5) (1+)
 556.28314	     196.8
 569.31879	      97.2
 572.36731	    2090.0
 596.30062	    2616.4
 597.28349	    4934.6
 603.33448	    2223.7
 603.82947	     251.0
 606.28746	    3922.2
 614.31391	    6641.4
 624.29649	   27998.0	b (6) (1+)-H2O
 625.30552	    6510.0
 626.29761	     145.9
 635.31008	    2804.9
 636.31598	     207.4
 640.32709	    2933.2
 642.30684	   67687.0	b (6) (1+)
 643.30897	   19131.3
 644.30958	     291.7
 661.34692	    2014.2
 673.30646	    1885.2
 689.36664	      37.9
 689.85510	      39.8
 692.31158	     176.6
 704.42041	      54.9
 705.64856	     149.8
 711.07990	    1893.7
 718.09058	     128.0
 721.88629	     462.1
 722.83618	    2311.3
 724.89120	    2892.2
 725.39292	     192.6
 734.71574	    4885.5
 735.04934	    8451.2
 735.38743	    2466.9
 737.57220	    2972.8
 737.92371	     219.7
 741.04987	    2163.1
 742.38008	    3269.6
 746.79148	   37486.7
 747.18468	   31270.4
 747.51564	   11640.1
 750.91339	     214.7
 755.53359	     100.9
 756.06957	     349.2
 757.93762	    1829.7
 764.76172	      49.6
 765.70874	     137.8
 766.29456	     430.4
 767.31866	      92.4
 773.45457	      90.5
 773.89193	     140.4
 775.08675	     576.9
 775.40581	     238.4
 775.92670	     123.3
 776.87738	     108.0
 778.37683	     388.3
 779.40607	    2355.7
 779.72540	     487.8
 780.32770	     126.3
 782.38183	    7584.9
 783.34223	    2973.7
 784.39673	      38.2
 786.39148	    2854.6
 789.42584	    2142.0
 794.06691	   15201.6
 794.49693	   15713.6
 795.09887	    5487.3
 795.90704	    1923.6
 796.38666	     160.0
 797.10846	     128.7
 797.87030	     192.0
 801.90442	     264.0
 802.63806	     151.8
 806.43164	     182.4
 809.50287	     111.4
 815.08276	      38.1
 817.20744	     680.1
 817.68642	     817.4
 818.17255	     634.9
 820.28759	    9292.2
 822.01361	     134.1
 822.88188	     414.4
 823.27545	     601.3
 824.02673	     137.0
 824.58362	      60.9
 824.92047	     255.5
 826.79121	     400.9
 828.20264	     137.3
 828.90851	    2068.5
 830.17108	     191.2
 831.27649	     299.6
 833.76447	     274.5
 834.75897	     479.4
 838.94966	    6871.3
 839.44781	    3046.2
 840.04556	    7874.3
 840.42494	    3279.1
 840.78094	      41.9
 841.86873	     176.7
 843.47302	     154.5
 843.83173	     222.0
 845.43220	    3035.0
 845.76288	    2751.3
 849.09296	      51.6
 852.77765	    1780.3
 855.79358	     172.9
 857.11724	    2898.0
 857.45074	   10453.4
 857.78688	    4188.2
 858.12024	    2891.3
 858.78845	    3296.2
 859.11829	    2403.7
 859.44596	     144.7
 865.82648	      51.4
 872.81757	     298.7
 873.83203	      45.1
 876.43978	     971.7
 877.46756	     297.1
 878.32074	     199.1
 879.56354	     211.3
 880.87695	     188.0
 882.76422	     749.8
 883.09833	     563.4
 883.45204	    2892.1
 885.79529	      48.4
 887.21393	     200.8
 889.93758	    3711.3
 890.51222	    4884.2
 891.12574	   30328.1	y (25) (3+)
 891.46084	   49464.4
 891.79457	   38001.6
 892.12776	   15986.3
 892.46248	    8153.9
 896.46301	    2349.6
 896.96047	    4936.1
 900.60193	     118.2
 901.23590	     444.0
 904.30255	      90.6
 906.27704	     159.9
 908.16895	     397.8
 908.94519	     284.9
 911.69940	     158.0
 912.08044	     156.5
 912.80964	    2905.0
 913.15002	    2422.0
 914.13079	    9084.2	y (26) (3+)-H2O
 914.46828	   16546.1	y (26) (3+)-NH3
 914.80321	   10563.5
 915.14421	    3340.3
 915.47162	      56.9
 917.06891	      38.3
 917.65222	     171.9
 918.47516	    9033.9
 918.81305	   10549.5
 919.14027	    3077.9
 919.48209	   11195.0
 920.00063	    4373.5
 920.12775	   50615.8	y (26) (3+)
 920.47189	   57067.2
 920.92931	   77531.8
 921.47965	   19802.4
 921.91891	     115.5
 924.01898	     160.6
 925.52107	    3390.9
 926.71465	     271.6
 927.23468	      50.6
 941.68024	     204.4
 949.23970	     415.5
 949.96759	    2345.0
 953.98538	    8203.0
 954.47569	    7453.3
 954.98450	    1849.3
 956.71829	    7366.7
 957.16137	   14023.0	y (27) (3+)-NH3
 957.49034	    9947.7
 957.82548	    4898.0
 958.16060	    2571.5
 958.82684	    2744.1
 959.16025	    2130.9
 959.49620	    2603.6
 960.98468	     193.0
 962.81122	      64.5
 963.16189	    7152.4
 963.50323	     198.4
 963.81714	    2075.3
 964.46436	    2023.9
 965.97968	     125.7
 966.81104	    2590.7
 969.47864	    2110.8
 972.86359	     229.7
 975.50317	    2231.0
 979.71185	     346.6
 980.15454	     340.1
 980.50775	     188.1
 981.15143	     178.6
 981.49225	      46.2
 982.15289	     193.1
 983.16156	    2436.2
 983.50409	    8208.9
 983.82506	   10217.4
 984.16031	    8765.8
 984.49206	    2213.4
 985.16547	     191.6
 985.50922	     168.3
 986.16334	    4458.6
 986.50621	     213.0
 986.82880	      45.4
 987.82904	     123.5
 988.16067	    3507.1
 988.50553	    4002.3
 989.17071	   29542.6	y (28) (3+)-H2O
 989.50445	   60163.0	y (28) (3+)-NH3
 989.83600	   51384.0
 990.17105	   41270.7
 990.50212	   23946.8
 990.82696	    2926.3
 992.49103	      44.6
 995.17692	  441671.0	y (28) (3+)
 995.50849	  744492.7
 995.84206	  627564.8
 996.17564	  332783.4
 996.50752	  141248.1	y (18) (2+)
 996.85625	   31578.6
 997.51227	    2399.3
1006.34906	     171.0
1007.37006	     174.6
1010.43323	     119.2
1012.77063	     425.0
1013.14069	     727.2
1018.17169	      41.9
1018.81909	     121.8
1022.23945	     378.8
1024.83752	      41.5
1027.20593	    3003.7
1027.52340	    2772.1
1028.20508	    2120.9
1031.51721	      95.4
1032.86734	   52567.0	y (29) (3+)
1033.19425	   89661.8
1033.53659	   71655.9
1033.87111	   43402.6
1034.20177	   18272.7
1034.53359	    3059.4
1037.94690	     163.9
1039.03791	    2273.1
1040.01379	    3167.6
1043.08252	     256.7
1049.01343	     397.7
1050.51941	     209.5
1051.02112	     489.1
1051.51965	     393.7
1052.01184	     254.9
1052.53101	    2395.4
1052.87378	    3693.4
1053.20117	    2968.2
1053.54651	    3823.7
1056.59204	    5102.8
1057.86718	    3304.0
1058.20654	   18214.0
1058.54016	   62979.4
1058.87291	   49180.9
1059.20703	   31284.0
1059.54431	   12653.9	y (10) (1+)-H2O
1059.86597	    3853.8
1060.19006	    2604.1
1060.64464	    5082.7
1062.86666	   20709.3
1063.19995	   39307.5
1063.53576	   30065.3
1063.87061	   17862.5
1064.20584	    7272.1
1064.53414	    2624.3
1075.53149	    3146.1
1076.04114	    4459.6
1077.56561	   15010.9	y (10) (1+)
1078.56893	    9002.2
1078.88306	     164.2
1079.56381	    2657.1
1083.57776	    1806.1
1092.87768	    2252.8
1093.21754	    8106.0
1093.55621	    7801.0
1093.89100	    5578.4
1094.56189	    2748.4
1095.53943	    2216.1
1098.88927	    8751.5
1099.22271	   17512.0
1099.55723	   18465.2
1099.89356	   11424.7
1100.22608	    8780.7
1100.56807	    2670.1
1100.89880	    1807.4
1101.56956	   45119.9	y (20) (2+)
1102.06896	   52965.8
1102.57294	   30471.9
1103.07216	    9521.0
1103.57778	    2170.4
1104.89420	   42899.4
1105.22724	   81634.0
1105.56252	   70228.3
1105.89616	   44880.7
1106.23184	   22243.6
1106.56447	    3926.4
1107.58362	     253.5
1111.05701	    5764.4
1111.55445	   12323.3	b (11) (1+)
1112.05884	    6752.0
1112.56506	    3716.8
1117.21116	     160.3
1117.54644	    3520.8
1117.88745	     226.9
1118.22327	      52.3
1118.55750	    4341.6
1119.07495	    2450.9
1120.38220	      95.2
1121.77161	    2007.4
1123.04236	    1878.5
1126.49377	      95.5
1129.10122	    6606.5
1129.60014	   11763.8
1130.09497	    6796.3
1157.22083	    1767.5
1167.59814	    5132.1
1168.09033	    2972.5
1168.63086	    2256.4
1172.55969	    2612.2
1173.11164	    5784.0
1175.10643	    9795.2	y (21) (2+)
1175.60661	   15235.8
1176.10941	   11572.5
1203.10845	    2814.9
1203.60986	    2551.8
1204.11003	    2550.3
1205.65951	   13236.9	y (11) (1+)
1206.66646	    8213.2
1207.66638	     187.5
1211.12074	    2278.9
1211.61841	      40.4
1212.11731	      43.2
1221.62292	     128.3
1222.13403	     121.4
1231.62439	    3923.8
1232.12927	    4859.8
1232.62976	    2223.9
1236.65039	      46.1
1259.14972	   30000.8	y (23) (2+)
1259.65113	   31536.6
1260.15355	   29567.2
1260.65542	   10670.0
1261.15784	    4280.9
1267.15161	    3243.3
1267.64722	    6689.6
1268.14368	    3151.7
1268.64368	    2276.1
1275.12903	     158.7
1275.62061	     461.7
1276.11597	     191.7
1277.66614	     183.7
1278.00488	      71.0
1278.67585	    9171.9	y (24) (2+)-H2O
1279.17602	   10063.0
1279.67174	    6991.5
1280.17328	    2171.6
1284.69895	    2129.7
1285.16849	   16001.9
1285.67374	   16763.0
1286.17508	   14403.7
1286.66750	    4074.4
1287.65838	   26680.5	y (24) (2+)
1288.16088	   39663.1
1288.66262	   31934.5
1289.16006	   13015.4
1289.66076	    3282.3
1299.91980	     387.2
1307.62903	     171.2
1308.64417	    2118.0
1320.68888	     257.7
1321.70007	    2282.3
1322.68274	      78.6
1323.18054	      92.8
1323.66535	    2208.3
1324.18652	    3248.3
1325.60681	     212.1
1327.17805	    3099.2
1327.67922	    6476.7
1328.17272	    7255.6
1328.67313	    4419.3
1336.18538	  283577.7	y (25) (2+)
1336.68697	  446030.9
1337.18862	  352583.3
1337.69142	  180018.1
1338.19152	   66633.4
1338.70286	   10630.5
1346.47119	      47.3
1370.69751	    3090.0
1371.19216	    6790.2
1371.70089	    6136.3
1377.69542	     234.0
1378.21513	    3319.7
1379.70329	   71132.0	y (26) (2+)
1380.20333	  118896.3
1380.70431	  106407.7
1381.20566	   46029.3
1381.70924	   12274.4
1434.74325	     234.8
1435.21898	    7163.3
1435.72188	   11183.9
1436.22652	    8218.2
1437.71913	   10585.8
1438.23211	   15473.8
1438.72269	    6437.6
1439.23063	    2231.5
1443.73193	    7491.3	y (27) (2+)
1444.22693	    9481.8
1444.73783	    4227.3
1445.23291	    2389.7
1449.76020	    3286.5
1450.26233	    3574.2
1450.75293	      70.9
1466.71862	    4831.5
1483.24463	     177.1
1483.76971	    2615.5
1484.25732	     216.0
1492.25464	   53031.3	y (28) (2+)
1492.75674	   87910.3
1493.25996	   76121.1
1493.76224	   33500.7
1494.25981	   16703.1
1576.67969	    2154.0
1656.83242	     197.7
1657.33382	    3611.7
1657.82660	    2067.8
1658.32561	    2047.4
1803.25549	      98.9
