# Supplementary material for: A Strategy for O-Glycoproteomics of Enveloped Viruses—the O-Glycoproteome of Herpes Simplex Virus Type 1
Source: PLoS Pathog. 2015 Apr 1;11(4):e1004784. doi: 10.1371/journal.ppat.1004784 (PMC4382219; doi:10.1371/journal.ppat.1004784)
Supplement: S1 Dataset — HSV-1 envelope glycoprotein-derived spectra are provided. (ZIP) [file ppat.1004784.s007.zip › data/DTLPQSPGPAFPLAEDVEKDKPNRPVVPSPD_-2_18_1317607.txt]

       m/z	          i	matches
 126.05477	    4169.0
 138.05475	    3237.4
 144.06541	    3400.7
 145.06874	     174.3
 151.21625	     155.5
 168.06535	    2343.4
 169.06856	     222.2
 186.07588	   19397.4
 187.07903	    1188.3
 188.08302	     176.8
 188.72308	     167.3
 198.12352	     490.8
 199.07086	     659.6	y (4) (2+)-H2O, b (2) (1+)-H2O
 204.08626	   27709.2
 205.08998	    1482.7	b (4) (2+)-H2O
 216.09895	     154.9
 217.08162	    1633.7	b (2) (1+)
 226.11845	    5931.7
 227.12155	     405.6
 231.09688	    1196.9	y (2) (1+)
 241.50455	     168.8
 243.14493	     456.8
 263.02322	     167.5
 284.16089	     292.1
 285.15515	     365.0
 295.14005	    1165.3
 296.14578	     222.7
 296.16217	     203.3
 310.95145	     180.1
 312.15543	    3563.8	b (3) (1+)-H2O
 313.15033	    9269.0	b (6) (2+)-NH3
 314.15387	     917.4
 324.96875	     164.7
 330.16516	     736.7	b (3) (1+)
 342.00043	     248.4
 366.13907	    6543.6
 367.14224	     824.8
 369.12085	     182.9
 415.18094	    1166.0	y (4) (1+)
 426.23386	     391.9
 427.21793	     556.7	b (4) (1+)
 428.17618	     374.2
 444.24484	     209.4
 467.22214	     507.4
 470.23776	     294.7
 511.21420	     256.2
 555.27325	     495.0	b (5) (1+), b (21) (4+)-H2O
 566.81671	     554.6
 595.48334	     166.4
 603.33514	     207.0
 603.83228	     176.0
 606.28577	     178.6
 612.68872	     313.4
 613.27423	     562.8
 614.31348	     459.6
 624.29840	    1457.0	b (6) (1+)-H2O
 625.30182	     427.8	b (6) (1+)-NH3
 635.31366	     383.5
 642.30829	    3465.0	b (6) (1+)
 643.31085	    1207.6
 644.31177	     235.2
 677.06299	     224.2
 690.44678	     168.0
 693.58698	     233.2
 715.38928	     180.7
 721.46704	     463.0
 732.71832	     322.7
 734.71198	     231.3
 735.05524	     384.7
 735.38446	     231.4
 737.54944	     171.8
 739.36230	     209.0
 742.38080	     285.5
 742.63318	     233.7
 746.63306	     910.6	y (28) (4+)
 746.88403	    1754.8
 747.13531	    1307.3
 747.38599	     814.9
 747.63104	     249.5
 747.88348	     186.8
 771.85748	     271.4
 775.15051	     318.8
 782.38336	     489.2
 793.54181	     454.6
 819.42993	     493.5
 819.71857	     220.6
 820.21075	    1097.8
 820.29877	     186.4
 833.99097	     683.1
 838.94910	     375.3
 839.45593	     283.5
 839.76636	     257.4
 840.10645	     329.9
 857.12134	     303.3
 857.38971	     212.2
 857.44415	     277.2
 857.78046	     327.3
 858.12866	     186.7
 858.76923	     189.2
 867.39624	     298.8
 867.90436	     215.2
 868.14697	     180.4
 876.22760	     255.9
 876.48499	     610.4
 877.23285	     185.1
 885.46741	     210.0
 889.93103	     253.7
 890.42688	     213.6
 891.12994	    2230.4	y (25) (3+)
 891.46130	    3081.2
 891.79840	    2437.0
 892.01038	     243.6
 892.12860	     996.6
 892.47131	     475.1
 903.28577	     310.9
 913.15887	     170.8
 914.13879	     374.6
 914.47247	     626.1	y (26) (3+)-NH3
 914.80695	     481.3
 918.47418	     298.5
 918.80963	     782.3
 919.14423	     496.3
 919.45630	     853.5
 919.94336	     331.7
 920.13873	    2275.7	y (26) (3+)
 920.47113	    3855.1
 920.80695	    3043.5
 921.14343	    1511.2
 921.48254	     521.4
 926.76172	     173.0
 927.00879	     497.1
 927.25372	     589.9
 927.49786	     250.9
 931.47058	     197.4
 938.48840	    1103.3
 953.97412	     373.4
 954.47742	     496.1
 956.82532	     337.7
 957.16266	     685.5	y (27) (3+)-NH3
 957.48297	     306.0
 957.83838	     211.5
 958.15088	     253.5
 958.82086	     271.2
 959.15704	     447.5
 959.49597	     373.2
 959.82288	     288.3
 960.15631	     227.8
 966.48822	     311.8
 983.83716	     588.1
 984.16742	     362.5
 984.83307	     215.1
 988.15253	     182.6
 988.81824	     286.4
 989.17010	    1338.1	y (28) (3+)-H2O
 989.50482	    3934.6	y (28) (3+)-NH3
 989.83612	    3257.4
 990.17267	    2393.1
 990.50507	    1017.7
 990.83710	     396.7
 994.96027	     236.3
 995.06909	     242.9
 995.17670	   22144.7	y (28) (3+)
 995.29425	     318.9
 995.51038	   39432.3
 995.68268	     399.9
 995.72821	     327.1
 995.84399	   31832.1
 996.17682	   18966.8
 996.51038	    7567.4	y (18) (2+)
 996.62042	     238.3
 996.84393	    1906.9
 997.00769	     226.4
1027.20105	     221.2
1028.19653	     206.5
1032.86755	    2464.5	y (29) (3+)
1033.20349	    4240.5
1033.53796	    3958.3
1033.87256	    2217.0
1034.20447	    1309.2
1034.39502	     221.9
1034.54004	     371.5
1062.86719	     841.4
1063.20166	    1828.5
1063.53711	    1612.5
1063.87073	     962.1
1064.19934	     401.7
1069.20276	     179.3
1070.00378	     174.6
1077.56824	     906.0	y (10) (1+)
1078.56665	     429.7
1092.89661	     314.9
1093.21765	     351.1
1093.55200	     597.0
1093.89258	     520.1
1098.89087	     309.1
1099.22253	     957.5
1099.55969	     721.9
1099.89111	     575.7
1100.22351	     472.4
1101.57336	    2207.2	y (20) (2+)
1102.07324	    1961.8
1102.57373	    1591.5
1102.91382	     219.4
1103.07275	     397.8
1103.56665	     396.2
1104.89404	    2303.5
1105.22998	    3434.2
1105.56482	    3534.2
1105.89600	    2368.0
1106.22742	    1113.9
1106.56738	     422.5
1111.52966	     230.6
1117.22803	     173.2
1118.56128	     173.4
1129.60620	     438.6
1137.94019	     199.4
1144.42334	     296.3
1167.64282	     315.3
1167.97668	     600.1
1168.30481	     869.6
1168.64221	     451.6
1168.97046	     540.6
1172.59314	     225.2
1175.09851	     390.5
1175.60999	     909.8
1176.11877	     579.7
1176.61523	     412.1
1195.51538	     213.1
1198.54163	     407.6
1199.05286	     337.7
1203.09302	     212.5
1203.61035	     422.4
1205.66455	     822.3	y (11) (1+)
1206.65955	     370.7
1207.65479	     224.0
1221.64294	     275.4
1227.29797	     397.4
1228.34814	     247.6
1235.66553	     502.1
1236.00061	     429.2
1236.34058	     262.8
1259.15295	    1601.7	y (23) (2+)
1259.65247	    1743.9
1260.15283	    1823.8
1260.64844	     701.9
1278.67114	     275.5
1279.17224	     841.2
1279.67847	     368.5
1285.17102	     975.4
1285.67236	    1086.6
1286.17383	     689.5
1286.68042	     339.6
1287.66040	    1851.6	y (24) (2+)
1288.16357	    2184.3
1288.66357	    1525.2
1289.16699	     751.4
1320.69226	     192.9
1327.15845	     207.5
1327.67773	     501.1	y (25) (2+)-NH3
1328.19580	     258.2
1328.68127	     241.5
1335.92163	     186.1
1336.18750	   16425.7	y (25) (2+)
1336.68872	   22387.7
1337.18909	   17899.6
1337.69263	    9624.8
1338.19397	    3382.2
1338.69617	     711.9
1370.70544	     273.9
1371.20020	     320.2
1371.69421	     188.9
1372.19434	     219.7
1377.39001	     174.0
1379.70300	    4444.3	y (26) (2+)
1380.20496	    5870.1
1380.70532	    5125.6
1381.20789	    2840.2
1381.70776	     655.0
1382.19165	     237.1
1435.23560	     469.5	y (27) (2+)-NH3
1435.72961	     563.7
1436.23950	     479.0
1436.74646	     245.8
1437.71606	     566.5
1438.22266	     763.9
1438.72144	     664.9
1439.23389	     354.4
1443.71765	     297.1
1444.21924	     395.8
1444.73975	     344.3
1445.24841	     309.8
1467.46997	     343.0
1483.74805	     295.5
1484.76599	     231.6
1492.25659	    2386.7	y (28) (2+)
1492.75854	    3960.2
1493.26270	    3952.0
1493.76477	    2322.9
1494.26587	     789.5
1494.74756	     199.4
1657.83435	     506.3
1658.32703	     265.2
