# Supplementary material for: A Strategy for O-Glycoproteomics of Enveloped Viruses—the O-Glycoproteome of Herpes Simplex Virus Type 1
Source: PLoS Pathog. 2015 Apr 1;11(4):e1004784. doi: 10.1371/journal.ppat.1004784 (PMC4382219; doi:10.1371/journal.ppat.1004784)
Supplement: S1 Dataset — HSV-1 envelope glycoprotein-derived spectra are provided. (ZIP) [file ppat.1004784.s007.zip › data/EGSHTEHTSYAADRFK_-2_16_748943.txt]

       m/z	          i	matches
 115.86410	     254.0
 126.05471	    4357.0
 127.03905	     692.8
 127.05813	     259.1
 129.95683	     259.6
 136.07512	     469.7
 138.05463	    4429.6
 144.06525	    5190.6
 149.04437	     261.6
 167.05533	     605.8
 168.06505	    2856.4
 186.07571	   14577.2
 187.07939	    1152.6	b (2) (1+)
 204.08614	   11188.9
 205.08980	     841.2
 221.08411	    3532.1
 222.08299	     490.7
 225.04234	    1403.3
 225.64522	     734.6	y (3) (2+)
 239.09445	    8521.7
 240.09381	     761.6
 268.88165	     264.1
 294.18195	     340.7
 295.10245	    4649.4
 296.10233	    1178.5
 299.06107	    1023.6
 300.05948	     299.1
 313.11365	     891.5
 318.67465	     507.2	y (5) (2+)
 354.19547	     601.8	y (6) (2+)
 355.06906	     891.4
 356.06848	     323.2
 365.15671	     339.7
 366.13885	     509.1
 366.65512	     519.5
 369.12161	    5234.0
 370.12222	    2082.5
 371.64600	     270.5
 375.66113	     526.6
 380.65375	    1213.0	b (7) (2+)-H2O
 381.15579	     738.8
 383.16776	     328.3
 388.63284	     269.5
 389.65738	     961.6	b (7) (2+)
 390.16055	     568.2
 393.15085	     693.8	b (4) (1+)-H2O
 408.17599	     557.8
 409.16263	     373.3
 417.17975	     542.9
 422.17188	     529.8
 422.67438	     350.9
 431.17636	    2007.5	b (8) (2+)-H2O
 431.67816	     884.1
 435.72675	     796.1	y (7) (2+)
 436.22702	     390.7	y (11) (3+)-H2O
 440.18201	     944.3	b (8) (2+)
 440.68369	     510.2
 450.28140	    1198.3	y (3) (1+)
 450.70602	    1043.8
 450.95670	    1110.1	[M+4H] (4+)-NH3-H2O
 452.68024	     447.9
 455.20953	    3188.4	[M+4H] (4+)-H2O
 455.46060	    2453.5	[M+4H] (4+)-NH3
 455.71161	    1321.7
 455.96179	     627.2
 457.18219	     358.8
 459.71283	     467.9	[M+4H] (4+)
 459.96481	     727.7
 460.69476	     513.7
 461.57480	     292.1
 461.68518	     359.0
 465.68774	    2125.1
 466.18936	     642.0
 474.69333	    2463.8	b (9) (2+)-H2O
 475.19446	     962.2
 479.23987	     921.6	y (8) (2+)
 479.74289	     520.1
 483.69824	    1509.4	b (9) (2+)
 484.70013	     337.4
 494.19894	     346.6
 505.97818	    1446.0
 506.23032	    1174.2
 506.48035	     979.5
 506.73190	     549.2
 510.48068	    1925.1
 510.72989	    1305.1
 510.98007	     876.7
 512.20758	     395.5	b (5) (1+)
 515.91534	     449.9	y (13) (3+)-NH3
 520.77728	     280.7
 521.58075	    1060.3	y (13) (3+)
 521.91431	     511.3
 529.76727	    1794.0	y (9) (2+)
 530.26593	    1192.7
 533.22150	     601.2
 533.72327	     318.9
 534.65607	     285.4
 542.22498	     879.2
 542.32208	     337.7
 542.72559	     548.5
 543.23224	     528.5
 544.28638	     341.8
 544.92413	     422.0	y (14) (3+)-NH3
 545.23608	     356.2
 545.27100	     333.6
 546.27252	     336.2
 547.21875	    1036.6
 547.71661	     285.3
 549.19519	     283.2
 549.22607	     371.6
 549.26129	     469.5
 549.29388	     651.3
 549.32098	     415.5
 549.56256	    1073.2
 549.61963	     433.4
 549.79016	     660.1
 549.83154	     408.9
 549.85620	     376.5
 549.98547	     386.4
 550.02264	     363.0
 550.22211	     520.7
 550.26965	     497.3
 550.59613	     959.2	y (14) (3+)
 550.86420	     338.8
 550.92236	     694.1
 550.97638	     359.3
 550.99817	     328.6
 551.07202	     324.8
 551.22015	     445.0
 551.25500	     605.0
 551.28168	     501.6
 551.33551	     501.9
 551.49554	     333.8
 551.58209	     369.5
 551.68048	     298.1
 551.76593	     300.2
 551.79089	     406.3
 551.84705	     385.3
 551.96265	     571.3
 552.06824	     354.9
 552.23431	     304.9
 552.30023	     531.1
 556.22369	    1568.2	b (10) (2+)-H2O
 556.72351	     917.6
 557.90601	     528.9	b (15) (3+)-H2O
 558.24841	     289.5
 563.59888	     391.3	y (15) (3+)-H2O
 563.90131	     318.1
 563.93280	     394.4	b (15) (3+), y (15) (3+)-NH3
 564.24365	     567.5
 564.58417	     352.5
 565.22791	     801.2	b (10) (2+)
 565.30908	     794.6	y (4) (1+)
 566.31110	     421.7
 569.59857	    2193.7	y (15) (3+)
 569.93591	    1404.3
 570.24078	     336.6
 583.58063	     321.1
 587.26782	     364.8
 588.93799	     357.3
 589.26031	     398.7
 591.74329	     775.8	b (11) (2+)-H2O
 591.93286	     351.4
 592.28082	     379.6
 594.60297	    1795.7
 594.93652	    1912.6
 595.27228	     570.6
 595.59814	     444.9
 598.29828	     445.6	y (10) (2+)
 598.61047	     289.7
 598.79645	     421.4
 600.60669	    8679.8
 600.74969	     909.6	b (11) (2+)
 600.94080	    9373.3
 601.27350	    3499.9
 601.61029	    1436.9
 606.60999	   33248.4
 606.94434	   36684.8
 607.27826	   17735.4
 607.61145	    5862.3
 607.94360	    1103.3
 612.61371	   23881.4
 612.94763	   24104.9
 613.28198	   12798.7
 613.61707	    4094.1
 613.95294	     549.0
 623.24286	     545.2	b (6) (1+)-H2O
 636.03076	    1029.7
 636.28375	     721.5	b (12) (2+)
 636.34540	    3277.9	y (5) (1+)
 636.53107	     683.3
 636.77844	     503.8
 637.29517	     340.1
 637.34747	     894.7
 637.62183	     307.7
 641.24854	     470.6	b (6) (1+)
 661.76874	     296.4
 662.81329	     628.2	y (11) (2+)
 674.30286	     700.9
 674.63696	    1400.2
 674.97009	    1177.0
 675.29279	     355.2
 677.80396	     444.7
 680.30536	    2634.0
 680.64038	    3154.7
 680.97504	    1876.6
 681.30438	     587.0
 681.64667	     309.5
 684.78021	     460.3	b (13) (2+)-H2O
 689.37958	     334.3
 704.33667	     480.7	y (12) (2+)-H2O
 707.38086	    3959.9	y (6) (1+)
 708.38611	    1835.1
 709.37817	     307.2
 713.33936	    1912.1	y (12) (2+)
 713.83972	    1423.1
 714.34454	     408.0
 730.81396	     338.5
 750.31335	     429.6
 760.29700	     997.5	b (7) (1+)-H2O
 778.30511	     739.1	b (7) (1+)
 779.30316	     478.3
 781.86438	    1252.3	y (13) (2+)
 782.37164	     535.9
 782.86633	     635.4
 792.21869	     439.4
 825.38501	     745.9	y (14) (2+)
 825.89612	     399.4
 836.35565	     431.7	b (15) (2+)-H2O
 845.35638	     956.3	b (15) (2+)
 845.86084	     626.8
 846.36823	     516.0
 847.49951	     449.2
 853.39795	     305.4
 853.89362	    1004.0	y (15) (2+)
 854.35858	     616.7
 854.40686	     550.5
 854.86591	     813.5
 855.36804	     351.6
 870.44250	    2623.7	y (7) (1+)
 871.44281	    1551.0
 878.13483	     319.5
 879.36078	     528.8	b (8) (1+)
 893.33826	     585.7
 900.40271	    1125.5
 900.90448	     967.6
 901.39886	     686.1
 909.41125	    9102.5
 909.91119	    8685.8
 910.41174	    4290.9
 910.91229	    1469.8
 918.41541	   16801.8
 918.91620	   16144.7
 919.41772	    9122.4
 919.91840	    4173.9
 920.42023	     774.6
 930.38831	     351.5
 948.37238	     405.9	b (9) (1+)-H2O
 957.47369	    2609.8	y (8) (1+)
 958.47760	    1268.2
 959.47729	     572.4
 967.03589	     346.3
1058.52441	     891.4	y (9) (1+)
1059.52258	     671.8
1101.91284	     304.8
1195.59485	     368.6	y (10) (1+)
1200.48303	     326.7
1908.04517	     296.2
