# Supplementary material for: A Strategy for O-Glycoproteomics of Enveloped Viruses—the O-Glycoproteome of Herpes Simplex Virus Type 1
Source: PLoS Pathog. 2015 Apr 1;11(4):e1004784. doi: 10.1371/journal.ppat.1004784 (PMC4382219; doi:10.1371/journal.ppat.1004784)
Supplement: S1 Dataset — HSV-1 envelope glycoprotein-derived spectra are provided. (ZIP) [file ppat.1004784.s007.zip › data/EGSHTEHTSYAADRFK_-2_5_82970.txt]

       m/z	          i	matches
 112.48133	     255.4
 159.62257	     283.9
 179.29419	     263.3
 204.09663	     359.7	c (2) (1+)
 278.16110	     564.2	z (2) (1+)
 291.12927	    1254.1	c (3) (1+)
 428.18451	     805.0	c (4) (1+)
 434.26169	    1789.3	z (3) (1+)
 435.26456	     373.4	z+1 (3) (1+)
 533.18774	     409.1
 590.28784	     756.1	z (10) (2+)
 598.29236	     500.3	y (10) (2+)
 598.79266	     319.3
 654.80579	    1557.8	z (11) (2+)
 655.30542	     643.6	z+1 (11) (2+)
 674.29865	     389.8
 674.63812	     723.1
 674.77991	     566.7	c (9) (2+)
 674.96863	     315.5
 675.27423	     441.1	c+1 (9) (2+)
 680.31183	     484.2
 680.64069	    1141.2
 680.97510	    1172.5
 756.30829	     722.0	c (10) (2+)
 756.81311	     715.4	c+1 (10) (2+)
 792.82159	     328.0
 816.39880	     341.9
 826.40503	     281.2
 826.82935	     343.0	c-1 (12) (2+)
 827.34357	     552.9	c (12) (2+)
 827.84686	     506.2	c+1 (12) (2+)
 840.67126	     336.5
 855.42755	     323.7	z+1 (7) (1+)
 884.85748	    1404.9	c (13) (2+)
 885.36090	    1823.5	c+1 (13) (2+)
 885.86469	     778.8
 892.50549	     451.4
 894.36487	     982.1	c (5) (1+)
 911.40851	     386.1
 924.36566	     348.0
 956.42896	     365.7	z (13) (2+)
 956.92633	     730.6	z+1 (13) (2+)
 962.91406	     423.9	c (14) (2+)
 963.92780	     295.4
 964.42413	     551.1	y (13) (2+)
 964.94293	     532.7
 965.43469	     333.5
 999.96887	     383.2
1000.44354	     587.2	z+1 (14) (2+)
1003.94116	     344.1
1012.45032	     320.3
1023.40839	     353.3	c (6) (1+)
1025.38464	     295.7
1043.49890	     444.1	z+1 (9) (1+)
1075.96606	     410.7
1077.95361	     582.3
1091.94995	     493.6
1092.47681	     317.5
1160.45898	     670.0	c (7) (1+)
1161.47339	     417.9	c+1 (7) (1+)
1180.56860	     640.4	z+1 (10) (1+)
1309.61877	    1008.9	z+1 (11) (1+)
1310.62158	     623.7	z+2 (11) (1+)
1311.63196	     291.6
1512.62207	     287.8	c+1 (10) (1+)
1769.71130	     597.2	c+1 (13) (1+)
1913.87695	     503.2	z+2 (13) (1+)
