# Supplementary material for: A Strategy for O-Glycoproteomics of Enveloped Viruses—the O-Glycoproteome of Herpes Simplex Virus Type 1
Source: PLoS Pathog. 2015 Apr 1;11(4):e1004784. doi: 10.1371/journal.ppat.1004784 (PMC4382219; doi:10.1371/journal.ppat.1004784)
Supplement: S1 Dataset — HSV-1 envelope glycoprotein-derived spectra are provided. (ZIP) [file ppat.1004784.s007.zip › data/ETDSGLYTLSVGDIKDPAR_-2_16_805559.txt]

       m/z	          i	matches
 119.27947	     939.3
 126.05439	   18605.7
 127.05766	    1317.9
 138.05428	  148138.0
 139.05754	    9715.5	b (4) (3+)-H2O
 140.07011	    1290.9
 144.06493	   12276.0
 168.06479	  161817.0
 169.06808	   11644.2
 175.11783	    2592.2
 186.07530	  125576.0
 187.07864	    6890.5
 204.08563	  298342.0
 204.11522	    1042.3
 204.11870	    1928.8
 205.08911	   17368.0
 206.09018	     962.7
 226.33591	    1199.0
 226.44734	    1150.9
 258.14423	     993.8
 343.20743	   50698.0	y (3) (1+)
 344.21042	    7284.5
 366.13800	  220930.0
 366.18506	    1916.1
 366.19434	    1080.4
 367.14139	   26404.2
 368.14240	    4470.9
 407.16327	    7279.3
 454.15234	    2939.2
 458.23288	    7218.9	y (4) (1+)
 472.16544	    3060.6
 474.92239	    1071.0
 490.17471	    1282.4
 491.17700	    1075.2
 529.28241	    1151.4
 536.23108	    1154.0
 569.21661	    2521.9
 575.26526	    2795.5
 578.18298	    1209.7
 585.24866	    5779.3	b (6) (1+)-H2O
 585.82129	    1065.9
 586.25800	    1327.5
 586.32642	    5132.5	y (5) (1+)
 587.33148	    1269.7
 603.25763	    6217.8	b (6) (1+)
 604.26221	    1830.9
 636.34467	    1797.1
 636.85132	    2414.4
 699.41083	   13377.1	y (6) (1+)
 700.41315	    5147.4
 717.87585	    7076.8	y (13) (2+)
 718.38037	    4718.5
 718.87433	    1740.1
 748.30981	    3011.8
 749.31036	    1863.0
 766.32056	    5005.4	b (7) (1+)
 767.31812	    1737.1
 774.42010	    1465.7
 774.92468	    1884.4
 775.42340	    1658.1
 802.93298	    4030.2	y (15) (2+)
 803.43158	    3714.8
 815.44141	    1053.6
 819.41656	    1689.1
 819.91681	    1269.3
 831.34381	    1251.5
 846.44745	    9725.3	y (16) (2+)
 846.94824	    8724.0
 847.44904	    4934.8
 849.35785	    3482.3	b (8) (1+)-H2O
 850.35913	    2280.2
 867.36798	    3631.3	b (8) (1+)
 868.36761	    1374.4
 871.45752	   17015.2	y (8) (1+)
 872.46033	    5055.6
 873.46271	    1733.6
 901.94543	    7572.8
 902.44702	   10528.6
 902.94434	    5021.8
 903.43988	    1578.8
 903.96252	    7617.2	y (17) (2+)
 904.46313	    4815.8
 904.96002	    2082.5
 916.08173	    1303.3
 921.41394	    2747.8
 921.44983	    2147.0
 921.75299	    5358.4
 921.96252	    1637.3
 922.08588	    3468.5
 922.46332	    3089.0
 922.95612	    3192.4
 923.09161	    1650.1
 923.42383	    5063.4	b (18) (2+)-NH3
 923.77960	    1418.3
 923.93518	    1266.7
 924.40686	   27573.9
 924.50616	    7994.1
 944.44373	    1516.5
 948.49170	    1877.5
 954.47626	    2351.2
 954.98218	    2334.9
 962.44061	    4402.3	b (9) (1+)-H2O
 963.44415	    2527.9
 970.52234	    5363.9	y (9) (1+)
 971.52844	    3808.5
 980.44830	    2814.4
 990.47565	    1157.1
1000.98969	    1744.5
1001.50378	    2008.2
1001.97382	    1181.1
1004.49554	    1122.7
1006.50305	    1441.7
1010.00000	   49016.9
1010.50085	   48744.9
1011.00226	   27946.8
1011.50427	   10539.0
1011.99640	    2125.4
1018.58240	    1295.5
1018.73224	    1757.0
1019.00592	  315761.0
1019.19519	    2876.5
1019.23895	    3389.5
1019.28925	    3196.2
1019.33704	    2751.0
1019.37915	    1848.2
1019.50720	  342764.0
1019.73358	    3729.9
1019.77942	    2946.1
1019.88281	    1866.8
1020.00653	  192373.0
1020.50781	   72912.7
1021.00769	    9848.8
1040.01172	    4217.2
1040.50867	    4274.7
1041.01550	    2294.9
1057.55798	   15289.1	y (10) (1+)
1058.56458	    7760.5
1059.56921	    1409.1
1067.48071	    1516.0
1073.52063	    1592.8
1082.02747	    1259.9
1082.51367	    1551.7
1083.01624	    1586.3
1091.01990	    1575.9
1091.53467	    1259.1
1100.03198	    4382.5
1100.52930	    3341.6
1101.03870	    1815.3
1101.53418	    1309.1
1103.49487	    2337.9
1103.99402	    2260.5
1104.49060	    1215.7
1111.53882	    8780.3
1112.03748	    8325.3
1112.54382	    5028.3
1113.04651	    1626.2
1113.54895	    1109.6
1120.54419	   57602.4
1121.04639	   68102.2
1121.54773	   39807.8
1122.04871	   18093.9
1122.54919	    2971.9
1130.52551	    2567.5
1148.53711	    2943.6
1149.54089	    1538.4
1166.54968	    1199.4
1170.64270	    8829.1	y (11) (1+)
1171.64771	    4976.1
1172.63818	    1664.7
1192.57190	    1413.6
1201.56909	   12061.0
1202.07214	   13309.1
1202.57532	    9640.7
1203.07129	    5558.4
1203.56689	    1212.8
1222.07983	    2136.9
1223.08606	    2052.8
1271.68811	    9978.1	y (12) (1+)
1272.69250	    7796.6
1273.69287	    3773.1
1324.59216	    1213.6
1338.59192	    3921.2	b (13) (1+)
1339.60120	    2937.8
1340.61047	    1261.5
1434.75269	    6986.4	y (13) (1+)
1435.75171	    4824.9
1436.76465	    1830.3
1474.76636	    1518.0
1604.86060	    1091.1
1605.86401	    1300.4
1676.77429	    1853.5
1691.89368	    1850.8
1694.79492	    8611.4	b (16) (1+)
1695.80310	    8644.5
1696.81067	    3670.6
1697.92017	    1068.0
