# Supplementary material for: A Strategy for O-Glycoproteomics of Enveloped Viruses—the O-Glycoproteome of Herpes Simplex Virus Type 1
Source: PLoS Pathog. 2015 Apr 1;11(4):e1004784. doi: 10.1371/journal.ppat.1004784 (PMC4382219; doi:10.1371/journal.ppat.1004784)
Supplement: S1 Dataset — HSV-1 envelope glycoprotein-derived spectra are provided. (ZIP) [file ppat.1004784.s007.zip › data/FIPENQRTVAVYSLK_-2_16_722822.txt]

       m/z	          i	matches
 126.05479	    1674.9
 129.10172	     205.2
 130.08588	     189.8
 138.05464	    2084.8
 144.06523	    2096.9
 147.11261	     860.7	y (1) (1+)
 168.06509	    1932.3
 186.07578	   16822.5
 187.07915	     960.7
 204.08609	   19950.8
 205.08937	    1196.5
 233.16434	    2530.1
 234.16798	     294.2
 242.18610	     131.4
 260.19626	    1065.2	y (2) (1+)
 261.15939	     948.8	b (2) (1+)
 261.20056	     188.7
 280.47467	     127.5
 347.22803	    1977.3	y (3) (1+)
 348.23157	     233.6
 366.13867	    8565.4
 367.14151	     973.9
 368.14252	     139.6
 510.29034	    2636.7	y (4) (1+), y (9) (2+)-NH3
 511.29276	     701.8
 547.28461	     123.5
 578.80560	     262.7
 579.79425	     240.6
 609.35913	     722.9	y (5) (1+)
 610.35681	     310.9
 613.46436	     139.5
 614.30640	     438.1
 614.80615	     261.0
 619.16345	     124.1
 619.20300	     139.9
 623.31506	     316.6
 623.81848	     137.2
 628.33844	     245.1
 628.84607	     162.7
 639.85999	     132.5
 670.84930	     303.8
 671.35022	     248.1
 680.39612	     534.2	y (6) (1+)
 681.40045	     168.7
 695.27271	     130.0
 709.87640	     271.6
 710.38000	     152.4
 725.06012	     144.6
 741.89972	     265.5
 743.90131	     316.9
 744.39270	    1050.0	b (13) (2+)-H2O, y (13) (2+)-NH3
 744.89429	     641.5	b (13) (2+)-NH3
 745.38477	     261.9
 752.90729	    4988.2	y (13) (2+)
 753.40845	    3856.8	b (13) (2+)
 753.90857	    1511.8
 754.42181	     155.7
 754.51556	     261.4
 766.32141	     165.7
 768.44989	     137.8
 801.42432	     131.9
 809.44641	     210.2
 809.94330	     185.1
 822.92731	     176.1
 827.51776	     146.4
 846.43042	     201.1
 854.44672	    5005.1
 854.94788	    4668.6
 855.44971	    2619.9
 855.95068	     726.7
 863.67065	     213.2
 865.81604	     228.6
 873.97833	     590.4	[M+2H] (2+)-H2O
 874.47498	     827.8	[M+2H] (2+)-NH3
 874.97742	     563.3
 875.47803	     270.1
 882.80951	     219.2
 882.84393	     210.6
 882.98383	   31075.9	[M+2H] (2+)
 883.11365	     152.3
 883.15765	     185.7
 883.22443	     201.3
 883.25659	     183.9
 883.30243	     222.1
 883.34094	     198.1
 883.48486	   30499.0
 883.69635	     173.4
 883.75519	     191.0
 883.86292	     153.8
 883.98621	   15238.9
 884.48737	    3969.9
 885.46655	     178.2
 895.98615	     155.9
 901.65686	     136.8
 903.99329	     247.4
 904.49115	     232.4
 904.99841	     203.3
 910.98755	     156.8
 916.20917	     303.1
 922.48785	     216.2
 926.95880	     166.4
 927.61810	     388.3
 935.47333	    2299.3
 935.97345	    1878.6
 936.47620	     965.6
 936.98798	     415.5
 937.49792	     215.6
 941.65448	     298.3
 946.00378	     246.0
 946.50415	     172.5
 947.99646	     351.0
 948.25653	     173.8
 953.75641	     262.0
 961.40570	     281.9
 961.91058	     212.3
 963.51093	     128.4
 964.00220	     273.3
 964.50708	     205.2
 965.01172	     212.2
 969.82416	     332.3
 971.89069	     243.0
 972.00153	     173.8
 973.07458	     358.3
 975.51495	     479.6
 976.02039	     731.2
 976.51422	     634.4
 977.00970	     313.0
 977.50537	     273.2
 977.77551	     168.2
 977.85803	     213.4
 980.57623	     243.3
 984.01758	     171.0
 984.08752	     195.8
 984.18451	     155.4
 984.23627	     191.4
 984.27014	     225.1
 984.32465	     222.0
 984.35706	     179.9
 984.52362	   33839.9
 984.68146	     211.0
 984.71869	     245.2
 984.75793	     241.6
 984.81317	     273.2
 984.85431	     340.8
 985.02441	   38707.5
 985.23486	     286.2
 985.27686	     242.6
 985.31781	     225.2
 985.36981	     198.9
 985.52551	   22907.0
 985.88971	     156.6
 986.02625	    7363.9
 986.54388	     304.9
 988.27441	     311.4
 992.94513	     381.0
 996.51471	     270.7
 997.79364	     480.8
1002.17535	     249.4
1004.00439	     180.3
1005.52783	     456.3
1006.02893	     492.6
1006.52942	     285.7
1006.99988	     129.5
1011.04047	     265.0
1011.49426	     154.3
1022.78833	     226.2
1023.52783	     198.3
1024.03235	     170.4
1033.31726	     166.9
1038.53003	     140.1
1041.18347	     287.7
1041.42590	     338.5
1047.53503	     174.4
1051.80408	     169.9
1056.55151	     141.9
1062.06897	     186.9
1064.50830	     241.5
1065.54919	   15263.9
1065.74524	     159.5
1065.79163	     180.9
1066.05078	   17494.7
1066.21118	     153.7
1066.29773	     235.2
1066.55164	   11537.5
1066.93457	     185.4
1067.05066	    4130.3
1085.56323	     151.0
1145.08984	     179.9
1156.61292	     303.3
1157.61304	     169.7
1159.57898	     140.4
1166.84033	     300.7
1243.96545	     139.2
1245.60901	     182.5
1255.67456	     631.4	b (11) (1+)
1256.67603	     692.9
1257.67371	     177.7
1260.62073	     164.0
1278.71143	     165.1
1289.65540	     189.6
1297.61633	     169.0
1297.95313	     152.4
1298.28076	     166.1
1359.68262	     274.1
1360.70032	     153.6
1415.68921	     130.6
1418.73621	     547.6	b (12) (1+)
1419.74133	     617.2
1420.75696	     185.2
1450.68286	     151.3
1458.76086	     583.0
1459.75574	     503.4
1460.76355	     178.3
1487.78076	     370.3
1488.75513	     210.1
1504.81140	    1116.6	y (13) (1+)
1505.79138	     844.5	b (13) (1+)
1506.78760	     475.0
1507.77075	     222.6
1521.74109	     136.9
1590.84167	     139.6
1600.83569	     165.1
1601.84387	     311.4
1602.82935	     129.4
1618.85034	     603.0	b (14) (1+)
1619.85022	     400.6
1620.82446	     441.1
1621.80957	     606.3
1622.79565	     276.2
1636.87061	     296.8
1637.85754	     289.3
1707.88342	     387.4
1708.88306	     467.3
1747.94983	     492.8
1748.93689	     429.9
1764.95825	   10864.0
1765.96143	   10346.1
1766.96375	    5264.8
1767.96436	    1626.4
1784.85986	     148.4
1807.01086	     140.9
1831.93567	     134.9
1869.95544	     178.0
1870.91553	     147.6
1871.91760	     218.4
