# Supplementary material for: A Strategy for O-Glycoproteomics of Enveloped Viruses—the O-Glycoproteome of Herpes Simplex Virus Type 1
Source: PLoS Pathog. 2015 Apr 1;11(4):e1004784. doi: 10.1371/journal.ppat.1004784 (PMC4382219; doi:10.1371/journal.ppat.1004784)
Supplement: S1 Dataset — HSV-1 envelope glycoprotein-derived spectra are provided. (ZIP) [file ppat.1004784.s007.zip › data/FIPENQRTVAVYSLK_-2_16_725760.txt]

       m/z	          i	matches
 106.30567	     325.5
 120.08043	   19476.2	b (3) (3+)
 121.08399	    1260.6
 123.98312	     327.4
 126.05461	   27063.2
 127.04735	    3259.9
 129.10182	    1550.8
 130.08568	     934.9
 136.07501	     415.9
 138.05452	   23554.9
 139.05787	    1769.0
 141.78761	     364.5
 144.06508	   29899.9
 145.08241	    1532.9
 147.11237	    5626.6	y (1) (1+)
 163.18864	     353.2
 168.06506	   16159.9
 169.06775	     565.7
 186.07560	  122103.2
 187.07890	    6129.1
 199.10750	     552.3
 204.08591	  133281.8
 205.08953	    7279.3
 227.10189	    2516.6
 233.16418	  183582.7
 234.16769	   19739.7
 242.18802	     371.5
 260.19632	    5421.3	y (2) (1+)
 261.15964	   42021.7	b (2) (1+)
 262.16258	    5757.3
 275.17562	    1081.7
 313.15451	     382.5
 318.35495	     326.2
 334.91943	     343.1
 341.14261	     580.5
 343.00262	     342.6
 347.22811	    8666.8	y (3) (1+)
 348.22232	     386.3
 363.37277	     379.1
 366.13854	   25072.3
 367.14186	    2448.2
 448.73175	    1205.2
 449.23004	     392.3
 467.80414	     677.2
 468.30600	     683.4
 468.80182	     425.4
 469.20206	     398.9
 498.26588	    2071.0
 498.76456	     511.9
 502.27283	   24668.9	y (13) (3+)
 502.60731	   19846.8	b (13) (3+)
 502.94205	    7794.6
 503.27618	     753.1
 504.27615	     376.2
 510.28971	   13274.4	y (4) (1+), y (9) (2+)-NH3
 511.29142	    3172.6
 569.96620	   29469.9
 570.30101	   27530.5	b (10) (2+)-NH3
 570.63419	   14783.3
 570.96859	    3224.6
 578.80589	     766.7
 579.79713	    1600.2
 580.29948	    1143.0
 607.66510	     522.1
 607.99426	     727.0
 609.35825	    3226.4
 610.36126	    1300.1
 614.30645	    6142.6
 614.80884	    2767.6
 615.31580	     567.3
 619.83209	     620.0
 623.31159	    5151.1
 623.84360	    4282.2
 624.30960	    7357.0
 624.81171	    4262.1
 625.31146	    1475.8
 628.33827	    1322.5
 628.84393	     410.7
 639.16858	     391.6
 639.85856	    4673.6	y (11) (2+)
 640.36102	    3195.7
 640.86662	    1319.3
 647.61462	    1380.8
 665.86108	     555.9
 670.85045	    3065.6
 671.34990	    1889.0
 679.84795	    1007.6
 680.39461	    3925.2	y (6) (1+)
 681.39530	     948.9
 703.41022	     521.6
 704.03241	     428.4
 704.37921	    1721.0
 708.74976	     516.1
 709.08222	    8853.5
 709.41829	    4508.9
 709.84792	    3289.8
 710.39908	    2762.6
 711.42285	     612.8
 711.90024	    3362.9
 712.39044	     699.0
 715.83850	     537.9
 730.90039	     429.1
 731.89160	     370.1
 738.29779	     444.7
 738.98926	     395.4
 741.39886	    5645.4
 741.90042	    5343.4
 742.40263	    2631.3
 743.90170	    4414.8	y (13) (2+)-H2O
 744.39512	   10898.6	b (13) (2+)-H2O, y (13) (2+)-NH3
 744.89403	    8240.6	b (13) (2+)-NH3
 745.39406	    2798.9
 745.89252	     422.9
 752.90918	  376593.0	y (13) (2+)
 753.40032	  301406.0	b (13) (2+)
 753.90626	  113565.3
 754.41095	   23333.0
 754.90356	     861.2
 800.92139	     457.4
 805.92104	    5045.0
 806.42100	    4547.5
 806.92394	    1469.6
 809.44831	    4137.7	y (14) (2+)
 809.94737	    2977.7
 810.44669	    1169.9
 823.64240	     369.2
 825.41711	     699.2
 845.44225	    2465.7
 845.93698	    2734.6
 846.43668	    2133.7
 854.44900	  247093.6
 854.94590	  231905.1
 855.44565	  104691.0
 855.94903	   26276.1
 856.43939	     790.4
 868.44958	     426.0
 873.97945	    2169.5
 874.47339	    4969.8
 874.97307	    3330.1
 875.47159	    2383.9
 875.95862	     436.8
 880.92908	     426.5
 882.98375	  245635.6
 883.48110	  240104.2
 883.98252	  124829.0
 884.48679	   33863.8
 885.00000	    1279.5
 889.29498	     351.0
 896.44482	     749.2
 903.98517	     875.6
 904.48991	    1393.8
 910.99194	     419.3
 911.49199	    1035.4
 923.47461	     397.2
 926.82513	     401.2
 935.47072	   32636.8
 935.97269	   35053.4
 936.47470	   16882.0
 936.97427	    4574.4
 947.54346	     748.5
 948.03076	     476.2
 984.52182	   18766.2
 985.02364	   19247.7
 985.52606	   11568.2
 986.02548	    2702.0
 995.51902	    3062.3
 996.52506	    2126.9
1002.57361	     394.8
1003.06012	     635.9
1011.57434	    2771.5
1012.07385	    1190.4
1017.52881	     420.2
1045.59509	     430.0
1085.57068	     612.4
1150.56543	     551.8
1156.61197	    1880.7
1157.61719	     602.8
1158.58931	    3182.3
1159.58987	    1190.9
1198.60060	    2848.2
1199.60822	    1122.6
1227.59451	    1036.3
1245.61937	    3533.4
1246.61966	    2388.2
1255.67460	    4179.7	b (11) (1+)
1256.67753	    3309.5
1257.68042	     622.6
1278.72560	     849.0
1340.68607	    2732.0
1341.70159	    1079.4
1358.69938	    4324.3
1359.69963	    2566.8
1360.72754	     462.1
1361.65922	    1318.9
1362.67158	     894.3
1418.73681	    2052.7
1419.74455	    1702.5
1448.71204	     494.1
1486.78198	     498.5
1487.78943	     733.5
1488.78528	     430.4
1504.80628	   23524.9	y (13) (1+)
1505.80774	   20362.5
1506.80879	    8459.2
1507.81179	    1280.3
1562.76013	     396.5
1618.84975	    1600.5
1619.85334	    1324.6
1667.10706	     407.1
