# Supplementary material for: A Strategy for O-Glycoproteomics of Enveloped Viruses—the O-Glycoproteome of Herpes Simplex Virus Type 1
Source: PLoS Pathog. 2015 Apr 1;11(4):e1004784. doi: 10.1371/journal.ppat.1004784 (PMC4382219; doi:10.1371/journal.ppat.1004784)
Supplement: S1 Dataset — HSV-1 envelope glycoprotein-derived spectra are provided. (ZIP) [file ppat.1004784.s007.zip › data/FIPENQRTVAVYSLK_-2_16_725766.txt]

       m/z	          i	matches
 114.09220	     123.4
 120.08083	     568.3
 126.05481	   11357.8
 127.03891	     757.9
 129.10196	    1154.2
 130.08638	     868.1
 132.36891	      89.8
 138.05471	   12176.0
 139.05809	     566.7
 144.06525	   11742.5
 145.06911	     107.9
 147.11246	    5083.2	y (1) (1+)
 168.06529	   10744.8
 169.06881	     736.0
 171.49249	     346.9
 186.07580	   88639.6
 187.07903	    5293.2
 204.08623	  105272.9
 205.08976	    7762.2
 206.09047	     160.1
 227.10240	     635.5
 232.68832	     134.6
 233.16382	   12232.5
 234.16794	    1614.1
 260.19644	    5823.6	y (2) (1+)
 261.16167	    4277.1	b (2) (1+)
 262.16314	     883.7
 274.09104	     281.9
 341.14548	     158.4
 341.90265	     139.8
 347.22789	    9790.6	y (3) (1+)
 348.23114	     810.8
 366.13899	   44924.9
 367.14198	    6401.7
 368.14487	    1197.0
 383.16681	      99.8
 406.12848	     194.0
 459.27307	     390.8
 492.28406	     610.3
 498.26584	     272.7
 503.80713	     369.2
 510.29040	   14433.7	y (4) (1+), y (9) (2+)-NH3
 511.29327	    3628.0
 525.51678	     362.1
 578.80810	     834.8
 579.30786	     154.5
 579.79778	     536.0
 580.29913	     379.6
 609.35902	    3675.4	y (5) (1+)
 610.36270	    1253.1
 614.30837	    1762.6
 614.81170	    1149.0
 615.31091	     130.5
 623.31558	    1712.5
 623.81452	     974.9
 628.34185	    1430.8
 628.84193	     908.6
 639.85845	     544.3
 640.35938	     113.4
 670.84729	     448.5
 671.34762	     514.9
 671.85419	     435.2
 680.39646	    3221.3	y (6) (1+)
 681.39975	    1060.6
 709.81123	     991.2
 710.37354	     191.5
 710.87213	     148.8
 715.84723	     201.1
 716.35883	     113.5
 725.23859	     223.3
 729.87256	     135.9
 735.39362	     125.8
 741.39743	    1569.7
 741.89963	     648.7
 742.40326	     769.5
 743.90341	    1048.3
 744.39035	    4534.5	b (13) (2+)-H2O, y (13) (2+)-NH3
 744.89261	    4136.7	b (13) (2+)-NH3
 745.39267	    1953.7
 745.89539	     452.1
 752.90775	   24849.9	y (13) (2+)
 753.40944	   20903.0	b (13) (2+)
 753.91114	    8623.1
 754.40886	    2157.5
 763.31413	     468.7
 777.37256	     121.3
 779.46167	     185.1
 800.93057	     456.2
 801.42261	     185.4
 806.91992	     145.0
 809.44849	     206.3
 809.94666	     127.3
 810.44446	     168.1
 811.80023	     231.8
 815.92651	     540.9
 816.42090	     182.7
 822.42599	    1124.0
 822.92505	     358.3
 845.44287	     214.1
 845.93585	    1412.9
 846.43454	     865.5
 846.93512	     138.2
 853.19965	     222.3
 854.44816	   29211.5
 854.94836	   24006.3
 855.44969	   12237.1
 855.95020	    3662.1
 861.47156	     116.7
 861.96716	     153.8
 873.97774	    2606.3	[M+2H] (2+)-H2O
 874.47348	    4199.5	[M+2H] (2+)-NH3
 874.97410	    2749.4
 875.46639	    1353.6
 875.96914	     327.4
 881.04669	     421.4
 882.48156	    1485.5
 882.98552	  160458.6	[M+2H] (2+)
 883.48462	  160630.1
 883.98250	   81030.3
 884.48808	   25750.1
 884.99249	    1153.7
 885.44814	     261.7
 886.47699	     117.0
 887.44604	     197.2
 890.33789	     522.8
 893.82024	     700.8
 902.76337	     260.5
 903.99007	    1460.0
 904.49072	    1570.7
 904.99019	     880.9
 910.98010	     143.5
 911.49129	     509.4
 916.49768	     146.4
 921.99878	     340.4
 922.48480	     205.4
 922.99310	     134.7
 927.97821	     109.5
 928.99261	     105.2
 930.62872	     235.0
 931.19539	     324.3
 935.47461	    8480.8
 935.97381	    9480.3
 936.47453	    5011.6
 936.98163	    1874.2
 937.49563	     493.3
 937.99152	     105.4
 938.49146	     464.8
 940.10297	     119.0
 944.59936	     588.2
 945.99226	     580.2
 946.49864	    1033.2
 947.00464	     160.4
 947.50311	     145.0
 948.77844	     122.2
 949.45905	     383.9
 951.44974	     354.3
 956.00580	     105.0
 959.13184	     230.8
 959.46234	     168.6
 961.37146	     118.6
 962.05023	     652.7
 963.02832	     384.1
 964.00970	    1073.3
 964.51540	     912.4
 965.01761	     423.2
 965.36334	     242.9
 966.45374	     234.5
 974.82123	     122.2
 975.51938	    1991.9
 976.01587	    3748.5
 976.51476	    2636.4
 977.01392	    1562.0
 977.50348	     909.6
 983.61915	     231.4
 984.01210	    2157.6
 984.52168	  184030.5
 985.02566	  197884.4
 985.52235	  112031.3
 986.02680	   40373.5
 986.46794	    3237.9
 993.40665	     358.7
 994.89325	     397.0
 995.47958	    1387.0
 996.60872	    1112.0
 997.00671	     186.0
 997.53833	     475.2
1001.40149	     165.0
1002.80219	     521.1
1003.78998	     404.4
1005.52700	    2524.2
1006.05188	    2525.3
1006.53361	    1709.4
1007.03174	     462.2
1010.43976	     104.4
1013.17896	     107.3
1023.52949	     957.7
1024.07001	    1117.9
1024.52454	     155.8
1030.03455	     150.5
1031.05358	     522.2
1036.80249	     279.9
1038.53449	    1434.0
1039.03725	    1702.6
1039.54176	     913.9
1048.03389	     913.0
1048.54405	     372.7
1052.33838	     106.7
1056.54827	     397.5
1057.04498	    1506.1
1057.54719	    1459.9
1058.03845	     196.3
1058.53613	     159.6
1063.49023	     182.1
1063.96084	    1264.5
1064.54898	     311.0
1065.04541	    2555.2
1065.55147	   78846.5
1066.05043	   93132.6
1066.54923	   60281.8
1067.04751	   24531.3
1067.55261	    1521.6
1073.07520	     227.4
1085.57505	     768.8
1086.56616	     139.0
1099.02490	     103.7
1108.85010	     142.1
1128.00977	     600.0
1152.93542	     197.6
1156.60100	    1189.3
1157.61336	     732.5
1158.59961	     148.6
1159.59382	     426.8
1164.47620	     344.9
1187.09985	     145.6
1190.93115	     167.8
1191.26794	     606.8
1191.59717	     412.2
1191.94006	     217.9
1192.28186	     262.4
1198.60925	     117.7
1227.58899	     161.3
1228.07898	     114.3
1228.60498	     170.8
1240.76563	     147.9
1245.61932	     500.4
1246.61633	     161.6
1255.67804	    4998.1	b (11) (1+)
1256.67796	    3254.6
1257.68089	    1268.3
1258.97107	     271.0
1259.30164	     383.6
1259.64319	     213.0
1278.71404	     899.8
1279.71432	     893.3
1288.63688	     823.5
1312.49048	     155.2
1313.30066	     262.0
1313.63403	     171.9
1340.68762	     191.0
1358.69536	     668.3
1359.68992	     628.4
1360.69108	     877.3
1361.66992	     161.1
1362.69592	     399.4
1390.75439	     374.7
1413.22522	     592.2
1418.74359	    3077.3	b (12) (1+)
1419.74164	    2641.7
1420.74521	    1025.6
1442.89136	     421.2
1450.69874	     378.0
1458.75506	    3273.2
1459.75892	    2493.7
1460.76470	    1064.5
1478.76587	     124.4
1486.79456	     132.6
1487.77002	    1553.3
1488.75783	    1430.9
1504.80942	    4270.3	y (13) (1+)
1505.79880	    5436.4
1506.79126	    3117.1
1507.76477	     839.2
1521.73820	     366.8
1522.72766	     192.3
1600.84842	    1268.4
1601.83625	    1397.4
1602.84052	     446.8
1618.85541	    3837.8	b (14) (1+)
1619.85883	    2964.4
1620.81361	    2391.3
1621.81637	    3136.1
1622.82442	    2082.0
1623.83200	     514.0
1636.86486	    1455.0
1637.86059	    1288.7
1638.85696	     375.4
1646.48206	     109.2
1707.89125	    2057.7
1708.88544	    1730.4
1709.87333	     902.3
1710.81628	     103.2
1746.96794	    1087.7
1747.94158	    2225.0
1748.94014	    1286.6
1749.93397	    1129.0
1762.78967	     383.6
1764.95959	   56520.4
1765.96330	   55755.6
1766.96591	   28352.3
1767.96670	    8905.3
1768.95715	     299.3
1783.86395	    1066.2
1784.88562	     363.6
1822.82297	    1175.6
1869.94234	    1117.7
1870.93995	    1498.4
1871.87500	     122.7
1872.92578	     212.2
1892.00537	     141.7
1898.35266	     146.4
1955.97424	     130.0
1968.04810	     105.7
1969.01636	     158.3
1992.48596	     134.6
