# Supplementary material for: A Strategy for O-Glycoproteomics of Enveloped Viruses—the O-Glycoproteome of Herpes Simplex Virus Type 1
Source: PLoS Pathog. 2015 Apr 1;11(4):e1004784. doi: 10.1371/journal.ppat.1004784 (PMC4382219; doi:10.1371/journal.ppat.1004784)
Supplement: S1 Dataset — HSV-1 envelope glycoprotein-derived spectra are provided. (ZIP) [file ppat.1004784.s007.zip › data/FIPENQRTVAVYSLK_-2_16_725796.txt]

       m/z	          i	matches
 120.08047	  129678.4	b (3) (3+)
 121.08398	   11014.4
 126.05470	  182353.0
 127.04618	   22554.7
 129.10210	    9940.0
 130.08617	    9097.4
 138.05449	  160807.9
 139.05786	   10582.0
 144.06519	  155016.3
 145.06816	    6336.9
 147.11217	   34069.7	y (1) (1+)
 147.86064	     130.0
 153.18881	     130.4
 154.78253	     131.4
 161.07402	     417.1
 168.06505	   92352.9
 186.07565	  629405.4
 187.07899	   42148.1
 204.08611	  695119.8
 205.08990	   42190.2
 227.10156	    8875.7
 233.16432	  969801.4
 234.16779	   96861.0
 235.17168	    6863.1
 260.19653	   39859.8	y (2) (1+)
 261.15930	  222460.3	b (2) (1+)
 262.16309	   22964.4
 275.17532	    7246.0
 347.22800	   34825.8	y (3) (1+)
 348.23041	    6063.1
 366.13904	  126599.7
 367.14242	   15263.4
 486.41595	    6086.3
 498.26331	   12789.4
 502.27384	  140841.1	y (13) (3+)
 502.60777	   90315.4	b (13) (3+)
 502.94275	   38268.5
 510.29015	   63868.3	y (9) (2+)-NH3, y (4) (1+)
 511.29156	    8862.7
 569.96735	  178729.8
 570.30170	  147237.9	b (10) (2+)-NH3
 570.63551	   60424.0
 570.97028	    9462.6
 578.81073	    6546.3
 579.80011	   16020.7
 580.79657	    6643.9
 608.00110	    6751.8
 609.35538	   16871.3
 614.30764	   34011.9
 614.81166	   19992.6
 615.31268	   11164.8
 623.31324	   30482.6
 623.81425	   19525.7
 624.30835	     133.7
 639.86179	   32484.4	y (11) (2+)
 640.36062	   13190.5
 657.01233	   11157.6
 670.85168	   11520.4
 671.34882	   11911.6
 678.87549	     255.5
 679.37476	     176.9
 679.85004	    6963.1
 680.39398	   18383.5
 681.39618	    7606.9
 684.37970	    8704.8
 704.37885	   14790.8
 705.28558	     136.6
 708.87036	    2550.2
 709.39328	    1580.7
 709.86808	    8369.6
 710.36144	     428.6
 710.88489	    1800.6
 711.36378	    1381.0
 711.83381	     491.0
 715.84943	    7217.5
 735.39447	   10476.1
 741.39902	   20911.0
 741.90127	   19861.5
 742.39410	    7610.8
 743.90369	   21969.6	y (13) (2+)-H2O
 744.39490	   69708.2	b (13) (2+)-H2O, y (13) (2+)-NH3
 744.89558	   38129.4	b (13) (2+)-NH3
 745.39179	   13955.9
 752.91189	 2087286.0	y (13) (2+)
 753.40603	 1602981.0	b (13) (2+)
 753.91022	  573977.3
 754.41119	  103967.5
 759.20404	    7172.2
 805.91999	   30137.9
 806.41867	   22303.6
 808.05627	    6775.8
 809.45089	   22311.4	y (14) (2+)
 809.95150	   14951.3
 810.45123	   15005.6
 818.44458	     324.2
 822.42322	    7004.1
 845.44487	   11155.7
 845.93617	   15399.5
 846.44525	    9153.9
 854.45129	 1303628.0
 854.95023	 1158239.0
 855.44988	  480137.6
 855.94912	  105036.6
 861.95105	    7201.6
 873.97753	   12540.4
 874.47504	   20014.7
 874.97071	   16567.9
 882.63399	   29400.4
 882.98742	 1352774.0
 883.48344	 1326151.0
 883.98296	  626133.3
 884.48767	  134413.5
 896.45721	    7652.8
 903.98029	     143.9
 904.48431	    9935.3
 905.00262	    7280.8
 911.48462	    7367.5
 932.08154	   10197.5
 935.47203	  155817.2
 935.97428	  183917.4
 936.47376	   83658.9
 936.98138	   15214.0
 958.10956	     144.7
 968.51642	     306.6
 969.02441	     458.5
 969.51941	     718.1
 973.44073	   18088.2
 983.99365	    7433.1
 984.52193	  102989.9
 985.02393	  122859.1
 985.52333	   48287.4
 986.02917	   15835.5
 993.49640	     151.1
 995.52409	   19556.5
 996.52008	   11075.9
1034.42590	   10319.3
1084.80725	    8109.0
1085.58477	    8177.7
1098.03906	    8130.8
1143.67529	    7022.1
1158.58781	    8412.4
1159.60217	    8808.9
1198.60657	    9262.6
1199.60071	   10480.0
1227.61353	   10935.2
1230.66455	     257.4
1245.61496	   27609.9
1246.61958	   18911.9
1247.62256	    7475.3
1255.67731	   22197.2	b (11) (1+)
1256.67615	   18877.4
1265.62927	    9122.2
1330.70947	    6461.4
1340.70300	    7363.4
1358.70381	   28140.4
1359.70371	   13167.7
1361.66724	   12398.4
1362.68489	    7695.8
1418.73962	   14129.3
1419.74036	   11124.9
1487.78564	   13851.9
1504.80666	  146259.7	y (13) (1+)
1505.80980	   96332.9
1506.81161	   37402.7
1561.75281	    7910.3
1618.86121	    9132.1
