# Supplementary material for: A Strategy for O-Glycoproteomics of Enveloped Viruses—the O-Glycoproteome of Herpes Simplex Virus Type 1
Source: PLoS Pathog. 2015 Apr 1;11(4):e1004784. doi: 10.1371/journal.ppat.1004784 (PMC4382219; doi:10.1371/journal.ppat.1004784)
Supplement: S1 Dataset — HSV-1 envelope glycoprotein-derived spectra are provided. (ZIP) [file ppat.1004784.s007.zip › data/FIPENQRTVAVYSLK_-2_16_725804.txt]

       m/z	          i	matches
 126.05475	   19531.8
 127.03862	    1781.7
 129.10141	    2181.0
 130.08627	    1754.8
 138.05460	   20015.1
 139.05792	    1817.6
 144.06519	   23121.3
 147.11255	    8665.9	y (1) (1+)
 168.06500	   13082.2
 169.06857	    1326.1
 186.05534	    1164.7
 186.07573	  141676.0
 187.07913	    8029.9
 204.07642	    1657.9
 204.08623	  154500.0
 205.09006	    8416.9
 233.16423	   19571.9
 242.18509	    2004.3
 260.19675	   10210.2	y (2) (1+)
 261.15918	    7671.6	b (2) (1+)
 277.88995	    1269.5
 326.30341	    1190.4
 347.22836	   18374.0	y (3) (1+)
 348.23083	    1976.3
 366.13895	   71140.3
 367.14249	    8073.2
 510.29019	   20917.3	y (4) (1+), y (9) (2+)-NH3
 511.29446	    5488.9
 578.80878	    2337.3
 579.79590	    1912.3
 609.35797	    5666.2	y (5) (1+)
 610.36560	    1449.7
 614.30804	    2799.3
 614.81396	    1717.8
 623.31226	    1212.4
 623.82104	    1580.5
 628.34161	    5452.4	b (11) (2+)
 628.84778	    2096.8
 639.85309	    1304.9
 670.85132	    1994.2
 680.39331	    4559.6	y (6) (1+)
 681.38953	    1276.5
 709.87439	    1369.4
 741.39954	    3235.2
 741.89691	    1806.4
 744.39331	    9637.9	y (13) (2+)-NH3, b (13) (2+)-H2O
 744.89404	    6944.1	b (13) (2+)-NH3
 745.39764	    2090.8
 745.90668	    1401.8
 752.90735	   42978.7	y (13) (2+)
 753.41016	   29227.8	b (13) (2+)
 753.91003	   14483.9
 754.40826	    2951.0
 754.91290	    1325.6
 793.16638	    3229.7
 822.93225	    1687.1
 834.41742	    1489.7
 845.91760	    1704.5
 846.42993	    1379.3
 854.44690	   40149.5
 854.94855	   40702.4
 855.44843	   16046.7
 855.95685	    4676.6
 873.97607	    5411.4	[M+2H] (2+)-H2O
 874.47461	    6433.7	[M+2H] (2+)-NH3
 874.97614	    4388.9
 875.47833	    3649.3
 882.98425	  244679.0	[M+2H] (2+)
 883.20013	    2364.8
 883.30566	    1442.7
 883.48547	  238580.0
 883.86115	    1309.0
 883.98669	  125096.0
 884.48877	   37672.6
 885.46326	    1588.0
 903.98999	    1967.6
 904.49243	    1677.6
 910.72772	    1605.9
 935.47174	   14077.2
 935.97327	   15875.9
 936.47040	    6799.3
 936.98883	    3019.3
 946.50226	    1533.5
 950.20105	    1758.6
 955.21509	    1854.6
 955.50519	    1626.1
 964.00061	    4719.9
 964.50104	    1368.6
 975.52203	    3179.5
 976.01599	    5751.1
 976.51898	    4271.0
 977.01532	    2832.1
 977.50299	    1365.8
 981.84558	    6691.2
 984.12708	    1699.4
 984.17810	    1472.6
 984.26526	    2140.0
 984.32196	    1891.3
 984.52417	  284620.0
 984.67322	    2421.5
 984.75909	    3092.2
 984.81299	    1775.2
 984.86230	    1983.2
 985.02460	  320818.0
 985.18915	    2539.3
 985.22638	    1966.7
 985.28125	    2417.6
 985.42828	    2877.2
 985.52643	  177783.0
 986.02753	   62847.0
1005.52673	    3795.1
1006.02869	    5023.0
1023.53693	    1346.6
1039.02881	    2317.5
1056.54626	    2569.2
1057.03296	    2559.6
1057.52112	    2153.8
1065.55042	  132182.0
1066.05212	  138801.0
1066.55286	   87511.8
1067.05212	   35114.9
1085.56494	    1644.7
1156.61292	    2928.3
1157.59888	    1688.5
1158.57800	    1318.7
1242.35535	    1367.3
1245.62036	    1466.7
1255.67395	    6951.9	b (11) (1+)
1256.68396	    5759.7
1257.68567	    2621.3
1278.71619	    1425.2
1279.71533	    1519.0
1340.68652	    2217.7
1359.69519	    2010.7
1418.74475	    5305.8	b (12) (1+)
1419.74048	    4128.7
1458.75854	    6886.8
1459.76709	    4595.4
1460.76782	    1753.8
1487.77161	    3657.9	b (13) (1+)-H2O, y (13) (1+)-NH3
1488.76343	    2723.3
1504.80640	    7873.7	y (13) (1+)
1505.79370	    8610.0	b (13) (1+)
1506.78613	    5623.9
1507.78760	    1864.3
1521.73145	    1422.0
1600.84436	    3790.3	b (14) (1+)-H2O
1601.83337	    2224.7
1602.84436	    1747.5
1618.85840	    4372.9	b (14) (1+)
1619.85242	    4671.6
1620.81323	    3592.8
1621.81689	    6061.9
1622.81006	    2560.8
1636.85681	    2312.6
1637.85901	    2163.2
1686.15454	    1353.5
1707.91992	    1983.9
1708.86133	    2165.4
1746.93970	    2934.9
1747.93823	    3709.6
1748.94580	    1394.2
1749.94836	    1440.2
1764.96082	   92128.0
1765.96313	   82822.5
1766.96753	   44114.3
1767.96594	   14599.8
1783.86365	    1828.4
1784.89001	    1677.3
1821.91528	    1573.8
1822.94519	    1602.2
