# Supplementary material for: A Strategy for O-Glycoproteomics of Enveloped Viruses—the O-Glycoproteome of Herpes Simplex Virus Type 1
Source: PLoS Pathog. 2015 Apr 1;11(4):e1004784. doi: 10.1371/journal.ppat.1004784 (PMC4382219; doi:10.1371/journal.ppat.1004784)
Supplement: S1 Dataset — HSV-1 envelope glycoprotein-derived spectra are provided. (ZIP) [file ppat.1004784.s007.zip › data/FIPENQRTVAVYSLK_-2_16_729563.txt]

       m/z	          i	matches
 126.05482	    9072.6
 129.10239	     866.9
 138.05476	   12762.2
 139.05833	     937.5
 144.06534	   11351.8
 147.11275	    4704.8	y (1) (1+)
 168.06546	   12950.5
 169.06906	     727.4
 186.07587	   86327.5
 187.07913	    5420.4
 204.08624	  111283.0
 205.08990	    6334.3
 233.16443	   12040.1
 234.16615	    1316.2
 242.18752	     719.0
 260.19653	    6384.1	y (2) (1+)
 261.15988	    4987.1	b (2) (1+)
 274.09106	     777.0
 297.02292	     611.6
 330.12082	     604.7
 346.17355	     829.7
 347.22800	   11190.3	y (3) (1+)
 348.23260	    1281.2
 366.13910	   45396.3
 367.14276	    5942.9
 368.14664	     714.0
 406.13037	     632.0
 498.26614	    1383.0
 510.28937	   12975.2	y (9) (2+)-NH3, y (4) (1+)
 511.29333	    3626.5
 512.29742	     668.4
 609.35767	    3938.9	y (5) (1+)
 610.35376	     958.8
 614.30847	    2183.7
 614.81189	    1492.8
 615.30975	     646.4
 623.31097	    1953.5
 628.34076	    1318.3
 639.86255	     988.0
 670.85089	    1378.6
 680.39490	    3192.9	y (6) (1+)
 681.39948	     805.7
 710.37836	     785.5
 730.38263	     727.5
 741.40063	    1524.0
 741.89801	    1331.1
 743.89130	    1064.6
 744.39221	    5387.7	b (13) (2+)-H2O, y (13) (2+)-NH3
 744.89575	    3072.5	b (13) (2+)-NH3
 745.38696	    1426.0
 752.90741	   27543.0	y (13) (2+)
 753.40875	   24302.9	b (13) (2+)
 753.91040	    6592.4
 754.41309	    2750.1
 755.72211	    1066.0
 809.45038	    1099.7
 815.92450	     819.4
 822.41919	     894.0
 822.92926	     939.8
 845.02740	     682.9
 845.93781	    1241.8
 853.54663	    1182.4
 854.44763	   29710.1
 854.94824	   27140.5
 855.45038	   13092.3
 855.95062	    3489.8
 873.98151	    2663.8	[M+2H] (2+)-H2O
 874.47516	    2987.4	[M+2H] (2+)-NH3
 874.97650	    2277.0
 875.47955	     954.7
 875.99683	    1642.2
 876.46533	     822.0
 878.21680	    1184.0
 882.73645	     726.8
 882.76532	    1466.1
 882.98444	  164043.0	[M+2H] (2+)
 883.11194	     729.1
 883.16864	    1141.7
 883.26245	    1230.9
 883.30182	    1097.4
 883.48523	  162889.0
 883.66290	     934.4
 883.70209	     990.6
 883.75739	     676.2
 883.82861	     836.9
 883.98639	   82099.0
 884.48810	   27024.2
 896.48779	     681.8
 902.70532	     918.9
 903.98901	    1244.4
 904.49091	    2291.0
 904.99152	    1436.4
 911.47693	     702.0
 914.96948	     664.3
 915.73505	    1002.6
 919.21582	    1703.8
 919.46527	    3435.0
 919.72321	    1979.9
 920.46472	     778.6
 925.72534	    1198.9
 935.47284	   10585.6
 935.97388	    9516.9
 936.47485	    4397.3
 936.98291	    2367.9
 937.49628	    1305.4
 937.99139	     721.5
 945.21887	     802.8
 946.00171	    1065.9
 946.23315	     803.7
 946.50116	     860.6
 946.98761	     746.9
 955.30060	    1013.0
 959.18451	     995.3
 959.51324	    1809.7
 960.38287	    1170.7
 964.00562	    1846.1
 964.50641	    1887.3
 972.22815	     669.6
 974.25354	    1479.9
 975.51971	    1172.8
 976.01410	    3319.4
 976.51550	    2757.1
 977.01923	    1131.1
 983.99945	    1198.1
 984.08087	     794.2
 984.26233	    1302.7
 984.31995	    1169.9
 984.38568	    1012.9
 984.52368	  179665.0
 984.68042	    1131.7
 984.76355	    1667.3
 984.81500	    1575.9
 984.85394	    1416.2
 985.02466	  200755.0
 985.19055	    1248.9
 985.23267	    1412.1
 985.27704	    1220.1
 985.32574	    1451.0
 985.52606	  119354.0
 986.02686	   41136.2
 986.46497	     856.9
 991.98834	     802.3
 994.60803	     813.7
 995.52832	     703.0
 996.50867	     882.4
1005.52618	    1847.5
1006.03363	    3302.0
1006.53400	    1887.6
1010.89301	    1758.1
1019.74109	    1504.8
1024.02661	     927.8
1024.52588	     887.7
1026.54175	    1077.3
1026.86340	    1895.0
1027.20605	    2126.7
1035.04089	    2025.5
1035.77954	     763.9
1038.53491	     814.6
1039.03613	     846.8
1039.52051	     835.5
1048.03760	     998.1
1056.55286	    1864.6
1057.04468	    1488.9
1057.55261	    1214.5
1058.03760	     789.7
1065.15979	    1092.7
1065.55017	   82114.0
1065.91382	     855.8
1066.05090	   94936.7
1066.24451	    1119.1
1066.28809	     734.0
1066.55176	   63291.8
1067.05298	   28573.3
1080.56201	    1258.9
1080.87708	     849.8
1081.22180	    2195.8
1085.57520	     901.9
1094.22900	     647.3
1094.56384	     828.3
1094.89722	     774.3
1099.56250	     967.6
1099.90405	     704.9
1100.23682	     993.6
1100.56372	     953.4
1135.56470	     707.5
1135.77100	     846.5
1156.60388	     842.9
1158.59155	    1098.1
1159.60022	     721.1
1202.93372	     667.0
1227.60522	     906.7
1245.62964	    1022.1
1246.63000	    1082.5
1255.67786	    6035.1	b (11) (1+)
1256.67969	    3256.6
1278.70605	     816.7
1288.65845	     939.8
1289.64734	     703.3
1292.69275	     792.5
1359.68921	    1199.1
1360.68469	     785.8
1418.73633	    3574.8	b (12) (1+)
1419.72815	    2670.1
1420.74451	     981.6
1438.77539	     874.2
1450.71057	     805.6
1458.75317	    3259.9
1459.75378	    2108.4
1460.75439	    1647.5
1487.76331	    2299.1	b (13) (1+)-H2O
1488.77222	    1376.5
1504.80859	    4954.5	y (13) (1+)
1505.79565	    5850.5
1506.78992	    2382.2
1507.78394	    1630.6
1600.83948	    2263.7	b (14) (1+)-H2O
1601.85767	    1544.2
1602.83411	     817.2
1618.85059	    3409.7	b (14) (1+)
1619.86035	    2371.8
1620.82214	    2637.3
1621.81189	    3177.4
1622.80981	    1803.2
1623.82373	     751.9
1636.87378	     944.3
1637.86926	     866.4
1638.85742	     686.7
1707.87756	    1587.8
1708.88171	    2000.7
1709.89856	    1435.3
1746.93494	    1167.4
1747.94324	    2736.5
1748.94275	    1411.6
1749.93689	    1063.3
1764.95850	   54253.0
1765.96289	   52080.7
1766.96521	   27517.2
1767.96765	   10007.3
1783.87146	    1315.0
1784.87268	    1272.9
1785.87134	     860.6
1822.93640	     812.1
1869.96179	    1055.8
1870.92529	    1640.3
1871.91174	     892.1
1890.96680	     724.5
