# Supplementary material for: A Strategy for O-Glycoproteomics of Enveloped Viruses—the O-Glycoproteome of Herpes Simplex Virus Type 1
Source: PLoS Pathog. 2015 Apr 1;11(4):e1004784. doi: 10.1371/journal.ppat.1004784 (PMC4382219; doi:10.1371/journal.ppat.1004784)
Supplement: S1 Dataset — HSV-1 envelope glycoprotein-derived spectra are provided. (ZIP) [file ppat.1004784.s007.zip › data/FIPENQRTVAVYSLK_-2_5_15991.txt]

       m/z	          i	matches
 100.99187	     434.8
 274.76031	     414.9
 332.21765	     788.1	z+1 (3) (1+)
 345.53204	     417.4
 494.27151	    1982.5	z (4) (1+)
 495.27982	     514.8	z+1 (4) (1+)
 503.27231	    1089.7	c-1 (4) (1+)
 593.33911	    2395.4	z (5) (1+)
 594.34564	     510.8	z+1 (5) (1+)
 664.37585	    3121.0	z (6) (1+)
 665.37848	    1304.4	z+1 (6) (1+)
 746.37701	    1093.6	c (6) (1+)
 747.37793	     467.3	c+1 (6) (1+)
 756.84637	     479.8
 763.44879	    1328.6	z (7) (1+)
 764.45184	     575.3	z+1 (7) (1+)
 814.92303	     728.9	z+1 (11) (2+)
 848.50397	     971.7
 858.46716	    1542.9
 859.47394	    2326.1
 860.46881	     618.6
 866.97491	     524.5
 874.97986	     454.2
 879.43628	    1708.8	z+1 (12) (2+)
 879.93561	    1583.0	z+2 (12) (2+)
 880.44586	     734.8
 902.47906	    6942.5	c (7) (1+)
 903.48108	    2774.0	c+1 (7) (1+)
 943.95789	     740.8	c-1 (13) (2+)
 944.46680	     979.3	c (13) (2+)
 944.96429	     613.8	c+1 (13) (2+)
 968.51758	    1169.3
 969.01910	     736.4
 969.51422	     457.6
 977.02466	    1826.9
 977.52393	     757.8
 984.00690	    1366.9	z (14) (2+)
 984.51434	    1386.0	z+1 (14) (2+)
 985.01709	    1063.7	z+2 (14) (2+)
 985.52002	    1256.8
 986.02930	     834.0
 991.00946	     506.6
1022.02844	     949.6
1028.02893	     841.8
1028.53076	     686.0
1229.62146	    2810.8	z (8) (1+)
1230.62964	    1672.6	z+1 (8) (1+)
1245.63696	     831.2	y (8) (1+)
1246.63806	     864.7
1283.60681	     508.6
1284.61719	     450.9
1368.65991	    1974.4	c (8) (1+)
1369.66321	    1431.6	c+1 (8) (1+)
1370.65735	     562.9
1385.72632	    1628.8	z (9) (1+)
1386.73157	    5651.1	z+1 (9) (1+)
1387.72900	    3126.7	z+2 (9) (1+)
1388.73120	    1098.8
1467.72571	    4032.2	c (9) (1+)
1468.72961	    2934.1	c+1 (9) (1+)
1469.71741	     508.5
1514.79321	    1329.9	z+1 (10) (1+)
1515.78577	     815.8	z+2 (10) (1+)
1538.76135	    3371.9	c (10) (1+)
1539.77014	    2183.9	c+1 (10) (1+)
1540.77002	    1047.7
1628.82800	    6111.2	z+1 (11) (1+)
1629.82764	    5226.0	z+2 (11) (1+)
1630.83728	    2081.5
1637.83545	    1522.2	c (11) (1+)
1638.84265	     987.1	c+1 (11) (1+)
1748.95837	    1184.5
1749.94824	    1077.4
1750.97144	    1036.2
1757.86438	    2304.8	z+1 (12) (1+)
1758.86768	    1382.5
1759.89172	     464.3
1800.89490	    1753.1	c (12) (1+)
1801.89905	    1420.5	c+1 (12) (1+)
1806.21704	     464.0
1887.92700	     851.0	c (13) (1+)
1888.92871	     952.0	c+1 (13) (1+)
1889.94470	     513.2
1969.00745	    1203.9	z+2 (14) (1+)
1970.03320	     490.2
