# Supplementary material for: A Strategy for O-Glycoproteomics of Enveloped Viruses—the O-Glycoproteome of Herpes Simplex Virus Type 1
Source: PLoS Pathog. 2015 Apr 1;11(4):e1004784. doi: 10.1371/journal.ppat.1004784 (PMC4382219; doi:10.1371/journal.ppat.1004784)
Supplement: S1 Dataset — HSV-1 envelope glycoprotein-derived spectra are provided. (ZIP) [file ppat.1004784.s007.zip › data/FIPENQRTVAVYSLK_-2_5_16004.txt]

       m/z	          i	matches
 110.65329	     135.8
 422.53265	     139.4
 752.78815	     135.7
 776.39777	     125.3
 902.47467	     170.5	c (7) (1+)
1018.96289	     130.3
1236.81665	     155.0
1367.64722	     178.3	c-1 (8) (1+)
1368.65088	     278.1	c (8) (1+)
1369.64587	     149.4
1385.71399	     449.7	z (9) (1+)
1386.72778	     752.8	z+1 (9) (1+)
1387.72937	     411.0	z+2 (9) (1+)
1467.73438	     306.3	c (9) (1+)
1468.72546	     274.0	c+1 (9) (1+)
1513.77502	     142.0	z (10) (1+)
1514.79028	     511.9	z+1 (10) (1+)
1515.78589	     537.3	z+2 (10) (1+)
1516.79272	     164.1
1538.77002	     202.0	c (10) (1+)
1539.75354	     297.6
1627.81848	     401.4	z (11) (1+)
1628.82971	    2000.3	z+1 (11) (1+)
1629.83252	    1490.5	z+2 (11) (1+)
1630.82959	     853.0
1631.82935	     211.8
1636.85315	     147.6
1643.85596	     214.5	y (11) (1+)
1644.83301	     195.3
1645.86206	     180.4
1747.93311	     142.0
1749.96619	     341.6
1750.98254	     259.4
1756.86133	     492.4	z (12) (1+)
1757.86890	     792.2	z+1 (12) (1+)
1758.87598	     326.8	z+2 (12) (1+)
1764.93872	     209.4
1765.95740	     286.0
1766.95386	     213.3
1800.87549	     137.9
1887.92065	     172.1	c (13) (1+)
1953.04443	     141.7
1966.99365	     308.9	z (14) (1+)
1968.00146	     236.7	z+1 (14) (1+)
1969.00757	     284.8	z+2 (14) (1+)
1970.02429	     309.6
1971.03833	     183.8
