# Supplementary material for: A Strategy for O-Glycoproteomics of Enveloped Viruses—the O-Glycoproteome of Herpes Simplex Virus Type 1
Source: PLoS Pathog. 2015 Apr 1;11(4):e1004784. doi: 10.1371/journal.ppat.1004784 (PMC4382219; doi:10.1371/journal.ppat.1004784)
Supplement: S1 Dataset — HSV-1 envelope glycoprotein-derived spectra are provided. (ZIP) [file ppat.1004784.s007.zip › data/FIPENQRTVAVYSLK_-2_5_22453.txt]

       m/z	          i	matches
 228.11885	     250.4
 289.13336	     263.8
 332.21652	     828.9
 421.98486	     252.2
 494.27292	     403.6
 495.27502	     335.3
 503.26920	     713.8	c-1 (4) (1+)
 593.33942	    1179.4
 594.34076	     445.5
 618.32190	     446.8	c (5) (1+)
 664.37378	     412.0
 691.01361	     288.0
 745.37439	     437.0	c-1 (6) (1+)
 746.38116	    1627.3	c (6) (1+)
 747.38263	     603.3	c+1 (6) (1+)
 763.44452	    2610.3
 764.44879	    1222.3
 848.49933	    1130.7
 849.50079	     528.5
 866.97723	     271.5
 874.48407	     270.4
 875.98322	     281.4
 883.47980	     400.5
 902.48114	    4450.2	c (7) (1+)
 903.48303	    2027.0	c+1 (7) (1+)
 904.48914	     675.6
 916.45465	     704.1	z+1 (11) (2+)
 916.95569	     737.6	z+2 (11) (2+)
 980.98108	     942.7	z+1 (12) (2+)
 981.47650	     632.6	z+2 (12) (2+)
 981.97858	     366.8
 986.03772	     266.4
1045.50061	    1359.2	c-1 (13) (2+)
1046.00671	    1890.7	c (13) (2+)
1046.50220	     749.9	c+1 (13) (2+)
1047.00110	     548.2
1058.05066	     865.8
1065.54956	     692.7
1066.05005	    1795.1
1066.55298	    1087.2
1067.05530	     969.0
1070.04663	     869.7
1070.55469	     479.0
1071.06995	     385.4
1071.58130	     325.1
1072.05127	     334.8
1072.54736	     573.7
1077.56287	     270.1
1078.06213	    1075.2
1078.56311	    1087.7
1079.06628	    1194.6
1079.56372	    1046.8
1080.07800	     302.7
1085.54980	    2027.2	z (14) (2+)
1086.05286	    3060.5	z+1 (14) (2+)
1086.55798	    2374.9	z+2 (14) (2+)
1087.06653	    2306.3
1087.56885	    1545.9
1092.54785	     380.0
1093.04944	     314.0
1093.54480	     427.2	y (14) (2+)
1123.57239	     301.8
1129.56836	     668.7	z+1 (7) (1+)
1130.06934	     590.9
1432.69824	    1408.0	z (8) (1+)
1433.70581	     838.7	z+1 (8) (1+)
1434.71851	     746.3	z+2 (8) (1+)
1486.68848	    1189.1
1487.69055	     847.1
1488.70972	     378.4
1551.18127	     595.4
1551.72241	     306.3
1554.79187	    1270.6
1555.81055	     932.9
1556.81653	     431.3
1557.67676	     356.8
1559.71387	    1600.6
1560.20374	     608.6
1570.69812	     302.0
1571.73657	    4813.1
1572.74146	    3475.8
1573.74353	    1831.0
1574.78821	     322.9
1588.80396	    1246.8	z (9) (1+)
1589.80920	    5876.3	z+1 (9) (1+)
1590.81372	    5240.5	z+2 (9) (1+)
1591.81030	    1732.8
1592.82556	     659.2
1627.78613	     428.6
1670.80249	    1205.6
1671.79688	     819.9
1672.81519	     370.1
1715.82214	     277.0
1717.86731	    2465.9	z+1 (10) (1+)
1718.11255	     310.5
1718.86462	    1919.4	z+2 (10) (1+)
1719.87732	    1119.3
1720.86157	     329.0
1741.84045	    1289.9
1742.84631	    1664.2
1743.85486	     789.1
1748.95654	    1044.0
1749.96204	    1409.7
1750.96777	    1385.7
1751.97131	     697.6
1831.90637	    2438.8	z+1 (11) (1+)
1832.91016	    2355.8	z+2 (11) (1+)
1833.91882	    1605.4
1834.90576	     356.9
1840.90771	    1236.4
1841.91895	     965.7
1842.92676	     354.5
1843.95239	     283.1
1960.96606	     957.1	z+1 (12) (1+)
1961.96716	     775.8	z+2 (12) (1+)
1962.94495	     278.9
