# Supplementary material for: A Strategy for O-Glycoproteomics of Enveloped Viruses—the O-Glycoproteome of Herpes Simplex Virus Type 1
Source: PLoS Pathog. 2015 Apr 1;11(4):e1004784. doi: 10.1371/journal.ppat.1004784 (PMC4382219; doi:10.1371/journal.ppat.1004784)
Supplement: S1 Dataset — HSV-1 envelope glycoprotein-derived spectra are provided. (ZIP) [file ppat.1004784.s007.zip › data/FIPENQRTVAVYSLK_-2_5_22674.txt]

       m/z	          i	matches
 164.79547	    1059.9
 278.10745	    1024.3
 494.27139	    3345.4	z (4) (1+)
 593.33978	    4872.0	z (5) (1+)
 664.37689	    6909.9	z (6) (1+)
 665.37878	    2196.9	z+1 (6) (1+)
 746.37854	    2223.8	c (6) (1+)
 763.44489	    3768.7	z (7) (1+)
 764.45081	    1328.6	z+1 (7) (1+)
 805.47510	    1130.8
 814.92218	    2423.5	z+1 (11) (2+)
 823.63770	    1249.8
 848.48877	    1268.3
 858.46600	    3035.6
 859.47809	    3236.0
 860.48242	    1169.9
 875.99164	    1087.3
 879.44464	    2635.1	z+1 (12) (2+)
 879.94220	    2617.4	z+2 (12) (2+)
 889.98010	    1470.3
 902.48163	   11420.2	c (7) (1+)
 903.48456	    5621.0	c+1 (7) (1+)
 904.48352	    1055.1
 937.44556	    1172.4
 943.97437	    1382.8	c-1 (13) (2+)
 944.47284	    1555.9	c (13) (2+)
 968.01587	    2102.7
 968.52716	    2011.1
 969.52014	    1359.7
 977.02509	    2209.7
 977.52612	    2567.8
 984.00549	    1075.9	z (14) (2+)
 984.50885	    3640.4	z+1 (14) (2+)
 985.00800	    1499.0	z+2 (14) (2+)
 985.52631	    2233.0
1021.52533	    1254.1
1028.03149	    1840.1
1028.53052	    2446.3
1229.62085	    5854.1	z (8) (1+)
1230.62988	    3111.3	z+1 (8) (1+)
1245.63782	    1742.2	y (8) (1+)
1368.65759	    6408.7	c (8) (1+)
1369.66711	    2970.8	c+1 (8) (1+)
1370.66199	    1482.9
1385.72180	    2599.5	z (9) (1+)
1386.73059	   12170.9	z+1 (9) (1+)
1387.73547	    8375.6	z+2 (9) (1+)
1388.73560	    2239.4
1399.80896	    1116.9
1467.72815	    9364.9	c (9) (1+)
1468.72827	    5766.7	c+1 (9) (1+)
1469.72852	    2431.0
1514.78491	    2807.3	z+1 (10) (1+)
1515.79504	    2381.0	z+2 (10) (1+)
1532.55872	    1060.3
1538.76746	    5300.9	c (10) (1+)
1539.76770	    5238.4	c+1 (10) (1+)
1540.77917	    2160.8
1628.83191	   12641.3	z+1 (11) (1+)
1629.83374	   10470.2	z+2 (11) (1+)
1630.84497	    5139.4
1637.83472	    3526.0	c (11) (1+)
1638.83655	    4267.8	c+1 (11) (1+)
1639.83618	    1753.7
1748.95117	    1864.8
1749.96497	    1816.6
1750.96167	    1631.7
1757.87048	    4401.1	z+1 (12) (1+)
1758.88379	    2780.7	z+2 (12) (1+)
1759.85950	    1376.2
1799.86560	    1081.2
1800.89966	    5524.5	c (12) (1+)
1801.90112	    4426.2	c+1 (12) (1+)
1802.90759	    2177.2
1887.91663	    2205.1	c (13) (1+)
1888.93018	    1323.4	c+1 (13) (1+)
1968.02051	    1168.6	z+1 (14) (1+)
1968.99353	    1264.5
1970.03662	    1337.8
