# Supplementary material for: A Strategy for O-Glycoproteomics of Enveloped Viruses—the O-Glycoproteome of Herpes Simplex Virus Type 1
Source: PLoS Pathog. 2015 Apr 1;11(4):e1004784. doi: 10.1371/journal.ppat.1004784 (PMC4382219; doi:10.1371/journal.ppat.1004784)
Supplement: S1 Dataset — HSV-1 envelope glycoprotein-derived spectra are provided. (ZIP) [file ppat.1004784.s007.zip › data/FIPENQRTVAVYSLK_-2_5_22684.txt]

       m/z	          i	matches
 100.62583	    1226.9
 220.26672	    1050.9
 363.09518	    1079.5
 482.40350	    1059.7
 712.03253	    1068.8
 902.48340	    2408.9	c (7) (1+)
 954.02246	    1497.0
1118.53699	    1192.8
1358.77917	    1215.4
1367.64709	    2823.3	c-1 (8) (1+)
1368.66260	    2284.2	c (8) (1+)
1369.66028	    1608.1	c+1 (8) (1+)
1385.72327	    3286.9	z (9) (1+)
1386.73291	    6886.8	z+1 (9) (1+)
1387.73022	    4340.1	z+2 (9) (1+)
1466.73083	    1416.0	c-1 (9) (1+)
1467.72144	    2872.0	c (9) (1+)
1468.72961	    2008.8	c+1 (9) (1+)
1514.78284	    5476.0	z+1 (10) (1+)
1515.79456	    3545.0	z+2 (10) (1+)
1516.80322	    2203.3
1538.76855	    1988.9	c (10) (1+)
1540.75073	    1373.8
1627.82666	    3255.9	z (11) (1+)
1628.82837	   18002.2	z+1 (11) (1+)
1629.83337	   17509.3	z+2 (11) (1+)
1630.83911	    6831.5
1631.83936	    1253.6
1638.84277	    1119.4	c+1 (11) (1+)
1643.85437	    1844.3	y (11) (1+)
1644.85852	    1522.9
1747.94861	    1730.1
1749.95557	    2139.0
1750.98645	    2172.9
1756.86597	    3179.4	z (12) (1+)
1757.87146	    7175.3	z+1 (12) (1+)
1758.87842	    3116.4	z+2 (12) (1+)
1759.88794	    1126.1
1764.95959	    1716.7
1765.96777	    2964.4
1800.88989	    1508.6	c (12) (1+)
1887.93774	    1428.1	c (13) (1+)
1888.91675	    1171.3
1951.04517	    1293.2
1952.04956	    2390.9
1953.05994	    2630.4
1967.00793	    2494.8	z (14) (1+)
1968.02454	    3054.8	z+1 (14) (1+)
1969.01465	    2694.9	z+2 (14) (1+)
1970.04822	    2562.4
1984.95349	    1461.1
