# Supplementary material for: A Strategy for O-Glycoproteomics of Enveloped Viruses—the O-Glycoproteome of Herpes Simplex Virus Type 1
Source: PLoS Pathog. 2015 Apr 1;11(4):e1004784. doi: 10.1371/journal.ppat.1004784 (PMC4382219; doi:10.1371/journal.ppat.1004784)
Supplement: S1 Dataset — HSV-1 envelope glycoprotein-derived spectra are provided. (ZIP) [file ppat.1004784.s007.zip › data/FIPENQRTVAVYSLK_-2_5_22777.txt]

       m/z	          i	matches
 137.19637	   11738.1
 173.74049	   12511.6
 237.14848	   11344.2
 332.21790	   12825.0	z+1 (3) (1+)
 364.46069	   12530.1
 471.71768	   12325.7
 494.27115	   48728.9	z (4) (1+)
 503.27408	   21334.0	c-1 (4) (1+)
 504.27554	   13983.1	c (4) (1+)
 556.21686	   13008.1
 593.33820	   51879.8	z (5) (1+)
 594.33997	   13281.5	z+1 (5) (1+)
 664.37592	   87494.4	z (6) (1+)
 665.37836	   15654.0	z+1 (6) (1+)
 698.26923	   14543.4
 746.38208	   22016.4	c (6) (1+)
 754.37915	   12466.4
 763.44617	   36076.7	z (7) (1+)
 763.72394	   14660.3
 796.86243	   14003.9
 808.40900	   12396.1
 814.92297	   25618.3	z+1 (11) (2+)
 815.42834	   19653.5	z+2 (11) (2+)
 848.50330	   19657.1
 858.46783	   34614.5
 859.47266	   61300.9
 860.47919	   21348.7
 879.44556	   31774.2	z+1 (12) (2+)
 879.94775	   25893.4	z+2 (12) (2+)
 902.48077	  148568.9	c (7) (1+)
 903.48492	   78064.6	c+1 (7) (1+)
 932.05927	   25829.9
 943.96045	   23278.0	c-1 (13) (2+)
 944.47668	   19723.2	c (13) (2+)
 944.97223	   19041.7	c+1 (13) (2+)
 968.51172	   17899.1
 977.01752	   35365.7
 977.53168	   16263.6
 983.99628	   33474.1	z (14) (2+)
 984.51819	   31342.7	z+1 (14) (2+)
 985.01672	   20061.8	z+2 (14) (2+)
1028.04907	   22263.2
1229.62207	   51037.8	z (8) (1+)
1230.62402	   48512.4	z+1 (8) (1+)
1245.63660	   33824.5	y (8) (1+)
1246.64136	   22015.5
1368.65857	   57813.5	c (8) (1+)
1369.65601	   27982.0	c+1 (8) (1+)
1370.67175	   20867.4
1385.72290	   45301.2	z (9) (1+)
1386.73035	   86925.6	z+1 (9) (1+)
1387.72803	   56685.8	z+2 (9) (1+)
1388.73584	   28767.9
1467.72571	   86776.0	c (9) (1+)
1468.72571	   50746.0	c+1 (9) (1+)
1469.73022	   24086.7
1514.78015	   38334.6	z+1 (10) (1+)
1515.78979	   27581.3	z+2 (10) (1+)
1538.76160	   76900.6	c (10) (1+)
1539.76270	   45678.1	c+1 (10) (1+)
1540.76819	   15415.4
1628.83020	  166711.2	z+1 (11) (1+)
1629.82910	  119834.7	z+2 (11) (1+)
1630.83484	   43569.6
1637.82800	   53416.2	c (11) (1+)
1638.83667	   53443.9	c+1 (11) (1+)
1639.83667	   21123.8
1643.84485	   14467.6	y (11) (1+)
1732.90857	   12366.3
1748.93420	   16575.2
1749.97156	   29667.3
1756.87366	   12621.6	z (12) (1+)
1757.87036	   43098.6	z+1 (12) (1+)
1758.87573	   47238.5	z+2 (12) (1+)
1759.87158	   21420.9
1800.89758	   51515.9	c (12) (1+)
1801.90405	   50831.3	c+1 (12) (1+)
1887.93323	   23410.3	c (13) (1+)
1888.92908	   21351.8	c+1 (13) (1+)
1967.98792	   13504.0
1986.95569	   14286.1
