# Supplementary material for: A Strategy for O-Glycoproteomics of Enveloped Viruses—the O-Glycoproteome of Herpes Simplex Virus Type 1
Source: PLoS Pathog. 2015 Apr 1;11(4):e1004784. doi: 10.1371/journal.ppat.1004784 (PMC4382219; doi:10.1371/journal.ppat.1004784)
Supplement: S1 Dataset — HSV-1 envelope glycoprotein-derived spectra are provided. (ZIP) [file ppat.1004784.s007.zip › data/FIPENQRTVAVYSLK_-2_5_22791.txt]

       m/z	          i	matches
 170.04817	    1150.4
 210.15698	    1177.3
 298.53937	    1170.8
 580.02533	    1194.5
 727.27289	    1253.0
 727.55475	    1467.6
 754.71057	    1295.6
 847.05029	    1257.8
 902.48578	    1823.3	c (7) (1+)
1370.66113	    1425.1
1385.72766	    4234.1	z (9) (1+)
1386.72998	    4825.4	z+1 (9) (1+)
1387.72107	    2479.1
1466.71338	    2063.4	c-1 (9) (1+)
1467.72961	    2893.6	c (9) (1+)
1513.79895	    1328.0	z (10) (1+)
1514.78894	    3180.0	z+1 (10) (1+)
1515.77698	    2599.8
1537.75012	    1885.7	c-1 (10) (1+)
1627.81787	    3556.4	z (11) (1+)
1628.82629	   14785.4	z+1 (11) (1+)
1629.83130	   12990.3	z+2 (11) (1+)
1630.81763	    3612.7
1643.85510	    2149.8	y (11) (1+)
1748.94373	    1478.3
1749.95361	    2403.8
1756.86511	    5641.4	z (12) (1+)
1757.87122	    7207.8	z+1 (12) (1+)
1758.87354	    2483.9	z+2 (12) (1+)
1764.94788	    1838.7
1765.95227	    2392.5
1766.95789	    2122.2
1800.87817	    1438.3
1802.90112	    1310.9
1951.01233	    1839.5
1953.03882	    1530.0
1966.99622	    2219.8	z (14) (1+)
1968.01172	    2853.7	z+1 (14) (1+)
1969.02405	    2437.3	z+2 (14) (1+)
1970.04675	    1604.1
1972.99695	    1398.7
1995.89355	    1470.4
