# Supplementary material for: A Strategy for O-Glycoproteomics of Enveloped Viruses—the O-Glycoproteome of Herpes Simplex Virus Type 1
Source: PLoS Pathog. 2015 Apr 1;11(4):e1004784. doi: 10.1371/journal.ppat.1004784 (PMC4382219; doi:10.1371/journal.ppat.1004784)
Supplement: S1 Dataset — HSV-1 envelope glycoprotein-derived spectra are provided. (ZIP) [file ppat.1004784.s007.zip › data/FIPENQRTVAVYSLK_-2_5_23073.txt]

       m/z	          i	matches
 135.26414	     133.1
 150.69359	     133.0
 164.20369	     129.3
 332.21890	     135.6	z+1 (3) (1+)
 494.27158	     377.2	z (4) (1+)
 503.27167	     163.9	c-1 (4) (1+)
 513.26678	     140.5
 593.34222	     290.2	z (5) (1+)
 604.92206	     141.0
 664.37738	    1184.6	z (6) (1+)
 665.38068	     233.8	z+1 (6) (1+)
 704.17084	     142.9
 740.88416	     155.5
 746.38531	     204.1	c (6) (1+)
 763.44806	     384.3	z (7) (1+)
 814.92126	     206.4	z+1 (11) (2+)
 866.98096	     225.1
 878.93689	     217.9	z (12) (2+)
 879.44183	     734.8	z+1 (12) (2+)
 879.94421	     722.5	z+2 (12) (2+)
 880.44153	     270.0
 902.48279	     798.7	c (7) (1+)
 903.48358	     546.0	c+1 (7) (1+)
 943.96637	     172.5	c-1 (13) (2+)
 944.46655	     233.9	c (13) (2+)
 968.51556	     229.6
 977.52917	     158.7
 984.00989	     276.6	z (14) (2+)
 984.51190	     344.8	z+1 (14) (2+)
 985.01514	     435.9	z+2 (14) (2+)
 985.52386	     201.4
1028.54431	     153.2
1035.54236	     197.3
1229.62659	     505.6	z (8) (1+)
1230.62634	     361.4	z+1 (8) (1+)
1368.65845	     803.0	c (8) (1+)
1369.65881	     525.7	c+1 (8) (1+)
1370.65576	     200.0
1385.72900	     282.0	z (9) (1+)
1386.73071	    1148.2	z+1 (9) (1+)
1387.73877	     657.7	z+2 (9) (1+)
1388.73083	     221.4
1389.70850	     177.6
1395.75916	     172.8
1422.74316	     289.3
1423.75342	     965.2
1467.72986	    1339.2	c (9) (1+)
1468.73181	     869.9	c+1 (9) (1+)
1469.72668	     311.1
1514.78674	     583.2	z+1 (10) (1+)
1515.79590	     377.2	z+2 (10) (1+)
1516.79810	     169.1
1529.79126	     198.7	y (10) (1+)
1538.75598	     463.9	c (10) (1+)
1539.76086	     518.0	c+1 (10) (1+)
1540.77087	     157.1
1628.82556	     574.6	z+1 (11) (1+)
1629.82556	     773.6
1630.82153	     205.3
1637.84509	     356.0	c (11) (1+)
1638.83228	     353.6	c+1 (11) (1+)
1749.96387	     275.2
1757.87744	     737.4	z+1 (12) (1+)
1758.88123	     745.4	z+2 (12) (1+)
1759.88257	     324.3
1800.90186	     343.4	c (12) (1+)
1801.89124	     466.4	c+1 (12) (1+)
1802.88623	     219.3
1887.92932	     270.6	c (13) (1+)
1968.99512	     226.5
