# Supplementary material for: A Strategy for O-Glycoproteomics of Enveloped Viruses—the O-Glycoproteome of Herpes Simplex Virus Type 1
Source: PLoS Pathog. 2015 Apr 1;11(4):e1004784. doi: 10.1371/journal.ppat.1004784 (PMC4382219; doi:10.1371/journal.ppat.1004784)
Supplement: S1 Dataset — HSV-1 envelope glycoprotein-derived spectra are provided. (ZIP) [file ppat.1004784.s007.zip › data/FIPENQRTVAVYSLK_-2_5_24095.txt]

       m/z	          i	matches
 110.58025	      97.4
 332.21716	     154.8	z+1 (3) (1+)
 494.27060	     302.2	z (4) (1+)
 495.28198	     126.8	z+1 (4) (1+)
 503.27145	     139.5	c-1 (4) (1+)
 593.33844	     256.8	z (5) (1+)
 664.37500	     454.6	z (6) (1+)
 665.37408	     153.5	z+1 (6) (1+)
 746.37817	     262.7	c (6) (1+)
 763.44672	     152.1	z (7) (1+)
 858.46503	     145.7
 879.44043	     169.6	z+1 (12) (2+)
 883.48645	     153.4
 902.48157	     431.3	c (7) (1+)
 903.48010	     173.2	c+1 (7) (1+)
 944.46722	     181.0	c (13) (2+)
 944.96832	     245.9	c+1 (13) (2+)
 977.01459	     105.0
 984.01361	     187.7	z (14) (2+)
 984.50842	     153.0	z+1 (14) (2+)
1028.53162	     119.1
1114.56213	     107.0
1229.62378	     212.7	z (8) (1+)
1230.62695	     115.0	z+1 (8) (1+)
1368.64465	     138.0	c (8) (1+)
1385.72241	     224.5	z (9) (1+)
1386.72949	     705.0	z+1 (9) (1+)
1387.73218	     491.7	z+2 (9) (1+)
1388.73193	     159.6
1417.87317	     327.9
1418.38098	     442.7
1467.72620	     536.4	c (9) (1+)
1468.73364	     372.9	c+1 (9) (1+)
1514.77612	     234.9	z+1 (10) (1+)
1515.78308	     135.8	z+2 (10) (1+)
1538.75635	     546.9	c (10) (1+)
1539.76257	     361.1	c+1 (10) (1+)
1588.57483	     112.8
1628.83057	     604.3	z+1 (11) (1+)
1629.83081	     493.5	z+2 (11) (1+)
1630.83411	     224.2
1637.83838	     271.2	c (11) (1+)
1638.82446	     299.5
1639.83875	     105.8
1750.96667	     139.9
1757.85889	     291.9
1759.87903	     107.9
1800.88599	     191.1	c (12) (1+)
1801.88757	     243.5
1806.74866	     115.2
1887.90381	     147.9
1888.92712	     109.3	c+1 (13) (1+)
