# Supplementary material for: A Strategy for O-Glycoproteomics of Enveloped Viruses—the O-Glycoproteome of Herpes Simplex Virus Type 1
Source: PLoS Pathog. 2015 Apr 1;11(4):e1004784. doi: 10.1371/journal.ppat.1004784 (PMC4382219; doi:10.1371/journal.ppat.1004784)
Supplement: S1 Dataset — HSV-1 envelope glycoprotein-derived spectra are provided. (ZIP) [file ppat.1004784.s007.zip › data/FIPENQRTVAVYSLK_-2_5_31125.txt]

       m/z	          i	matches
 107.88447	    1043.0
 114.46111	    1060.7
 128.71446	    1057.0
 179.76813	    1066.5
 195.97963	    1205.5
 325.73288	    1081.2
 332.21710	    2507.6	z+1 (3) (1+)
 360.17709	    1092.0
 494.27075	    6437.5	z (4) (1+)
 495.27716	    2417.5	z+1 (4) (1+)
 503.27127	    4916.9	c-1 (4) (1+)
 570.84216	    1209.5
 593.33875	    8220.2	z (5) (1+)
 594.34204	    2666.9	z+1 (5) (1+)
 664.37585	   14776.3	z (6) (1+)
 665.37823	    3708.2	z+1 (6) (1+)
 745.37830	    1201.9	c-1 (6) (1+)
 746.37848	    5632.2	c (6) (1+)
 747.38165	    2799.9	c+1 (6) (1+)
 763.44360	    5407.2	z (7) (1+)
 764.44867	    2252.1	z+1 (7) (1+)
 814.91742	    2240.7	z+1 (11) (2+)
 815.41943	    2662.7	z+2 (11) (2+)
 815.93011	    1550.5
 848.49719	    4708.2
 849.49817	    2259.2
 858.46600	    6890.4
 859.47345	   10045.4
 860.47760	    3677.8
 866.97308	    2264.8
 874.47443	    1363.2
 875.99377	    1385.5
 878.94147	    2093.3	z (12) (2+)
 879.43823	    5663.7	z+1 (12) (2+)
 879.94080	    7028.9	z+2 (12) (2+)
 880.44373	    1778.3
 882.97675	    2003.3
 883.49078	    1892.0
 889.46326	    1250.8
 901.48053	    1305.5	c-1 (7) (1+)
 902.47943	   26014.2	c (7) (1+)
 903.48132	   13901.1	c+1 (7) (1+)
 904.48480	    4201.0
 905.47473	    1311.1
 943.96368	    3111.2	c-1 (13) (2+)
 944.46582	    3221.8	c (13) (2+)
 944.97089	    3279.1	c+1 (13) (2+)
 968.01031	    2536.8
 968.51508	    4527.7
 969.01544	    3883.5
 969.51709	    3703.0
 976.50946	    4086.3
 977.02863	    4797.2
 977.52393	    3994.4
 978.02606	    2759.6
 978.52478	    1467.9
 983.99933	    4336.2	z (14) (2+)
 984.50793	    5151.5	z+1 (14) (2+)
 985.01910	    5663.1	z+2 (14) (2+)
 985.52563	    3855.8
 986.02887	    4710.8
 992.01611	    1277.0	y (14) (2+)
1022.02496	    1467.6
1028.03528	    3563.7
1028.53040	    3733.8
1213.68384	    1324.2
1229.61987	   11775.6	z (8) (1+)
1230.62659	    8192.3	z+1 (8) (1+)
1231.62793	    2691.4	z+2 (8) (1+)
1245.63708	    5121.2	y (8) (1+)
1246.64233	    4301.3
1283.60522	    2689.4
1368.65552	    8397.3	c (8) (1+)
1369.65637	    6052.3	c+1 (8) (1+)
1370.65015	    2601.3
1385.72473	    5118.8	z (9) (1+)
1386.72949	   20823.2	z+1 (9) (1+)
1387.72827	   15430.6	z+2 (9) (1+)
1388.73340	    3835.3
1389.73376	    2261.5
1392.65588	    1427.7
1467.72534	   15772.2	c (9) (1+)
1468.72656	   13155.5	c+1 (9) (1+)
1469.73364	    3729.1
1513.78906	    1260.4	z (10) (1+)
1514.78870	    6647.1	z+1 (10) (1+)
1515.78760	    4534.1	z+2 (10) (1+)
1516.78162	    2169.2
1538.76050	    9862.0	c (10) (1+)
1539.77039	    8498.7	c+1 (10) (1+)
1540.77063	    3605.1
1628.82739	   27437.8	z+1 (11) (1+)
1629.82996	   21919.0	z+2 (11) (1+)
1630.83557	    9950.7
1631.83154	    2934.9
1637.83191	    6749.8	c (11) (1+)
1638.83069	    8271.0	c+1 (11) (1+)
1639.84509	    3840.7
1640.84167	    2338.3
1748.94836	    4755.1
1749.95642	    5539.3
1750.97815	    4667.3
1756.86572	    1708.5	z (12) (1+)
1757.87268	    7689.3	z+1 (12) (1+)
1758.87183	    5674.4	z+2 (12) (1+)
1759.87097	    3707.4
1760.86938	    1274.7
1799.88831	    2317.1	c-1 (12) (1+)
1800.88904	    9746.7	c (12) (1+)
1801.89441	    6194.5	c+1 (12) (1+)
1802.89917	    4992.4
1887.93787	    3556.5	c (13) (1+)
1888.92676	    4472.0	c+1 (13) (1+)
1889.92676	    1552.7
1890.96802	    1741.3
1968.00110	    2934.0	z+1 (14) (1+)
1969.01038	    1818.6	z+2 (14) (1+)
1970.01917	    2708.9
1987.98657	    2009.9
1988.99902	    1300.7
