# Supplementary material for: A Strategy for O-Glycoproteomics of Enveloped Viruses—the O-Glycoproteome of Herpes Simplex Virus Type 1
Source: PLoS Pathog. 2015 Apr 1;11(4):e1004784. doi: 10.1371/journal.ppat.1004784 (PMC4382219; doi:10.1371/journal.ppat.1004784)
Supplement: S1 Dataset — HSV-1 envelope glycoprotein-derived spectra are provided. (ZIP) [file ppat.1004784.s007.zip › data/FIPENQRTVAVYSLK_-2_5_31133.txt]

       m/z	          i	matches
 109.09272	     669.7
 119.41264	     646.4
 146.79425	     573.9
 301.86002	     664.6
 512.64355	     690.5
 901.47449	     871.3	c-1 (7) (1+)
 902.47894	     961.1	c (7) (1+)
 903.48615	     845.5	c+1 (7) (1+)
1367.64856	    1558.3	c-1 (8) (1+)
1368.65369	    2536.7	c (8) (1+)
1369.65808	    1349.7	c+1 (8) (1+)
1385.72327	    3745.5	z (9) (1+)
1386.72900	    5217.5	z+1 (9) (1+)
1387.73169	    2946.2	z+2 (9) (1+)
1466.70996	    1082.6	c-1 (9) (1+)
1467.72607	    2344.6	c (9) (1+)
1468.72913	    1103.4	c+1 (9) (1+)
1469.75439	     688.4
1513.77637	     971.4	z (10) (1+)
1514.78821	    3669.8	z+1 (10) (1+)
1515.79443	    3284.7	z+2 (10) (1+)
1516.79297	    1013.7
1538.76453	    1936.4	c (10) (1+)
1627.82898	    3412.1	z (11) (1+)
1628.82971	   14628.7	z+1 (11) (1+)
1629.83301	   11218.9	z+2 (11) (1+)
1630.83594	    5553.8
1631.84155	     936.5
1643.84106	     922.3	y (11) (1+)
1644.84729	    1330.6
1645.86597	     894.1
1692.53821	     652.2
1746.95898	    1265.7
1747.95129	    1222.0
1748.95544	     886.4
1749.96960	    1306.4
1750.97668	    1443.0
1751.98889	     762.2
1756.87085	    4036.3	z (12) (1+)
1757.86865	    4731.1	z+1 (12) (1+)
1758.87939	    3508.0	z+2 (12) (1+)
1759.86462	    1686.1
1764.94336	    1607.4
1765.95496	    2238.3
1766.97119	    1656.4
1772.90564	     903.5	y (12) (1+)
1799.88171	    1085.0	c-1 (12) (1+)
1887.92493	     969.7	c (13) (1+)
1952.04272	    1008.2
1953.03650	    1580.7
1954.04114	    1173.6
1967.00769	    2505.2	z (14) (1+)
1968.02100	    2326.6	z+1 (14) (1+)
1969.04224	    2699.3	z+2 (14) (1+)
1970.02722	    1159.6
