# Supplementary material for: A Strategy for O-Glycoproteomics of Enveloped Viruses—the O-Glycoproteome of Herpes Simplex Virus Type 1
Source: PLoS Pathog. 2015 Apr 1;11(4):e1004784. doi: 10.1371/journal.ppat.1004784 (PMC4382219; doi:10.1371/journal.ppat.1004784)
Supplement: S1 Dataset — HSV-1 envelope glycoprotein-derived spectra are provided. (ZIP) [file ppat.1004784.s007.zip › data/FIPENQRTVAVYSLK_-2_5_31231.txt]

       m/z	          i	matches
 162.55455	     621.1
 230.91255	     611.0
 263.55325	     700.1
 494.26993	     941.0	z (4) (1+)
 503.26813	     790.5	c-1 (4) (1+)
 593.33972	    1453.6	z (5) (1+)
 664.37622	    2673.1	z (6) (1+)
 665.37549	    1132.0	z+1 (6) (1+)
 737.11255	    1010.5
 763.44666	    1111.6	z (7) (1+)
 803.24792	     688.3
 808.07751	    1257.5
 814.91339	     941.9	z+1 (11) (2+)
 831.60425	     651.4
 848.50153	    1070.3
 858.46918	     679.4
 859.47369	    1927.2
 879.44513	    1345.6	z+1 (12) (2+)
 879.93945	     841.7	z+2 (12) (2+)
 902.48163	    4834.2	c (7) (1+)
 903.48651	    2370.3	c+1 (7) (1+)
 944.47131	     706.5	c (13) (2+)
 968.51526	     999.6
 969.02148	    1213.7
 977.02649	     928.1
 978.03528	     743.6
 984.01636	    1356.9	z (14) (2+)
 985.02728	     858.8	z+2 (14) (2+)
 985.53967	     907.1
1229.62378	    2547.6	z (8) (1+)
1230.62891	    2244.0	z+1 (8) (1+)
1291.64832	     674.1
1368.66370	    1978.1	c (8) (1+)
1369.66357	    1417.3	c+1 (8) (1+)
1385.74109	     724.5	z (9) (1+)
1386.72925	    3554.5	z+1 (9) (1+)
1387.73682	    2536.6	z+2 (9) (1+)
1419.58936	     962.8
1420.10852	    1085.7
1420.62012	     677.7
1420.72571	     760.1
1421.75806	    3458.0
1422.77295	    2614.6
1467.73547	    2586.0	c (9) (1+)
1468.71716	    1479.5
1469.74780	     734.7
1514.79211	     955.5	z+1 (10) (1+)
1515.79736	    1020.7	z+2 (10) (1+)
1538.75671	    1622.5	c (10) (1+)
1539.75305	    1007.0
1594.85559	     797.9
1628.83069	    4832.4	z+1 (11) (1+)
1629.83240	    3473.1	z+2 (11) (1+)
1630.82703	    1496.7
1637.82336	     849.4	c (11) (1+)
1638.83887	    1613.0	c+1 (11) (1+)
1748.93896	     658.0
1749.97827	    1195.2
1757.87109	    2165.2	z+1 (12) (1+)
1800.90271	    1394.6	c (12) (1+)
1801.89856	    1030.1	c+1 (12) (1+)
1802.90369	     735.1
1844.41772	     735.0
1860.37720	     784.6
1887.91309	    1093.5
1889.92834	     799.8
1968.01379	     917.8	z+1 (14) (1+)
1969.00171	     791.1
