# Supplementary material for: A Strategy for O-Glycoproteomics of Enveloped Viruses—the O-Glycoproteome of Herpes Simplex Virus Type 1
Source: PLoS Pathog. 2015 Apr 1;11(4):e1004784. doi: 10.1371/journal.ppat.1004784 (PMC4382219; doi:10.1371/journal.ppat.1004784)
Supplement: S1 Dataset — HSV-1 envelope glycoprotein-derived spectra are provided. (ZIP) [file ppat.1004784.s007.zip › data/FIPENQRTVAVYSLK_-2_5_59368.txt]

       m/z	          i	matches
 136.36328	     918.7
 294.18997	    1001.5
 332.21466	    1876.5	z+1 (3) (1+)
 493.98190	    1026.0
 494.27130	    5425.5	z (4) (1+)
 495.27527	    1109.4	z+1 (4) (1+)
 503.27124	    3023.8	c-1 (4) (1+)
 504.27560	    1556.5	c (4) (1+)
 593.33795	    3785.1	z (5) (1+)
 664.37616	    7218.1	z (6) (1+)
 665.37860	    1886.4	z+1 (6) (1+)
 746.37891	    2643.5	c (6) (1+)
 763.44379	    4093.5	z (7) (1+)
 764.44568	    1036.2	z+1 (7) (1+)
 814.41663	    1320.1	z (11) (2+)
 814.91962	    1866.8	z+1 (11) (2+)
 815.91553	    1128.6
 848.49707	    2891.5
 858.46436	    3870.0
 859.47198	    3363.9
 860.48138	    1733.1
 879.44055	    3631.9	z+1 (12) (2+)
 879.94238	    4252.6	z+2 (12) (2+)
 880.44897	    1022.8
 883.48059	    1034.2
 902.48059	   12851.3	c (7) (1+)
 903.48444	    5115.3	c+1 (7) (1+)
 904.48877	    1168.5
 944.46259	    1457.5	c (13) (2+)
 944.96008	    1508.1	c+1 (13) (2+)
 968.51166	    2012.4
 969.01801	    1675.1
 969.51233	    1325.8
 976.52423	    1709.4
 977.02563	    2623.7
 977.51965	    1845.9
 984.00226	    2964.7	z (14) (2+)
 984.50787	    2662.1	z+1 (14) (2+)
 985.01733	    1709.7	z+2 (14) (2+)
 985.51581	    1238.2
 986.02496	    1652.5
 991.01068	    1443.9
 991.50903	    1131.4
1028.02942	    1786.8
1229.62085	    6535.3	z (8) (1+)
1230.62122	    4122.7	z+1 (8) (1+)
1231.62598	    1427.9	z+2 (8) (1+)
1245.63770	    3649.6	y (8) (1+)
1368.65247	    5156.4	c (8) (1+)
1369.66003	    3292.7	c+1 (8) (1+)
1385.72070	    3130.6	z (9) (1+)
1386.72693	   12537.5	z+1 (9) (1+)
1387.73059	    6797.6	z+2 (9) (1+)
1388.72900	    3523.5
1420.70313	    1866.2
1467.72424	    7724.2	c (9) (1+)
1468.72668	    5720.6	c+1 (9) (1+)
1469.72986	    2712.5
1514.77820	    2294.2	z+1 (10) (1+)
1515.79688	    3257.7	z+2 (10) (1+)
1538.76086	    6594.3	c (10) (1+)
1539.75671	    5030.3
1627.84021	    1517.5	z (11) (1+)
1628.82800	   13434.4	z+1 (11) (1+)
1629.83484	   10634.2	z+2 (11) (1+)
1630.84448	    5278.1
1637.82788	    3992.6	c (11) (1+)
1638.83203	    1951.3	c+1 (11) (1+)
1639.83472	    2061.4
1640.81934	    1041.8
1748.94543	    1670.5
1749.95728	    3641.7
1750.95911	    1579.4
1751.96826	    1056.1
1757.87122	    4329.4	z+1 (12) (1+)
1758.87744	    2866.3	z+2 (12) (1+)
1759.88403	    2324.8
1800.89038	    6462.2	c (12) (1+)
1801.89111	    4729.3	c+1 (12) (1+)
1802.87976	    2055.4
1829.22876	    1219.4
1887.96301	    1753.0
1888.93140	    2735.3	c+1 (13) (1+)
1889.91211	    1357.7
1969.03052	    1406.6	z+2 (14) (1+)
