# Supplementary material for: A Strategy for O-Glycoproteomics of Enveloped Viruses—the O-Glycoproteome of Herpes Simplex Virus Type 1
Source: PLoS Pathog. 2015 Apr 1;11(4):e1004784. doi: 10.1371/journal.ppat.1004784 (PMC4382219; doi:10.1371/journal.ppat.1004784)
Supplement: S1 Dataset — HSV-1 envelope glycoprotein-derived spectra are provided. (ZIP) [file ppat.1004784.s007.zip › data/FIPENQRTVAVYSLK_-2_5_59388.txt]

       m/z	          i	matches
 115.13432	     426.3
 190.40746	     393.9
 481.98322	     409.8
 514.92670	     424.5
 635.50903	     417.8
 902.48529	     581.3	c (7) (1+)
 903.48169	     509.6	c+1 (7) (1+)
1284.24915	     429.4
1290.66589	     447.6
1367.65540	    1192.3	c-1 (8) (1+)
1368.66248	    1172.3	c (8) (1+)
1369.66492	     878.2	c+1 (8) (1+)
1385.72437	    2056.1	z (9) (1+)
1386.72864	    3322.1	z+1 (9) (1+)
1387.72937	    1864.5	z+2 (9) (1+)
1466.72156	     924.1	c-1 (9) (1+)
1467.71802	    1397.5	c (9) (1+)
1468.72192	     699.0	c+1 (9) (1+)
1514.78552	    2419.2	z+1 (10) (1+)
1515.79578	    1671.5	z+2 (10) (1+)
1516.79614	     894.4
1537.76001	     492.8	c-1 (10) (1+)
1538.76257	     928.5	c (10) (1+)
1627.82507	    2595.4	z (11) (1+)
1628.82727	   10866.0	z+1 (11) (1+)
1629.83069	    7099.0	z+2 (11) (1+)
1630.83667	    3484.2
1631.83521	     595.3
1638.83130	     443.4	c+1 (11) (1+)
1643.83972	    1419.6	y (11) (1+)
1644.84741	    1047.4
1645.83984	     556.2
1735.92407	     416.5
1747.96313	     551.4
1748.95874	     901.3
1749.95740	    1183.4
1750.97974	     742.3
1751.96692	     520.6
1756.86633	    1938.3	z (12) (1+)
1757.86719	    2881.3	z+1 (12) (1+)
1758.87219	    2832.7	z+2 (12) (1+)
1759.86865	    1091.8
1764.94580	    1576.9
1765.96472	    1547.8
1766.94873	     767.5
1767.91321	     427.6
1799.88623	     580.4	c-1 (12) (1+)
1800.88477	    1108.3	c (12) (1+)
1952.02368	    1334.2
1953.04858	     709.0
1954.02747	     569.9
1967.00098	     922.3	z (14) (1+)
1968.00537	    2079.7	z+1 (14) (1+)
1969.03308	    1237.3	z+2 (14) (1+)
1970.04578	    1398.2
1971.04846	     471.0
