# Supplementary material for: A Strategy for O-Glycoproteomics of Enveloped Viruses—the O-Glycoproteome of Herpes Simplex Virus Type 1
Source: PLoS Pathog. 2015 Apr 1;11(4):e1004784. doi: 10.1371/journal.ppat.1004784 (PMC4382219; doi:10.1371/journal.ppat.1004784)
Supplement: S1 Dataset — HSV-1 envelope glycoprotein-derived spectra are provided. (ZIP) [file ppat.1004784.s007.zip › data/FIPENQRTVAVYSLK_-2_5_59522.txt]

       m/z	          i	matches
 230.44521	     300.4
 305.91376	     277.0
 322.16324	     292.2
 384.74673	     260.9
 494.27145	     320.6	z (4) (1+)
 503.27277	     299.0	c-1 (4) (1+)
 593.33905	     571.4	z (5) (1+)
 664.37555	     846.1	z (6) (1+)
 747.37811	     293.4	c+1 (6) (1+)
 763.44519	     275.6	z (7) (1+)
 858.47119	     463.6
 859.47980	     448.9
 879.44135	     467.9	z+1 (12) (2+)
 880.44482	     434.5
 902.48169	    1616.7	c (7) (1+)
 903.48572	     659.0	c+1 (7) (1+)
 944.72534	     283.5
 968.49921	     279.0
 977.02197	     417.5
 984.50201	     416.4	z+1 (14) (2+)
 985.02435	     456.8	z+2 (14) (2+)
 998.05798	     281.3
1229.61853	     712.9	z (8) (1+)
1245.65356	     278.1	y (8) (1+)
1368.65613	     602.4	c (8) (1+)
1369.65991	     322.7	c+1 (8) (1+)
1385.71570	     595.0	z (9) (1+)
1386.73206	    1247.0	z+1 (9) (1+)
1387.72888	     523.2	z+2 (9) (1+)
1421.73499	     530.9
1467.71924	     640.0	c (9) (1+)
1468.73926	     385.4	c+1 (9) (1+)
1514.79517	     369.8	z+1 (10) (1+)
1538.77490	     363.8	c (10) (1+)
1539.75940	     668.1	c+1 (10) (1+)
1540.75488	     360.3
1628.83276	    1416.4	z+1 (11) (1+)
1629.84082	    1213.7	z+2 (11) (1+)
1630.82703	     482.4
1637.83887	     481.7	c (11) (1+)
1638.83606	     612.4	c+1 (11) (1+)
1757.87231	     722.3	z+1 (12) (1+)
1758.86377	     300.6
1800.89026	     527.3	c (12) (1+)
1888.91113	     323.8
