# Supplementary material for: A Strategy for O-Glycoproteomics of Enveloped Viruses—the O-Glycoproteome of Herpes Simplex Virus Type 1
Source: PLoS Pathog. 2015 Apr 1;11(4):e1004784. doi: 10.1371/journal.ppat.1004784 (PMC4382219; doi:10.1371/journal.ppat.1004784)
Supplement: S1 Dataset — HSV-1 envelope glycoprotein-derived spectra are provided. (ZIP) [file ppat.1004784.s007.zip › data/FIPENQRTVAVYSLK_-2_5_68519.txt]

       m/z	          i	matches
 110.58897	    1701.2
 169.31987	    1513.0
 195.97807	    1568.6
 201.05035	    1537.4
 213.64909	    1511.9
 324.39069	    1645.1
 332.21735	    1978.3	z+1 (3) (1+)
 494.27103	    3928.7	z (4) (1+)
 503.26999	    2625.7	c-1 (4) (1+)
 573.60718	    1589.4
 593.33820	    4278.1	z (5) (1+)
 664.37665	    7019.1	z (6) (1+)
 665.38507	    3609.8	z+1 (6) (1+)
 746.38843	    2555.7	c (6) (1+)
 754.61023	    1915.2
 763.44263	    3001.1	z (7) (1+)
 815.41064	    3084.4	z+2 (11) (2+)
 858.46857	    6406.4
 859.47461	    4989.9
 860.48175	    2459.9
 867.47656	    1917.4
 875.49408	    1661.8
 879.43994	    3384.7	z+1 (12) (2+)
 879.94073	    4854.0	z+2 (12) (2+)
 902.48157	   17199.7	c (7) (1+)
 903.48395	    6089.8	c+1 (7) (1+)
 935.48267	    1735.0	y (13) (2+)
 944.46216	    5192.1	c (13) (2+)
 944.95557	    2313.9	c+1 (13) (2+)
 968.50690	    2522.7
 977.02209	    3234.0
 977.51508	    3108.9
 984.01135	    2936.3	z (14) (2+)
 984.51324	    3963.5	z+1 (14) (2+)
 985.01447	    3037.1	z+2 (14) (2+)
 985.52551	    3025.7
 986.03754	    2173.8
1022.51392	    1833.1
1028.03186	    2641.1
1028.52539	    3546.6
1229.62195	    7461.2	z (8) (1+)
1230.62402	    4897.4	z+1 (8) (1+)
1231.62695	    2465.5	z+2 (8) (1+)
1245.63806	    3786.5	y (8) (1+)
1246.63464	    2783.8
1283.61243	    2228.0
1368.66028	    6825.8	c (8) (1+)
1369.66333	    6086.7	c+1 (8) (1+)
1385.72107	    4356.5	z (9) (1+)
1386.73401	   13130.0	z+1 (9) (1+)
1387.73059	    8676.7	z+2 (9) (1+)
1388.73755	    1929.5
1420.67712	    2341.7
1467.72266	    9606.5	c (9) (1+)
1468.72754	    7474.9	c+1 (9) (1+)
1469.72510	    2140.3
1514.77673	    3044.2	z+1 (10) (1+)
1515.79041	    2578.0	z+2 (10) (1+)
1538.76208	    7625.1	c (10) (1+)
1539.77087	    5738.3	c+1 (10) (1+)
1628.83057	   20810.6	z+1 (11) (1+)
1629.83179	   12391.0	z+2 (11) (1+)
1630.83667	    5619.5
1637.82336	    6473.1	c (11) (1+)
1638.83276	    3838.6	c+1 (11) (1+)
1639.83203	    4386.5
1748.93701	    2943.7
1749.97131	    3383.4
1751.96521	    1891.6
1757.87012	    5850.4	z+1 (12) (1+)
1758.87158	    3196.6	z+2 (12) (1+)
1799.87561	    1941.8	c-1 (12) (1+)
1800.89795	    6873.5	c (12) (1+)
1801.90125	    4614.7	c+1 (12) (1+)
1802.90271	    1744.1
1887.93445	    1876.4	c (13) (1+)
1889.89478	    1773.7
1969.03809	    1848.9	z+2 (14) (1+)
1970.02808	    2080.4
