# Supplementary material for: A Strategy for O-Glycoproteomics of Enveloped Viruses—the O-Glycoproteome of Herpes Simplex Virus Type 1
Source: PLoS Pathog. 2015 Apr 1;11(4):e1004784. doi: 10.1371/journal.ppat.1004784 (PMC4382219; doi:10.1371/journal.ppat.1004784)
Supplement: S1 Dataset — HSV-1 envelope glycoprotein-derived spectra are provided. (ZIP) [file ppat.1004784.s007.zip › data/FIPENQRTVAVYSLK_-2_5_68528.txt]

       m/z	          i	matches
 109.36920	     274.7
 833.99091	     314.7
 901.47003	     553.7	c-1 (7) (1+)
 902.47620	    1220.8	c (7) (1+)
 903.48712	     523.5	c+1 (7) (1+)
1362.44543	     308.6
1367.64868	    1699.1	c-1 (8) (1+)
1368.65210	    1871.5	c (8) (1+)
1369.65625	    1080.7	c+1 (8) (1+)
1370.66357	     329.9
1385.71960	    2713.9	z (9) (1+)
1386.72766	    5079.3	z+1 (9) (1+)
1387.72791	    2928.1	z+2 (9) (1+)
1388.72705	     865.9
1448.76660	     404.4
1466.70959	     949.9	c-1 (9) (1+)
1467.72253	    1743.3	c (9) (1+)
1468.72485	    1460.2	c+1 (9) (1+)
1470.71692	     350.1
1513.79187	     843.2	z (10) (1+)
1514.78906	    3260.6	z+1 (10) (1+)
1515.78943	    2453.4	z+2 (10) (1+)
1516.79187	     999.9
1537.75647	    1184.6	c-1 (10) (1+)
1538.76318	    1363.8	c (10) (1+)
1539.75891	     751.3	c+1 (10) (1+)
1540.75562	     363.3
1627.82361	    3138.1	z (11) (1+)
1628.82776	   13995.7	z+1 (11) (1+)
1629.83179	   10638.9	z+2 (11) (1+)
1630.83435	    5325.4
1631.82983	    1475.9
1636.83105	     913.4	c-1 (11) (1+)
1637.81848	    1100.0	c (11) (1+)
1643.83826	    1677.0	y (11) (1+)
1644.83789	    1726.7
1645.83691	     785.4
1731.94763	     388.5
1732.93848	     336.8
1741.87561	     449.1
1746.94238	     724.5
1747.93677	     885.3
1748.95593	    1304.5
1749.96069	    1772.8
1750.96509	    1396.2
1751.97412	     557.1
1756.86389	    3390.2	z (12) (1+)
1757.86694	    5380.1	z+1 (12) (1+)
1758.87158	    3200.7	z+2 (12) (1+)
1759.86890	    1548.5
1760.87512	     548.8
1764.94995	    2176.8
1765.95837	    2116.6
1766.96851	    1519.9
1767.94604	     458.0
1799.87634	     795.5	c-1 (12) (1+)
1800.88867	    1094.4	c (12) (1+)
1801.88770	     919.3
1802.90149	     462.4
1887.92712	     586.7	c (13) (1+)
1888.92468	     746.8	c+1 (13) (1+)
1889.91089	     354.0
1935.01746	     419.4
1936.02454	     418.2
1936.98169	     308.8
1951.01379	     448.9
1952.02429	     867.7
1953.02600	    1147.3
1954.03455	    1210.8
1955.03796	     549.3
1967.00049	    1647.3	z (14) (1+)
1968.00928	    2917.2	z+1 (14) (1+)
1969.03259	    2504.2	z+2 (14) (1+)
1970.03699	    1837.5
1971.03894	     964.3
1972.04138	     356.6
