# Supplementary material for: A Strategy for O-Glycoproteomics of Enveloped Viruses—the O-Glycoproteome of Herpes Simplex Virus Type 1
Source: PLoS Pathog. 2015 Apr 1;11(4):e1004784. doi: 10.1371/journal.ppat.1004784 (PMC4382219; doi:10.1371/journal.ppat.1004784)
Supplement: S1 Dataset — HSV-1 envelope glycoprotein-derived spectra are provided. (ZIP) [file ppat.1004784.s007.zip › data/FIPENQRTVAVYSLK_-2_5_68652.txt]

       m/z	          i	matches
 494.27213	    2065.8	z (4) (1+)
 503.26917	    1658.8	c-1 (4) (1+)
 593.34143	    2342.0	z (5) (1+)
 664.37671	    3525.6	z (6) (1+)
 665.38159	    1299.5	z+1 (6) (1+)
 746.38013	    1099.4	c (6) (1+)
 763.44812	    2202.7	z (7) (1+)
 848.49329	    1628.1
 858.46912	    2043.9
 859.47260	    2484.7
 866.97284	    1442.4
 879.43976	    1857.2	z+1 (12) (2+)
 879.93201	    1200.3	z+2 (12) (2+)
 902.48016	    6032.0	c (7) (1+)
 903.48224	    3389.8	c+1 (7) (1+)
 968.51031	    1056.2
 984.52246	    1294.5	z+1 (14) (2+)
1229.61877	    2493.3	z (8) (1+)
1230.62256	    1639.5	z+1 (8) (1+)
1245.64392	    1742.6	y (8) (1+)
1246.63611	     990.5
1368.65723	    2404.7	c (8) (1+)
1369.66870	    1226.5	c+1 (8) (1+)
1385.73157	    1337.8	z (9) (1+)
1386.73035	    5111.4	z+1 (9) (1+)
1387.72974	    3261.2	z+2 (9) (1+)
1388.74329	    1243.0
1467.72009	    4565.6	c (9) (1+)
1468.73376	    1174.9	c+1 (9) (1+)
1514.77539	    1543.1	z+1 (10) (1+)
1538.75537	    2709.2	c (10) (1+)
1539.75964	    2476.8	c+1 (10) (1+)
1628.82678	    8232.1	z+1 (11) (1+)
1629.82190	    5680.8
1630.84412	    1715.7
1637.83533	    1965.7	c (11) (1+)
1638.83838	    1941.5	c+1 (11) (1+)
1749.95117	    1180.0
1750.97937	     894.8
1757.88257	    2374.9	z+1 (12) (1+)
1758.89307	    1772.3	z+2 (12) (1+)
1799.86914	    1338.2
1800.87292	    1398.7
1802.86743	    1146.5
1887.92688	    1537.6	c (13) (1+)
1967.98999	     929.7
1969.03503	    1083.4	z+2 (14) (1+)
