# Supplementary material for: A Strategy for O-Glycoproteomics of Enveloped Viruses—the O-Glycoproteome of Herpes Simplex Virus Type 1
Source: PLoS Pathog. 2015 Apr 1;11(4):e1004784. doi: 10.1371/journal.ppat.1004784 (PMC4382219; doi:10.1371/journal.ppat.1004784)
Supplement: S1 Dataset — HSV-1 envelope glycoprotein-derived spectra are provided. (ZIP) [file ppat.1004784.s007.zip › data/FIPENQRTVAVYS_-2_7_264570.txt]

       m/z	          i	matches
 520.57446	     172.3
 901.47852	     308.4	c-1 (7) (1+)
 902.47534	     372.7	c (7) (1+)
1100.47656	     178.6
1144.54724	    1688.5	z (7) (1+)
1145.54968	    1978.5	z+1 (7) (1+)
1146.55994	     782.3	z+2 (7) (1+)
1272.60303	     658.6	z (8) (1+)
1273.61060	    1944.5	z+1 (8) (1+)
1274.61426	     757.5	z+2 (8) (1+)
1275.60620	     282.7
1288.61414	     288.1	y (8) (1+)
1367.64832	     918.9	c-1 (8) (1+)
1368.65845	    1121.5	c (8) (1+)
1369.66089	     544.4	c+1 (8) (1+)
1370.64563	     260.6
1386.63379	     425.9	z (9) (1+)
1387.64954	    1818.7	z+1 (9) (1+)
1388.65613	    1003.1	z+2 (9) (1+)
1418.15002	     259.8
1466.71948	     633.3	c-1 (9) (1+)
1467.72632	    1019.1	c (9) (1+)
1468.73364	     533.3	c+1 (9) (1+)
1489.82678	     192.1
1497.66235	     314.7
1498.67554	     440.9
1499.69153	     216.2
1508.79492	     435.7
1509.79407	     575.1
1510.79541	     191.7
1516.69568	     578.8	z+1 (10) (1+)
1523.78040	     408.5
1524.77441	     445.5
1537.75488	     199.1	c-1 (10) (1+)
1538.74866	     489.3
1628.75330	     205.6	y (11) (1+)
1637.82825	     643.2	c (11) (1+)
1638.83228	     621.0	c+1 (11) (1+)
1664.82031	     214.0
1694.84448	     341.5
1695.82935	     238.2
1709.85120	     962.8
1710.85291	    1212.5
1711.85535	    1382.3
1712.85852	     571.7
1725.83081	     512.2	z (12) (1+)
1726.83044	     704.9	z+1 (12) (1+)
1727.84167	     602.8	z+2 (12) (1+)
1728.86731	     551.8
1729.87036	     224.8
1730.87170	     216.4
1756.86987	     197.5
1757.86719	     219.1
1800.88953	    1555.0	c (12) (1+)
1801.88513	    1267.0
1802.89624	     633.6
