# Supplementary material for: A Strategy for O-Glycoproteomics of Enveloped Viruses—the O-Glycoproteome of Herpes Simplex Virus Type 1
Source: PLoS Pathog. 2015 Apr 1;11(4):e1004784. doi: 10.1371/journal.ppat.1004784 (PMC4382219; doi:10.1371/journal.ppat.1004784)
Supplement: S1 Dataset — HSV-1 envelope glycoprotein-derived spectra are provided. (ZIP) [file ppat.1004784.s007.zip › data/GADLAEPTHPHVGAPPHAPPTHGALR_-2_16_752531.txt]

       m/z	          i	matches
 110.57514	     342.6
 126.05457	    5825.9
 127.03866	     675.0
 129.06548	    2308.3	b (2) (1+)
 138.05453	    5774.0
 144.06516	    6398.7
 145.06879	     309.3
 150.52289	     300.4
 155.08095	     310.2
 157.13287	     573.9
 168.06514	    3463.2
 172.10741	     415.5
 173.09158	    1553.3
 175.11827	     474.0	y (1) (1+)
 185.12778	    1087.9	y (5) (3+)
 186.07562	   16861.0
 187.07080	     528.0
 187.07915	     878.9
 201.08643	    1338.9
 201.12271	    3918.9
 202.12648	     574.3
 204.08607	   13845.2
 205.08960	     979.6
 229.11745	    1914.2
 235.11690	     437.2
 244.09207	   15309.8	b (3) (1+)
 245.09578	    1171.0
 270.10818	     391.8	b (6) (2+)-H2O
 286.10321	     383.7
 298.78046	     296.4
 300.15442	    1920.0
 304.17496	     360.3
 312.15411	     648.2
 315.12872	    1472.6
 329.18106	    3734.9
 330.18323	     505.8
 336.16522	     876.3
 349.20285	     302.0
 355.07126	     449.6
 355.12436	     356.2
 357.17538	    2819.3	b (4) (1+)
 358.17401	     347.2
 366.13879	    1703.1
 371.19479	     345.9
 373.13547	     396.6
 376.21405	     879.9	y (7) (2+)
 382.20752	     779.2
 383.19443	     655.9	b (16) (4+)-H2O
 399.20374	     368.5
 399.70789	     304.0
 400.21829	    2006.4	y (16) (4+)-NH3
 403.20786	     731.2	b (12) (3+)-H2O
 410.19995	     478.1	b (5) (1+)-H2O
 415.73563	     318.7
 416.25925	     664.6	y (4) (1+)
 417.56259	     775.9	y (12) (3+)
 417.89868	     303.7
 424.73874	   18298.6	y (8) (2+)
 425.24017	    8286.9
 425.74277	    1955.9
 426.16107	     380.8
 428.21274	    3417.1	b (13) (3+), b (5) (1+)
 428.73148	     554.4	y (17) (4+)
 428.98621	     415.8
 429.21356	     526.8
 447.19882	     393.3
 447.73392	     459.5
 458.94876	     306.3
 460.25937	    1862.4	y (14) (3+), y (9) (2+)
 460.75790	    1103.0
 462.24475	     432.8
 468.21320	     318.6
 481.58124	     310.8
 486.21594	     342.2	b (10) (2+)-H2O
 499.24448	     314.1
 503.26813	     371.0
 508.02081	     368.6	y (20) (4+)-H2O
 508.26291	    1213.1	y (20) (4+)-NH3
 508.59399	     952.4
 508.93155	     379.7
 512.52209	    2149.7	y (20) (4+)
 512.77283	    2738.0
 513.02399	    2361.6
 513.27570	     410.5
 518.23267	     446.4
 518.26483	     505.3
 521.93671	     855.6
 522.27069	    1298.9
 528.78558	     507.1	y (10) (2+)
 529.26147	     374.3
 536.24078	     819.7
 539.24762	     453.7	b (6) (1+)-H2O
 540.28210	    1555.8	y (21) (4+)-H2O
 540.53009	    1551.6	y (21) (4+)-NH3
 540.78284	    1369.8
 541.28265	     430.1
 545.28369	     421.5
 547.77527	     376.0	b (22) (4+)
 550.78717	     758.9
 557.25281	    1354.6	b (6) (1+)
 562.27728	     433.2	b (17) (3+)
 562.54065	     695.0	y (22) (4+)
 562.79370	    1062.6
 563.03693	     353.9
 563.29236	     782.3
 563.54443	     695.2
 563.79358	     687.5
 564.78729	    2239.6
 565.28833	    1080.5	y (17) (3+)-H2O
 565.79193	     463.8
 566.97443	     370.4
 571.30768	    1285.8	y (17) (3+)
 571.64087	     847.3
 571.97601	     570.9
 577.30878	     716.6	y (11) (2+)
 577.81262	     334.0
 590.81354	     746.5	y (23) (4+)
 591.06885	     719.1
 591.29565	     675.9
 592.80505	     624.8
 592.83228	     650.0
 593.03229	     358.4
 593.19464	     400.3
 593.25159	     563.3
 593.28833	    1283.3
 593.32263	     612.7
 593.37891	     909.8
 593.62073	     356.5
 593.80811	     650.4
 593.91132	     448.3
 594.26367	     556.2
 594.37848	     493.3
 594.64575	     373.5
 594.83447	     530.1
 594.87146	     504.4
 595.31537	    1675.8
 595.35657	     708.1
 595.58691	     323.7
 595.65253	     364.4
 600.30597	    3593.4
 600.80627	    2327.6
 601.30688	    1319.4
 601.49774	     621.1
 601.55292	     345.5
 601.69336	     720.9
 601.80817	     385.0
 601.90100	     677.7
 606.30200	     674.2
 611.32593	     362.4	y (18) (3+)-NH3
 616.99347	    1286.3	y (18) (3+)
 617.32788	     757.0	y (12) (2+)-NH3
 617.66199	     610.4
 619.57129	     614.1	y (24) (4+)
 619.81854	     349.8
 620.07257	     828.6
 620.30170	     790.0
 620.80591	    1054.4
 625.83923	    5050.9	y (12) (2+)
 626.33984	    3589.6
 626.78821	     332.6
 626.84424	    1567.7
 629.81091	     454.5
 638.49609	     603.1
 642.31592	     399.6
 643.08282	     347.2
 647.08960	     360.8
 647.33167	     499.1
 647.58374	     876.7
 647.83582	     542.6
 650.67542	     757.3	y (19) (3+), b (20) (3+)
 650.83240	     941.4
 651.00830	     496.0
 651.33484	     543.0
 651.58105	     911.9
 651.83624	    1470.8
 652.09302	     333.5
 652.33191	     845.2
 652.82666	     357.6	y (13) (2+)-NH3
 655.81958	    1679.9
 656.31915	    1051.8
 656.82422	     647.9
 664.82617	    3711.1
 665.32837	    2178.5
 665.82788	    1004.9
 666.33752	     391.7
 677.02551	     913.3	y (20) (3+)-H2O
 677.36243	     722.0	y (20) (3+)-NH3
 677.68805	     458.5
 683.02747	   24969.0	y (20) (3+)
 683.36127	   32049.2
 683.69440	   21250.5
 684.02899	    6897.0
 684.36438	    2145.1
 686.34674	     430.4
 686.85999	     325.9
 689.86749	    1934.5	y (14) (2+)
 690.36810	     803.1
 690.86365	     462.8
 700.34363	    4031.9
 700.84406	    2671.0
 701.34894	    1009.5
 701.85571	     382.4
 720.03790	   10499.7	y (21) (3+)-H2O
 720.37164	    9722.1	y (21) (3+)-NH3
 720.70618	    7423.3
 721.03925	    2738.2
 721.37726	    1535.7
 726.04108	    8064.2	y (21) (3+)
 726.37567	    8238.2
 726.70874	    7406.1
 727.04181	    2284.6
 727.37738	    1042.4
 737.71484	     657.7
 738.04980	     545.7
 739.40430	     652.3	y (15) (2+)
 739.90308	     825.3
 740.40826	     440.4
 743.71790	    1207.2	y (22) (3+)-H2O
 744.04926	    1639.0	y (22) (3+)-NH3
 744.38885	     690.6
 744.71808	     474.0
 749.72052	   21767.6	y (22) (3+)
 750.05377	   27931.7
 750.38831	   19269.4
 750.72241	   10217.9
 751.05774	    4460.8
 751.37006	     564.9
 751.42700	    1817.3	y (7) (1+)
 751.61658	     498.0
 751.87262	     963.3
 752.12213	     737.7
 752.41400	     875.0
 756.88220	     606.8
 757.39258	     700.1
 787.41681	    3244.3	y (23) (3+)
 787.74841	    4088.0
 788.08356	    3286.4
 788.41730	    1440.5
 797.40204	    1025.1
 801.40308	     355.8
 807.93414	     787.2	y (16) (2+)
 814.40332	     871.3
 814.90637	     511.8
 817.41852	     370.4
 818.06879	     378.8
 820.08563	     741.9	y (24) (3+)-NH3
 820.41516	     781.6
 820.76141	     340.4
 825.75714	    3228.9	y (24) (3+)
 826.09137	    5010.3
 826.42407	    4171.3
 826.75732	    2059.9
 827.08960	     503.1
 833.36786	     349.3
 842.91296	     586.4	b (17) (2+)
 843.40869	     684.8
 843.91516	     365.5
 848.47015	   11832.9	y (8) (1+)
 849.47308	    5624.5
 850.47827	     814.5
 856.45752	    6408.7	y (17) (2+)
 856.95990	    5442.9
 857.45831	    3331.6
 857.96466	     885.0
 864.43884	     403.0
 868.44293	    1417.4
 868.77386	    1113.9
 869.11060	    1671.6
 869.45654	     441.4
 869.77820	     686.8
 878.42731	     889.5	b (18) (2+)
 878.92352	     509.8
 919.50476	    2611.9	y (9) (1+)
 920.50946	    1089.4
 924.98578	     621.3	y (18) (2+)
 925.46948	     453.1
 997.48248	     693.8
 998.47778	     524.8
1024.03455	    1949.8	y (20) (2+)
1024.53931	    2897.9
1025.04102	    1424.2
1025.53784	     656.7
1056.55896	     431.3	y (10) (1+)
1089.05737	     497.4
1089.56128	     528.0
1104.05408	     331.0
1124.07861	     581.2	y (22) (2+)
1124.57983	     837.6
1125.08093	     657.4
1125.57751	     457.5
1128.56665	     398.0
1153.61890	     775.3	y (11) (1+)
1154.62134	     453.0
1199.60486	     927.5
1200.60632	    1057.6
1328.64844	     399.8
1399.69202	     393.4
1400.70044	     377.6
1494.13940	     349.3
1626.43176	     370.1
