# Supplementary material for: A Strategy for O-Glycoproteomics of Enveloped Viruses—the O-Glycoproteome of Herpes Simplex Virus Type 1
Source: PLoS Pathog. 2015 Apr 1;11(4):e1004784. doi: 10.1371/journal.ppat.1004784 (PMC4382219; doi:10.1371/journal.ppat.1004784)
Supplement: S1 Dataset — HSV-1 envelope glycoprotein-derived spectra are provided. (ZIP) [file ppat.1004784.s007.zip › data/GADLAEPTHPHVGAPPHAPPTHGALR_-2_16_752539.txt]

       m/z	          i	matches
 126.05465	    2024.7
 127.03819	     159.2
 129.06543	     296.7	b (2) (1+)
 138.05470	    2737.5
 144.06526	    2332.7
 155.23706	     158.8
 168.06523	    2171.4
 168.19992	     165.8
 175.11821	     171.8
 185.12825	     240.5	y (5) (3+)
 186.07584	    9505.2
 187.07919	     735.3
 201.08626	     262.4
 201.12210	     327.2
 204.08627	   10866.0
 205.09026	     759.2
 229.11797	     205.5
 239.11250	     162.9
 244.09227	    4269.7	b (3) (1+)
 245.09628	     482.1
 274.18765	     235.2
 300.15561	     323.2
 315.12964	     460.6
 329.18146	    1220.8
 336.16711	     243.9
 357.17633	    1452.1	b (4) (1+)
 358.18359	     199.8
 366.13846	    2394.8
 367.14139	     310.5
 373.13574	     174.4
 376.21304	     211.6	y (7) (2+)
 382.21005	     257.0
 383.19260	     272.6	b (16) (4+)-H2O
 400.21780	     913.2	y (16) (4+)-NH3
 403.20740	     379.1	b (12) (3+)-H2O
 410.20386	     185.1
 424.73959	    5346.8	y (8) (2+)
 425.24100	    2391.4
 425.74265	     664.7
 426.16113	     393.7
 428.21292	    1507.1	b (13) (3+), b (5) (1+)
 429.21631	     298.5
 444.17133	     309.4
 460.25711	     469.0	y (14) (3+), y (9) (2+)
 460.75916	     215.1
 512.22784	     179.8
 528.78290	     267.0	y (10) (2+)
 529.26086	     655.3
 530.25812	     185.1
 539.24255	     268.1	b (6) (1+)-H2O
 557.25507	    1394.6	b (6) (1+)
 558.25592	     317.9
 563.75812	     205.7
 564.78668	     286.8
 571.63715	     193.6
 586.55835	     187.5
 600.30432	     888.8
 600.80768	     522.9
 603.94971	     177.5
 616.98865	     284.3	y (18) (3+)
 617.32758	     414.8	y (12) (2+)-NH3
 617.66516	     219.5
 619.81909	     219.8
 625.84045	    3988.0	y (12) (2+)
 626.34161	    2760.7
 626.84125	     837.2
 627.34772	     177.2
 647.58655	     222.6
 651.00854	     342.3
 651.59149	     304.4	[M+4H] (4+)
 651.83759	     593.0
 655.81854	     209.6
 664.82928	     673.7
 665.32703	     355.1
 673.60559	     222.8
 677.32581	     434.1	b (14) (2+)
 677.83032	     311.9
 678.32825	     231.6	b (21) (3+)-H2O
 680.66107	     179.7
 681.35516	     201.1
 683.02795	    6667.2	y (20) (3+)
 683.29309	     183.4
 683.36273	    7064.8
 683.69574	    5199.2
 683.87616	     207.5
 684.02997	    1783.7
 684.36603	     322.1
 689.87079	     472.8	y (14) (2+)
 690.37115	     402.3
 690.87311	     309.1
 691.01093	     192.7
 693.55353	     202.8
 700.35010	     532.2
 700.84662	     532.0
 701.85535	     190.2
 702.32764	     189.9
 702.57257	     401.6
 702.82324	     359.5
 719.39691	     238.5
 720.03973	    1067.6	y (21) (3+)-H2O
 720.37262	    1645.2	y (21) (3+)-NH3
 720.70764	    1576.0
 721.04224	     489.8
 721.36713	     323.4
 723.45831	     262.4
 725.85864	     399.9	b (15) (2+)
 726.04315	    1734.8	y (21) (3+)
 726.37817	    2233.4
 726.70911	    2065.9
 726.85193	     201.4
 727.04315	     489.3
 728.75391	     176.4
 739.40173	     469.8	y (15) (2+)
 739.90918	     210.5
 741.32922	     206.4
 741.42596	     977.2
 741.67761	    1072.6
 741.81604	     326.0
 741.91913	     364.4
 742.01489	    1658.2
 742.12225	     216.7
 742.29352	     296.3
 742.34814	    1086.6
 742.43915	     531.9
 742.65051	     594.9
 742.80341	     442.3
 742.93231	     613.0
 743.03650	     277.2	b (23) (3+)-H2O
 743.09424	     229.8
 743.30194	     839.7
 743.38165	     188.7
 743.44098	     358.5
 743.78027	     352.1
 743.86633	     539.1
 743.95575	     284.0
 744.05652	     285.3	y (22) (3+)-NH3
 744.22089	     215.2
 744.30566	     322.0
 744.37311	     571.8
 744.42615	     504.1
 744.70264	     211.5
 749.72040	    4785.3	y (22) (3+)
 750.05511	    5549.6
 750.38904	    3729.2
 750.72150	    2266.2
 751.05774	    2182.4
 751.37598	     613.5
 751.43439	     483.3	y (7) (1+)
 751.72546	     547.4
 752.41455	     369.3
 754.90558	     453.5
 767.16840	     199.1
 787.41315	    1167.8	y (23) (3+)
 787.75043	    1831.6
 788.08099	    1207.6
 788.40869	     787.0
 788.76129	     220.0
 793.73663	     326.4
 794.07104	     967.9
 794.40656	     849.3
 797.40375	     284.2
 801.39154	     225.3
 807.93158	     229.7	y (16) (2+)
 808.43219	     258.6
 812.45294	     240.0
 817.41406	     669.4
 817.74512	    1146.5
 818.08411	     643.4
 818.41290	     372.9
 825.75891	    1300.0	y (24) (3+)
 826.09247	    2096.7
 826.42828	    1654.4
 826.76050	     894.1
 827.09375	     250.8
 828.91382	     468.3
 842.91241	    1025.9	b (17) (2+)
 843.41357	    1476.7
 843.91565	     409.1
 848.47137	    5468.0	y (8) (1+)
 849.47632	    2273.8
 850.47925	     500.1
 855.43329	     181.3
 856.45941	    2367.2	y (17) (2+)
 856.96332	    2088.4
 857.09344	     289.3
 857.46307	    1171.6
 857.95929	     570.0
 862.43286	     341.1
 862.77161	     731.4
 863.11139	     489.3
 863.44208	     484.6
 863.77533	     321.5
 864.43848	     442.3
 864.93811	     330.7
 865.43549	     267.5
 868.44495	   14734.0
 868.77881	   20938.8
 869.11255	   16165.5
 869.44672	    8212.8
 869.78021	    2937.9
 877.83221	     204.9
 878.42908	    2394.1	b (18) (2+)
 878.93018	    2118.6
 879.43195	    1361.8
 882.78204	     316.8
 883.12610	     196.1
 890.94470	     180.1
 892.41876	     557.0	b (9) (1+)
 898.44769	     195.2
 919.50934	     971.1	y (9) (1+)
 920.50714	     466.7
 922.40942	     189.6
 923.43610	     690.2
 923.94183	     291.9
 924.98456	     607.6	y (18) (2+)
 925.49390	     238.0
 931.43109	     280.8
 932.44257	    9240.0
 932.95331	     336.6
 958.09021	     277.6
 958.75977	     187.8
 975.50720	     326.9	y (19) (2+)
 976.00714	     262.3
1019.82349	     224.4
1024.03687	    4770.0	y (20) (2+)
1024.53906	    5597.0
1025.03979	    3291.5
1025.54163	    1345.9
1026.06213	     255.1
1079.55933	     546.5	y (21) (2+)-H2O
1080.05762	    1139.3	y (21) (2+)-NH3
1080.55530	     370.1
1088.55957	    1587.0	y (21) (2+)
1089.06079	    1712.0
1089.56226	    1272.6
1090.05872	     461.9
1124.07849	    2663.2	y (22) (2+)
1124.57825	    3515.3
1125.08069	    2031.0
1125.58386	    1266.7
1126.08423	     556.2
1153.61536	     607.4	y (11) (1+)
1154.62402	     220.5
1180.63464	     239.7	y (23) (2+)
1181.12366	     537.5
1181.61987	     276.2
1199.60461	     277.1
1200.61047	     299.5
1225.58350	     344.4	b (12) (1+)
1238.13794	     263.0	y (24) (2+)
1238.63562	     365.5
1239.12207	     215.6
1250.67188	     546.4	y (12) (1+)
1251.67432	     250.6
1302.16321	     574.8
1302.66833	     200.6
1303.16284	     525.9
1303.67480	     308.5
1353.65002	    1173.6	b (14) (1+)
1354.65161	     716.1
1355.65796	     242.2
