# Supplementary material for: A Strategy for O-Glycoproteomics of Enveloped Viruses—the O-Glycoproteome of Herpes Simplex Virus Type 1
Source: PLoS Pathog. 2015 Apr 1;11(4):e1004784. doi: 10.1371/journal.ppat.1004784 (PMC4382219; doi:10.1371/journal.ppat.1004784)
Supplement: S1 Dataset — HSV-1 envelope glycoprotein-derived spectra are provided. (ZIP) [file ppat.1004784.s007.zip › data/GADLAEPTHPHVG_-2_18_1307889.txt]

       m/z	          i	matches
 101.07091	     925.7
 104.86188	     193.9
 126.05470	    4892.8
 127.03869	     864.7
 129.06555	    4081.7	b (2) (1+)
 138.05460	    4634.6
 139.05804	     370.1
 144.06522	    5196.4
 145.04921	     533.3
 145.06813	     325.5
 157.13342	     201.4
 168.06506	    2839.9
 172.10735	     374.0
 173.09190	     367.6
 185.12833	     637.2
 186.07568	   19024.3
 186.81067	     203.0
 187.07918	    1102.4
 197.12794	     288.5
 201.08647	    1137.1
 201.12308	    3099.8
 201.61920	     218.5
 204.08620	   20941.9
 205.08937	    1217.0
 229.11757	    1948.3
 235.11823	     804.7
 244.09210	   11342.7	b (3) (1+)
 245.09610	     751.7
 270.10785	     355.3	b (6) (2+)-H2O
 282.17258	     195.3
 300.15494	    1792.9
 301.15781	     275.9
 312.15234	     285.3
 312.16748	     342.8	y (3) (1+)
 314.16910	     381.3
 315.12802	     665.2
 329.18149	    2782.2
 330.18396	     317.8
 336.16559	     295.7
 355.19681	     292.2
 357.17615	    2249.6	b (4) (1+)
 358.17804	     277.2
 366.13843	    1811.5
 372.69254	    2771.9	y (7) (2+)
 373.13919	     337.1
 373.19403	     655.0
 382.20837	     634.7
 383.19141	     594.5
 400.21805	    1597.1
 401.21759	     318.0
 409.21793	    4555.7	b (12) (3+), y (4) (1+), y (12) (3+)-H2O
 410.20276	     407.6
 410.22330	     481.4	b (5) (1+)-H2O
 426.15994	     513.4
 428.21094	    4048.7	b (5) (1+), [M+3H] (3+)-H2O, y (8) (2+)-H2O
 428.54312	     205.2
 428.70779	     486.1
 429.19522	     727.0
 429.21841	     380.1
 430.20251	     289.8
 437.21378	     433.8	y (8) (2+)
 437.71506	     261.8	b (9) (2+)-H2O
 441.19519	     259.5
 444.16855	     483.2
 468.20587	     349.9
 472.73120	    2868.3	y (9) (2+)
 473.23239	    1504.8
 473.73157	     234.7
 474.23169	    2171.5
 474.73215	     708.7
 481.27493	     336.9
 486.22134	     285.0	b (10) (2+)-H2O
 508.77722	     233.6
 511.24796	     297.9
 512.23199	     378.5
 528.26178	     267.7
 528.91394	     237.3
 529.27386	    3087.1	y (10) (2+)
 529.77362	    1165.8
 530.24725	     309.2
 530.27484	     479.6
 535.26202	     221.6
 536.24384	     591.6
 538.75079	     372.1
 539.24628	     621.2	b (6) (1+)-H2O
 540.50720	     209.4
 545.81055	     231.1
 546.27667	     802.5	y (5) (1+)
 547.28235	     522.3
 554.28326	     541.4
 554.32745	     273.8
 554.76105	     258.8	b (11) (2+)-H2O
 554.81567	     632.8
 555.12714	     207.5
 555.16937	     882.1
 555.31714	     414.0
 555.36230	     734.4
 555.82739	     418.1
 555.96014	     240.5
 556.16193	     330.0
 556.28467	     715.3
 556.32733	     439.9
 556.36487	     223.2
 556.75360	     326.1
 557.17426	     269.0
 557.25256	    1594.6	b (6) (1+)
 558.26294	     389.8
 563.76569	     510.4	b (11) (2+)
 570.27637	     395.8
 574.27167	    1044.4
 574.77148	     485.4
 575.27393	     445.0
 577.77905	     476.3	y (11) (2+)-H2O
 586.78729	    6264.6	y (11) (2+)
 587.28827	    4237.4
 587.78937	     489.8
 599.30524	     338.5
 599.80084	     251.6
 613.30023	     579.8	y (12) (2+)-H2O, b (12) (2+)
 613.80231	     513.1
 619.65424	     213.8
 622.30658	     882.1	y (12) (2+)
 622.80426	     412.8
 630.81171	     372.4
 633.29547	     866.8
 633.79718	     792.3
 641.80957	    1158.4
 642.31262	     669.2
 647.32764	     444.6	y (6) (1+)
 648.31812	     209.6
 650.81555	   15519.3
 651.31641	    9945.9
 651.81750	    3082.8
 655.28857	     247.5
 669.34399	    1077.2
 688.32495	     936.5
 688.82513	     613.2
 726.36871	     413.8	y (7) (1+)-H2O
 744.37573	   16103.1	y (7) (1+)
 745.37805	    5361.2
 746.38446	     680.1
 752.35284	    1146.7
 752.85553	     590.5
 753.35455	     228.6
 764.35358	     580.1
 777.30981	     247.4
 798.39014	     225.3
 855.40723	    2614.9	y (8) (1+)-H2O
 856.40906	     824.7
 864.42041	     225.9
 869.42963	     761.7
 873.41815	    4934.6	y (8) (1+)
 874.42181	    2212.5	b (9) (1+)-H2O
 875.42224	     417.9
 892.41296	    1421.0	b (9) (1+)
 893.41479	     512.2
 944.45490	   12304.6	y (9) (1+)
 945.45782	    6123.8
 946.45996	     920.8
 947.45483	    2722.9
 948.45789	    1252.3
 949.45825	     286.5
1057.53906	    3931.4	y (10) (1+)
1058.54370	    1863.6
1059.54651	     487.1
1076.49353	     674.2
1077.49951	     250.2
1097.53540	     315.6
1127.52649	     241.8
1147.53979	     675.2
1148.52515	     370.0
1154.54675	     393.0	y (11) (1+)-H2O
1155.55090	     230.6
1172.56653	   10593.8	y (11) (1+)
1173.56958	    6058.9
1174.57288	    1140.0
1225.58899	     272.0	y (12) (1+)-H2O, b (12) (1+)
1226.59692	     214.6
1300.62537	    9821.8
1301.62610	    5741.8
1302.62549	    1776.9
