# Supplementary material for: A Strategy for O-Glycoproteomics of Enveloped Viruses—the O-Glycoproteome of Herpes Simplex Virus Type 1
Source: PLoS Pathog. 2015 Apr 1;11(4):e1004784. doi: 10.1371/journal.ppat.1004784 (PMC4382219; doi:10.1371/journal.ppat.1004784)
Supplement: S1 Dataset — HSV-1 envelope glycoprotein-derived spectra are provided. (ZIP) [file ppat.1004784.s007.zip › data/GDNVATASHPSGPR_-2_16_751576.txt]

       m/z	          i	matches
 106.14965	      82.4
 122.34216	      88.6
 126.05462	    2263.5
 127.03875	     145.1
 127.04971	      97.2
 127.05763	      87.5
 138.05460	    1841.0
 144.06519	    2103.4	b (3) (2+)
 145.06047	     117.9
 145.06873	     135.6
 162.07520	      97.0
 164.54152	      85.6
 168.06519	    1342.4
 172.09683	     175.8
 173.05537	     568.4	b (2) (1+)
 173.09146	     118.9
 175.11821	     103.1
 186.07568	    8222.9
 186.12318	     527.5
 187.07881	     701.4
 204.08609	   10767.0
 205.08978	     653.4
 214.11720	     269.1
 230.07695	     170.7
 239.09450	     122.6
 257.14331	     104.9
 259.10355	     418.1
 268.12881	     130.5
 269.08719	     350.5	b (3) (1+)-H2O
 270.07254	     112.9
 272.17035	     193.1
 285.15488	     162.8
 287.09778	    4043.1	b (3) (1+)
 288.08112	     122.9
 288.10156	     465.6
 299.05957	     128.9
 323.13376	     535.9
 325.67181	     107.6
 329.19226	     294.9	y (3) (1+)
 340.16003	     342.2
 341.14423	     716.9
 353.61957	      90.8
 355.06775	     151.5
 358.13373	     186.5
 358.17099	    2281.6
 359.17426	     256.4
 366.13806	     643.4
 368.15555	     174.0
 369.13879	     144.5
 369.18823	     228.4
 386.16623	    2201.9	b (4) (1+)
 387.16953	     326.6
 404.70480	     448.8	y (8) (2+)
 405.20755	     214.3
 412.18167	     596.1
 416.22531	     158.0
 422.16702	     126.7
 429.20593	     457.9
 440.17563	     742.2	b (5) (1+)-NH3
 444.20978	     106.0
 444.54236	      91.8
 446.22223	     208.6
 449.88229	     310.5	[M+3H] (3+)-H2O
 455.22861	    2199.2	y (9) (2+)
 455.73022	     943.0
 456.22961	     250.5
 457.20197	     971.8	b (5) (1+)
 458.20428	     122.5
 468.21994	     132.2
 481.74179	     700.2	y (10) (2+)-H2O
 482.24664	     175.8
 482.74512	     142.8
 490.74707	    6726.6	y (10) (2+)
 491.24792	    2739.6
 491.74911	     650.4
 498.25827	      97.3
 503.57150	      93.7
 513.27533	    3780.9	y (5) (1+)
 514.27887	     755.9
 515.90594	      95.6
 516.27429	     100.2
 521.03387	      96.8
 523.21619	     143.8
 531.27521	     127.1
 537.32391	     131.9
 540.23865	     338.3	b (6) (1+)-H2O
 540.28021	    1287.8	y (11) (2+)
 540.78308	     631.7
 541.22198	     173.9
 541.28461	     116.7
 543.08148	      97.3
 545.27533	     199.0
 545.77753	      97.2
 546.33868	     111.8
 547.98077	     137.2
 556.76721	     261.4
 558.25055	     415.6	b (6) (1+)
 558.29138	     174.1
 560.25366	     108.4
 561.35889	     100.3
 563.84546	     119.3
 565.87451	     121.8
 566.72736	     109.4
 567.02734	     107.1
 568.25244	     131.2
 568.33765	     293.7
 568.84424	     249.8
 569.32520	     150.1
 571.31427	     149.2
 571.72906	      99.7
 574.25342	      99.0
 575.64136	     231.9
 575.72876	     335.5
 575.81903	     122.8
 575.87665	     230.9
 575.97467	     163.4
 576.00330	     175.7
 576.04504	     143.0
 576.25031	     169.9
 576.35504	     844.4
 576.62903	     159.7
 576.70605	     144.8
 576.85217	    1288.2
 576.91400	     115.2
 576.96423	     161.8
 577.07373	     142.7
 577.09546	     133.7
 577.19696	     291.5
 577.34760	     595.8
 577.51965	     187.1
 577.64783	     284.5
 577.68414	     252.1
 577.76978	     140.2
 577.84747	     339.9
 577.91071	     162.3
 577.98999	     253.1
 578.03430	     180.7
 578.06671	     192.4
 578.22058	     227.6
 578.26172	     372.0
 578.36401	     419.4
 578.60303	     105.3
 578.65997	     150.6
 578.69757	     105.7
 578.87286	     140.2
 579.94983	     131.0
 583.28204	     129.6
 587.92944	     102.6
 588.29999	     136.9
 588.79047	     213.9
 592.28558	     822.4
 592.78809	     393.7
 593.76184	     108.7
 594.24695	     128.2
 597.30133	    2061.3	y (12) (2+)
 597.80383	    1035.7
 598.30493	     272.5
 600.94928	     103.2
 611.27661	     269.1	b (7) (1+)-H2O
 612.25531	     149.3
 617.82202	     165.9
 629.28186	     270.2	b (7) (1+)
 640.53394	     277.2
 641.56720	     104.2
 642.32446	     148.4
 643.81763	     372.1
 644.31049	     258.1
 650.33356	    1361.0	y (6) (1+)
 651.33704	     400.5
 654.81708	     189.1
 655.31586	      97.9
 660.29834	     378.1
 660.63885	     127.5
 660.80231	     161.3
 665.80920	     510.8
 666.30737	     368.0
 670.44147	     124.6
 674.32153	    2573.2
 674.81671	    2816.7
 675.31769	    1687.8
 675.81335	     316.7
 683.32611	   26454.0
 683.42511	     138.3
 683.44696	     195.2
 683.50415	     173.2
 683.52570	     106.6
 683.58972	     101.2
 683.60913	     115.9
 683.70313	     126.9
 683.82690	   17475.3
 684.32849	    5744.2
 684.82947	     676.7
 695.33197	     108.0
 704.33282	     299.7
 704.82959	     264.2
 715.28973	     135.9
 716.31525	     246.0
 737.36615	    2035.5	y (7) (1+)
 738.36761	     640.4
 739.36670	     142.3
 784.86407	     395.7
 785.36993	     253.7
 807.35608	     103.8
 808.40295	    2285.6	y (8) (1+)
 809.40765	     793.7
 810.40533	     141.1
 825.38171	     327.1
 835.36810	     503.0	b (9) (1+)-H2O
 836.36694	     257.9
 838.35925	     115.1
 853.37677	    1020.3	b (9) (1+)
 853.71533	     389.3
 854.04657	     257.6
 854.38239	     361.1
 891.43359	     119.3
 892.41809	     103.4
 909.44910	    4050.0	y (9) (1+)
 910.45209	    1808.2
 911.45386	     316.8
 940.44659	     142.2
 962.47876	     319.1	y (10) (1+)-H2O
 963.48016	     177.8
 980.48566	    7276.9	y (10) (1+)
 981.48792	    3435.1
 982.48712	     665.4
 990.46112	     151.8
1011.47760	     131.1
1079.55347	     728.2	y (11) (1+)
1080.55554	     278.2
1112.53162	     168.7
1183.57251	     177.6
1193.60181	     242.3
1209.96216	     162.2
1365.64587	    1273.9
1366.64575	     753.3
1367.64600	     281.9
