# Supplementary material for: A Strategy for O-Glycoproteomics of Enveloped Viruses—the O-Glycoproteome of Herpes Simplex Virus Type 1
Source: PLoS Pathog. 2015 Apr 1;11(4):e1004784. doi: 10.1371/journal.ppat.1004784 (PMC4382219; doi:10.1371/journal.ppat.1004784)
Supplement: S1 Dataset — HSV-1 envelope glycoprotein-derived spectra are provided. (ZIP) [file ppat.1004784.s007.zip › data/GGPATPAPPAPGAPPTGDPKPK_-2_18_1383114.txt]

       m/z	          i	matches
 110.58883	    2352.3
 126.05466	   84194.2
 127.03893	    5847.6
 127.05809	    3409.7
 138.05449	   76925.6
 139.05782	    3613.6
 140.07004	    2620.3
 144.06512	   91067.5
 145.06859	    3278.0
 168.06503	   54157.4
 169.06815	    3170.5
 169.09625	    4073.4
 170.35150	    1968.5
 172.10683	    2249.5
 186.07571	  468278.0
 186.12057	    3535.6
 186.12674	    2952.4
 187.07909	   29435.8
 204.05359	    2964.1
 204.05859	    2400.2
 204.06297	    3073.4
 204.06680	    4172.9
 204.07120	    3774.5
 204.08614	  619472.0
 205.08986	   41474.9
 206.09125	    2009.3
 212.10248	    7417.9	b (3) (1+)
 226.11795	    4184.1
 226.15483	    5482.8
 232.10640	    2283.6
 244.16498	   18123.2	y (2) (1+)
 252.13393	    4953.2
 255.14421	    6435.5
 266.14859	    6266.6
 268.12692	    2302.5
 270.14389	    7075.3
 283.13956	   15169.1	b (4) (1+)
 295.14090	    2570.2
 321.15625	    3068.6
 338.18079	    2839.5
 339.16684	    2543.0
 356.19275	    9727.1
 366.13898	  280323.0
 366.17648	   51538.3	b (5) (1+)-H2O
 367.14188	   34841.6
 367.17896	    8275.1
 368.14334	    4928.7
 384.18686	   87204.5	b (5) (1+)
 385.18985	   13282.3
 434.23901	   10654.0
 437.21262	    3172.8
 463.23062	    3060.3
 468.76044	   11247.4	y (9) (2+)
 469.26193	    5257.0
 469.31149	  142958.0	y (4) (1+)
 470.31503	   27903.6
 471.31509	    3907.3
 474.21786	    2077.6
 481.23718	    3548.6
 491.25955	    4359.1
 492.26428	    2559.7
 493.73981	    2493.8
 508.25018	    3403.0
 510.21945	    3707.7
 513.26349	    2300.6
 524.28247	    2734.9
 534.26465	   24226.4	b (7) (1+)-H2O
 535.26569	    7931.4
 552.27527	   58189.2	b (7) (1+)
 553.27844	   14173.5
 554.27930	    2291.6
 570.29999	   28588.6	b (14) (2+)
 570.80023	   13554.4
 571.30115	    4600.8
 581.31390	    7629.1	y (12) (2+)
 581.81598	    3834.1
 631.32050	    4014.9
 649.32770	    7804.3	b (8) (1+)
 650.32977	    3358.0
 651.32495	    9670.2
 651.82513	   10332.2
 652.32758	    3511.8
 654.34808	    3825.9
 659.34967	    8750.2
 660.35150	    3411.3
 664.04486	    2175.1
 665.61176	    4124.5
 671.29150	    4041.0
 682.85455	   12390.0
 683.35486	    8856.6
 683.85620	    3804.5
 690.36542	    2420.5
 693.31781	    2762.2
 697.82306	    4972.5
 713.88574	   41369.1	y (15) (2+)
 714.38672	   36254.9
 714.88873	   13984.6
 721.70038	    2556.8
 722.36359	    4177.0
 726.77826	    3119.4
 727.70532	    2279.2
 740.36395	    6597.7
 749.93152	    5411.9
 750.15259	    3150.5
 750.18713	    3002.3
 750.28650	    2799.7
 763.87982	    5071.6
 764.38434	    3888.4
 769.14478	    2268.5
 781.56061	    2463.9
 782.15771	    4703.3
 788.81995	    3749.4
 790.99518	    3585.8
 795.50916	    3474.2
 797.93024	   55747.8	y (17) (2+)
 798.43250	   47208.6
 798.93530	   21408.2
 799.43616	    4967.9
 800.41425	    3850.1
 807.43256	    3598.8
 815.42511	   61624.5
 815.92639	   59906.8
 816.42902	   23504.7
 816.93207	    4251.8
 817.41809	   41726.2	b (10) (1+)
 818.42041	   17990.6
 819.43024	    6364.5
 819.54156	    3897.4
 823.24860	    2531.9
 826.22961	    2588.5
 827.07916	    2497.4
 830.46094	    3261.1
 841.19714	    2603.2
 843.33600	    5429.4
 843.55975	    5216.8
 848.45270	   12328.3	y (18) (2+)
 848.95746	    9474.8
 849.45422	    5573.2
 850.75250	    2831.8
 856.33429	    4270.6
 858.17560	    3733.1
 870.61932	    2445.6
 873.53436	    3530.8
 874.19983	    2857.2
 878.54907	    4680.5
 880.75250	    2298.5
 882.10974	    7174.9
 896.45251	   48511.0	b (11) (1+)-H2O
 896.95325	   42992.0
 897.45477	   26322.9
 897.95758	    7549.4
 899.47095	   70238.4
 899.97144	   63175.9
 900.47235	   42517.0
 900.97339	    8328.1
 901.47681	    3167.6
 902.42151	    2591.6
 902.68549	    3968.3
 902.92523	    4481.0
 903.42822	    2881.1
 903.96271	    5022.1
 904.97113	    4204.6
 905.10651	    3249.4
 919.94666	    3058.6
 926.33911	    2480.5
 932.50256	    8364.7	y (20) (2+)
 933.00250	   12857.6
 933.50983	    4439.3
 936.51202	   20839.4	y (9) (1+)
 937.51593	    6998.9
 938.51355	    3033.3
 948.48022	    3124.7
 949.99481	    8705.8
 950.49426	    8235.8
 950.99524	    5142.1
 951.50732	    3724.4
 958.46246	    7618.4
 959.46301	    4569.4
 961.02338	    2427.5
 980.49927	   44020.5
 981.00079	   46962.6
 981.50250	   30659.2
 982.00183	   14030.6
 982.50574	    2502.1
 986.81470	   12929.0
 987.14612	    9459.3
 987.49646	    3048.2
 989.52094	  291798.0
 990.02185	  351834.0
 990.52338	  203154.0	y (10) (1+)-NH3
 991.02399	   65502.4
 991.52545	   12551.7
1001.52155	    4402.1
1002.01819	    3111.0
1002.52515	    2653.8
1010.52252	    5476.1
1011.02997	    5116.4
1024.52087	    3543.3
1025.52356	    3323.1
1031.02637	    4928.1
1031.51611	    6196.6
1032.02051	    3073.7
1034.04468	    3507.4
1034.53503	    4244.1
1035.03760	    4151.4
1042.52917	   44632.4	b (13) (1+)
1043.53223	   28468.8
1044.02734	    3090.2
1044.53662	    9673.4
1052.53870	    5181.3
1053.04053	    5816.5
1053.53833	    3526.5
1059.45386	    2212.5
1062.03674	    2366.5
1082.05627	    3178.7
1082.56677	    6103.5
1083.05432	    3482.7
1091.06104	  189273.0
1091.56189	  218423.0
1092.06360	  149580.0
1092.56421	   58877.8
1093.06177	    4679.9
1103.06958	    4022.5
1103.55774	    3315.8
1104.05615	    2428.3
1108.29980	    7792.3
1112.57104	    3271.6
1115.06116	    4051.9
1115.56519	    4696.1
1126.54773	    3896.5
1139.59131	   16950.4	b (14) (1+)
1140.59802	   10409.5
1141.59412	    3342.0
1145.57666	    4025.8
1154.07263	    2567.6
1154.58020	    3415.7
1155.08313	    2517.0
1161.62769	   16113.5	y (12) (1+)
1162.62390	   12913.1
1163.07996	    3714.5
1163.58411	    5252.5
1164.09387	    3208.5
1172.08728	  143868.0
1172.58923	  167488.0
1173.08911	  113546.0
1173.59106	   55312.4
1174.09033	   14601.3
1205.58789	    2391.8
1301.64551	   18372.0
1302.64392	   11676.8
1303.65283	    4969.1
1323.59570	    3018.0
1324.60535	    4044.7
1329.60645	    3040.4
1329.73828	    3249.9
1364.70264	   10826.4
1365.69995	    8476.1
1381.19556	    2712.3
1426.76782	   22366.9	y (15) (1+)
1427.76538	   15822.5
1428.76306	    5181.6
1509.73108	   24105.4	b (18) (1+)
1510.73572	   18883.9
1511.73303	    7794.1
1526.75720	    8991.8
1527.75720	    8905.5
1594.85999	   16656.7	y (17) (1+)
1595.86023	   10569.0
1596.85718	    6021.6
1629.84717	    8336.9
1630.85144	    8158.0
1712.81287	    7279.9
1713.81506	    7229.3
1714.82385	    5817.6
1791.90112	    7978.7
1792.89514	    9941.5
1793.90259	    3133.1
1797.92700	    4624.3
1798.96277	    4956.1
1874.88245	    3142.7
1875.85718	    3262.7
1959.98706	    3704.4
1960.97717	    2600.0
1962.03540	    2641.6
1978.03455	   10913.9
1979.04114	   15556.7
1980.04688	    7678.1
