# Supplementary material for: A Strategy for O-Glycoproteomics of Enveloped Viruses—the O-Glycoproteome of Herpes Simplex Virus Type 1
Source: PLoS Pathog. 2015 Apr 1;11(4):e1004784. doi: 10.1371/journal.ppat.1004784 (PMC4382219; doi:10.1371/journal.ppat.1004784)
Supplement: S1 Dataset — HSV-1 envelope glycoprotein-derived spectra are provided. (ZIP) [file ppat.1004784.s007.zip › data/GGPATPAPPAPGAPPTGDPKPK_-2_18_1383137.txt]

       m/z	          i	matches
 110.58787	     706.1
 126.05440	   28447.8
 127.03849	    2478.8
 127.05809	    1461.2
 138.05440	   24525.4
 139.05797	    1874.1
 144.06493	   29418.7
 145.04919	    1057.9
 155.08041	     932.4
 168.06476	   13393.7
 169.09639	    1980.3
 186.07541	  103099.0
 186.12044	    1024.3
 186.12625	     779.2
 187.07896	    5951.5
 196.21245	     765.2
 204.08586	  116615.0
 205.08957	    6583.8
 212.10246	    3594.9	b (3) (1+)
 219.16353	     853.3
 226.11760	    2796.7
 226.15475	    1670.0
 244.16481	    7742.4	y (2) (1+)
 252.13402	    3091.1
 255.14378	    2338.2
 266.14877	    3866.7
 270.14417	    1373.5
 283.13864	    3502.0	b (4) (1+)
 295.13910	    1074.1
 321.15457	    1216.7
 338.18100	    1924.5
 339.16458	    2078.1
 349.15079	     813.3
 354.71823	     757.8
 356.19135	    3906.3
 366.13818	   27138.4
 366.17587	   13223.2	b (5) (1+)-H2O
 367.14197	    3628.0
 367.17941	    2149.9
 368.14481	     868.7
 384.18640	   23358.0	b (5) (1+)
 385.18958	    3231.3
 386.21112	    1359.8
 434.23700	    3600.7
 435.74786	    1080.2
 438.23386	     803.8
 444.25824	     863.5
 459.75339	     988.7
 468.20654	    2447.6
 468.75824	   14674.2	y (9) (2+)
 469.25943	    6228.6
 469.31134	   30235.4	y (4) (1+)
 470.31445	    6121.0
 476.25888	     977.7
 491.25854	    1878.4
 499.77417	    1415.7
 500.27298	    1062.9
 508.24542	     817.6
 524.28119	    1172.2	y (11) (2+)-NH3
 534.26404	    7120.9	b (7) (1+)-H2O
 535.26233	    1058.8
 552.27448	   16739.0	b (7) (1+)
 553.27686	    4240.8
 570.29779	    7037.9	b (14) (2+)
 570.80109	    4053.0
 571.29773	     991.3
 581.26868	     966.0
 581.31512	   20323.7	y (12) (2+)
 581.81573	   12143.3
 582.31689	    1745.1
 598.28992	     869.7
 615.37311	    1234.4
 623.88025	    8573.2
 624.38312	   20435.6
 624.88373	    9757.0
 625.38544	    2768.3
 631.32397	    1288.2	b (8) (1+)-H2O
 643.28619	    1122.1
 649.05743	    1229.0
 649.32886	    3868.5	b (8) (1+)
 650.33368	    1284.6
 651.32227	     995.3
 651.82416	    1098.0
 654.01318	     846.9
 654.68054	    1174.2
 659.34924	    2355.8
 665.36206	     974.5
 665.85675	     987.9
 671.28607	    1554.5
 676.38293	     864.3
 676.82391	    1310.8
 676.87354	    2109.3
 677.01990	    1858.0
 677.33661	    1164.1
 677.65961	    1916.5
 677.84924	    1384.0
 678.35028	    1592.8
 678.39648	    2491.9
 678.98962	    1129.4
 679.35724	    1407.1
 679.38995	    1189.3
 682.85437	   11338.1
 683.35480	    7100.4
 683.85529	    2484.2
 688.88354	    2192.0
 689.39142	    1458.2
 693.31702	    4014.1
 694.31702	    1846.8
 713.88458	   31341.6	y (15) (2+)
 714.38635	   24256.1
 714.88690	    9062.4
 715.38092	    1283.6
 746.38269	     970.6
 763.88080	    2140.5
 764.38507	    2970.9
 764.87872	     808.5
 766.90070	    2473.9
 767.39661	    2123.8
 789.42438	    1527.2	y (17) (2+)-NH3
 797.93030	   19272.8	y (17) (2+)
 798.43079	   17843.9
 798.93390	    7822.6
 799.39923	    2962.3	b (10) (1+)-H2O
 799.45563	     944.8
 800.40808	    1736.8
 815.42517	   15698.1
 815.92480	   11751.4
 816.42767	    6028.2
 816.93188	    1802.2
 817.41669	   17971.8	b (10) (1+)
 818.41919	    8682.2
 819.42072	    1313.0
 834.40784	     849.9
 839.45795	    1496.3	y (18) (2+)-H2O, y (8) (1+)
 847.92743	    1326.4
 848.46051	    4397.6	y (18) (2+)
 848.95251	    4021.9
 849.45331	    1135.0
 853.65698	     874.4
 854.41010	    1005.3
 865.36676	     791.6
 896.45319	    6185.1	b (11) (1+)-H2O
 896.95020	    6278.6
 897.45563	    2572.3
 897.96741	    1151.7
 899.47015	   14090.4
 899.97040	   14141.6
 900.47119	    6455.6
 900.97070	    1348.6
 932.50140	    2901.3	y (20) (2+)
 932.99884	    2545.3
 936.51202	    7720.9	y (9) (1+)
 937.51703	    3684.4
 938.52606	     929.5
 950.00244	    1941.3
 950.48688	    1280.3
 950.99878	    1852.3
 958.45734	    4214.4
 959.45972	    1742.2
 980.50287	    8196.1
 981.00476	    9411.9
 981.50531	    4090.2
 989.51874	   51815.2
 990.02008	   56583.4
 990.52197	   31178.0	y (10) (1+)-NH3
 991.02258	    8326.1
1010.96350	    2969.9
1011.46344	    2834.9
1011.96423	    1259.5
1024.51282	    1688.1	b (13) (1+)-H2O
1031.02124	    1722.9
1042.52869	    8058.3	b (13) (1+)
1043.53345	    4257.3
1091.05884	    4934.1
1091.56140	    3723.9
1092.06006	    3896.8
1092.56873	    1383.2
1106.18616	     895.9
1126.54956	    2561.1
1127.54419	     995.5
1139.59033	    3158.1	b (14) (1+)
1140.59705	    1837.8
1161.62109	   11082.7	y (12) (1+)
1162.62573	    7454.1
1163.63770	    1890.8
1172.58093	    1038.2
1173.07739	     973.8
1214.61084	     928.9
1301.64832	    1069.4
1302.64282	    1010.6
1329.71472	    3208.1	y (14) (1+)
1330.71765	    2025.3
1364.70532	     985.4
1365.71265	    1570.1
1426.76196	    5813.2	y (15) (1+)
1427.76440	    6075.2
1428.76392	    1231.7
1509.72791	    2712.1	b (18) (1+)
1510.73022	    2548.6
1511.71924	    1092.2
1594.84998	    2993.1	y (17) (1+)
1595.85229	    3470.4
