# Supplementary material for: A Strategy for O-Glycoproteomics of Enveloped Viruses—the O-Glycoproteome of Herpes Simplex Virus Type 1
Source: PLoS Pathog. 2015 Apr 1;11(4):e1004784. doi: 10.1371/journal.ppat.1004784 (PMC4382219; doi:10.1371/journal.ppat.1004784)
Supplement: S1 Dataset — HSV-1 envelope glycoprotein-derived spectra are provided. (ZIP) [file ppat.1004784.s007.zip › data/GGPATPAPPAPGAPPTGDPKPK_-2_18_1400542.txt]

       m/z	          i	matches
 126.05455	   53750.3
 127.03866	    4379.6
 127.05814	    2071.7
 132.43259	    1885.5
 138.05449	   56788.9
 139.05769	    3596.9
 144.06500	   56327.9
 145.06889	    1888.8
 168.06487	   47231.3
 186.07556	  294023.0
 187.07878	   22061.8
 195.08670	    3127.0
 204.06703	    2233.0
 204.07050	    3676.8
 204.08594	  450798.0
 205.08955	   24724.9
 212.10318	    4325.3
 213.10576	    2190.9
 226.11852	    2978.1
 239.11111	    2766.6
 244.16501	   13829.7	y (2) (1+)
 245.16782	    2830.8
 252.13379	    4844.4
 255.14447	    4980.2
 266.14883	    4245.6
 270.14520	    3338.9
 274.18634	    6807.6
 283.13962	    8670.4	b (4) (1+)
 306.83514	    2043.6
 321.15448	    2506.7
 338.18170	    3426.9
 339.16360	    2784.5
 356.19159	    9007.2
 366.13858	  202724.0
 366.17596	   40233.3	b (5) (1+)-H2O
 367.14267	   27306.5
 367.18195	    4492.0
 368.14453	    3380.4
 384.18668	   69994.4	b (5) (1+)
 385.19067	    8515.2
 388.12048	    6856.6
 409.16901	    2165.5
 434.23749	    8447.9
 463.22522	    3276.5
 468.76001	    6417.1	y (9) (2+)
 469.31107	   95521.7	y (4) (1+)
 470.31467	   19553.8
 471.31253	    2154.7
 481.23679	    2625.1
 491.25943	    3027.5
 492.20892	    2342.2
 510.21350	    2341.1
 524.28168	    3848.9
 534.26324	   18105.6	b (7) (1+)-H2O
 535.26245	    3025.3
 552.27502	   43296.7	b (7) (1+)
 553.27893	    9847.3
 570.29901	   18104.9	b (14) (2+)
 570.79871	    7744.0
 572.46588	    1971.0
 581.31689	    6407.0	y (12) (2+)
 581.81482	    3626.9
 622.33441	    2343.4
 631.31958	    2799.9
 649.32593	    5841.6	b (8) (1+)
 651.32709	    9881.0
 651.82550	    6642.8
 654.01147	    3343.5
 659.34973	    5605.3
 660.34894	    2088.7
 682.85553	    9945.0
 683.35297	    2954.1
 692.26288	    2030.3
 693.30487	    2299.7
 712.92535	    3035.8
 713.88489	   32360.1	y (15) (2+)
 714.38727	   28883.7
 714.88684	    8060.8
 727.61438	    2286.7
 727.94287	    2707.7
 742.59521	    2449.5
 746.37115	    2897.2
 750.69122	    2067.1
 775.28375	    2151.2
 793.95209	    3918.1
 797.93048	   47239.4	y (17) (2+)
 798.43219	   28708.0
 798.93097	   12682.8
 799.39087	    3623.1
 800.41162	    2829.7
 815.42505	   54642.2
 815.92596	   38270.8
 816.42865	   20969.2
 816.93457	    3380.6
 817.41791	   32477.8	b (10) (1+)
 818.41962	   12752.2
 819.41937	    2786.6
 844.76105	    3192.3
 848.45648	    5616.3	y (18) (2+)
 848.95612	    6599.1
 849.45746	    3290.0
 851.43341	    2263.8
 858.00616	    4375.0
 893.43018	    2152.8
 896.45148	   38988.6	b (11) (1+)-H2O
 896.95154	   34018.6
 897.45294	   15888.4
 897.95618	    2912.7
 899.46967	   45348.3
 899.96997	   57367.4
 900.47241	   22671.8
 901.42432	   29918.8
 901.92554	   90898.3
 902.42816	   57955.1
 902.67670	    2423.9
 902.93005	   17010.9
 903.43542	    7155.7
 904.40790	    7213.1
 932.49878	    7509.1	y (20) (2+)
 933.00269	    8059.9
 936.51093	   10855.7	y (9) (1+)
 937.51373	    5903.4
 949.99261	    9469.5
 950.49323	    7101.3
 950.99585	    4942.4
 958.46222	    6669.1
 971.50183	    2884.2
 972.49823	    3767.7
 980.49683	   40836.6
 981.00073	   37469.9
 981.50140	   18348.9
 989.51996	  224848.0
 990.02100	  254125.0
 990.52380	  143594.0	y (10) (1+)-NH3
 991.02631	   27961.8
1002.01483	    3703.8
1010.52716	    2850.3
1011.02924	    4395.6
1024.51550	    4257.5
1031.01917	    6147.5
1031.52356	    7240.3
1032.02063	    4943.1
1034.03516	    3759.8
1034.53687	    5979.1
1042.52966	   33531.2	b (13) (1+)
1043.52759	   16540.6
1044.03137	    2561.3
1044.53381	    7265.1
1052.53564	    5027.7
1053.03918	    5161.6
1073.47839	    7856.7
1082.56262	    4794.6
1091.06018	  154903.0
1091.56238	  173355.0
1092.06238	  100824.0
1092.56348	   22146.6
1104.08362	    2258.1
1112.57849	    3949.3
1113.07605	    2267.8
1126.53772	    4482.3
1127.54907	    2739.9
1139.59009	   14221.3	b (14) (1+)
1140.59766	    5301.8
1141.60352	    2383.0
1154.09192	    2177.0
1154.57422	    4441.7
1161.52051	    2232.9
1161.62781	   14350.6	y (12) (1+)
1162.62061	    9757.1
1163.56958	    4041.3
1164.07935	    2978.7
1172.08740	  102423.0
1172.58838	  121005.0
1173.08960	   82565.0
1173.58789	   24510.2
1192.60168	    2984.1
1193.58545	    2794.1
1276.56665	    2269.8
1301.64063	   12702.2
1302.64514	   10113.8
1323.60706	    3391.6
1329.61560	    2178.5
1329.74194	    2285.0
1364.70068	   11117.1
1365.70215	    6127.6
1366.71265	    3697.0
1426.76672	   16071.9	y (15) (1+)
1427.76770	   16006.9
1428.77039	    4482.7
1439.60852	    3437.3
1449.79346	    2120.0
1509.72742	   20135.9	b (18) (1+)
1510.73608	   13814.3
1511.73401	    6755.4
1526.75208	    9129.3
1527.73645	    2298.4
1530.64929	    2264.4
1533.77197	    3146.7
1594.85522	   12384.5	y (17) (1+)
1595.85413	    8915.7
1596.87305	    2567.8
1629.84570	    5350.0
1630.84253	    6029.3
1631.85522	    3406.7
1700.90747	    2077.5
1712.81104	    5553.4
1713.81030	    4611.6
1791.88904	    7757.8
1792.89392	    9199.3
1793.90735	    2847.0
1874.86230	    2599.1
1875.85376	    2581.0
1960.99634	    5511.3
1961.99927	    2124.3
1978.04224	   11531.3
1979.04614	   13551.4
1980.03552	    6275.0
