# Supplementary material for: A Strategy for O-Glycoproteomics of Enveloped Viruses—the O-Glycoproteome of Herpes Simplex Virus Type 1
Source: PLoS Pathog. 2015 Apr 1;11(4):e1004784. doi: 10.1371/journal.ppat.1004784 (PMC4382219; doi:10.1371/journal.ppat.1004784)
Supplement: S1 Dataset — HSV-1 envelope glycoprotein-derived spectra are provided. (ZIP) [file ppat.1004784.s007.zip › data/GPATPAPPAPGAPPTGDPKPK_-2_18_1383059.txt]

m/z	i	matches
110.01836	314.3
110.58327	399.4
126.05453	15029.0
127.03893	854.7
135.57791	326.0
138.04964	371.9
138.05443	17095.3
139.05777	740.7
144.06508	18259.4
145.06870	898.4
155.08118	1225.4
168.06505	16392.4
169.06862	1151.5
169.09657	669.2
172.79861	330.3
173.64781	352.9
186.07549	133917.0
187.07883	9071.8
188.07954	472.3
204.01346	605.2
204.03604	495.7
204.03995	741.8
204.04532	516.3
204.04884	855.8
204.05330	934.6
204.05795	840.5
204.06241	1003.1
204.06635	1397.3
204.07092	867.4
204.08586	182386.0
204.13287	522.5
204.13686	616.8
205.08940	12190.9
206.09042	850.4
226.11818	3263.7	b (3) (1+)
226.15434	1975.0
243.55667	323.3
244.16472	5332.1	y (2) (1+)
245.16812	571.5
252.13200	350.9
256.12909	481.2
266.14874	1227.0
268.12869	460.3
270.14410	528.7
282.14493	1020.3
299.17023	2634.5
300.17276	393.5
309.15414	2727.0	b (4) (1+)-H2O
310.15820	410.4
323.17188	416.1
327.16498	11542.4	b (4) (1+)
328.16776	1492.5
330.11469	361.5
366.13837	76124.9
367.14151	10386.3
368.14185	1382.9
369.17535	1089.9
406.20667	807.1
420.22156	349.9
434.23718	1523.7
435.24008	441.3
451.22827	788.8
451.30154	519.0
453.19522	519.5
457.73672	382.7
458.23901	412.1
459.75342	401.0
467.25772	1043.4
468.20670	995.4
468.75864	6183.7	y (9) (2+)
469.26111	3207.7
469.31088	43813.3	y (4) (1+)
469.76172	732.2
470.31396	9536.4
471.31766	879.6
477.24255	4719.1	b (6) (1+)-H2O
478.24628	1252.2
491.25665	1534.2
493.25082	409.1
493.30957	451.7
495.25342	10585.3	b (6) (1+)
496.25677	3090.4
497.25735	590.4
530.24457	654.7
537.25787	389.8
546.73785	386.2
570.29724	10539.5
570.79889	6960.6
571.29944	1600.6
571.79871	403.3
574.29272	1029.8
581.31384	2863.9	b (14) (2+)-H2O, y (12) (2+)
581.81470	1527.8
589.39435	376.4
592.30505	2041.1	b (7) (1+), b (20) (3+)
593.31610	509.4
628.53809	637.7
634.87164	962.8
635.33844	491.5
636.48535	575.1
641.00842	1656.3
641.34033	2782.9
641.67480	1671.2
642.00995	749.3
642.31384	446.9
650.67712	530.0
651.32245	4837.3
651.82330	2593.0
652.32257	677.7
654.36548	493.6
659.34930	1630.8
660.36035	375.2
662.10583	1051.0
671.28607	851.9
682.85254	4175.2
683.35504	2377.6
683.78198	361.7
683.85236	944.6
687.24908	1420.3
689.35846	684.2
693.31085	813.5
693.34314	632.4
695.67181	828.5
701.83270	1272.5
702.33490	771.3
702.84644	423.3
708.69720	1952.7
709.03406	2239.9
709.36829	1283.9
709.70496	522.4
713.88342	9249.6	y (15) (2+)
714.38513	7666.6
714.78021	475.1
714.88593	3641.3
715.38324	520.3
716.20654	572.6
726.51373	542.4
733.89874	449.8
734.68591	833.7
738.35394	624.4
738.86365	388.9
739.83374	793.7
742.38190	1572.0
743.02655	892.0
743.38562	519.2
747.71368	384.1
748.04358	553.9
752.04742	509.3
752.56317	525.4
753.00537	467.8
757.21307	380.4
760.39392	13794.3	b (9) (1+)
761.39655	5725.8
761.71887	1161.6
762.04602	370.0
762.39673	1219.6
766.06207	720.0
767.03558	422.7
769.30664	546.0
772.04596	788.9
772.29486	506.2
772.39117	1048.8
774.79706	1006.3
775.77588	686.7
777.38983	406.6
778.32953	562.2
780.38989	1190.6
780.72321	2024.0
781.05737	2715.6
781.21143	709.2
781.26404	573.1
781.38751	913.9
784.46838	858.3
786.39459	22478.6
786.72858	33476.7
787.06219	20675.7
787.25580	594.7
787.31030	746.4
787.39716	11914.5
787.49823	659.3
787.73254	4425.8
788.06458	1420.1
788.40869	758.8
788.92261	443.8
789.28192	561.8
789.84991	386.5
790.69781	585.8
793.14276	679.1
793.54822	669.4
794.70508	428.3
797.22327	2023.5
797.44055	539.9
797.92761	10788.9	y (17) (2+)
798.00146	375.4
798.42993	9381.9
798.93274	4828.8
799.43616	1290.1
800.43964	510.2
802.39563	944.9
802.62329	772.2
806.40771	1077.0
807.23010	1709.3
809.33923	464.2
811.31775	687.1
811.66150	463.8
812.02112	1144.8
812.12885	652.7
813.22064	998.9
813.83514	778.9
815.42371	10507.3
815.92395	8017.0
816.09259	566.0
816.42651	5133.2
816.92975	1810.4
817.64612	769.7
817.78900	514.5
819.76575	843.2
827.03778	518.4
829.02643	953.5
832.67682	456.4
833.33112	791.1
834.33508	408.1
836.84076	384.8
836.94580	1239.0
837.15881	588.4
837.72980	867.6
838.74487	409.6
839.15881	1083.7
839.45996	1274.0
840.46307	652.9
844.44604	678.0
846.02997	387.0
847.69269	856.1
848.08820	1393.7
848.45392	1868.3	y (18) (2+)
848.95508	1371.5
849.47101	629.0
849.53717	385.6
851.44128	553.3
852.24194	694.6
852.40729	559.9
852.91321	440.7
856.95709	402.3
857.19257	460.4
857.27966	1715.3
860.21362	658.3
869.09985	542.0
873.19434	396.7
874.70697	410.6
875.33618	493.9
875.54315	627.1
877.75903	418.2
878.09576	569.1
879.61475	487.8
882.42902	804.7
882.53882	925.1
883.42047	1942.3
883.75555	2057.2
883.97638	1071.1
884.09216	2200.8
884.42139	1775.4
884.48993	954.7
884.77765	447.3
885.47485	438.6
885.56232	719.8
894.82074	1076.1
896.34052	782.4
896.44916	7739.4	b (11) (1+)-H2O
896.95203	7113.5
897.45300	3643.3
897.95746	1574.2
898.45605	433.9
899.46753	9587.4
899.96826	9816.1
900.46942	5780.5
900.97125	1541.0
901.43616	392.8
912.92725	409.5
914.47058	1526.7
915.47144	673.6
921.99432	1481.8
922.28510	880.9
932.98743	402.9
936.51007	5159.1	y (9) (1+)
937.51154	3435.9
938.51776	569.9
939.50830	423.6
949.40460	601.2
949.99823	988.1
950.48975	588.4
950.99335	575.2
951.48730	380.4
952.00610	3159.9
952.50171	2755.2
953.00226	1835.9
953.51593	572.7
954.00006	394.3
957.51398	879.8
958.45636	1085.2
959.45575	850.3
960.48322	390.3
960.53107	631.9
961.00830	104727.0
961.16534	1204.9
961.20355	1067.0
961.25366	1243.3
961.29193	986.0
961.34192	1151.0
961.50903	119908.0
961.68066	916.2
961.71979	811.2
961.77368	694.2
961.81665	846.8
961.89734	518.2
962.01031	61495.8
962.51093	23037.2
963.01208	5508.5
967.49219	1042.0
968.50623	843.7
973.00598	1981.4
973.51001	3018.8
974.00757	1857.4
974.51001	892.3
980.49243	5445.3
980.99341	4305.1
981.49829	2678.5
982.00226	1580.1
982.50824	1674.7
983.01526	965.1
985.50427	15163.0	b (12) (1+)
986.00586	862.4
986.50818	8415.4
987.51556	1519.4
997.99066	474.8
998.51160	621.7
1000.00812	1038.4
1000.51135	500.5
1005.12891	702.7
1015.01062	710.9
1015.51935	785.5
1016.51892	391.5
1024.01941	929.6
1024.52686	1749.9
1025.02930	852.0
1031.01587	401.0
1031.53442	395.6
1033.03882	474.2
1033.53162	543.0
1042.53174	1434.5
1053.54297	845.6
1054.04248	578.6
1054.53809	718.9
1055.04211	641.6
1062.54663	50777.2
1063.04749	60063.9
1063.43579	633.5
1063.54907	37501.2
1064.04834	14986.7
1064.55176	4038.9	b (13) (1+)-H2O
1074.54114	1544.1
1075.04663	1776.0
1075.55029	1309.2
1084.05200	872.0
1101.54358	485.3
1102.05981	569.1
1104.60217	386.7
1116.55017	798.7
1117.05762	687.2
1117.55566	914.3
1125.56250	1035.5
1126.05627	1555.0
1126.54932	1623.2
1127.07288	398.2
1127.55493	671.4
1134.55554	1008.6
1135.06775	1095.1
1135.56580	969.1
1139.58740	4342.2
1140.59033	2300.7
1141.60974	472.3
1142.03210	1089.4
1142.53979	528.8
1143.57349	34301.6
1144.07532	46441.2
1144.57495	27416.4
1145.07458	12646.1
1145.57605	3526.6
1146.08618	935.0
1156.08435	640.8
1156.56836	403.0
1161.62000	3692.0	y (12) (1+), b (14) (1+)-H2O
1162.62390	2590.4
1163.63208	584.3
1164.09436	732.3
1165.07373	562.4
1188.57617	457.2
1204.58545	958.3
1205.58569	604.9
1232.65320	397.4
1301.64246	3672.2
1302.64624	1965.6
1303.65125	910.1
1323.58545	735.6
1329.73071	640.5
1330.71680	585.2
1364.70081	2169.0
1365.69653	1779.8
1402.66821	1492.0
1403.66846	624.5
1426.76331	4372.9	y (15) (1+)
1427.76489	3237.9
1428.76855	1183.3
1452.70471	8156.8	b (17) (1+)
1453.70728	6266.5
1454.71436	1960.6
1455.70276	693.8
1526.75574	1457.7
1527.74817	428.2
1594.85059	1646.4
1595.85095	2004.3
1596.85071	906.7
1629.83398	1213.8
1630.84265	1410.2
1631.85156	472.9
1655.78516	2998.2
1656.78601	2555.7
1657.80127	1239.2
1677.85413	707.0
1678.87476	540.2
1791.89111	1086.7
1792.90125	976.8
1793.88025	625.6
1797.93469	444.1
1798.94165	452.1
1817.83325	1576.6
1818.84009	1428.5
1819.83569	669.5
1921.00818	2744.6
1922.01135	3252.2
1923.01831	2197.0
1924.02930	683.6
