# Supplementary material for: A Strategy for O-Glycoproteomics of Enveloped Viruses—the O-Glycoproteome of Herpes Simplex Virus Type 1
Source: PLoS Pathog. 2015 Apr 1;11(4):e1004784. doi: 10.1371/journal.ppat.1004784 (PMC4382219; doi:10.1371/journal.ppat.1004784)
Supplement: S1 Dataset — HSV-1 envelope glycoprotein-derived spectra are provided. (ZIP) [file ppat.1004784.s007.zip › data/GPATPAPPAPGAPPTGDPKPK_-2_18_1393786.txt]

       m/z	          i	matches
 126.05479	    7571.6
 127.03912	     358.2
 138.05479	    9195.1
 139.05820	     597.9
 144.06534	    9094.9
 145.06906	     402.9
 155.08130	     714.4
 168.06528	    6926.4
 169.06886	     471.8
 186.07588	   54124.3
 187.07913	    2869.2
 204.05353	     406.0
 204.05853	     358.1
 204.06250	     511.3
 204.06680	     538.8
 204.08627	   77949.1
 205.08992	    4277.7
 206.09045	     237.9
 209.40587	     229.5
 226.11867	    1192.8	b (3) (1+)
 226.15436	     978.6
 244.16539	    2697.3	y (2) (1+)
 266.14896	     428.2
 270.14578	     233.5
 274.09161	    1041.2
 282.14459	     727.3
 292.10373	     352.7
 299.17111	     705.8
 305.79053	     260.3
 309.15521	    1047.5	b (4) (1+)-H2O
 327.16568	    4256.7	b (4) (1+)
 328.16956	     391.3
 366.13922	   34159.8
 367.14255	    4091.9
 368.14529	     566.6
 369.17316	     395.7
 406.20929	     460.6
 424.21643	     334.5
 434.23969	     828.8
 451.22736	     416.5
 467.25958	     417.7
 468.20700	     288.7
 468.75940	    3429.0	y (9) (2+)
 469.26123	    1701.9
 469.31216	   17901.2	y (4) (1+)
 469.76285	     606.1
 470.31467	    3132.9
 471.31808	     414.8
 477.24445	    1888.3	b (6) (1+)-H2O
 478.24728	     552.5
 491.25980	     567.4
 493.25784	     255.3
 493.30927	     282.7
 495.18835	     287.3
 495.25427	    5582.5	b (6) (1+)
 496.25906	     987.0
 570.29938	    5051.3
 570.80042	    2714.6
 571.30182	    1042.0
 578.81348	    1298.5
 579.31445	     523.9
 581.31396	    1243.9	y (12) (2+), b (14) (2+)-H2O
 581.81866	     452.5
 592.30682	    1035.8	b (20) (3+), b (7) (1+)
 619.29010	     263.1
 635.00287	     424.7
 641.00653	    1053.3	[M+3H] (3+)
 641.34277	    1334.3	y (6) (1+)
 641.67609	     422.8
 644.48010	     631.7
 651.32330	    1594.5
 651.82483	     997.7
 652.32867	     482.7
 659.34760	     543.3
 659.83746	     806.4
 660.34845	     530.5
 660.97919	     618.6
 671.28674	     446.1
 674.11157	     433.6
 682.85406	    2256.1
 683.35645	    1009.7
 690.36078	     306.2
 693.32178	     440.1
 703.04224	     274.7
 708.70245	     891.3
 709.03662	     833.0
 709.37317	     354.5
 712.23810	     270.8
 713.88647	    5177.5	y (15) (2+)
 714.38788	    4142.6
 714.88757	    1409.6
 725.15503	     467.3
 742.38733	     607.9
 749.52063	     295.8
 760.39648	    6375.6	b (9) (1+)
 760.90167	     367.1
 761.40149	    2322.2
 762.40405	     290.4
 763.88684	     278.4
 764.99048	     263.7
 771.41254	     344.6
 773.49915	     906.7
 776.13507	     314.5
 777.33038	     341.0
 777.67737	     569.6
 783.78088	     459.0
 783.92316	     284.0
 787.41364	     290.6
 797.50372	     335.3
 797.93036	    5572.5	y (17) (2+)
 798.43274	    5592.1
 798.93408	    1992.2
 799.43787	     493.3
 799.87317	     321.0
 801.64429	     318.0
 801.87677	     290.3
 802.35120	     269.8
 802.42712	     261.4
 805.98358	     402.1
 808.93079	     561.6
 812.67010	     623.7
 813.51996	     940.0
 814.10919	     551.1
 815.42682	    4530.1
 815.92615	    4125.4
 816.42883	    2398.1
 816.93036	     842.3
 827.90564	     264.6
 829.06372	     596.6
 830.02692	     359.8
 834.93127	     356.2
 837.45490	     288.6
 839.46167	     654.9
 841.67664	     275.9
 844.25342	     451.2
 848.45465	     566.8
 848.95685	     881.4
 849.38293	     321.4
 849.46423	     366.9
 849.72040	     637.9
 855.22784	     357.8
 864.56110	     263.8
 866.64716	     431.7
 872.49762	     295.6
 873.38062	     276.5
 882.16791	     478.1
 882.75098	     565.7
 882.92627	     519.1
 883.11609	     298.4
 883.40051	     570.3
 883.71649	     298.8
 883.89319	     349.3
 884.11945	     278.8
 884.43604	    1011.6
 885.02234	     487.3
 885.36707	     463.3
 885.45313	     704.9
 885.80170	     402.7
 885.93005	     374.0
 888.69275	     481.4
 896.45294	    4454.5	b (11) (1+)-H2O
 896.95239	    2919.8
 897.45575	    1840.4
 897.96338	     615.5
 899.47198	    5166.6
 899.97192	    3929.7
 900.47357	    2635.0
 900.97156	    1085.9
 914.47260	     662.2
 915.48059	     354.3
 917.83832	     358.8
 925.89075	     265.8
 928.11316	     374.6
 936.51385	    2628.8	y (9) (1+)
 937.51758	    1032.8
 938.51849	     339.0
 939.50500	     321.7
 949.99445	     671.2
 950.49341	     548.8
 951.00415	     318.5
 952.00549	    1667.6
 952.50751	    1899.1
 953.01263	     579.1
 953.51447	     433.6
 953.99487	     364.5
 958.46143	     827.5
 958.79486	     362.8
 959.45441	     381.6
 960.42932	     409.0
 961.01074	   50710.4
 961.16937	     695.9
 961.25500	     782.7
 961.34308	     493.3
 961.51208	   58853.6
 961.67883	     606.8
 961.90930	     336.0
 962.01282	   30401.5
 962.51349	   10863.3
 963.01068	    1278.0
 973.01074	    1233.5
 973.50922	     918.3
 974.00519	     658.9
 980.49524	    2156.9
 980.99829	    3266.0
 981.49371	     850.8
 982.01422	    1018.9
 982.51147	     420.6
 983.80042	     537.2
 985.50824	    7242.4	b (12) (1+)
 986.51099	    3534.2
 987.51001	     788.2
 988.51379	     481.9
1000.01001	     451.2
1000.51648	     266.7
1001.01849	     272.8
1015.02594	     661.7
1015.52850	     448.7
1024.02563	     782.3
1024.52576	     626.8
1025.02332	     653.0
1031.00366	     276.4
1033.54395	     278.6
1034.54858	     287.1
1042.54858	     387.6
1053.54688	     364.3
1054.04749	     621.2
1055.04102	     361.5
1060.99561	     431.8
1061.99023	     312.5
1062.54932	   26793.0
1062.80933	     339.0
1062.84741	     275.0
1063.05188	   30556.6
1063.55273	   16272.3
1064.05420	    7042.5
1064.55261	     914.2	b (13) (1+)-H2O
1074.54932	    1153.3
1075.05920	     362.7
1075.55542	     306.4
1111.61072	    1012.8
1112.61609	     741.2
1116.56152	     477.0
1117.06042	     351.2
1125.56702	     746.3
1126.06641	     874.7
1126.56934	     696.6
1134.56653	     572.8
1135.07471	     531.5
1135.57617	     679.3
1139.59180	    1898.7
1140.59741	    1062.6
1143.04211	     530.6
1143.57788	   18460.4
1144.07910	   23157.4
1144.58008	   14370.8	y (12) (1+)-NH3
1145.08105	    7143.5
1145.58923	    1522.2
1161.62500	    2154.4	b (14) (1+)-H2O, y (12) (1+)
1162.62988	    1641.3
1163.63696	     353.6
1165.09851	     346.0
1183.57495	     257.9
1199.60303	     336.1
1204.59424	     346.9
1224.00024	     261.1
1301.64612	    1680.9
1302.64905	     764.2
1303.65295	     510.2
1323.59924	     560.0
1330.72327	     262.5
1352.67627	     306.0
1364.70496	     928.7
1365.70386	     975.0
1366.70898	     348.0
1401.65515	     285.9
1426.77014	    2467.4	y (15) (1+)
1427.77185	    2259.7
1428.76611	     702.6
1452.70850	    4268.5	b (17) (1+)
1453.70837	    2623.6
1454.71472	    1258.2
1455.74194	     283.1
1526.74780	     587.3
1527.75244	     281.6
1594.86243	    1218.6	y (17) (1+)
1595.85156	     684.3
1596.85803	     543.1
1629.84534	     778.3
1630.82471	     298.4
1655.78015	    1305.3
1656.79517	     974.9
1657.79114	     604.6
1677.85388	     307.9
1678.83044	     288.0
1791.88879	     583.1
1792.90466	     421.5
1817.85120	     505.4
1818.84692	     446.7
1921.02124	    1333.4
1922.01770	    1963.5
1923.01074	    1076.4
1924.02576	     383.2
1926.95032	     259.6
