# Supplementary material for: A Strategy for O-Glycoproteomics of Enveloped Viruses—the O-Glycoproteome of Herpes Simplex Virus Type 1
Source: PLoS Pathog. 2015 Apr 1;11(4):e1004784. doi: 10.1371/journal.ppat.1004784 (PMC4382219; doi:10.1371/journal.ppat.1004784)
Supplement: S1 Dataset — HSV-1 envelope glycoprotein-derived spectra are provided. (ZIP) [file ppat.1004784.s007.zip › data/IKTTSSIEFAR_-2_16_728018.txt]

m/z	i	matches
108.04385	1110.2
109.02837	718.2
126.05434	58654.6	y (3) (3+)-NH3
127.03838	4405.6
127.05769	2304.5
129.08946	848.2
129.10156	106010.0
130.10495	3780.3
131.45221	669.2
138.05421	46613.3
139.05769	2373.7
144.06477	63495.7
145.04872	2271.3
145.06812	2031.9
149.04445	794.9
150.05440	691.1
159.09114	1640.8
167.05478	1128.7
168.06464	21775.2
169.06714	667.9
173.12761	1598.0
175.11826	4925.9	y (1) (1+)
186.07527	118570.0
187.07895	7318.6
197.16289	3291.7
203.10222	1033.3
204.07625	1512.4
204.08556	102562.0
205.08945	4353.1
224.17714	753.7
225.06094	756.8
225.15843	1838.2
230.14914	849.0
236.27184	667.1
242.18515	60975.4	b (2) (1+)
243.18878	4941.7
246.15558	1326.4
258.14337	4075.3
281.04800	1202.8
281.19604	2040.0
299.06061	5868.7
299.20657	677.6
300.06064	5033.2
301.05673	8854.8
302.05649	3077.7
303.05350	1587.7
310.11728	1574.1
318.62723	778.8
325.22214	2436.9
331.19659	888.2
341.17880	2003.2
343.23224	12696.9	b (3) (1+)
344.23578	1839.4
359.19104	3524.2
361.02502	1099.0
366.13751	6630.6
367.14197	895.6
388.18307	1161.2
393.22220	6635.3	y (3) (1+)
394.22690	999.7
416.03641	999.2
417.03204	4106.5
418.03232	2793.7
419.03012	744.7
426.26816	1207.0
437.72229	876.0
442.25620	1634.9
444.27902	2799.5
446.22150	1576.7
450.17355	4137.8
458.21957	2051.0
458.72354	778.6
480.23257	6590.4
480.73370	6171.9
481.23535	1058.5
488.24472	927.8
505.10254	2563.5
506.10223	2855.9
506.25293	948.8
507.09872	1306.1
513.30450	759.5
521.64801	1066.3
522.26300	11553.8	y (4) (1+)
523.26550	2046.9
527.27368	719.2
531.30908	2817.0
532.31244	760.0
538.33905	894.6
539.28809	1674.3
539.37207	2541.8
539.87592	870.2
540.26007	1081.2
540.31555	9964.1
540.81744	5535.6
541.11682	15091.3
542.27881	1077.7
552.29474	909.6
552.78552	808.5
556.27966	1572.0
561.29828	4149.3	y (10) (2+)-H2O
561.79877	3178.6
562.28979	1075.3
564.29639	1622.7
570.30316	62445.1	y (10) (2+)
570.80487	31232.6
571.30585	8091.6
575.29840	943.0
575.92657	802.4
576.93555	792.8
577.60193	1178.7
578.29230	4300.0
578.79279	2449.9
581.77460	1334.7
582.27429	2235.1
582.60815	2656.0
582.93848	6331.2
583.27106	4879.5
583.60504	3073.0
583.93872	1092.9
587.60626	1031.6
591.93933	1288.7
592.28259	789.8
595.82520	1509.0
596.32739	1335.5
596.95074	4967.0
597.28784	3743.8
597.61304	12204.4
597.94727	12456.6
598.28229	3379.3
598.61530	1651.0
599.82928	1766.1
600.32947	1502.2
608.83496	7223.1
609.33429	6051.9
609.83673	1639.3
617.84009	60369.7
618.34113	42187.7	y (5) (1+)-NH3, b (6) (1+)
618.84222	12791.5
619.34644	946.8
626.59192	754.6
626.61505	795.9
626.63873	896.2
626.66296	1096.4
626.68884	1381.2
626.73358	1550.4
626.75964	1997.0
626.84497	318804.0
626.91229	1768.4
626.95044	2351.4
626.98004	1694.0
627.01801	1474.1
627.04004	1465.8
627.07367	1352.4
627.10120	1321.0
627.12231	1400.2
627.14868	1287.0
627.17285	1326.6
627.20142	1410.3
627.21704	2000.3
627.24829	1344.7
627.26294	1566.7
627.34631	209163.0
627.47833	1234.0
627.84760	62864.4
628.34894	3357.1
635.34674	6558.0	y (5) (1+)
636.25171	9062.5
636.34943	2069.3
637.25201	1987.8
663.33319	845.5
664.64246	4868.1
664.97534	5533.6
665.30920	5782.2
665.64575	2300.6
665.97974	1113.8
671.85175	946.3
676.84912	958.5
703.43494	1377.1
708.84741	1800.0
713.41431	871.2
722.37793	12918.6	y (6) (1+)
723.37970	5068.7
728.38403	4409.7
728.88538	5174.7
729.38776	2575.8
731.42566	3237.9	b (7) (1+)
735.32434	1381.3
809.41058	21957.3	y (7) (1+)
810.41266	8994.2
811.40851	1037.9
860.46729	2652.9
861.46906	853.0
892.44629	1405.8
910.45685	34869.7	y (8) (1+)
911.46027	13828.7
912.45844	3315.5
967.47742	956.3
975.48145	1715.2
976.48376	788.6
993.49420	15706.3	y (9) (1+)-H2O
994.49670	7119.1	y (9) (1+)-NH3
995.48932	1562.9
1011.23529	924.1
1011.50470	146466.0	y (9) (1+)
1011.72125	1341.0
1012.50763	72061.8
1013.51117	17408.3
1079.56982	895.5
1139.59937	3199.2	y (10) (1+)
1140.60059	1341.6
1214.58545	755.0
1215.58521	1243.5
1252.68433	30064.2
1253.68518	18343.6
1254.68945	5292.3
