# Supplementary material for: A Strategy for O-Glycoproteomics of Enveloped Viruses—the O-Glycoproteome of Herpes Simplex Virus Type 1
Source: PLoS Pathog. 2015 Apr 1;11(4):e1004784. doi: 10.1371/journal.ppat.1004784 (PMC4382219; doi:10.1371/journal.ppat.1004784)
Supplement: S1 Dataset — HSV-1 envelope glycoprotein-derived spectra are provided. (ZIP) [file ppat.1004784.s007.zip › data/IKTTSSIEFAR_-2_16_728028.txt]

       m/z	          i	matches
 110.58559	     698.8
 118.93992	     577.3
 121.54832	     502.0
 126.05458	   19884.8
 127.03860	    1435.7
 127.05803	     925.5
 129.10179	   20300.7
 130.10526	     635.1
 138.05444	   16922.3
 144.06511	   19313.0
 145.06837	    1153.3
 168.06483	   11906.9
 169.06807	     753.8
 175.11812	    2118.3	y (1) (1+)
 186.07550	   96728.8
 187.07887	    5730.9
 197.16518	     969.0
 204.06219	     611.9
 204.07060	     701.8
 204.08592	  111127.0
 205.08946	    7138.6
 234.73424	     508.7
 242.18553	   14793.3	b (2) (1+)
 243.18987	     969.4
 246.15453	     758.4
 258.14441	    1149.0
 343.23309	    3616.5	b (3) (1+)
 359.18896	     778.6
 366.13867	   30558.8
 367.14151	    4318.5
 368.14029	     519.3
 393.22281	    3159.0	y (3) (1+)
 394.22333	     581.1
 411.70444	     525.4
 426.27051	     810.4
 444.27664	     953.8
 506.25366	     591.2
 508.88928	     523.6
 513.30078	     708.6
 522.26422	    2332.2	y (4) (1+)
 531.30859	    1006.7
 561.79742	     897.4
 570.30408	   14955.7	y (10) (2+)
 570.80603	    7184.6
 571.30707	    1830.4
 600.33124	     637.8
 608.83453	    1574.7
 609.33734	    1628.0
 609.82544	     973.8
 616.30591	     601.7
 617.84094	   16191.3	[M+2H] (2+)-H2O
 618.34259	   12603.0	b (6) (1+), y (5) (1+)-NH3, [M+2H] (2+)-NH3
 618.84381	    3298.6
 623.66199	     597.1
 626.61816	     543.0
 626.73560	     702.3
 626.75720	     698.6
 626.84650	  153244.0	[M+2H] (2+)
 626.92889	     929.9
 626.95483	    1029.1
 627.00269	     865.3
 627.03314	     615.1
 627.05182	     687.4
 627.07745	     606.3
 627.10352	     582.8
 627.12482	     589.9
 627.14716	     805.5
 627.21790	     883.1
 627.24542	     620.8
 627.26575	     614.6
 627.34772	   95848.6
 627.84882	   28870.3
 635.35089	    1816.6
 639.35095	     723.2
 647.84967	    2011.9
 648.35175	    1822.8
 649.71045	     672.0
 652.42365	     680.3
 655.13654	    1967.0
 659.03339	     770.7
 663.34735	     845.4
 665.84973	    3885.1
 666.35217	    2374.0
 666.86322	     719.6
 671.84583	    2153.1
 672.35071	    1803.4
 672.86249	     574.8
 680.36169	     852.4
 680.85712	    4791.2
 681.35870	    3223.8
 681.85547	    1614.8
 689.86090	    1959.4
 690.36389	    1515.7
 690.87189	     777.6
 691.81195	     554.5
 699.13062	     829.2
 699.71973	     563.9
 700.48401	     802.6
 701.26477	     829.2
 701.37042	     694.6
 712.31860	     851.6
 719.38715	    1290.1
 720.32874	     820.3
 720.37689	     833.1
 720.45068	    1549.4
 720.50934	    1113.5
 721.33521	    1675.3
 722.37933	    4146.5	y (6) (1+)
 722.77863	     813.0
 723.38239	    1493.2
 728.38531	   21950.3
 728.88660	   16277.9
 729.38733	    6534.1
 730.14734	    1002.8
 731.43530	     738.2
 731.69592	     746.2
 733.33380	     614.1
 736.43805	     956.8
 736.51630	     673.4
 736.63763	     757.5
 736.71277	     657.3
 736.76178	     619.0
 736.86969	     591.8
 742.32898	     625.7
 743.39154	     895.0
 743.86957	    1891.6
 752.93982	    1019.6
 754.47296	     666.8
 755.90369	     985.9
 756.40985	    1202.8
 763.84430	    1245.0
 764.34113	     973.9
 767.39490	    1028.7
 770.08374	     614.1
 776.06360	     883.4
 776.41663	     753.0
 777.88867	     584.3
 782.39563	     620.9
 782.89056	     856.0
 785.85864	     998.4
 786.35388	     794.0
 798.02588	     682.7
 799.93433	     618.1
 803.08038	     819.7
 808.09473	     601.4
 808.41272	    1861.1
 808.73138	    1453.3
 809.06165	     990.2
 809.41425	    9079.6	y (7) (1+)
 809.91779	    1175.3
 810.42413	    2776.3
 810.69366	     721.5
 810.88226	    2448.5
 811.08551	     664.2
 811.40753	    2802.2
 814.37732	     820.2
 815.84930	    1580.1
 825.53461	     658.0
 830.79749	     580.1
 833.07794	     721.3
 833.75183	     718.6
 839.04675	     718.3
 860.47064	    1199.7
 888.59570	     571.6
 900.77191	    1587.4
 901.08917	     622.2
 910.45850	    6913.1	y (8) (1+)
 910.79388	    1073.2
 911.46240	    4043.3
 915.11798	     596.7
 951.81201	     640.1
 954.78687	    1794.9
 955.12561	    1799.0
 955.46008	     850.8
 966.48059	    1187.8
 993.49359	    3857.8	y (9) (1+)-H2O
 994.49976	    1286.8
1011.50647	   33157.2	y (9) (1+)
1012.51038	   17281.8
1013.51129	    2992.2
1016.43823	     872.3
1028.54480	    1269.7
1029.02637	    3187.7
1029.53479	    2057.0
1030.02356	    9303.7
1030.52332	   12324.8
1031.02344	    8456.5
1031.52490	    3118.9
1049.05078	     622.2
1078.58850	     755.6
1079.57275	     611.3
1113.53931	    1403.5
1133.53320	     727.1
1140.61438	     719.1
1214.58472	    4892.2
1215.58728	    3164.6
1216.59448	    1288.9
1217.09973	     680.8
1234.68298	    1950.9
1235.66589	    2374.5
1236.67395	    1482.1
1241.12842	     688.8
1249.11145	    1244.2
1249.59460	    1041.0
1251.63049	    5394.3
1252.26404	     687.4
1252.32434	    1065.9
1252.68726	  193382.0
1252.93347	    1231.0
1252.99353	    1651.3
1253.06555	    1340.0
1253.12732	    1573.2
1253.19580	    1524.9
1253.27295	    1026.3
1253.32629	    1581.9
1253.68909	  120921.0
1254.69055	   40358.9
1255.69861	    1456.1
1294.69519	    2400.7
1295.68909	    1292.8
1319.67969	     777.2
1360.71338	     970.6
1361.71509	     895.0
1376.64099	     909.2
1377.63293	    1010.9
1378.71851	    5612.5
1379.71716	    5166.4
1380.72388	    1562.1
1396.73010	     954.8
1414.73242	     953.4
1455.76636	    1522.8
1456.76648	    1172.4
