# Supplementary material for: A Strategy for O-Glycoproteomics of Enveloped Viruses—the O-Glycoproteome of Herpes Simplex Virus Type 1
Source: PLoS Pathog. 2015 Apr 1;11(4):e1004784. doi: 10.1371/journal.ppat.1004784 (PMC4382219; doi:10.1371/journal.ppat.1004784)
Supplement: S1 Dataset — HSV-1 envelope glycoprotein-derived spectra are provided. (ZIP) [file ppat.1004784.s007.zip › data/IKTTSSIEFAR_-2_5_27915.txt]

       m/z	          i	matches
 377.20483	   13146.3	z (3) (1+)
 378.20883	    2263.7	z+1 (3) (1+)
 384.10266	     705.2
 506.24588	    7865.5	z (4) (1+)
 507.24841	    1833.6	z+1 (4) (1+)
 619.33167	    1661.6	z (5) (1+)
 706.36212	    7162.2	z (6) (1+)
 707.36340	    3929.1	z+1 (6) (1+)
 708.36652	    1270.8	z+2 (6) (1+)
 793.39288	    4659.2	z (7) (1+)
 793.91046	     916.1
 794.39728	    3552.3	z+1 (7) (1+)
 801.16809	    1077.6
 809.41101	     993.8	y (7) (1+)
 894.43958	    2733.5
 894.94440	    1749.8
 895.44580	    1893.6
 895.95044	    1007.8
 903.44519	    1891.1
 903.95825	    1710.0
 924.08765	     906.1
1191.57080	    2927.0	c (4) (1+)
1192.56812	    1474.0	c+1 (4) (1+)
1278.59802	    7722.6	c (5) (1+)
1279.59839	    4198.1	c+1 (5) (1+)
1280.60718	    1680.4
1319.68250	    1495.7
1320.67578	    1432.4
1324.13708	     812.2
1365.62524	    1778.1	c (6) (1+)
1366.62756	     983.7	c+1 (6) (1+)
1439.32385	     772.8
1478.71118	    8300.2	c (7) (1+)
1479.71826	    4965.2	c+1 (7) (1+)
1480.71179	    2076.8
1607.75586	    8590.6	c (8) (1+)
1608.75586	    7481.7	c+1 (8) (1+)
1609.76587	    2778.7
1610.74878	     772.5
1684.74048	    1101.8
1725.75244	     852.4	z (9) (1+)
1726.74841	    4967.5	z+1 (9) (1+)
1727.75452	    3820.8	z+2 (9) (1+)
1728.75024	    1218.9
1754.82813	    1633.9	c (9) (1+)
1755.82275	    1548.5	c+1 (9) (1+)
1756.81519	    1097.4
1824.88452	    1052.3
1825.85974	    5021.0	c (10) (1+)
1826.86597	    3923.7	c+1 (10) (1+)
1827.85510	    2058.3
