# Supplementary material for: A Strategy for O-Glycoproteomics of Enveloped Viruses—the O-Glycoproteome of Herpes Simplex Virus Type 1
Source: PLoS Pathog. 2015 Apr 1;11(4):e1004784. doi: 10.1371/journal.ppat.1004784 (PMC4382219; doi:10.1371/journal.ppat.1004784)
Supplement: S1 Dataset — HSV-1 envelope glycoprotein-derived spectra are provided. (ZIP) [file ppat.1004784.s007.zip › data/IKTTSSIEFAR_-2_5_28273.txt]

       m/z	          i	matches
 103.45076	     647.4
 110.58278	    1170.0
 259.21393	     855.7	c (2) (1+)
 280.88605	     737.5
 313.38904	     673.8
 360.25830	    6493.6	c (3) (1+)
 377.20410	   35165.6	z (3) (1+)
 378.20776	    6039.5	z+1 (3) (1+)
 411.19949	     700.7
 461.30634	    3478.0	c (4) (1+)
 462.30960	    1168.6	c+1 (4) (1+)
 485.91595	     828.0
 506.24478	   19793.5	z (4) (1+)
 507.24738	    3958.0	z+1 (4) (1+)
 521.13416	    1406.0
 522.26300	     678.2	y (4) (1+)
 619.32947	    5630.6	z (5) (1+)
 620.33380	    1953.9	z+1 (5) (1+)
 664.38409	    4886.2
 665.38293	    1294.2
 706.36151	    4871.9	z (6) (1+)
 707.36700	    2161.1	z+1 (6) (1+)
 711.87531	     775.8
 712.37433	    4733.7
 712.87762	    2205.9
 713.37683	     830.3
 720.37262	    1336.9
 720.87726	    2930.7
 721.38110	    2629.0
 722.38025	    1867.8	y (6) (1+)
 728.38251	    5641.1
 728.88440	    4862.7
 729.38507	    1530.0
 878.44153	    1283.7
 913.46515	    4595.3	c (5) (1+)
 914.47015	    2454.9	c+1 (5) (1+)
1000.49878	    4982.9	c (6) (1+)
1001.49628	    2245.0	c+1 (6) (1+)
1050.47302	    1376.7
1050.97766	    1276.9
1051.48584	     757.6
1070.96960	    1492.4
1071.48218	    1807.2
1079.49866	    2210.7
1079.98743	    2476.4
1080.63550	    2046.1
1081.00317	    1041.9
1113.58252	   20688.5	c (7) (1+)
1114.58704	    9989.8	c+1 (7) (1+)
1115.58850	    3028.6
1242.62463	   29492.3	c (8) (1+)
1243.62793	   20166.9	c+1 (8) (1+)
1244.63025	    5377.0
1259.56689	    4354.0	z (8) (1+)
1260.57349	    2303.9	z+1 (8) (1+)
1261.57898	     842.9	z+2 (8) (1+)
1343.61853	    1016.5
1360.61646	   14521.0	z (9) (1+)
1361.62061	   13837.9	z+1 (9) (1+)
1362.62451	    6983.9	z+2 (9) (1+)
1363.62793	    1058.4
1389.68677	    5557.0	c (9) (1+)
1390.69348	    5301.1	c+1 (9) (1+)
1391.70203	    1529.1
1416.71240	     831.4
1417.70374	     927.6
1460.72803	   15797.5	c (10) (1+)
1461.72803	   10028.3	c+1 (10) (1+)
1462.72852	    3674.6
1559.77466	    2782.2
