# Supplementary material for: A Strategy for O-Glycoproteomics of Enveloped Viruses—the O-Glycoproteome of Herpes Simplex Virus Type 1
Source: PLoS Pathog. 2015 Apr 1;11(4):e1004784. doi: 10.1371/journal.ppat.1004784 (PMC4382219; doi:10.1371/journal.ppat.1004784)
Supplement: S1 Dataset — HSV-1 envelope glycoprotein-derived spectra are provided. (ZIP) [file ppat.1004784.s007.zip › data/IKTTSSIEFAR_-2_5_28292.txt]

       m/z	          i	matches
 110.58266	     577.2
 131.42339	     511.2
 142.18703	     523.4
 377.20316	     542.6	z (3) (1+)
 507.25381	    2800.5	z+1 (4) (1+)
 508.25531	     690.7	z+2 (4) (1+)
 620.33429	     655.4	z+1 (5) (1+)
 706.36169	    1276.2	z (6) (1+)
 707.36859	    9934.7	z+1 (6) (1+)
 708.37341	    2766.4	z+2 (6) (1+)
 793.39417	    4661.7	z (7) (1+)
 794.39948	    4131.1	z+1 (7) (1+)
 795.40222	    1207.0	z+2 (7) (1+)
 924.99573	     604.9
 985.75189	     547.1
1214.10559	     933.5
1241.61707	    2544.2	c-1 (8) (1+)
1242.62524	    3534.3	c (8) (1+)
1243.63464	    1063.7	c+1 (8) (1+)
1360.62158	    3154.3	z (9) (1+)
1361.62549	   15129.8	z+1 (9) (1+)
1362.62659	    9991.8	z+2 (9) (1+)
1363.63110	    2791.7
1388.68738	    2543.6	c-1 (9) (1+)
1389.68127	    2181.1	c (9) (1+)
1390.69226	     706.3	c+1 (9) (1+)
1421.73853	     594.2
1422.73669	    1127.6
1423.77405	     658.2
1439.75415	     872.9
1440.76831	    1669.9
1441.76526	    1115.7
1456.78040	     981.0
1457.78320	    2033.3
1458.77771	    1249.2
1459.71973	    4430.5	c-1 (10) (1+)
1460.72717	    4218.4	c (10) (1+)
1461.72876	    1908.9	c+1 (10) (1+)
