# Supplementary material for: A Strategy for O-Glycoproteomics of Enveloped Viruses—the O-Glycoproteome of Herpes Simplex Virus Type 1
Source: PLoS Pathog. 2015 Apr 1;11(4):e1004784. doi: 10.1371/journal.ppat.1004784 (PMC4382219; doi:10.1371/journal.ppat.1004784)
Supplement: S1 Dataset — HSV-1 envelope glycoprotein-derived spectra are provided. (ZIP) [file ppat.1004784.s007.zip › data/KPPNPTPPPPGA_-2_18_1296579.txt]

       m/z	          i	matches
 125.56938	     154.7
 126.05450	    6599.6
 127.03894	     325.7
 127.05759	     335.6
 129.10185	     183.6
 138.05443	    6764.1
 139.05794	     274.0
 144.06500	    6257.0
 145.06825	     188.5
 168.06499	    4401.2
 169.06836	     339.6
 185.48810	     169.1
 186.06631	     166.4
 186.07550	   38399.5
 187.07886	    2015.9
 203.10165	     176.0
 204.05318	     257.7
 204.05775	     269.6
 204.06244	     244.3
 204.06723	     256.9
 204.07036	     297.5
 204.08578	   49573.1
 204.10176	     319.1
 204.10716	     250.8
 204.11021	     295.2
 204.11501	     247.9
 204.11929	     196.0
 204.14096	     166.0
 205.08931	    2670.8
 226.15428	     598.8
 244.12787	     987.6	y (3) (1+)
 244.61261	     182.5
 274.09128	     540.9
 309.15430	     176.1
 341.18057	    4016.2	y (4) (1+)
 342.18405	     555.4
 344.68869	     199.8
 357.70023	     405.5
 366.13837	   14565.4
 366.70551	    1926.9	b (7) (2+)
 367.14200	    1509.8
 367.20697	     597.4
 406.22583	     182.2
 406.71527	     251.9
 415.23007	    5004.9	b (8) (2+), y (9) (2+)-H2O
 415.73175	    2248.6
 416.23187	     329.6
 437.24844	    1188.5	b (4) (1+)
 438.23184	    1747.4	y (5) (1+)
 439.23489	     199.7
 441.23965	     196.2
 441.73978	     273.5
 445.23599	     272.0
 449.76059	     272.9
 454.75201	     229.6
 455.24521	     375.7
 463.75647	    4241.1	b (9) (2+), y (10) (2+)-H2O
 464.25839	    1589.0
 464.76199	     345.3
 475.25543	     395.9
 484.26059	     793.1
 484.76135	     310.9
 488.76822	     194.6
 493.76917	     247.1
 507.25058	     345.8
 512.28119	    1054.1	y (11) (2+)-H2O, b (10) (2+)
 512.77997	     246.1
 516.77118	     329.0
 517.32361	     169.2
 535.28394	    8020.3	y (6) (1+)
 536.28821	    2263.7
 540.79224	     841.9	b (11) (2+)
 541.29333	     374.3
 556.28442	     214.4
 565.29443	     609.3
 565.79712	     231.5
 573.18134	     266.0
 576.31165	     439.6
 576.82605	     203.3
 577.29639	     181.0
 581.36566	     170.4
 584.47418	     201.8
 585.31641	    7068.9	[M+2H] (2+)
 585.81970	    4012.0
 586.32367	     529.5
 586.80591	     391.8
 590.32666	     546.9
 591.32581	     297.9
 602.36340	     410.3
 604.19690	     303.6
 604.26465	     180.7
 607.34796	     209.0
 611.62103	     276.8
 612.34192	     220.8
 617.33734	    1023.7	b (6) (1+)-H2O
 617.84955	     220.4
 635.34784	    5366.4	b (6) (1+)
 635.94116	     360.1
 636.35187	    1692.7	y (7) (1+)
 654.30756	     235.4
 655.08972	     282.5
 655.27911	     220.5
 657.38464	     317.5
 662.18506	     675.2
 663.85938	     175.8
 664.67279	     345.3
 666.73181	     647.1
 668.14417	     213.0
 671.65894	     244.1
 672.87799	     431.5
 674.07611	     189.1
 678.40063	     558.6
 682.52753	     364.6
 682.82947	     175.0
 683.66309	     204.0
 686.17548	     280.8
 688.38788	     281.0
 688.84778	     251.2
 689.35675	     173.0
 692.84717	     276.2
 693.67523	     208.6
 694.34351	     263.5
 695.49664	     297.0
 695.59412	     250.8
 696.39832	     290.1
 696.43256	     295.0
 697.13171	     470.7
 698.82306	     206.7
 699.11951	     206.4
 699.36353	     337.5
 699.48151	     212.2
 699.95264	     186.0
 704.06952	     188.0
 704.97595	     191.4
 705.02081	     239.4
 706.63385	     180.3
 706.67572	     213.8
 706.91699	     517.9
 712.29828	     204.6
 713.90436	     178.4
 714.19330	     185.9
 714.35632	     400.6
 715.86688	     299.9
 716.84094	     421.4
 717.33038	     178.9
 718.07648	     187.0
 719.34637	     176.5
 719.95563	     411.1
 720.16101	     272.0
 720.28870	     212.5
 721.61560	     181.9
 722.68311	     195.9
 722.89880	     252.9
 723.00970	     281.0
 724.02777	     291.3
 724.59967	     262.4
 727.51471	     180.9
 727.70221	     310.4
 727.79205	     197.9
 728.15161	     249.6
 728.96277	     180.7
 732.40051	    1172.4	b (7) (1+)
 733.38220	     878.6	y (8) (1+)
 734.08490	     388.9
 734.19995	     185.9
 734.38580	     414.8
 734.53931	     289.2
 735.15436	     327.9
 735.38177	     209.8
 736.37317	     201.1
 738.50165	     271.0
 739.23303	     635.1
 742.36041	     178.4
 742.70251	     181.8
 744.76099	     310.5
 746.96997	     186.7
 748.82135	     185.2
 749.41022	     284.9
 749.57300	     272.2
 751.11920	     177.0
 753.13391	     182.9
 753.37836	     183.5
 754.25208	     222.4
 754.73615	     179.9
 755.03693	     335.8
 755.62561	     294.8
 756.03729	     212.1
 757.40155	     309.5
 758.00494	     309.7
 758.42798	     260.5
 758.93610	     262.1
 759.43707	     233.9
 759.90515	     205.0
 760.39874	     298.5
 761.11261	     277.5
 761.39154	     308.0
 761.62787	     192.1
 761.72638	     262.5
 761.89093	     266.0
 762.07611	     243.7
 762.72235	     305.0
 763.40277	     249.1
 763.65607	     387.4
 763.86896	     399.0
 765.04803	     222.9
 765.32623	     538.0
 765.37323	     586.7
 765.70813	     452.4
 765.81732	    1017.8
 765.87482	    2114.1
 765.96021	     178.9
 766.05292	     475.6
 766.17218	     530.8
 766.27191	     213.4
 766.32825	     908.3
 766.38281	     480.6
 766.45435	     792.0
 766.67261	     227.5
 766.73456	     780.7
 766.86713	     216.2
 766.94574	     454.7
 767.00897	     353.5
 767.18964	     279.3
 767.32001	     464.6
 767.39618	     971.6
 767.45538	     790.8
 767.73486	     510.9
 767.91937	     243.3
 768.06757	     638.0
 768.12506	    1056.5
 768.37140	    1442.5
 768.45428	     249.9
 768.62201	    1312.8
 768.71558	     324.2
 768.87140	     975.9
 769.32294	     195.4
 772.51416	     195.8
 774.92377	     176.1
 782.89441	     220.2
 784.43573	     261.7
 792.56805	     394.7
 794.53784	     180.2
 796.11182	     234.6
 796.39441	     216.6
 797.37842	     237.8
 798.32483	     221.0
 801.45673	     579.2
 802.76947	     199.0
 803.09784	     707.6
 803.42969	     534.1
 803.77649	     336.4
 804.09784	     334.8
 804.44238	     287.8
 813.42841	     329.3
 828.35529	     244.0
 829.04773	     182.3
 829.45221	    2926.8	b (8) (1+)
 830.45667	    1140.0
 833.35706	     180.2
 833.76306	     198.3
 835.93164	     180.4
 838.42517	     781.6
 847.40930	     234.0
 851.00983	     219.6
 866.47882	     220.9
 879.43091	     218.4
 884.93201	     263.8
 898.50604	     799.8
 899.52258	     365.5
 902.08752	     194.3
 926.50592	    1471.8	b (9) (1+)
 927.50830	     784.2
 944.47687	     779.2
 945.47949	     371.1
 945.75891	     211.4
 965.96234	     255.5
 967.51697	     709.5
 968.51819	     385.1
 978.15155	     241.0
1000.48181	     411.2
1041.52771	     862.3	y (11) (1+)
1042.53918	     407.9
1080.58032	     599.2
1081.58691	     318.2
1125.60559	     308.4
1151.61194	    1470.7
1152.61438	    1161.5
1153.59595	     312.7
1169.41321	     560.3
1169.62708	   83007.6
1169.83716	     429.9
1169.89661	     605.2
1169.95471	     549.1
1170.01819	     465.7
1170.08179	     402.1
1170.13086	     382.4
1170.19983	     421.9
1170.30188	     353.1
1170.36694	     371.0
1170.62927	   50843.7
1170.80701	     264.9
1170.88049	     253.0
1170.95898	     346.1
1171.00366	     216.5
1171.06018	     185.2
1171.63269	   12141.7
1205.08203	     187.5
1372.70068	     650.1
1373.71362	     530.5
