# Supplementary material for: A Strategy for O-Glycoproteomics of Enveloped Viruses—the O-Glycoproteome of Herpes Simplex Virus Type 1
Source: PLoS Pathog. 2015 Apr 1;11(4):e1004784. doi: 10.1371/journal.ppat.1004784 (PMC4382219; doi:10.1371/journal.ppat.1004784)
Supplement: S1 Dataset — HSV-1 envelope glycoprotein-derived spectra are provided. (ZIP) [file ppat.1004784.s007.zip › data/KPPNPTPPPPG_-2_18_1296581.txt]

       m/z	          i	matches
 111.91393	     150.0
 126.05455	    3137.9
 127.03865	     190.9
 127.05852	     149.7
 138.05460	    4029.3
 144.06511	    3715.9
 168.06502	    4450.1
 169.06871	     208.7
 173.09210	     379.1
 186.07558	   27521.0
 187.07880	    1615.6
 195.11214	     227.3
 204.08598	   40197.5
 205.08943	    1852.9
 226.15382	     459.3
 270.14401	    3871.5	y (3) (1+)
 271.14679	     366.1
 274.09021	     213.8
 344.68961	     396.9
 351.18332	     347.4
 357.69894	     847.0	b (7) (2+)-H2O
 364.70581	     365.3
 366.13818	   12010.2
 366.70389	    2326.5	b (7) (2+)
 367.14127	    1196.6
 367.19489	    1153.0	y (4) (1+)
 367.21259	     160.7
 368.14313	     170.8
 386.17517	     304.8
 392.72305	     171.8
 401.23010	     411.5
 406.22415	     213.9
 413.23639	     220.9
 415.23065	    4764.9	b (8) (2+)
 415.73196	    1904.6
 420.22037	     239.0
 437.24814	    1172.6	b (4) (1+)
 440.90723	     544.4
 441.74484	     350.2
 449.75876	     294.3
 454.75235	     577.4
 455.24246	     369.7
 455.74362	     242.6
 463.75650	    3563.3	b (9) (2+)
 464.24799	    7586.0	y (5) (1+)
 464.75821	     260.3
 465.25101	    1454.7
 468.23917	     164.3
 495.24026	     191.4
 507.25327	     363.4
 512.28210	     253.3
 516.77045	     191.6
 517.27777	     200.4
 535.67291	     212.3
 549.79901	    4062.9	[M+2H] (2+)
 550.29822	    2372.3
 565.29315	     472.6
 565.79663	     223.2
 574.80591	     205.8
 575.11737	     177.4
 590.32910	     329.9
 590.96069	     390.3
 591.33594	     239.5
 591.51813	     182.9
 606.93811	     220.8
 613.46576	     199.6
 615.01263	     325.7
 616.63611	     178.0
 617.33698	     959.0	b (6) (1+)-H2O
 618.33630	     233.7
 628.08026	     259.6
 632.20184	     286.4
 632.67029	     166.5
 635.34808	    5225.9	b (6) (1+)
 635.63971	     205.2
 636.35156	    1795.2
 637.00989	     210.2
 637.61566	     283.9
 637.68610	     202.7
 638.24310	     571.9
 640.68927	     942.0
 640.86304	     648.6
 641.35498	     200.1
 648.45087	     171.0
 648.99286	     218.2
 649.81445	     210.9
 650.84827	     184.0
 660.13348	     633.5
 660.85748	    2024.0
 660.98480	     190.3
 661.36017	     783.9
 662.34680	     603.6
 663.30420	     177.2
 663.34894	     207.1
 663.89270	     775.0
 665.61829	     170.4
 665.83954	     169.1
 666.57556	     444.2
 674.08167	     437.3
 674.20093	     387.9
 675.25403	     571.0
 676.60986	     496.7
 677.32288	     219.5
 678.05957	     433.9
 681.98743	     324.8
 684.23743	     202.7
 685.02521	     175.2
 688.38013	     453.1
 692.31793	     242.1
 694.25854	     236.3
 699.34814	     210.7
 700.88898	     242.4
 703.00983	     249.5
 705.86920	     171.6
 706.38776	     168.4
 708.36572	     184.6
 709.10571	     195.2
 709.58850	     212.2
 709.73633	     301.7
 710.32605	     612.5
 710.82794	     354.1
 712.65118	     186.6
 714.38684	     342.1
 715.04163	     244.6
 719.39893	     175.8
 719.87433	     338.2
 720.04510	     264.4
 720.37842	     529.3
 721.05151	     234.7
 721.88831	     242.7
 722.40186	     394.2
 722.91290	     286.6
 725.37354	     397.3
 725.72247	     480.3
 726.06567	     290.3
 726.39056	     473.5
 726.61340	     205.3
 727.36249	     253.3
 730.03516	     174.4
 730.30499	     235.9
 730.35522	     672.7
 730.47650	     627.4
 730.63049	     178.5
 730.68481	     193.6
 730.91736	     491.9
 731.05914	     227.1
 731.35565	     507.0
 731.39301	     628.3
 731.44519	     505.9
 731.68298	     340.2
 731.75006	     546.6
 731.85205	     231.4
 731.92957	     290.7
 732.07159	     239.5
 732.40271	    1550.3	b (7) (1+)
 732.70227	     386.7
 732.84558	    1016.0
 733.02216	     199.9
 733.09448	     297.2
 733.18549	     187.1
 733.27893	     291.2
 733.35034	     667.4
 733.42548	     399.6
 734.35431	     182.1
 743.86499	     460.5
 762.39490	    1210.0
 762.90112	     519.0
 766.97406	     176.6
 774.17413	     170.5
 796.32013	     320.4
 801.45483	     737.7
 802.46149	     268.5
 807.87183	     244.5
 829.45184	    2637.6	b (8) (1+)
 830.02130	     174.2
 830.45673	     873.4
 830.69940	     273.3
 832.94696	     225.4
 834.39624	     737.1
 834.88849	     435.1
 838.42615	     623.1
 839.42987	     335.8
 843.42383	    2909.3
 843.92352	    1743.4
 863.91919	     179.4
 873.44006	    1043.0	y (9) (1+)
 874.43677	     471.7
 898.51007	     529.0
 899.51843	     186.1
 915.41431	     323.6
 915.92871	     305.5
 916.93323	     328.8
 926.50543	     955.0	b (9) (1+)
 927.51849	     200.2
 935.19806	     173.5
 944.96661	     291.9
 945.46924	     234.3
 962.46704	     197.7
 970.49347	     827.8	y (10) (1+)
 971.49249	     502.8
 997.49731	     205.4
1000.47864	     330.0
1025.98657	     814.0
1026.48535	     471.7
1054.56311	     342.9
1055.56958	     289.9
1080.57715	    1416.4
1081.57324	     696.7
1082.57629	     218.1
1098.22546	     339.0
1098.28125	     407.3
1098.32983	     335.5
1098.58960	   70794.9
1098.78003	     471.8
1098.82385	     426.7
1098.88806	     504.9
1098.93384	     444.3
1098.99646	     396.4
1099.04578	     355.1
1099.09204	     293.4
1099.15955	     353.9
1099.23120	     398.1
1099.32874	     360.1
1099.39514	     315.1
1099.59265	   37763.0
1100.59180	    5461.5
1107.58887	     175.9
1301.67029	     698.2
1302.66589	     619.6
