# Supplementary material for: A Strategy for O-Glycoproteomics of Enveloped Viruses—the O-Glycoproteome of Herpes Simplex Virus Type 1
Source: PLoS Pathog. 2015 Apr 1;11(4):e1004784. doi: 10.1371/journal.ppat.1004784 (PMC4382219; doi:10.1371/journal.ppat.1004784)
Supplement: S1 Dataset — HSV-1 envelope glycoprotein-derived spectra are provided. (ZIP) [file ppat.1004784.s007.zip › data/KYALVDASLK_-2_18_1294293.txt]

       m/z	          i	matches
 126.05428	   11227.6
 127.03857	    1532.5
 129.10173	    2477.1	b (1) (1+)
 138.05421	   27463.3	b (2) (2+)-NH3
 139.05772	    1562.2
 144.06476	   23928.2
 145.04880	     484.0
 145.06786	     880.6
 147.11188	    2264.1	y (1) (1+)
 168.06462	   16491.3
 169.06813	    1123.7
 185.09003	     394.5
 186.06638	     473.3
 186.07520	   76680.8
 187.07857	    4369.9
 204.08565	   53523.9
 205.08929	    3981.3
 221.12781	     591.3
 229.92017	     407.0
 249.12325	     440.6
 260.19547	     686.1
 292.16455	     775.7
 366.13782	    8177.7
 367.14059	    1218.6
 418.26355	    4355.1	y (4) (1+)
 419.26654	     877.8
 531.47583	     461.2
 533.28943	    2828.0	y (5) (1+)
 534.29095	     700.7
 542.74744	     507.7
 545.80743	    1314.2
 546.30890	     936.9
 554.32086	   27324.7	[M+2H] (2+)
 554.82227	   14519.2
 555.32324	    3440.6
 575.35382	    1013.3
 598.37610	     981.0
 603.83081	     946.7
 608.32965	     664.9
 623.07629	     421.5
 626.61731	     678.3
 632.35846	    2431.8	y (6) (1+)
 638.65027	     544.1
 647.35010	    1231.5
 647.85132	     696.5
 655.86023	   58209.5
 656.36151	   36879.8
 656.86328	    9143.5
 663.15784	    1367.2
 663.32336	     683.6
 663.38470	     427.5
 663.45380	     564.0
 663.82977	     555.8
 668.29669	    1010.1
 673.28510	     650.4
 676.87360	     449.3
 677.28662	     889.0
 677.59100	     911.0
 677.89465	     705.0
 680.99768	     871.1
 682.66333	     513.9
 683.17883	     922.9
 684.64838	    2021.5
 685.37396	     927.4
 690.37799	    4055.3	b (6) (1+)
 691.38287	    1232.4
 692.93317	     425.6
 694.86218	    1279.7
 695.37073	     508.7
 700.77411	     766.3
 701.10559	     885.4
 701.43976	     502.5
 706.24365	     535.0
 706.27319	     557.6
 707.26917	     520.5
 709.86505	    1146.9
 710.37372	     727.3
 713.30878	     625.1
 718.88580	     443.9
 723.20813	     659.6
 727.37769	    1032.2
 727.87756	    1319.3
 728.38123	     988.7
 734.74841	     634.5
 734.84052	     420.8
 734.89209	     748.9
 734.96564	     434.8
 735.10022	     535.7
 735.69281	     918.8
 735.85986	     529.5
 736.00488	     516.8
 736.38763	    2923.6
 736.44672	    3370.4
 736.68549	     514.6
 736.88721	    6168.7
 737.27179	    1464.7
 737.31909	     642.5
 737.39398	    2374.7
 737.67450	     586.6
 737.96057	     752.2
 738.39264	     644.4
 739.25873	     844.6
 739.39307	    1303.7
 740.38080	     679.8
 745.43860	    2196.9	y (7) (1+)
 752.74438	     592.8
 761.41467	    1873.9	b (7) (1+)
 762.42310	     543.4
 776.95227	     698.2
 804.91010	     546.3
 816.47864	    3582.4	y (8) (1+)
 817.48236	    1471.0
 821.44806	     971.7
 821.94971	     868.6
 829.41620	     870.4
 829.91779	     563.0
 830.43774	     627.8
 837.92657	    2097.7
 838.42291	    6256.8
 838.92639	    4177.5
 839.42542	    1349.2
 839.91772	     807.1
 841.43872	     959.8
 848.44690	    2553.8	b (8) (1+)
 849.45435	     893.0
 855.41626	     630.6
 893.45251	    1526.2
 918.95496	    1210.2
 919.45044	    5051.8
 919.95221	    2767.0
 920.45514	     934.9
 920.94598	     538.8
 921.95935	    2945.3
 922.45966	    2075.0
 923.47992	     514.8
 939.96124	    1571.5
 943.52277	    1727.5	b (9) (1+)-H2O
 944.51251	     588.0
 961.52930	    4790.2	b (9) (1+), y (9) (1+)-H2O
 962.53381	    2356.7	y (9) (1+)-NH3
 979.54034	    4579.6	y (9) (1+)
 980.54626	    1976.6
 984.47791	     660.5
1006.95337	     427.3
1020.98914	    1098.9
1021.49182	     902.6
1021.99200	     659.0
1023.49194	    1055.8
1023.99719	     428.5
1024.49634	     815.7
1088.59180	    1778.2
1089.61987	    3142.2
1090.61328	    2777.6
1091.61536	     958.4
1107.21667	     810.5
1107.32324	     616.6
1107.37219	     587.2
1107.63586	  148577.0
1107.82446	     991.8
1107.88025	    1208.6
1107.92688	     877.3
1107.99011	    1100.5
1108.04321	     866.8
1108.09766	     796.8
1108.15784	     927.7
1108.21204	     865.7
1108.26660	     769.6
1108.32080	     733.7
1108.38147	     901.3
1108.43298	     857.0
1108.63782	   81699.8
1109.64001	   16477.6
1149.65662	     660.4
1150.64136	     633.2
1164.61890	     567.2
1182.62256	    2041.8
1183.62390	    1206.5
1215.66248	     597.1
1217.65051	     467.2
1224.52100	     574.8
1225.50696	     741.1
1233.66638	    2154.7
1234.66992	    1547.5
1310.71399	   11762.0
1311.71594	    7580.9
1312.72156	    1684.3
1471.76965	     453.0
1472.76135	    1129.8
1473.77222	     502.5
