# Supplementary material for: A Strategy for O-Glycoproteomics of Enveloped Viruses—the O-Glycoproteome of Herpes Simplex Virus Type 1
Source: PLoS Pathog. 2015 Apr 1;11(4):e1004784. doi: 10.1371/journal.ppat.1004784 (PMC4382219; doi:10.1371/journal.ppat.1004784)
Supplement: S1 Dataset — HSV-1 envelope glycoprotein-derived spectra are provided. (ZIP) [file ppat.1004784.s007.zip › data/KYALVDASLK_-2_18_1294525.txt]

       m/z	          i	matches
 107.43689	     153.0
 126.05464	    2669.0
 127.03889	     171.4
 129.10197	    1503.0	b (1) (1+)
 138.05464	    2896.2	b (2) (2+)-NH3
 144.06509	    3593.9
 145.06833	     210.9
 147.11293	     249.6
 168.06506	    2531.4
 169.06866	     268.8
 175.11839	     175.1
 186.07561	   21506.1
 187.07907	    1308.6
 204.08607	   22625.1
 205.08943	    1023.2
 247.14334	     235.9
 275.13776	     211.5
 292.16501	     811.7	b (2) (1+)
 305.05713	     165.8
 328.16080	     326.0
 347.22641	     161.2
 363.20392	     325.0
 366.13852	    3430.1
 367.14142	     266.3
 379.16147	     222.7
 382.89102	     164.4
 418.26443	    1320.1	y (4) (1+)
 419.26669	     300.9
 440.05777	     177.8
 441.24438	     224.8
 448.25842	     162.6
 448.28891	     265.9
 476.28516	     922.9	b (4) (1+)
 522.31134	     171.5
 533.28986	    3497.5	y (5) (1+)
 534.29407	     685.8
 545.31738	     496.4	[M+2H] (2+)-H2O
 545.80798	    1463.2	[M+2H] (2+)-NH3
 546.30896	     639.8
 546.81232	     198.5
 547.35602	     388.3
 554.32190	   22211.0	[M+2H] (2+)
 554.82306	   11757.0
 555.32495	    2466.4
 575.35449	    1501.1	b (5) (1+)
 575.82922	     216.8
 576.35809	     511.5
 584.15271	     191.4
 589.20270	     292.9
 593.32660	     354.5
 606.45581	     168.4
 608.32928	     397.3
 616.15802	     289.1
 621.34296	     519.2
 624.68060	     399.6
 628.84875	     188.7
 632.35706	    1586.8	y (6) (1+)
 633.36383	     482.6
 647.35541	     703.0
 647.68652	     289.7
 647.84021	     188.4
 651.03253	     273.7
 655.86084	   15094.5
 656.36243	    8763.7
 656.86407	    2680.7
 660.21600	     224.5
 680.99878	     178.6
 681.25769	     201.9
 684.35016	     178.4
 690.37903	    3250.9	b (6) (1+)
 691.38165	     869.0
 692.80060	     169.7
 714.05713	     193.6
 714.41132	     262.2
 715.70221	     555.9
 719.39063	     228.7
 724.64008	     201.0
 727.19586	     191.7
 734.76636	     187.5
 734.85980	     237.4
 735.01099	     460.4
 735.11078	     317.9
 735.31836	     223.5
 735.42145	    3098.8
 735.75696	     384.9
 736.05792	     227.9
 736.36456	     874.6
 736.42871	     665.3
 736.84259	     319.5
 736.93323	     615.5
 736.99353	     202.3
 737.33490	    1769.8
 737.44922	     549.8
 737.64532	     225.3
 737.72211	     231.8
 737.83984	    1329.5
 737.94098	     383.2
 738.42780	     392.4
 745.44244	     834.4	y (7) (1+)
 746.44653	     323.1
 761.41632	     731.2	b (7) (1+)
 761.81458	     236.2
 762.41351	     209.3
 776.23682	     220.3
 776.88690	     221.0
 816.47900	    2506.8	y (8) (1+)
 817.48309	    1099.8
 821.44385	     377.7
 821.94586	     232.4
 835.43518	     525.8
 848.44690	     543.2	b (8) (1+)
 849.45477	     215.4
 859.06421	     177.6
 862.46570	     213.7
 878.30829	     172.8
 919.92908	     212.9
 921.50201	     179.1
 921.98700	     218.6
 943.51831	     221.2
 948.52209	     257.9
 949.51196	     210.0
 961.53131	    1542.2	b (9) (1+), y (9) (1+)-H2O
 962.52838	     705.5	y (9) (1+)-NH3
 979.54065	    2843.5	y (9) (1+)
 980.54694	    1229.8
 981.55194	     267.9
 982.43414	     239.6
1019.56006	    1046.0
1020.55756	     399.5
1089.62402	    1394.4
1090.62256	    1065.7
1091.61621	     406.4
1107.38196	     247.4
1107.42603	     179.9
1107.63672	   45325.3
1107.88440	     441.2
1107.99072	     314.2
1108.04736	     277.5
1108.10254	     269.6
1108.15637	     228.3
1108.27478	     332.2
1108.38513	     313.5
1108.42615	     190.9
1108.63879	   23820.7
1109.64197	    5803.0
1182.62256	     763.9
1183.61707	     362.7
1215.66077	     267.2
1233.66687	    1055.1
1234.67041	     613.4
1310.71289	    1657.7
1311.71423	     983.3
1312.72058	     242.9
