# Supplementary material for: A Strategy for O-Glycoproteomics of Enveloped Viruses—the O-Glycoproteome of Herpes Simplex Virus Type 1
Source: PLoS Pathog. 2015 Apr 1;11(4):e1004784. doi: 10.1371/journal.ppat.1004784 (PMC4382219; doi:10.1371/journal.ppat.1004784)
Supplement: S1 Dataset — HSV-1 envelope glycoprotein-derived spectra are provided. (ZIP) [file ppat.1004784.s007.zip › data/KYALVDASLK_-2_18_1294574.txt]

m/z	i	matches
108.04431	347.1
110.58405	245.8
123.94691	285.7
126.05484	39452.1
127.03903	3082.2
127.05843	2100.0
129.10216	27615.1	b (1) (1+)
130.08607	547.9
130.10551	1728.1
136.07605	513.4
138.05487	39200.2	b (2) (2+)-NH3
139.05814	1891.6
140.07037	374.0
144.06538	45428.0
144.07169	390.4
144.07430	493.2
145.04973	757.7
145.06900	2376.3
147.11285	3447.8	y (1) (1+)
150.05536	403.2
155.11790	1362.7
168.06548	26085.5
169.06902	1655.2
183.14923	555.9
186.05879	1519.4
186.06482	777.9
186.07600	187255.0
186.08582	1182.7
186.08920	1883.1
186.09297	1151.3
187.07936	13081.1
188.07980	517.9
191.11737	522.8
197.16457	1064.0
204.01468	259.9
204.01837	528.2
204.02356	308.2
204.02730	551.5
204.04065	620.3
204.04489	799.5
204.04947	773.8
204.05411	738.2
204.05804	1189.6
204.06274	1019.7
204.06682	1372.9
204.07381	918.7
204.08644	173925.0
204.14667	398.3
204.15038	592.1
205.09007	12035.4
206.09076	969.3
235.10689	683.1
247.14406	2113.0
248.14702	323.0
254.14900	1019.7
260.19711	1332.1
264.17014	711.6
273.14728	288.4
274.15491	1817.2
275.13858	1683.5
275.15991	333.8
276.14258	518.0
292.16528	6843.2	b (2) (1+)
293.16870	881.7
335.20636	515.4
344.15988	297.6
345.19168	804.7
346.17679	574.2
347.22836	1060.5
348.19257	893.5
362.19626	583.6
363.20251	3230.6	b (3) (1+)
364.20828	534.0
366.13910	21587.0
367.14288	2418.4
367.23209	323.0
367.27664	359.7
368.14517	449.6
399.22403	333.5
409.25079	275.3
418.26529	7584.1	y (4) (1+)
419.26782	1859.0
447.25873	566.3
448.29068	1597.6
449.29266	458.1
459.25891	356.3
470.26093	424.3
476.28528	4052.0	b (4) (1+)
477.28943	985.3
486.25739	516.4
490.27417	457.2
533.29126	9083.9	y (5) (1+)
534.29315	1798.7
536.80542	472.4
544.80609	616.0
545.31586	2129.8
545.80957	10703.2	[M+2H] (2+)-NH3
546.31055	7101.7
546.81183	2404.5
547.35681	1861.0
548.35736	451.0
553.90271	268.5
553.92633	300.6
553.94165	354.2
554.00269	343.4
554.02222	387.7
554.04681	401.5
554.06207	390.1
554.08014	533.5
554.11877	672.0
554.16046	657.1
554.18121	716.1
554.22101	878.2
554.23743	1140.7
554.27173	629.0
554.32349	159787.0	[M+2H] (2+)
554.39185	1189.2
554.42462	764.2
554.44617	784.1
554.46588	674.8
554.48560	616.3
554.50397	626.9
554.52588	434.6
554.54358	532.7
554.56519	476.2
554.58545	437.5
554.60236	423.3
554.62585	545.0
554.64111	485.1
554.66522	412.9
554.68549	501.8
554.70294	483.7
554.73993	718.7
554.77271	388.9
554.82422	95584.0
554.89075	836.4
554.90814	560.7
555.32513	29224.3
555.82648	5680.5
557.29376	323.9
575.35498	5790.2	b (5) (1+)
575.82867	952.3
576.35706	1723.2
577.35620	315.7
587.32776	281.2
593.32697	2053.8
593.82916	1434.6
594.33337	689.0
599.33112	385.8
607.83978	616.4
608.33325	2954.8
608.83545	1261.1
609.33173	495.6
617.33771	843.8
617.84393	582.2
618.33667	422.1
620.78247	294.6
621.34320	2333.0
622.34906	486.0
626.34619	566.8
632.35944	8042.5	y (6) (1+)
633.36237	3179.4
634.36353	365.7
635.35339	583.8
635.84326	394.9
641.31696	288.9
646.85669	669.9
647.34857	1458.6
647.84595	834.9
651.50238	384.0
655.86182	74341.8
656.25708	307.2
656.27740	436.9
656.36316	55208.1
656.44531	315.8
656.47742	281.2
656.86414	20409.3
657.36444	4681.5
657.87073	309.2
661.57330	1224.3
662.38123	350.0
670.37573	427.0
672.37347	374.1
679.59070	716.5
684.43127	289.0
690.37994	10492.1	b (6) (1+)
691.38306	4164.7
692.38812	1026.1
692.71405	300.2
694.58875	1285.4
694.86969	798.4
701.39276	352.2
709.87622	535.9
710.37469	742.7
717.11700	355.8
732.11536	352.0
733.42365	752.7
734.42230	525.7
735.43036	511.6
736.36499	2897.3
736.42407	677.1
736.73810	1458.4
736.82697	429.0
736.89203	1644.7
737.07135	901.3
737.37799	1120.3
737.47595	893.9
737.89142	678.4
737.97748	731.3
738.39197	532.9
738.43555	774.1
738.88446	468.5
738.93433	424.7
745.44305	6283.0	y (7) (1+)
746.44672	2682.4
761.41644	5291.6	b (7) (1+)
762.42181	2374.4
763.42242	761.6
775.46014	290.6
816.48053	19879.7	y (8) (1+)
817.48370	8278.2
818.48627	2520.4
820.45410	526.7
830.43591	1306.8
831.44220	565.4
835.43799	2476.3
836.44208	1024.6
848.44849	6369.5	b (8) (1+)
849.45081	3066.5
850.45148	793.1
898.42218	434.3
900.43756	305.4
915.53894	292.0
933.53760	1242.4
934.53790	1036.6
943.52277	3642.4	b (9) (1+)-H2O
944.52484	2215.7
945.53131	691.9
948.52319	1830.5
949.52362	662.1
950.52802	400.4
961.53259	11997.3	y (9) (1+)-H2O, b (9) (1+)
962.53601	5825.7	y (9) (1+)-NH3
963.53961	1830.3
978.56171	297.8
979.54230	22159.6	y (9) (1+)
980.54633	11530.9
981.54761	3562.7
982.54163	521.9
997.48755	389.7
1019.55963	5211.4
1020.56238	2687.0
1021.55988	880.7
1038.23108	455.4
1088.59473	1189.7
1089.62952	5603.4
1090.62476	5634.8
1091.62622	2176.2
1092.62024	847.8
1106.60693	434.8
1106.71448	358.4
1106.77905	429.3
1106.88416	649.5
1106.93945	524.8
1107.04919	696.0
1107.10242	703.9
1107.16089	796.7
1107.20789	783.3
1107.27441	1118.8
1107.31140	963.6
1107.38696	1484.4
1107.64050	251834.0
1107.83081	1754.9
1107.88196	1928.2
1107.93237	1755.2
1107.98962	1619.9
1108.04346	1522.5
1108.10620	1744.5
1108.15259	1411.2
1108.21069	1356.6
1108.27283	1623.8
1108.32581	1535.0
1108.37854	1401.9
1108.43030	1303.9
1108.48987	893.7
1108.64209	158885.0
1108.82837	676.1
1108.87524	577.9
1108.93933	662.7
1108.98645	481.5
1109.05237	575.5
1109.10706	493.5
1109.22449	604.6
1109.64441	51112.4
1110.64661	9612.8
1111.64990	883.0
1114.68115	369.3
1131.64172	941.0
1132.64246	779.2
1149.65320	813.7
1150.65332	407.0
1164.61462	337.2
1174.66235	310.7
1181.61389	454.3
1182.62378	4346.1
1183.62622	2432.5
1184.63660	1011.1
1185.64160	383.6
1197.66089	297.9
1215.65991	1231.4
1216.66321	912.8
1217.66260	444.7
1233.66992	4486.3
1234.67334	2543.3
1235.67761	1196.8
1236.67529	373.2
1252.69946	277.5
1310.71716	8715.8
1311.71948	5598.3
1312.72351	2410.4
1313.72974	623.5
