# Supplementary material for: A Strategy for O-Glycoproteomics of Enveloped Viruses—the O-Glycoproteome of Herpes Simplex Virus Type 1
Source: PLoS Pathog. 2015 Apr 1;11(4):e1004784. doi: 10.1371/journal.ppat.1004784 (PMC4382219; doi:10.1371/journal.ppat.1004784)
Supplement: S1 Dataset — HSV-1 envelope glycoprotein-derived spectra are provided. (ZIP) [file ppat.1004784.s007.zip › data/KYALVDASLK_-2_7_225916.txt]

       m/z	          i	matches
 381.59933	     289.0
 591.37207	    4481.5	c-1 (5) (1+)
 592.37787	    4357.9	c (5) (1+)
 593.38104	     860.1	c+1 (5) (1+)
 662.41174	     613.8
 690.38062	    1026.6
 691.38177	     400.5
 697.34778	    2336.1	z+1 (3) (1+)
 698.34906	     456.1	z+2 (3) (1+)
 706.39819	   12798.9	c-1 (6) (1+)
 707.40314	    8737.2	c (6) (1+)
 708.40601	    2131.1	c+1 (6) (1+)
 709.41138	     380.1
 734.42810	     487.2
 767.37762	    1394.1	z (4) (1+)
 768.38434	    5541.5	z+1 (4) (1+)
 769.38782	    2585.0	z+2 (4) (1+)
 770.39081	     466.7
 777.43494	   15148.7	c-1 (7) (1+)
 778.44037	   11672.6	c (7) (1+)
 779.44403	    3570.4	c+1 (7) (1+)
 780.44501	     619.4
 783.39478	    2038.5	y (4) (1+)
 784.40173	     626.8
 864.39813	     536.7
 865.39252	     407.2
 882.40381	    5487.6	z (5) (1+)
 883.40997	   19575.5	z+1 (5) (1+)
 884.41364	    8230.5	z+2 (5) (1+)
 885.41644	    2053.0
 897.41052	     407.8
 898.41705	     687.7	y (5) (1+)
 933.51379	     269.3
 981.46967	     619.9	z (6) (1+)
 982.47821	    4106.8	z+1 (6) (1+)
 983.48175	    1753.0	z+2 (6) (1+)
1074.61487	    3093.0
1075.62061	    2859.7
1076.53918	     504.8
1076.62512	     995.4
1077.55762	     605.9
1089.63232	    1197.5
1090.62524	    1051.5
1091.62805	    1108.4
1092.64246	    2804.7
1093.65088	    1469.6
1094.55591	    3457.1	z (7) (1+)
1095.56335	   21089.0	z+1 (7) (1+)
1096.56567	   10836.4	z+2 (7) (1+)
1097.56726	    3372.7
1098.56812	     582.1
1107.63721	   19795.0
1108.64026	   15881.7
1109.64575	    9063.9
1110.65222	    2842.0
1111.65405	     663.2
1165.59363	    4136.8	z (8) (1+)
1166.59875	    6697.0	z+1 (8) (1+)
1167.60352	    4470.3	z+2 (8) (1+)
1168.60632	    1579.5
1169.61255	     326.0
1180.57886	     473.6
1181.60034	    1196.6	y (8) (1+)
1182.60938	     692.3
1186.60254	     394.4
1187.60693	     350.4
1229.59888	    5859.1	c-1 (8) (1+)
1230.60522	   31665.9	c (8) (1+)
1231.60889	   19958.0	c+1 (8) (1+)
1232.61060	    7139.4
1233.60986	    1394.1
1234.68665	     467.4
1249.72668	    1035.3
1250.71497	     556.2
1251.73071	     394.6
1276.69055	    1054.9
1277.69543	    1264.4
1278.69849	    1780.3
1279.70740	    1109.6
1280.71082	     398.2
1292.70654	     750.2
1293.71436	    7153.2
1294.71619	    6097.9
1295.72070	    7823.2
1296.72583	    3807.8
1297.72717	    1718.3
1299.67786	    2671.2
1300.68335	    3131.5
1301.68372	     879.0
1302.66382	     359.9
1310.71643	   11115.5
1311.71985	    9709.8
1312.72571	    8556.5
1313.72974	    4374.5
1314.73547	    1275.3
1323.69604	     536.3
1324.71460	     341.3
1325.70251	     286.7
1326.66016	     517.2
1328.65588	    4339.1	z (9) (1+)
1329.65503	    2344.2	z+1 (9) (1+)
1330.65308	     792.0
1334.71887	     354.1
1340.73328	     736.8
1341.72095	     606.2
1350.70435	     409.3
1383.74792	     807.1
1384.74695	     494.9
1409.78455	     292.2
1410.74451	     466.7
1411.77832	    1283.3
1412.76282	    3917.7
1413.76477	    5970.3
1419.72302	     370.4
1420.73474	     290.4
1436.75146	     298.8
1454.75842	    6794.3
