# Supplementary material for: A Strategy for O-Glycoproteomics of Enveloped Viruses—the O-Glycoproteome of Herpes Simplex Virus Type 1
Source: PLoS Pathog. 2015 Apr 1;11(4):e1004784. doi: 10.1371/journal.ppat.1004784 (PMC4382219; doi:10.1371/journal.ppat.1004784)
Supplement: S1 Dataset — HSV-1 envelope glycoprotein-derived spectra are provided. (ZIP) [file ppat.1004784.s007.zip › data/LPPPPAPPRSWPSAPEVSHVR_-2_5_31789.txt]

       m/z	          i	matches
 100.11400	     190.1
 206.36646	     196.1
 258.16705	     619.7	z (2) (1+)
 395.22571	    1723.3	z (3) (1+)
 463.24695	     201.4
 482.25903	     468.7	z (4) (1+)
 519.32440	     750.4	c (5) (1+)
 565.01447	     212.7
 581.32434	     923.7	z (5) (1+)
 582.32684	     510.7	z+1 (5) (1+)
 691.38574	     211.4
 710.36615	    1673.1	z (6) (1+), c+1 (13) (3+)
 711.36816	     589.4	z+1 (6) (1+)
 712.37048	     242.0	z+2 (6) (1+)
 726.38574	     207.6	y (6) (1+)
 784.46527	    1209.3	c (8) (1+)
 785.47260	     572.5	c+1 (8) (1+)
 878.45587	    2363.5	z (8) (1+)
 879.45978	    1196.0	z+1 (8) (1+)
 879.93530	     389.4
 880.46124	     508.9	z+2 (8) (1+)
 880.79596	     312.8
 881.45569	     318.9
 932.44702	     479.6
 932.78461	     465.6
 933.12219	     425.6
 940.56519	    1620.5	c (9) (1+)
 941.56787	     741.4	c+1 (9) (1+)
 942.58124	     275.6
 942.80603	     538.3
 943.14117	     891.6
 943.47766	     839.6
 943.82397	     343.8
 948.15753	     208.1
 948.47614	     884.5
 948.81097	    1108.0
 949.14435	    1242.5
 949.47449	     302.4	c-1 (20) (3+)
 965.48419	     709.8
1020.98840	     218.9
1021.49878	     340.4
1021.99615	     265.5
1033.46082	     954.2	z (12) (2+)
1033.96069	     971.7	z+1 (12) (2+)
1034.46472	     491.4	z+2 (12) (2+)
1034.97083	     482.0
1064.51123	    1751.7	c (13) (2+)
1065.01453	    2063.7	c+1 (13) (2+)
1065.51672	     912.3
1066.01819	     539.5
1111.50720	     527.8	z (13) (2+)
1112.01233	     497.2	z+1 (13) (2+)
1112.50745	     316.9	z+2 (13) (2+)
1126.54248	     443.7
1127.03894	     381.5
1128.08240	     311.3
1128.53760	     305.3
1129.01892	     322.9
1130.61145	     354.1
1139.62793	     213.9
1148.56201	    1068.0	c (15) (2+)
1149.05908	    1073.0	c+1 (15) (2+)
1149.56848	     492.3
1150.06555	     468.1
1150.56812	     245.9
1213.07910	     490.9	c (16) (2+)
1213.58545	     983.7	c+1 (16) (2+)
1214.08875	     505.0
1214.57739	     248.1
1244.08008	     333.8	z (16) (2+)
1244.58252	     813.5	z+1 (16) (2+)
1245.07593	     243.6	z+2 (16) (2+)
1248.62268	     467.3
1249.63464	     434.1
1250.64014	     265.2
1263.11438	     340.6	c+1 (17) (2+)
1263.61975	     503.8
1284.12170	     376.3
1306.13062	     937.9	c (18) (2+)
1306.63477	    1182.6	c+1 (18) (2+)
1307.13196	    1104.1
1307.63074	     347.5
1308.13953	     370.5
1312.66101	     566.6
1313.17834	     349.8
1313.65540	     326.5
1314.18201	     274.1
1320.17065	     288.9
1320.66858	     615.0
1321.17700	    2506.5
1321.67773	    4027.9
1322.17932	    2600.0
1322.67944	    1568.0
1323.18970	     570.3
1351.15015	     393.1
1375.15662	     710.8	c+1 (19) (2+)
1375.66235	     358.6
1376.66931	     244.6
1384.71240	     221.3
1398.16077	     232.6
1398.67456	    2370.3
1399.17529	    3770.4
1399.67590	    2078.5
1400.17627	    2111.0
1400.67432	     711.5
1413.71143	     525.1
1414.21484	     604.0
1414.71204	    1512.2
1415.21643	     864.6
1415.70654	     495.5
1422.71179	     977.4
1423.21655	    1421.2
1423.71680	    1098.4
1424.19885	     836.3	c (20) (2+)
1424.69580	    1623.1	c+1 (20) (2+)
1425.19324	    1073.5
1425.68701	     491.3
1426.19714	     445.5
1459.23254	     254.4
1472.72632	     276.6
1561.85730	     222.7
1758.87585	     402.2
