# Supplementary material for: A Strategy for O-Glycoproteomics of Enveloped Viruses—the O-Glycoproteome of Herpes Simplex Virus Type 1
Source: PLoS Pathog. 2015 Apr 1;11(4):e1004784. doi: 10.1371/journal.ppat.1004784 (PMC4382219; doi:10.1371/journal.ppat.1004784)
Supplement: S1 Dataset — HSV-1 envelope glycoprotein-derived spectra are provided. (ZIP) [file ppat.1004784.s007.zip › data/LPPPPAPPRSWPSAPEVSHVR_-2_5_32034.txt]

       m/z	          i	matches
 258.16812	    1709.3	z (2) (1+)
 325.76224	    1136.7
 395.22610	    6066.3	z (3) (1+)
 411.24295	    1271.2	y (3) (1+)
 443.03265	    1205.0
 447.60519	    1220.4
 472.77930	    1156.5
 519.32544	    2005.2	c (5) (1+)
 581.32660	    2883.9	z (5) (1+)
 582.32397	    1315.5	z+1 (5) (1+)
 624.81104	    1341.7	z (11) (2+)
 696.87250	    2189.3	c (10) (2+)
 697.37109	    2022.1	c+1 (10) (2+)
 710.36615	    5206.7	z (6) (1+)
 711.37042	    1572.3	z+1 (6) (1+)
 759.74628	    1640.7
 784.46802	    2208.9	c (8) (1+)
 800.93158	    1328.1
 801.43451	    1307.0
 810.40894	    1535.7	y (19) (3+)
 821.43292	    3548.1
 821.77332	    2158.3
 826.76953	    2851.4
 827.10510	    2819.2
 827.44171	    1510.5
 827.77740	    1465.5
 850.89575	    2974.1	z (12) (2+)
 851.39856	    3001.7	z+1 (12) (2+)
 863.43585	    1403.3
 885.87170	    1385.0
 940.56909	    5650.5	c (9) (1+)
 941.57452	    3249.1	c+1 (9) (1+)
 965.49121	    1853.0	c-1 (15) (2+), z (9) (1+)
 965.99463	    2440.6	c (15) (2+)
 966.49506	    4154.7	c+1 (15) (2+), z+1 (9) (1+)
 966.99658	    1524.3
1030.51050	    2347.7	c (16) (2+)
1031.02002	    2719.9	c+1 (16) (2+)
1031.51367	    1661.4
1061.51306	    2021.5	z (16) (2+)
1062.01331	    1589.7	z+1 (16) (2+)
1080.56030	    1366.4	c+1 (17) (2+)
1123.56970	    3101.5	c (18) (2+)
1124.06470	    3453.1	c+1 (18) (2+)
1124.56458	    2945.5
1130.63660	    1487.0
1139.10303	    2661.2
1139.61658	    1485.9
1192.59644	    2988.8	c+1 (19) (2+)
1193.09082	    2302.2
1216.10803	    4958.7
1216.61316	    9085.3
1217.11841	    5929.7
1217.61584	    3067.8
1231.14612	    1761.5
1231.63660	    1313.7
1232.64709	    1908.7
1240.66113	    1959.7
1241.16260	    1275.1
1241.64502	    1607.1	c (20) (2+)
1242.13403	    3339.1	c+1 (20) (2+)
1242.63708	    3280.1
1248.62500	    2100.4	z (11) (1+)
1249.62231	    2966.1	z+1 (11) (1+)
1392.73193	    1282.3	c (10) (1+)
1701.76624	    1849.2
1702.79541	    2364.5	z+2 (12) (1+)
