# Supplementary material for: A Strategy for O-Glycoproteomics of Enveloped Viruses—the O-Glycoproteome of Herpes Simplex Virus Type 1
Source: PLoS Pathog. 2015 Apr 1;11(4):e1004784. doi: 10.1371/journal.ppat.1004784 (PMC4382219; doi:10.1371/journal.ppat.1004784)
Supplement: S1 Dataset — HSV-1 envelope glycoprotein-derived spectra are provided. (ZIP) [file ppat.1004784.s007.zip › data/PLTTPPPIIATSDPTPR_-2_7_294408.txt]

       m/z	          i	matches
 114.39996	     130.3
 121.44908	     130.6
 139.24348	     141.7
 200.06555	     131.7
 233.26662	     137.6
 272.16974	     180.6	y (2) (1+)
 356.19196	     290.6
 357.19980	     486.9	z (3) (1+)
 358.20734	     339.8	z+1 (3) (1+)
 366.13739	     150.0
 506.97781	     141.3
 525.28717	     496.0
 526.28912	     160.2
 569.27820	    3515.0	z (5) (1+)
 570.28217	    1117.3	z+1 (5) (1+)
 571.28491	     299.0	z+2 (5) (1+)
 710.31586	     140.9
 982.03333	     165.0
 989.01373	     178.7
1004.41925	     164.5
1021.44019	     817.3	z (6) (1+)
1022.44305	     681.8	z+1 (6) (1+)
1023.45129	     208.8	z+2 (6) (1+)
1037.46252	     168.4	y (6) (1+)
1048.57178	     187.8
1062.05078	     974.5
1062.56104	    1440.2
1063.06274	    1684.5
1063.56152	     627.6
1064.07483	     213.6
1070.05530	    2968.5
1070.55493	    3525.3
1071.05725	    2939.9
1071.55737	    1236.7
1072.06152	     569.7
1083.58008	     158.5
1085.05627	     407.2
1085.55139	     418.4	c-1 (7) (1+)
1086.06226	     260.7
1086.55432	     976.9	c (7) (1+)
1087.55591	     466.3	c+1 (7) (1+)
1120.47241	     198.1
1121.48071	     296.0
1122.48901	    1697.2	z (7) (1+)
1123.49280	    1171.9	z+1 (7) (1+)
1124.49768	     478.5	z+2 (7) (1+)
1127.56165	     222.6
1136.06433	     267.2
1137.08179	     194.0
1141.08325	     293.8
1142.09302	     283.5
1142.59436	     222.0
1143.09155	     230.6
1149.59155	     195.7
1150.10522	     385.8
1150.58911	     242.6
1151.08020	     421.8
1151.58252	     406.9
1152.08496	     368.4
1154.58423	     283.9
1155.09399	     628.0
1155.59253	     307.2
1156.09082	     316.5
1156.59302	     161.6
1157.07910	     207.3
1163.09277	     481.2
1163.59680	    4069.0
1164.09705	    6702.1
1164.59949	    5896.7
1165.10059	    3156.6
1165.60327	    1211.8
1166.10339	     228.5
1171.59326	    2572.2
1172.09656	    4237.7
1172.59949	    6385.9
1173.10205	    5940.7
1173.60437	    3350.5
1174.10278	    1453.5
1174.61157	     420.9
1178.58606	     273.2
1186.60083	     840.0
1193.52405	    2717.9	z (8) (1+)
1194.10046	     207.0
1194.52820	    1938.0	z+1 (8) (1+)
1195.53540	     533.1	z+2 (8) (1+)
1196.08533	    1541.9	z (16) (2+)
1196.58716	    1544.6	z+1 (16) (2+)
1197.08887	    1560.7	z+2 (16) (2+)
1197.58899	     493.5
1208.11768	     361.0
1208.61523	     380.6
1209.53589	     764.5	y (8) (1+)
1221.62061	     171.1
1222.12219	     417.9
1222.60889	     424.4
1228.60449	     335.7
1229.10828	     691.5
1234.11804	     315.9
1268.70569	     428.5
1269.71912	     344.2
1270.13989	     153.4
1306.60938	    3033.8	z (9) (1+)
1307.60986	    2301.1	z+1 (9) (1+)
1308.61829	     657.8	z+2 (9) (1+)
1312.72070	    2713.8	c (9) (1+)
1313.72375	    2234.6	c+1 (9) (1+)
1314.72644	     774.8
1315.71521	     176.9
1339.74438	     309.9
1340.73657	     251.2
1341.75061	     201.4
1382.73926	     167.0	c-1 (10) (1+)
1383.75708	    1040.3	c (10) (1+)
1384.75769	     882.2	c+1 (10) (1+)
1385.76099	     441.1
1386.77209	     196.8
1419.69336	     362.3	z (10) (1+)
1420.69128	     306.4	z+1 (10) (1+)
1484.80261	    1440.0	c (11) (1+)
1485.80615	    1092.7	c+1 (11) (1+)
1486.81641	     226.1
1670.76672	     170.5
1903.49463	     163.1
1936.96887	     924.6	c (12) (1+)
1937.96912	    1277.7	c+1 (12) (1+)
1938.97107	     536.2
1939.99255	     239.6
