# Supplementary material for: A Strategy for O-Glycoproteomics of Enveloped Viruses—the O-Glycoproteome of Herpes Simplex Virus Type 1
Source: PLoS Pathog. 2015 Apr 1;11(4):e1004784. doi: 10.1371/journal.ppat.1004784 (PMC4382219; doi:10.1371/journal.ppat.1004784)
Supplement: S1 Dataset — HSV-1 envelope glycoprotein-derived spectra are provided. (ZIP) [file ppat.1004784.s007.zip › data/PNNSPARPETSRPK_-2_7_230085.txt]

       m/z	          i	matches
 147.18564	    1479.0
 216.08493	    1533.5
 228.76955	    1724.2
 229.12834	   12875.0	c (2) (1+)
 343.17096	   35190.1	c (3) (1+)
 344.17371	    5347.4	c+1 (3) (1+)
 366.13867	    1911.0
 384.24576	   21137.0	z (3) (1+)
 385.25342	    4655.1	z+1 (3) (1+)
 471.27649	   15242.3
 472.28275	    6629.4
 527.25397	    9932.7	c (5) (1+)
 598.29095	   15394.8	c (6) (1+)
 599.29547	    4427.9	c+1 (6) (1+)
 609.77576	    2667.1
 638.86755	    1895.8
 639.97809	    1852.4
 650.74902	    2046.6
 651.79657	   18493.6	z (5) (2+)
 652.29822	    6239.1	z+1 (5) (2+)
 652.80182	    1662.8	z+2 (5) (2+)
 670.79120	    1703.1
 671.72772	    2377.8
 672.73792	    2111.8
 673.69812	    1665.8
 697.62903	    1827.6
 701.09503	    1635.8
 701.33746	    2394.2
 701.66864	    2902.1
 702.00970	    3332.5
 702.34241	    1757.3
 707.00775	    5093.7
 707.34290	    6751.4
 707.67615	    8668.6
 708.00922	    8349.5
 708.26495	    1675.2
 708.34650	    2700.7
 709.71582	    4314.0
 716.31836	    5304.5	z (6) (2+)
 716.81720	    4822.9	z+1 (6) (2+)
 720.78912	    1869.3
 721.06384	    1752.7
 721.71466	    1732.0
 730.73907	    2906.5
 731.64502	    2337.0
 731.93115	    1957.8
 759.11133	    1805.6
 764.72870	    2264.2
 770.77972	    3163.2
 786.36584	    2494.7
 787.60266	    1706.6
 789.29657	    1853.3
 789.96234	    1707.0
 793.26123	    1704.9
 793.67993	    1956.3
 816.82458	    2291.7
 830.27747	    1706.7
 831.67670	    2109.6
 831.81158	    1845.2
 831.92975	    2749.7
 837.88654	    2242.4
 842.89075	   10213.3	z (8) (2+)
 843.39526	    7533.6	z+1 (8) (2+)
 843.89709	    4340.1	z+2 (8) (2+)
 845.92230	    1735.8
 847.36493	    3000.8
 848.16394	    2029.0
 851.44800	    9647.5	c (8) (1+)
 851.94647	    1706.1
 852.44073	    4454.1	y (4) (1+), c+1 (8) (1+)
 855.77448	    3533.8
 860.97540	    1781.6
 864.89856	    4201.7
 865.03247	    2245.5
 865.76184	    1852.6
 870.64410	    1825.3
 878.01593	    1694.5
 878.41071	    5371.5	z (9) (2+)
 878.54498	    1946.0
 878.91370	    4386.7	z+1 (9) (2+)
 879.11090	    2096.2
 886.95868	    2969.7
 903.84326	    2845.7
 906.40100	   17781.2
 906.90039	   10388.1
 907.39813	    3917.7
 917.53510	    1951.3
 918.16943	    1683.5
 918.44452	    1783.5
 920.23987	    1738.0
 921.15460	    2858.6
 921.69055	    1721.4
 925.33173	    2030.8
 925.87445	    1797.6
 930.15356	    2275.1
 934.61035	    2103.1
 935.45728	    1935.3
 941.12024	    3132.7
 949.91620	   16322.1	c (11) (2+)
 950.41321	   11051.6	c+1 (11) (2+)
 950.90472	    4574.7
 951.41046	    2878.7
 955.43304	    2974.3
 957.47125	    1778.3
 958.97021	    3934.7
 959.47333	    7603.9
 959.97455	    7370.8
 960.47937	    4219.0
 960.98688	    2327.6
 964.96094	    2648.1
 970.45520	   24269.6	z (11) (2+)
 970.95673	   25920.1	z+1 (11) (2+)
 971.45837	   14138.0	z+2 (11) (2+)
 971.95831	    7322.3
 978.24036	    3104.8
 980.48260	   13105.7	c (9) (1+)
 981.48981	    7871.3	c+1 (9) (1+)
 992.77350	    2359.7
 993.83673	    6995.1
 995.97797	    1708.4
 998.39612	    4184.9
1005.97412	    1918.5
1006.46802	    2869.5
1006.97040	    3667.1
1007.47577	    1937.6
1022.48901	    1814.4
1022.98285	    2340.4
1023.48883	    1982.6
1027.47522	   10120.9	c-1 (12) (2+), z (12) (2+)
1027.97949	   14561.4	z+1 (12) (2+), c (12) (2+)
1028.47571	    8977.7	z+2 (12) (2+), c+1 (12) (2+)
1028.98071	    6412.2
1029.48865	    2535.0
1029.98206	    2547.5
1030.98633	    2087.5
1031.50171	    2249.3
1035.48572	    3722.2	y (12) (2+)
1035.99353	    3401.1
1036.98010	    5717.6
1039.00903	    2187.6
1044.49109	    1832.9
1051.98950	    2103.5
1052.52405	    3725.8
1053.00623	    3364.4
1053.50684	    4108.6
1055.48718	    3939.5
1055.98792	    1985.0
1060.87024	    1941.2
1061.00916	    4707.8
1061.51831	    7210.9
1062.02332	    5760.8
1062.54309	    1865.8
1069.48303	    4539.4
1069.85071	    1802.3
1069.97998	    4170.3
1080.04431	    1874.9
1083.99451	    8395.8
1084.49451	    7718.0	z (13) (2+)
1084.99805	    8553.9	z+1 (13) (2+)
1085.49768	    5666.1	z+2 (13) (2+)
1086.00098	    4011.3
1098.01770	    4241.7
1110.52588	    3155.8
1111.02344	    4948.6
1111.52527	    4006.0
1164.75354	    2207.3
1174.35156	    1663.3
1192.70532	    2072.6
1205.11047	    1658.8
1228.69727	    2654.4
1237.61743	    3391.4
1286.82141	    4030.3
1303.59302	   13730.0	z+1 (5) (1+)
1304.59082	    6650.7	z+2 (5) (1+)
1305.60205	    2858.0
1309.85352	    4722.5
1375.76404	    2132.4
1386.54028	    2452.5
1393.57446	    4805.2
1431.63550	    1943.9	z (6) (1+)
1432.63501	    6707.7	z+1 (6) (1+)
1433.63269	    4566.7	z+2 (6) (1+)
1529.94250	    2369.6
1685.78528	    7427.3	z+1 (8) (1+)
1686.79053	    4902.6	z+2 (8) (1+)
1687.78027	    1909.9
1756.81372	    1845.2	z+1 (9) (1+)
1757.83362	    2346.5	z+2 (9) (1+)
1758.80945	    1751.9
1769.70044	    3669.1
1812.79456	    5315.1
1813.79712	    3194.1
1898.82861	    1698.2	c (11) (1+)
1899.83838	    3640.0	c+1 (11) (1+)
1900.83228	    4355.5
1901.81787	    1664.0
1940.89636	    8571.5
1941.91089	    6496.3	z+2 (11) (1+)
1942.89392	    2662.3
