# Supplementary material for: A Strategy for O-Glycoproteomics of Enveloped Viruses—the O-Glycoproteome of Herpes Simplex Virus Type 1
Source: PLoS Pathog. 2015 Apr 1;11(4):e1004784. doi: 10.1371/journal.ppat.1004784 (PMC4382219; doi:10.1371/journal.ppat.1004784)
Supplement: S1 Dataset — HSV-1 envelope glycoprotein-derived spectra are provided. (ZIP) [file ppat.1004784.s007.zip › data/PNNSPARPETSRPK_-2_7_249445.txt]

       m/z	          i	matches
 110.56761	     889.3
 142.02351	     901.3
 159.65085	     883.0
 229.12991	    4752.8	c (2) (1+)
 343.17343	   16237.5	c (3) (1+)
 344.17587	    1824.4	c+1 (3) (1+)
 364.34927	     980.0
 380.20969	    1051.9
 384.24908	   20857.7	z (3) (1+)
 384.52954	     931.3
 385.25317	    3806.3	z+1 (3) (1+)
 426.22980	    2821.2	c (8) (2+)
 464.40259	     983.2
 469.23642	    3658.3	z (5) (2+)
 469.73871	    3016.5	z+1 (5) (2+)
 471.28036	    7238.0	z (4) (1+)
 472.28293	    3462.8	z+1 (4) (1+)
 487.30038	    4130.3	y (4) (1+)
 490.74954	    4141.6	c (9) (2+)
 491.25089	    2383.7	c+1 (9) (2+)
 512.94446	     946.0
 527.25720	    2780.1	c (5) (1+)
 533.75494	    3988.3	z (6) (2+)
 534.25745	    1036.8	z+1 (6) (2+)
 555.32446	    1865.1
 556.32898	    1254.0
 580.29706	    2024.8
 580.63721	    1371.9
 585.30139	    5123.9
 585.63562	    4344.1
 585.96924	    3361.8
 586.30420	    2452.3
 598.29492	    9204.2	c (6) (1+)
 599.29803	    3918.1	c+1 (6) (1+)
 599.42664	    1137.4
 650.47485	    1293.7
 660.33459	    6976.2	z (8) (2+)
 660.83466	    4608.9	z+1 (8) (2+)
 661.33643	    1334.0	z+2 (8) (2+)
 668.34167	    2305.6	y (8) (2+)
 676.65399	    2443.8
 688.60413	    1219.1
 689.61713	    1009.6
 695.85541	    1775.7	z (9) (2+)
 696.36035	    1434.6	z+1 (9) (2+)
 701.83685	    2313.7
 702.33997	    1164.4
 705.66125	    1822.3
 706.61499	    1126.5
 706.96533	    1135.3
 716.44458	    1464.6
 718.29120	    1304.6
 720.74902	    1007.4
 720.87842	    1067.9
 723.83966	    7871.8	c (10) (2+)
 724.34058	    6186.3	c+1 (10) (2+)
 724.84259	    2535.8
 758.81378	    1438.1
 767.35547	   19475.2	c (11) (2+)
 767.85803	   13507.7	c+1 (11) (2+)
 768.36011	    5920.4
 768.86652	    1931.3
 768.91229	    2270.7
 773.30371	    1035.1
 775.90979	    1835.3
 776.41431	    1715.8
 776.91125	    2584.1
 777.41333	    1862.4
 780.03949	    1116.5
 780.22144	    1074.8
 783.03918	    1252.4
 787.89447	   11830.2	z (11) (2+)
 788.39636	   12381.5	z+1 (11) (2+)
 788.89709	    5996.9	z+2 (11) (2+)
 789.40051	    1453.3
 792.60236	    1279.7
 799.59912	    1881.0
 801.10260	    1245.2
 802.44781	    1275.1
 805.35370	    1557.6
 807.56085	    1112.5
 813.64368	    1105.6
 814.78851	    1153.7
 821.41467	    1651.3
 822.42267	    1409.8
 823.91888	    1107.8
 824.94415	    1411.7
 825.97675	    1105.1
 826.99335	    1599.7
 827.64716	    1905.8
 828.51770	    1565.9
 833.70148	    2128.0
 838.41858	    1288.2
 839.56897	    1535.4
 840.55420	    2789.5
 841.56311	    1839.3
 844.91644	    3728.0	z (12) (2+), c-1 (12) (2+)
 845.41791	    5892.0	z+1 (12) (2+), c (12) (2+)
 845.91949	    4704.8	z+2 (12) (2+), c+1 (12) (2+)
 847.35284	    2315.3
 849.43378	    2136.1
 851.44971	    7530.7	c (8) (1+)
 851.73346	    1389.1
 852.45410	    3944.7	c+1 (8) (1+)
 852.93292	    1947.7	y (12) (2+)
 853.93097	    1509.8
 859.37506	    1156.6
 868.23175	    1588.4
 869.94904	    1852.1
 870.45361	    2051.5
 872.48547	    1185.7
 877.05536	    1132.9
 878.46228	    1465.4
 878.95966	    2423.5
 879.44598	    2630.7
 886.42029	    1235.5
 890.14270	    1320.7
 893.34674	    1683.4
 896.92365	    1271.4
 897.56866	    1378.0
 901.42590	    2781.2
 901.93127	    1697.7	z (13) (2+)
 902.04224	    1648.3
 902.43848	    1751.2	z+1 (13) (2+)
 902.92975	    2232.2	z+2 (13) (2+)
 908.43054	    4416.5
 914.59393	    2008.6
 926.16370	    1796.5
 928.52014	    1558.2
 929.45270	    9861.5
 948.96716	    1891.0
 969.57141	    1166.9
 974.42572	    1678.0
 980.49310	    6273.8	c (9) (1+)
 980.66547	    1184.6
 981.49701	    4751.3	c+1 (9) (1+)
 982.50507	    1373.4
 995.30365	    2954.5
1007.14044	    1085.3
1013.64685	    1171.8
1033.00781	    1557.9
1035.73828	    1321.4
1037.77014	    1405.0
1064.64954	    1414.4
1066.50452	    2354.3	z (6) (1+)
1067.50854	    4747.5	z+1 (6) (1+)
1068.51367	    1449.1	z+2 (6) (1+)
1083.50146	    1617.3
1083.72217	    1041.3
1200.01489	    3126.3
1201.18848	    3241.7
1320.66516	    5599.8	z+1 (8) (1+)
1321.67053	    4079.5	z+2 (8) (1+)
1322.66785	    1460.9
1391.70703	    1668.4	z+1 (9) (1+)
1392.69373	    1408.0	z+2 (9) (1+)
1402.67114	    1053.0
1403.65747	    2085.0
1446.66870	    1876.7	c (10) (1+)
1447.68066	    4367.3	c+1 (10) (1+)
1448.68457	    2695.8
1533.70190	    3057.4	c (11) (1+)
1534.71399	    8504.8	c+1 (11) (1+)
1535.70801	    3906.2
1536.72217	    1767.0
1575.78857	    8109.3	z+1 (11) (1+)
1576.78772	    8109.2	z+2 (11) (1+)
1577.78857	    3620.2
1689.84070	    2211.1	z+1 (12) (1+)
1690.83032	    1555.9	c+1 (12) (1+), z+2 (12) (1+)
1691.83459	    1338.9
1816.82227	    1125.8
1858.90259	    3050.8
