# Supplementary material for: A Strategy for O-Glycoproteomics of Enveloped Viruses—the O-Glycoproteome of Herpes Simplex Virus Type 1
Source: PLoS Pathog. 2015 Apr 1;11(4):e1004784. doi: 10.1371/journal.ppat.1004784 (PMC4382219; doi:10.1371/journal.ppat.1004784)
Supplement: S1 Dataset — HSV-1 envelope glycoprotein-derived spectra are provided. (ZIP) [file ppat.1004784.s007.zip › data/PNNSPARPETSRPK_-2_7_249447.txt]

       m/z	          i	matches
 110.63734	     587.7
 342.16394	     690.4	c-1 (3) (1+)
 384.24893	    7892.8	z (3) (1+)
 385.25278	    1905.7	z+1 (3) (1+)
 394.48657	     657.3
 471.27890	    1573.7	z (4) (1+)
 472.28818	    2339.7	z+1 (4) (1+)
 572.80469	     636.4
 584.72467	     656.7
 597.28644	     776.0	c-1 (6) (1+)
 598.29730	    2583.0	c (6) (1+)
 599.29901	     673.6	c+1 (6) (1+)
 619.24921	     719.6
 689.95880	     677.7
 721.94873	     845.7
 750.89825	     789.3
 756.65662	     665.1
 759.89392	     873.5
 767.37738	     663.5
 768.40753	     795.7
 775.90619	    1400.4
 776.41382	    1279.1
 776.91278	    1351.1
 777.27710	     802.1
 777.81989	     683.3
 777.93915	    1052.6
 788.39758	    2054.1	z+1 (11) (2+)
 788.90045	    1356.9	z+2 (11) (2+)
 821.41541	    1196.8
 821.91913	    1973.6
 822.94781	     730.8
 828.58789	     687.8
 844.91852	    2793.4	z (12) (2+), c-1 (12) (2+)
 845.42102	    4342.9	z+1 (12) (2+), c (12) (2+)
 845.92120	    3990.1	c+1 (12) (2+), z+2 (12) (2+)
 846.42102	    1416.8
 850.44495	    1815.1	c-1 (8) (1+)
 851.44891	   11661.5	c (8) (1+)
 852.45209	    3590.6	c+1 (8) (1+)
 853.45551	    1119.8
 868.94427	    2370.8
 869.29559	    1064.7
 869.45026	    2975.1
 869.94983	    4237.0
 870.45221	    1574.9
 870.95062	     978.7
 877.94275	     939.0
 878.45288	    2001.9
 878.95874	    1793.3
 879.46393	     799.3
 879.61755	     931.8
 915.23962	     746.4
 980.48914	    2349.3	c (9) (1+)
 981.48663	    1110.9	c+1 (9) (1+)
 986.27936	     773.6
1066.50598	    4557.9	z (6) (1+)
1067.51013	    3721.4	z+1 (6) (1+)
1068.50940	    1368.2	z+2 (6) (1+)
1078.65186	    1307.3
1081.14160	     873.0
1139.59058	     696.8
1140.59802	     819.5
1319.66187	    1367.9	z (8) (1+)
1320.66650	    9558.9	z+1 (8) (1+)
1321.66931	    5384.5	z+2 (8) (1+)
1322.66675	    1868.0
1323.69055	     901.9
1391.70337	    1164.3	z+1 (9) (1+)
1392.70984	    1974.5	z+2 (9) (1+)
1445.67944	    1199.7	c-1 (10) (1+)
1446.66858	    4820.8	c (10) (1+)
1447.67749	    2589.4	c+1 (10) (1+)
1448.67627	    1071.9
1532.69580	    1050.9	c-1 (11) (1+)
1533.70190	    9105.6	c (11) (1+)
1534.68860	    5562.9
1534.84570	    2906.4
1535.68347	    1738.3
1535.84045	    2375.2
1575.79504	    4954.5	z+1 (11) (1+)
1576.78833	    4076.6	z+2 (11) (1+)
1577.78442	    1390.9
1578.80737	    1053.5
1601.15039	     679.0
1689.83875	    4407.1	z+1 (12) (1+)
1690.84290	    3106.8	z+2 (12) (1+)
1691.85107	    1207.7
1692.84973	     789.4
1803.89246	     824.1
1857.90149	     756.2
1915.94165	     676.4
