# Supplementary material for: A Strategy for O-Glycoproteomics of Enveloped Viruses—the O-Glycoproteome of Herpes Simplex Virus Type 1
Source: PLoS Pathog. 2015 Apr 1;11(4):e1004784. doi: 10.1371/journal.ppat.1004784 (PMC4382219; doi:10.1371/journal.ppat.1004784)
Supplement: S1 Dataset — HSV-1 envelope glycoprotein-derived spectra are provided. (ZIP) [file ppat.1004784.s007.zip › data/RVSVGEDVSLLPAPGPTGRGPTQK_-2_16_725848.txt]

       m/z	          i	matches
 102.09101	     889.7
 126.05447	     831.7
 138.05452	    1048.7
 138.52364	     433.2
 141.10158	    1161.6
 144.06496	    1262.7
 148.09705	     455.6
 168.06471	    1088.2
 169.09685	    3512.1
 170.10202	     477.2
 173.12805	     795.3
 186.07561	   12765.8
 187.07869	     745.8
 187.10728	     663.8
 201.12273	     560.8
 203.13765	     564.1
 204.08612	   14478.6
 205.08835	    1021.2
 231.13327	     708.0
 276.66428	     461.9
 282.18100	     847.7
 284.12274	    1620.8
 302.09952	     653.7
 343.21008	     552.6
 366.13873	    9354.1
 367.14169	    1432.5
 372.18649	    2760.1	b (7) (2+)
 372.68875	     727.3
 407.72272	     759.6
 412.71484	     511.3
 421.72104	    4778.1	b (8) (2+)
 422.22150	     835.5
 433.56107	    2855.0
 433.89432	    1834.9
 442.23334	     839.5
 442.27536	    1714.9	b (4) (1+)
 447.22882	     804.5
 447.72711	     613.6
 456.23135	   17946.5	b (9) (2+)-H2O, y (4) (1+)-NH3
 456.73270	   10411.7	b (9) (2+)-NH3
 457.23300	    2343.8
 457.73389	     470.5
 458.05606	     655.8
 463.24152	     692.6
 465.23648	    8791.4	b (9) (2+)
 465.73773	    3278.2
 466.24026	     697.4
 487.91248	     832.8
 489.58963	    3218.4
 489.92365	    3772.1
 490.25562	    1108.8
 498.77612	     990.7
 499.29794	     590.9
 504.26950	     781.2
 507.78156	     816.7
 512.77203	   11181.3	b (10) (2+)-H2O
 513.27332	    5405.7	b (10) (2+)-NH3, y (5) (1+)-NH3
 513.77771	    1914.9
 521.77594	    2006.7	b (10) (2+)
 522.27820	     710.8
 527.61920	    1051.5
 539.29547	     631.0
 539.79327	     702.5
 541.32758	     512.8
 543.60657	    4497.7
 543.94141	    2552.5
 548.29681	   20737.7	y (11) (2+)
 548.42511	     478.2
 548.79858	   12787.2
 549.29889	    3353.2
 551.62866	     882.5
 551.96332	    1457.0
 569.31573	     724.5
 578.32104	     927.7	b (18) (3+), b (11) (2+)
 578.82220	    1195.4
 581.30524	     683.2
 581.63788	     618.2
 583.81567	    2985.1	y (12) (2+)
 584.31531	    1297.3
 584.82147	     698.1
 585.78912	     482.3
 586.28931	    1165.3
 587.29572	     513.5
 601.81567	     563.3
 602.28851	     480.6
 623.33905	     823.0
 623.83624	     758.0
 628.33844	    3531.5	b (6) (1+)
 629.34406	     992.7
 632.34155	   35645.7	y (13) (2+)
 632.84320	   26495.4
 633.34381	    8679.3
 633.84277	    1277.2
 639.68195	     815.4
 640.01837	     669.4
 642.39410	    1431.5
 642.89301	     955.3
 644.34290	     481.6
 645.01764	     488.6
 645.35278	    2022.2
 645.68591	    2394.9
 646.02203	    1183.5
 646.35339	     747.1
 646.68823	     849.1
 648.68695	     598.4
 649.83655	   24996.2
 650.33771	   15604.4
 650.83966	    5194.8
 651.34662	     768.8
 654.02344	    7002.2	y (20) (3+)-NH3
 654.35718	   13666.3
 654.69183	    9061.7
 655.02649	    3363.6
 655.35590	    1232.6
 655.68365	     676.0
 659.68396	    1096.5	y (20) (3+)
 660.02747	   38557.2
 660.36102	   86356.9
 660.69501	   58029.3
 661.02856	   22664.8
 661.36230	   10206.0
 661.69531	    1291.3
 662.02954	     985.8
 662.37408	     732.6
 676.36334	    1490.6
 677.32257	     493.4
 681.02814	     489.4
 681.37317	     700.6
 685.35565	    2653.1
 685.86121	    1608.7
 686.35638	     876.3
 687.87799	     822.3
 688.37262	    2222.6
 688.88104	    3193.0	y (14) (2+)
 689.38428	    2778.6
 689.88629	     687.1
 695.39594	     720.2
 696.33521	     784.2
 696.45697	     874.3
 696.55145	     696.9
 696.78113	     563.2
 696.88458	   66633.8
 697.00519	     499.6
 697.38580	   52983.3
 697.88702	   18522.3
 698.12201	    1027.7
 724.87067	     786.7
 725.37982	     539.0
 730.86224	   10843.6
 731.36395	    7771.6
 731.86969	    2218.1
 732.36224	     741.3
 732.40564	     618.1
 732.92102	     541.0
 733.88043	   49499.0
 734.38190	   40016.0
 734.88318	   15292.0
 735.38501	    3783.6
 743.36438	   13934.1	b (7) (1+)
 744.36755	    5673.0
 745.36774	     746.3
 745.91510	     493.5
 754.88507	     551.2
 766.38269	     819.9
 766.88574	     564.1
 772.90253	     574.0
 788.94147	    1741.6	y (16) (2+)
 789.44489	     847.7
 790.42285	    5330.9
 790.92328	    4432.0
 791.42780	    1682.1
 796.89679	     807.0
 797.40576	     617.2
 806.77441	    2288.4
 807.10626	    1807.6
 807.44379	    2029.3
 807.77557	     650.9
 814.90729	   35276.2
 815.40857	   29833.6
 815.90955	   12155.5
 816.41101	    2693.9
 826.93378	    1165.9
 842.43359	    5519.1	b (8) (1+)
 843.43652	    1910.2
 846.96222	     718.7
 847.46399	     851.5
 847.96521	     724.3
 860.48877	     784.0
 862.95233	     516.1
 871.45056	    3740.1
 871.95294	    2565.2
 872.44763	    1630.5
 874.47064	    2473.2
 874.79260	     566.3
 874.97699	    2871.7
 875.13654	     667.4
 875.47858	    2527.2
 875.98260	     677.9
 878.93402	     771.2
 882.41772	     858.6
 882.90790	     620.8
 890.47382	    1031.8
 890.97760	     888.9
 903.48340	    1047.9
 911.45355	   20459.8	b (9) (1+)-H2O
 912.45703	    9421.1	b (9) (1+)-NH3
 913.45953	    2332.0
 915.99390	     582.9
 916.49554	     596.1
 916.99573	    1785.8
 924.99695	    7675.4
 925.49725	   14661.3
 925.99823	   10031.8
 926.50128	    2717.7
 927.00183	     543.1
 929.46320	   14275.3	b (9) (1+)
 930.46759	    6096.9
 931.47034	    2039.4
 971.49402	     678.2
 972.01642	     727.5
 972.50867	     765.4
1014.55341	    3345.5
1015.55304	    1501.3
1024.53552	     776.7
1042.54797	   31846.7	b (10) (1+)
1043.55151	   17185.8
1044.55444	    4927.9
1095.58826	    6127.5	y (11) (1+)
1096.59045	    3603.4
1097.58362	     738.8
1127.63794	    1357.0
1128.64343	     744.6
1155.63403	    9752.0	b (11) (1+)
1156.63428	    6801.4
1157.63647	    1928.0
1166.62109	     836.2
1263.67651	   21542.4	y (13) (1+)
1264.67932	   14144.1
1265.68115	    4712.3
1266.69580	     532.2
1286.35938	     555.3
1298.67126	     868.8
1299.67236	     689.9
1330.46484	     574.4
1376.75964	    1886.2	y (14) (1+)
1377.77979	     743.4
1453.75854	     526.6
1466.73633	     647.2
1549.69141	     527.3
1677.73694	     612.0
