# Supplementary material for: A Strategy for O-Glycoproteomics of Enveloped Viruses—the O-Glycoproteome of Herpes Simplex Virus Type 1
Source: PLoS Pathog. 2015 Apr 1;11(4):e1004784. doi: 10.1371/journal.ppat.1004784 (PMC4382219; doi:10.1371/journal.ppat.1004784)
Supplement: S1 Dataset — HSV-1 envelope glycoprotein-derived spectra are provided. (ZIP) [file ppat.1004784.s007.zip › data/RVSVGEDVSLLPAPGPTGRGPTQK_-2_16_729648.txt]

       m/z	          i	matches
 110.45288	     402.1
 110.58875	     361.3
 126.05447	    1659.2
 138.05424	    2100.4
 141.10182	    1645.9
 144.06493	    2394.0
 152.17973	     332.8
 168.06514	    2313.5
 169.09650	    4774.7
 173.12807	     969.6
 186.07547	   16911.0
 187.07877	    1094.4
 187.10699	    1159.7
 199.18095	     422.7
 201.12202	    1685.1
 204.08585	   21262.9
 205.08891	    1313.4
 256.17502	     354.4
 282.18076	     937.4
 284.12308	    2144.8
 302.09793	     766.9
 302.13419	     411.5
 314.20566	     714.7
 314.67303	     549.8
 323.17078	     720.9
 343.20740	     400.3
 363.17801	     335.8
 366.13800	   11023.1
 367.14145	    1307.9
 372.18652	    3569.5	b (7) (2+)
 372.68857	     909.8
 398.71957	     495.8
 401.16412	     516.1
 407.72357	    1418.9
 412.71478	     721.5	b (8) (2+)-H2O
 421.71967	    5754.9	b (8) (2+)
 422.22156	    2352.1
 422.72144	     396.4
 433.55972	    4467.3
 433.89468	    2458.0
 434.22516	     517.0
 442.23212	     513.2
 442.27451	    2501.0	b (4) (1+)
 443.27914	     617.6
 447.22546	    1855.0
 447.72958	     817.3
 455.75467	     369.4
 456.23080	   26894.2	y (4) (1+)-NH3, b (9) (2+)-H2O
 456.73264	   11331.1	b (9) (2+)-NH3
 457.23373	    3030.6
 457.73602	     501.2
 463.23740	     413.2
 465.23569	   11861.8	b (9) (2+)
 465.73749	    5987.6
 466.23843	    1212.4
 470.18332	     412.9
 471.25867	     957.5	y (9) (2+)
 487.57706	    1446.5	b (15) (3+)-NH3
 487.91110	    1082.4
 489.58905	    7637.6
 489.92401	    5004.2
 490.25790	    2146.7
 498.77380	    1152.9
 499.27219	     832.9
 499.30054	     662.8	b (5) (1+)
 499.76913	     530.4
 500.29779	     370.9
 503.76627	    1478.9
 504.26855	     824.8
 507.48969	     472.3
 507.78030	     780.7
 512.77203	   15096.0	b (10) (2+)-H2O
 513.27307	    7594.0	b (10) (2+)-NH3, y (5) (1+)-NH3
 513.77478	    1879.4
 514.27234	     515.2
 518.49988	     620.4
 521.77747	    2435.9	b (10) (2+)
 522.27930	     836.4
 527.28320	    2473.0
 527.61951	    1903.8
 527.95142	     366.7
 539.29138	     979.3	y (11) (2+)-H2O
 539.78876	     639.6
 543.60571	    3043.7
 543.94037	    3799.7
 544.27393	    1514.1
 544.60931	     923.6
 548.29614	   29713.9	y (11) (2+)
 548.79755	   16180.2
 549.29749	    4667.0
 549.80103	     836.7
 559.28674	     429.2
 568.79517	     526.7
 569.31671	     343.4
 570.32208	     374.3
 578.31989	    2531.8	b (18) (3+), b (11) (2+)
 578.82031	     749.6
 579.32471	     529.9
 581.29883	    1001.3
 581.63544	    1196.8
 583.81494	    2317.2	y (12) (2+)
 584.31537	    1335.3
 584.82214	     494.2
 585.27850	     355.1
 585.78912	     642.3
 600.28192	     511.4
 603.27313	     943.2
 614.28015	     587.0
 623.33435	    1163.6	y (13) (2+)-H2O
 623.83160	     813.6	y (13) (2+)-NH3
 624.34143	     402.5
 628.33795	    4352.9	b (6) (1+)
 629.34174	    1246.7
 632.34088	   48465.2	y (13) (2+)
 632.84210	   30344.4
 633.34448	   10690.4
 633.84290	    2652.3
 644.33966	     831.8
 644.84161	     362.3
 649.83545	   33331.0
 650.33630	   21000.5
 650.83813	    6181.7
 651.33875	    2027.7
 653.33972	     369.0
 660.35687	     393.0
 660.69208	     506.9
 669.82965	    1178.0
 670.33307	     442.5
 670.84180	     499.0
 671.34338	     491.6
 676.04749	     355.2
 676.31494	     423.4
 676.69049	     388.1
 682.83136	     399.3
 685.35364	    2710.1
 685.85486	    2377.0
 686.35583	    1090.9
 686.85016	     536.0
 687.05194	     745.5	y (21) (3+)-NH3
 688.88318	    5505.0	y (14) (2+)
 689.38391	    3358.0
 689.88300	    1405.5
 694.91223	     398.3
 695.04364	     505.9
 695.35370	     752.5
 695.40021	    1931.1
 695.90277	    1780.9
 696.37402	     861.8
 696.89056	     461.2
 697.33459	     551.2
 697.39069	     670.2
 697.84039	     472.7
 698.11664	     757.9
 724.87567	     907.0
 725.35284	     661.4	b (7) (1+)-H2O
 730.86115	   15122.6
 731.36243	   12409.5
 731.86353	    3487.0
 732.36359	    1230.9
 733.71356	     454.2
 733.87946	   64417.5
 734.38110	   44570.4
 734.88251	   19759.6
 735.38312	    4918.0
 735.88666	     660.8
 743.36377	   20364.8	b (7) (1+)
 744.36688	    6695.8
 745.37134	    1300.9
 745.88104	    1139.4
 746.37817	    1182.8
 754.88330	     848.6
 755.38715	    1398.1
 755.88367	     455.7
 766.37756	    1700.5
 766.88257	    1229.9
 788.94000	    1440.9	y (16) (2+)
 789.43750	    1223.0
 789.94141	     537.3
 790.42096	    6779.2
 790.92261	    5632.7
 791.42499	    2787.6
 796.89490	    1009.3
 797.40125	     562.9
 797.90710	     478.8
 805.90833	     498.9
 806.40088	     712.1
 806.77417	    2267.3
 807.10620	    2513.5
 807.43848	    2089.4
 807.77167	    1010.1
 808.09778	     425.7
 811.43011	     348.5
 812.37866	     525.5
 814.90570	   46939.9
 815.40698	   37528.5
 815.90765	   18069.0
 816.40900	    4966.0
 816.91138	     949.7
 826.93646	     422.5
 828.43781	     386.4
 842.43158	    5991.2	b (8) (1+)
 843.43512	    2810.9
 846.96429	    1178.5
 847.46777	    1166.0
 847.96301	     808.4
 871.44757	    3893.3
 871.94989	    4362.3
 872.44757	    2021.9
 872.94696	     463.9
 874.80194	    1011.2
 875.13354	    1088.4
 883.08929	     434.0
 890.48022	    1792.4
 890.97778	    1602.1
 891.49005	     679.1
 891.98920	     500.1
 901.46704	     387.7
 911.45227	   26896.2	b (9) (1+)-H2O
 912.45544	   12134.3	b (9) (1+)-NH3
 913.45660	    2541.0
 914.45862	     623.3
 925.46368	    1150.6
 926.46527	     522.3
 927.99591	     718.5
 928.49139	     981.2
 929.00146	     406.4
 929.46252	   18163.7	b (9) (1+)
 930.46613	    7747.9
 931.46790	    2177.1
 971.50568	    1368.3
 972.00275	     867.4
 972.50714	     545.1
 998.52808	     523.2
1012.54095	     801.2
1014.55023	    3799.9
1015.55310	    2114.3
1016.55231	     556.8
1024.53662	     740.7	b (10) (1+)-H2O
1025.53687	     741.2	b (10) (1+)-NH3
1042.54688	   39625.9	b (10) (1+)
1043.54944	   20116.2
1044.55115	    5946.2
1045.55359	     910.8
1056.57202	     430.7
1095.58435	    7736.6	y (11) (1+)
1096.58691	    4007.5
1097.58655	    1079.6
1127.63599	    1948.5
1128.63953	    1112.5
1135.58557	     586.2
1144.60095	     490.9
1155.63184	   12159.0	b (11) (1+)
1156.63330	    7831.8
1157.63574	    2446.3
1166.61584	     952.0	y (12) (1+)
1167.62341	     517.5
1168.62964	     463.8
1201.60620	     596.4
1202.60376	     407.3
1209.64417	     354.3
1210.15979	     588.6
1245.66272	     388.0
1263.67444	   24548.3	y (13) (1+)
1264.67676	   16187.2
1265.67908	    6292.9
1266.68542	    1327.7
1298.66541	    1419.6
1299.66016	     559.7
1323.72949	     416.1
1376.75269	    1347.0	y (14) (1+)
1377.75610	    1050.5
1461.72131	     498.1
1489.83545	     354.8
1577.87756	     542.0
1578.85803	     405.4
1631.96240	     398.3
1782.10791	     369.2
