# Supplementary material for: A Strategy for O-Glycoproteomics of Enveloped Viruses—the O-Glycoproteome of Herpes Simplex Virus Type 1
Source: PLoS Pathog. 2015 Apr 1;11(4):e1004784. doi: 10.1371/journal.ppat.1004784 (PMC4382219; doi:10.1371/journal.ppat.1004784)
Supplement: S1 Dataset — HSV-1 envelope glycoprotein-derived spectra are provided. (ZIP) [file ppat.1004784.s007.zip › data/RVSVGEDVSLLPAPGPTGRGPTQK_-2_16_729660.txt]

       m/z	          i	matches
 103.75123	     409.6
 113.58611	     376.2
 126.05439	    5951.2
 138.05429	   12243.4
 139.05750	     401.5
 141.10168	     715.0
 144.06474	    6981.7
 145.06886	     465.9
 155.11653	     410.6
 168.06480	   12446.2
 169.09625	    2213.4
 173.12798	     979.4
 186.07533	   51336.6
 187.07864	    3599.0
 204.08571	   59248.1
 205.08928	    3981.3
 275.16870	     395.9
 282.18018	    1202.4
 312.19144	     598.2
 323.17099	     897.9
 337.18631	    1113.9
 355.19653	    1707.5
 366.13785	   29844.0
 367.14114	    3716.5
 368.14029	     438.7
 383.19150	    1561.4
 394.13220	    1217.8
 411.25690	     612.5
 421.71988	    2747.6	b (8) (2+)
 422.21994	     741.4
 441.28915	     433.3
 442.25372	     667.3
 456.23087	    7328.1	b (9) (2+)-H2O, y (4) (1+)-NH3
 456.73264	    3915.7	b (9) (2+)-NH3
 457.23358	    1083.4
 465.23419	    4949.0	b (9) (2+)
 465.73828	    2026.4
 466.22552	    2800.0
 484.23688	    3361.3
 485.23715	     547.1
 503.76382	     649.3
 512.77087	   12086.5	b (10) (2+)-H2O
 513.27289	    6554.5	y (5) (1+)-NH3, b (10) (2+)-NH3
 513.77325	    2104.1
 514.27600	     679.6
 521.77521	    2332.8	b (10) (2+)
 522.27808	    1941.4
 522.77606	     570.9
 530.28760	     457.9
 539.28888	     424.5
 539.79071	     666.8
 540.31110	     707.5
 548.29553	   14045.9	y (11) (2+)
 548.79688	    7342.9
 549.29675	    1840.0
 549.80133	     516.8
 564.32196	     474.4
 565.29504	    1554.7
 569.31555	     677.0
 572.80511	     484.5
 578.31940	    5871.6	b (18) (3+), b (11) (2+)
 578.82098	    4200.3
 579.32233	    1009.1
 583.29993	     543.2
 583.81885	     463.4
 584.31256	     588.2
 596.34174	     672.4
 617.83588	     490.6
 626.84393	    2236.2	b (12) (2+)
 627.34515	    1869.9
 627.85120	    1154.7
 628.34149	     687.3
 629.33777	     420.3
 632.34052	   13384.9	y (13) (2+)
 632.84180	    9021.5
 633.34314	    3673.3
 633.84644	    1050.4
 648.83154	     421.7
 649.83521	   15477.6
 650.33679	   11554.7
 650.83752	    4179.2
 651.33862	    1059.4
 651.83954	     596.0
 652.32825	     651.0
 662.36505	     729.8
 670.33826	     717.0
 688.88086	    2089.5	y (14) (2+)
 689.38074	     898.8
 689.88434	     605.4
 696.27789	     716.8
 696.38550	     456.2
 696.49634	    1336.2
 702.36407	     512.0
 730.86212	    4489.1
 731.39935	    2395.2
 731.86633	    1069.0
 732.39783	     517.1
 733.87909	   15137.9
 734.38153	   10900.8
 734.88312	    5220.4
 735.37683	    1097.2
 739.71655	     628.9
 740.95410	     530.0
 743.36407	    5794.2	b (7) (1+)
 744.36615	    2539.6
 745.37909	     573.4
 747.14240	    3222.1
 747.38904	    4394.4
 747.63940	    1244.5
 747.99438	     508.3
 751.38904	     531.1
 752.39777	     775.0
 771.91034	     660.9
 780.64288	     689.6
 790.41949	    1661.9
 790.92175	     663.6
 792.76129	     575.9
 797.90845	    2856.7
 798.16113	    4156.1
 798.40967	    1701.1
 800.77063	     525.1
 801.10461	    1051.3
 801.43091	    1592.6
 801.75970	    1963.1
 802.08801	    1628.3
 806.77148	   55220.2	[M+3H] (3+)
 807.10577	   67338.2
 807.24091	     541.5
 807.30774	     643.9
 807.43909	   49172.4
 807.77338	   21852.8
 808.10736	    7513.3
 808.44550	    1011.4
 814.90601	    3561.6
 815.40875	    2749.1
 815.72394	     631.6
 815.90814	     725.9
 817.66455	     870.2
 830.06183	    2430.0
 830.39697	    1271.6
 830.73358	    1433.5
 831.07367	     495.2
 832.44690	     701.6
 834.11469	     796.8
 834.78101	     919.9
 835.11230	     892.8
 835.44946	     449.0
 835.57324	     658.4
 838.41199	     590.7
 838.47852	     575.3
 838.67273	    1052.5
 838.95807	     613.1
 842.43573	    1966.0	b (8) (1+)
 844.42035	     570.4
 846.44354	    1083.8
 846.95441	    1054.2
 847.45978	     507.3
 848.67853	     556.5
 848.92926	    2448.2
 849.17957	     817.0
 851.42340	    1201.6
 855.90039	     839.3
 860.39685	     509.7
 861.12354	     730.6
 862.09528	     452.9
 868.45764	    2850.7
 868.79016	    4208.4
 869.12701	    1646.7
 869.44775	    1339.5
 869.78229	    1167.0
 870.12738	     660.7
 870.34357	     994.7
 874.46448	   65361.8
 874.59198	     547.8
 874.64514	     880.5
 874.79803	   86230.4
 874.97974	    1017.9
 875.13184	   70706.3
 875.24396	     721.2
 875.29181	     595.9
 875.32275	     604.6
 875.46570	   34495.3
 875.79913	   14406.8
 876.13666	    2164.5
 878.19043	     452.4
 884.68677	     493.5
 885.21021	     541.3
 885.52716	     804.9
 889.18750	    1840.7
 889.44000	    4215.7
 889.69409	    2119.2
 891.75616	     629.0
 894.61493	     491.6
 895.84540	     764.8
 896.47833	     486.3
 901.25476	     953.4
 902.79883	     943.0
 906.49066	     661.8
 906.82733	     547.7
 911.45258	    5630.7	b (9) (1+)-H2O
 912.45819	    2133.0	b (9) (1+)-NH3
 912.75311	     785.0
 913.09436	     457.9
 922.47827	     481.6
 923.45837	     755.5
 923.78394	     607.7
 926.51715	    2592.2
 927.02344	    4657.2
 927.42725	    3456.1
 927.51831	    1992.7
 927.76398	    2243.7
 927.98035	     475.0
 928.08203	     500.3
 928.48193	   14946.2
 928.71393	     975.5
 928.81543	   19899.2
 929.15198	   17932.8
 929.47626	   11786.3	b (9) (1+)
 929.70117	     907.0
 929.82068	    3685.3
 929.94177	    2958.6
 930.01593	    3311.3
 930.14441	    1553.1
 930.46100	    2223.5
 931.47241	     536.7
 935.49591	     999.4
 936.14819	    1888.5
 936.48749	    1171.5
 937.13464	     773.6
 937.46826	     898.6
 939.44885	     724.6
 940.01337	    1279.7
 940.50494	     593.8
 941.50812	     777.8
 945.44165	     979.4
 945.77515	     501.7
 970.16943	     579.8
 970.48944	     983.4
 989.84888	    1147.8
 990.17358	    1772.8
 990.50714	    1545.8
 991.15393	    2840.0
 991.48511	    1934.6
 991.82135	     634.1
 995.85016	   13140.3
 996.18365	   18677.9
 996.51752	    5786.9
 996.84595	     885.5
1003.19232	     493.9
1004.17340	     828.4
1014.55273	     744.0
1024.17468	    1049.6
1024.51062	    1874.0
1024.84949	     784.4
1042.54724	   17006.5	b (10) (1+)
1043.55042	    9379.5
1044.55322	    1828.7
1045.16943	    1501.8
1045.50110	    2669.6
1045.83923	    1436.0
1046.54053	     579.2
1050.20862	     826.4
1052.18323	     524.2
1053.02832	     886.4
1057.86621	    1988.2
1058.19336	    3004.5
1058.53027	    1325.2
1063.54614	    6359.8
1063.87744	   10277.7
1064.21301	    3226.2
1064.55273	     725.2
1073.06396	     530.1
1077.58679	     493.1
1078.19934	     521.4
1078.52905	    2311.0
1078.86536	    1252.1
1085.53394	     560.5
1086.03491	     484.6
1095.58655	    6758.5	y (11) (1+)
1096.58655	    2814.4
1097.59155	     497.9
1105.86780	     702.3
1106.20544	    1248.2
1109.07996	    1374.6
1109.57422	    1937.1
1111.87634	    2002.4
1112.21228	    3081.6
1112.55371	    1918.2
1117.56458	    4316.0
1117.89453	    7205.8
1118.23120	    1774.5
1127.63867	    1408.0
1128.64563	     884.7
1136.60754	     498.5
1137.10828	     875.6
1144.59509	    1103.6
1145.60864	    3241.5
1146.10803	    3741.6
1146.60754	    3053.3
1147.10864	     540.7
1155.63208	   23677.8	b (11) (1+)
1156.63428	   14536.0
1157.63672	    4618.0
1158.63525	    1015.0
1174.10510	     631.0
1174.62561	     547.8
1200.65784	    1383.5
1201.14563	    3508.2
1201.64807	    4134.7
1202.14038	    3161.5
1202.62463	    2934.9
1203.14368	     571.2
1205.21411	     506.1
1208.85559	     747.4
1209.23267	    1008.8
1209.29504	    1005.4
1209.35962	     986.3
1209.41614	    1039.9
1209.65356	  121887.0
1209.93066	    1300.2
1209.99585	     924.7
1210.15552	  158379.0
1210.44080	    1479.0
1210.50183	    1408.8
1210.65698	  106462.0
1210.81311	     900.3
1211.02222	    1377.4
1211.15784	   50906.0
1211.65906	   16022.7
1212.16235	    3145.4
1230.65356	     518.4
1246.61072	     545.4
1251.66467	     510.2
1252.16602	     984.1
1256.13892	     721.0
1258.60938	     682.9
1263.67297	    7352.8	y (13) (1+)
1264.67786	    4643.1
1265.67847	    1347.1
1268.08948	     487.7
1272.66748	     781.7
1273.17859	     776.9
1273.66846	     795.7
1292.12830	     696.3
1295.72473	    1254.0
1298.66418	    7804.3
1299.66541	    5272.7
1300.67053	    1986.9
1302.19727	     806.1
1302.68213	    1993.8
1303.18323	     661.7
1303.66370	     955.6
1304.16931	     884.7
1307.64990	     661.7
1311.20020	    1794.1
1311.69446	    3554.7
1312.19751	    1374.5
1312.68701	     758.5
1323.72144	   11516.9	b (13) (1+)
1324.72229	    7574.3
1325.73145	    2640.3
1341.68140	     504.6
1349.64771	     547.6
1353.71997	     849.8
1358.71045	     477.2
1369.70178	    1300.4
1370.69470	     552.8
1384.68396	     967.9
1385.18994	     868.5
1404.23108	     792.8
1434.20264	     637.4
1434.73279	     741.4
1460.69910	    3052.0
1460.83411	    1675.8
1461.70215	    2185.5
1461.83191	    2396.6
1462.69360	     823.6
1462.83777	    1116.1
1466.75159	    7566.1
1467.75562	    5548.8
1468.75562	    1870.1
1469.75867	     631.6
1485.24609	     528.4
1493.27197	    2443.9
1493.77502	    2299.0
1550.83704	     504.3
1628.80554	    3083.1
1629.81238	    2417.3
1630.80823	    1127.8
1631.79993	     609.0
1675.93359	     651.0
1677.97900	     532.6
1852.75220	     482.7
