# Supplementary material for: A Strategy for O-Glycoproteomics of Enveloped Viruses—the O-Glycoproteome of Herpes Simplex Virus Type 1
Source: PLoS Pathog. 2015 Apr 1;11(4):e1004784. doi: 10.1371/journal.ppat.1004784 (PMC4382219; doi:10.1371/journal.ppat.1004784)
Supplement: S1 Dataset — HSV-1 envelope glycoprotein-derived spectra are provided. (ZIP) [file ppat.1004784.s007.zip › data/RVSVGEDVSLLPAPGPTGRGPTQK_-2_16_810931.txt]

       m/z	          i	matches
 109.45252	     650.8
 126.05468	    2847.2
 138.05458	   38361.7
 139.05806	    1559.3
 141.10194	    1329.9
 144.06523	    2073.7
 168.06511	   29107.8
 169.06816	    2249.5
 169.09673	    2488.7
 173.12715	     723.3
 178.53343	     689.6
 186.07584	   17721.8
 187.07779	    1500.9
 187.10757	    1426.4
 201.12309	    1182.5
 204.08644	   35137.5
 205.08958	    2814.0
 282.18137	    1092.1
 284.12357	    2648.8
 302.09653	     978.5
 314.67575	     885.0	b (6) (2+)
 343.20892	     798.1	b (3) (1+)
 363.18076	     758.2	b (7) (2+)-H2O
 366.13895	   59787.0
 367.14270	    7613.9
 372.18674	    5344.2	b (7) (2+)
 372.68817	    1654.7
 383.16672	     792.2
 394.51920	     843.4
 398.71982	    1417.7
 406.69992	     908.4
 407.72287	    2647.8
 421.72046	    7291.7	b (8) (2+)
 422.22153	    4369.0
 442.27457	    2745.7	b (4) (1+)
 447.22476	    1877.5
 456.23215	   34707.8	b (9) (2+)-H2O, y (4) (1+)-NH3
 456.73331	   17176.3	b (9) (2+)-NH3
 457.23538	    4691.7
 463.23975	     811.4
 465.23743	   17368.9	b (9) (2+)
 465.73892	    6996.1
 466.23871	    1024.5
 498.77625	    1442.4
 499.30328	     856.1	b (5) (1+)
 501.25381	    1108.3
 503.76440	     743.7
 504.27060	     902.8
 507.78079	     951.4
 512.77313	   22703.7	b (10) (2+)-H2O
 513.27405	   12336.8	b (10) (2+)-NH3, y (5) (1+)-NH3
 513.77600	    3920.2
 521.77789	    4793.0	b (10) (2+)
 522.27911	    3133.8
 529.28973	     877.2
 548.29810	    7843.7	y (11) (2+)
 548.79810	    3624.2
 549.29565	    1351.5
 555.27203	    1090.9
 557.28369	    1587.6
 557.61481	    1154.6
 564.32910	     784.2
 569.21710	    2015.5
 569.30505	    1134.4	b (11) (2+)-H2O
 570.22491	     752.5
 578.31989	    4138.3	b (18) (3+), b (11) (2+)
 578.82190	    2842.1
 583.81219	     996.9	y (12) (2+)
 609.29102	     866.5
 611.30402	    2631.6	b (6) (1+)-NH3
 611.63409	    3780.0
 611.96820	    1140.3
 626.84589	    1128.2	b (12) (2+)
 627.33923	     759.7
 628.33917	    4646.1	b (6) (1+)
 629.34052	    1966.1
 632.34210	   21356.9	y (13) (2+)
 632.84387	   13015.0
 633.34509	    3337.7
 633.84344	     880.2
 648.99353	     807.0
 649.83783	   10180.2
 650.33685	    6139.6
 650.83972	    1712.6
 665.31561	    1750.4
 665.65131	    3699.8
 665.98456	    1452.2
 688.88037	    2675.5	y (14) (2+)
 689.38330	    1313.1
 703.67902	     770.8
 712.20880	    3242.1
 717.36664	     837.2
 722.52039	    1180.7
 730.86432	    7183.5
 731.27399	    1553.2
 731.36475	    5365.0
 731.86505	    1822.1
 733.88196	   28738.5
 734.38354	   21749.5
 734.51263	    1270.4
 734.88531	    9411.5
 735.38831	    3375.2
 735.96899	     855.8
 743.36566	   23696.6	b (7) (1+)
 744.36865	    7924.1
 745.37689	    1343.3
 745.88019	     880.0
 751.37537	    1761.7
 751.87659	    2391.2
 752.37958	     846.2	b (23) (3+)-NH3
 753.72229	     945.9
 754.37714	    1101.0
 773.91400	    1379.1
 774.32007	     806.9
 786.38318	     994.5
 786.43781	    1484.0
 786.72540	     777.3
 786.93787	     876.1
 787.39874	     947.2
 787.82971	    1175.8
 788.36621	    1178.0
 788.94812	    1524.0	y (16) (2+)
 789.33167	    1350.1
 789.44226	    1295.2
 790.42328	    3604.6
 790.92438	    2369.5
 806.77380	    9107.0
 807.10925	   11773.2
 807.44220	    8976.6
 807.77747	    3782.8
 814.03906	     773.1
 814.90784	   31988.6
 815.40979	   27646.3
 815.91052	   12464.9
 816.41235	    3462.4
 822.40411	     836.3
 832.40186	    8395.7
 832.90472	    7419.6
 833.40454	    3667.7
 833.89844	     943.8
 835.42175	    9918.7
 835.92175	    8977.8
 836.42328	    2828.7
 836.59381	    1349.9
 836.93573	    1103.3
 839.38348	     835.4
 842.43384	    8119.2	b (8) (1+)
 843.43689	    3630.2
 846.96454	     813.7
 847.46521	    1122.7
 853.22327	     957.9
 861.39014	     805.5
 871.45190	    2465.8
 871.95105	    3428.3
 872.45093	    2273.2
 874.46576	   11236.9
 874.79974	   15071.9
 875.13495	   14620.7
 875.46698	    4926.0
 875.81195	    1294.2
 883.67432	    1507.3
 890.48840	     896.0
 890.97852	     943.9
 892.97321	     753.8
 907.44165	    1262.8
 911.45544	   36031.5	b (9) (1+)-H2O
 912.45721	   15285.1	b (9) (1+)-NH3
 913.42273	   10708.7
 913.93024	   10598.5
 914.42993	    5525.1
 914.93384	    1492.3
 916.44763	   31898.9
 916.94794	   31866.9
 917.45007	   16376.8
 917.95215	    4839.1
 918.44104	    1116.6
 919.42981	     989.8
 928.48529	   10742.9
 928.81726	   11850.5
 929.15387	    7477.4
 929.46570	   25054.5	b (9) (1+)
 929.82867	    1404.3
 930.46942	   11701.4
 931.47229	    1765.0
 942.15607	    1078.9
 942.49048	    1786.7
 949.96399	    1479.9
 971.51715	    1432.5
 972.00964	    1296.1
 972.98828	    3057.2
 973.48737	    1988.6
 973.98639	    1002.1
 988.45746	     859.9
 989.47021	     812.7
 996.51953	     762.0
 996.85223	    1569.7
 997.47339	   60553.6
 997.97589	   58659.6
 998.47662	   32317.5
 998.97723	    8550.1
 999.47510	    2362.1
1004.54053	     893.7
1014.55377	    4217.3
1015.56665	    1820.1
1042.55090	   60425.3	b (10) (1+)
1043.55286	   31540.2
1044.55591	    7681.7
1045.55164	    1808.7
1054.01880	    3127.2
1054.51514	    4349.6
1055.01636	    2669.0
1056.57019	     823.7
1073.54712	    1063.2	y (22) (2+)-NH3
1074.06934	     828.8
1095.58887	    5715.3	y (11) (1+)
1096.59143	    2774.0
1097.60632	    1004.8
1110.55103	     929.2
1111.05457	    1042.0
1111.55493	     867.9
1127.64673	    2566.8
1128.64307	    1208.2
1154.58704	    1630.0
1155.63574	   21804.5	b (11) (1+)
1156.63733	   13686.3
1157.64001	    4448.3
1158.62561	     800.1
1201.15576	     886.7
1201.66162	     788.6
1207.62769	    3259.7
1208.64050	    2428.9
1209.65649	   15784.1
1210.15869	   18404.8
1210.66125	   15099.4
1211.16028	    5455.9
1211.66211	    1595.5
1263.67822	   29038.7	y (13) (1+)
1264.67920	   19295.0
1265.68079	    5754.0
1266.68750	    1237.1
1298.67273	    2990.7
1299.67212	    1110.9
1311.20886	    1040.0
1311.69702	     901.1
1312.20520	    1980.9
1312.70154	     917.8
1323.72827	    2115.2	b (13) (1+)
1324.72656	     906.5
1376.77026	    1239.0	y (14) (1+)
1377.76440	    1603.8
1393.23438	     824.8
1460.71777	    2484.6
1461.72559	    2312.5
1462.70911	    1174.8
1466.75769	    5400.6
1467.76086	    4985.1
1468.75647	    1831.2
1576.86926	    1200.4	y (16) (1+)
1628.80835	   12660.0
1629.81006	   11863.6
1630.81287	    4175.2
1631.80066	     948.7
