# Supplementary material for: A Strategy for O-Glycoproteomics of Enveloped Viruses—the O-Glycoproteome of Herpes Simplex Virus Type 1
Source: PLoS Pathog. 2015 Apr 1;11(4):e1004784. doi: 10.1371/journal.ppat.1004784 (PMC4382219; doi:10.1371/journal.ppat.1004784)
Supplement: S1 Dataset — HSV-1 envelope glycoprotein-derived spectra are provided. (ZIP) [file ppat.1004784.s007.zip › data/RVSVGEDVSLLPAPGPTGRGPTQK_-2_16_810978.txt]

       m/z	          i	matches
 126.05464	    3128.4
 138.05463	    3565.9
 141.10210	    1122.8
 144.06523	    4373.9
 145.06847	     813.1
 148.24977	     694.9
 157.44812	     741.5
 168.06529	    2458.5
 169.09653	    3324.0
 173.12849	    1278.7
 186.07581	   23938.4
 187.07965	    1617.5
 187.10751	    1068.3
 201.12326	     774.0
 204.08627	   29155.5
 205.08997	    1669.6
 284.12350	    1835.3
 314.58179	     685.0
 343.20532	     767.3	b (3) (1+)
 366.13885	   23475.8
 367.14279	    3941.1
 372.18744	    3114.0	b (7) (2+)
 372.69009	     723.6
 398.71976	     723.9
 421.72150	    6305.7	b (8) (2+)
 422.22357	    2062.0
 442.27802	    1515.5	b (4) (1+)
 447.22723	    1483.0
 456.23212	   24828.4	b (9) (2+)-H2O, y (4) (1+)-NH3
 456.73376	   11840.8	b (9) (2+)-NH3
 457.23679	    1580.2
 465.23740	   12343.6	b (9) (2+)
 465.73889	    5058.7
 466.23901	     943.7
 498.77554	     957.6
 499.27292	     949.1
 501.25482	    1031.6
 503.76804	    1498.9
 512.77319	   17074.5	b (10) (2+)-H2O
 513.27374	    7231.0	b (10) (2+)-NH3, y (5) (1+)-NH3
 513.77258	    1818.8
 521.77820	    2781.5	b (10) (2+)
 522.27881	    1380.4
 548.29779	    5706.8	y (11) (2+)
 548.79987	    2679.0
 555.27155	    1837.4
 555.60400	    1156.4
 555.94104	    1224.3
 557.28259	    4170.1
 557.61749	    2413.6
 557.95337	     753.2
 564.81885	     884.6
 578.31952	    3856.4	b (11) (2+), b (18) (3+)
 578.82123	    1601.1
 594.97827	     738.0
 611.30017	    3769.4	b (6) (1+)-NH3
 611.63489	    3429.7
 611.97076	    2084.0
 628.33917	    3233.1	b (6) (1+)
 629.34320	     842.0
 632.34216	   10477.4	y (13) (2+)
 632.84369	    7654.1
 633.34442	    1972.8
 649.32501	    1013.5
 649.83722	    8860.2
 650.33832	    6834.3
 650.84125	    1769.3
 665.32385	    1309.2
 665.65112	    1678.5
 665.98358	     851.3
 685.35779	    1138.3
 685.86041	     849.9
 688.88776	    1511.3	y (14) (2+)
 689.38513	     805.4
 703.00336	     884.5
 713.11414	    1658.2
 716.57959	     764.3
 718.94214	    1168.4
 719.68585	     852.8
 721.40039	    1804.4
 721.47919	    1300.7
 730.86432	    5748.5
 731.36505	    3954.3
 731.87219	    1986.6
 733.88135	   25447.1
 734.38428	   20886.7
 734.88416	    6078.0
 735.38605	    1413.4
 743.36676	   14467.0	b (7) (1+)
 744.36975	    3840.0
 745.36060	    1090.7
 746.38397	     803.3
 751.37708	    7712.8
 751.87830	    3974.4
 752.38086	    1723.3	b (23) (3+)-NH3
 766.68921	    1774.6
 786.38629	    1506.5
 786.78802	    1040.8
 786.98859	    1733.2
 787.40723	    1047.5
 787.49860	    1425.3
 787.73798	    1516.7
 788.40430	     770.4
 789.45660	    2368.2
 790.42889	    2368.3
 790.92682	    2332.8
 791.42108	     953.5
 806.77521	    1444.2
 807.10931	    2895.5
 807.44006	    1676.0
 814.90918	   20680.8
 815.40936	   16345.9
 815.91095	    6671.4
 816.41272	    2189.2
 832.40344	   10660.8
 832.90497	    8376.2
 833.40820	    2774.8
 833.89893	    1086.3
 835.42120	   15080.2
 835.92328	   15995.1
 836.42395	    5935.3
 836.92719	    1073.5
 842.43524	    6092.5	b (8) (1+)
 843.44122	    2121.1
 844.43689	     841.6
 867.92145	     801.8
 868.93103	     727.8
 871.45154	    2506.9
 871.95679	    2111.2
 872.45648	     973.9
 874.45941	    1625.2
 874.79962	    3843.7
 875.13287	    3596.4
 890.97998	    1035.0
 891.46527	     783.4
 891.96765	    2536.1
 904.45905	     754.2
 907.44336	     865.8
 911.45599	   24943.3	b (9) (1+)-H2O
 912.45892	   10685.0	b (9) (1+)-NH3
 913.42395	    6426.8
 913.93121	    5993.6
 914.43817	    1428.6
 916.44800	   30037.7
 916.94983	   32740.3
 917.44916	   13476.6
 917.95270	    3777.2
 925.47510	     969.3
 928.48895	    2801.6
 929.46552	   15428.4	b (9) (1+)
 930.46899	    6749.7
 931.46613	    1285.7
 937.94598	     959.8
 942.83472	     961.3
 949.45172	     789.1
 972.98920	    2389.0
 973.49432	    2553.5
 973.99548	     875.6
 996.44507	    1809.9
 996.96313	    1259.7
 997.47418	   41195.3
 997.97583	   25473.7
 998.47620	   14757.8
 998.97656	    5144.0
1014.55334	    4624.2
1015.55359	    1998.0
1024.54578	    1037.5	b (10) (1+)-H2O
1042.55090	   37667.8	b (10) (1+)
1043.55347	   20079.6
1044.55701	    4431.4
1054.01501	    2117.6
1054.52185	    1816.2
1055.01306	    1045.6
1095.59802	    1310.2	y (11) (1+)
1127.63977	    2081.3
1128.64648	    1335.9
1154.57825	     864.0
1155.63574	   18072.1	b (11) (1+)
1156.63672	    9806.1
1157.63940	    2719.5
1175.54492	     845.3
1209.65698	    3149.7
1210.16174	    5690.8
1210.66101	    2746.6
1211.15466	    1048.4
1263.67615	    4128.8	y (13) (1+)
1264.67981	    3131.8
1265.66858	    1106.0
1298.67395	    1797.5
1299.66406	     833.9
1312.18994	    1516.4
1367.41272	     788.3
1460.71008	    2912.8
1461.72314	    1742.8
1466.75342	    7052.0
1467.75964	    4050.6
1468.76074	    1654.1
1628.80872	   10680.2
1629.81140	    9028.0
1630.81274	    3741.7
1631.81909	    1172.1
1742.90186	     759.7
