# Supplementary material for: A Strategy for O-Glycoproteomics of Enveloped Viruses—the O-Glycoproteome of Herpes Simplex Virus Type 1
Source: PLoS Pathog. 2015 Apr 1;11(4):e1004784. doi: 10.1371/journal.ppat.1004784 (PMC4382219; doi:10.1371/journal.ppat.1004784)
Supplement: S1 Dataset — HSV-1 envelope glycoprotein-derived spectra are provided. (ZIP) [file ppat.1004784.s007.zip › data/RVSVGEDVSLLPAPGPTGRGPTQK_-2_16_814574.txt]

m/z	i	matches
126.05466	3424.9
138.05464	50173.8
139.05809	3361.2
141.10193	1847.6
144.06540	3123.4
145.05000	518.4
155.11749	748.3
168.06522	57705.1
169.06862	4612.4
169.09695	6150.9
173.12822	1690.7
183.11325	618.2
183.54143	479.0
186.07574	35272.7
187.07919	2189.9
187.10738	2222.5
199.17998	894.4
201.12306	3017.7
204.08609	76156.3
205.08960	5218.1
206.09149	643.3
215.10301	916.1
227.17235	642.6
264.10818	916.8
274.09100	874.7
282.18112	1725.1
284.12354	4034.7
285.12579	586.6
302.09714	1689.7
314.08493	527.4
314.20578	799.4
314.67435	468.1
343.20892	966.8
363.17929	736.3
366.13870	108597.0
367.14203	14521.1
368.14450	2373.8
372.18759	7446.4	b (7) (2+)
372.68921	3063.2
398.71765	1177.5
401.16531	749.7
407.72333	2983.7
408.22607	1285.1
408.72940	519.9
412.71494	1049.1
421.72067	13275.9	b (8) (2+)
422.22186	5208.1
422.72440	1239.4	y (8) (2+)
442.23392	2352.0
442.27542	4215.6	b (4) (1+)
442.72797	1379.9
443.27985	802.0
447.22583	4195.3
447.72778	1516.7
448.22537	576.6
451.73859	617.4
455.75317	1005.3
456.23148	68446.6	b (9) (2+)-H2O, y (4) (1+)-NH3
456.73264	28018.7	b (9) (2+)-NH3
457.23560	7122.9
457.73584	1533.0
463.24011	1532.3
463.74191	845.6
465.23663	29473.3	b (9) (2+)
465.73849	13382.5
466.23941	3178.1
466.73807	731.2
470.18658	814.3
471.26587	572.0
488.20102	513.1
489.59262	748.5
490.26321	770.2
498.77588	2863.2
499.27298	1160.6
499.30225	1009.4
499.77203	775.0
501.25491	543.1
503.76642	1912.5
504.26648	1497.2
504.77249	664.5
507.77921	1992.2
512.77258	41205.8	b (10) (2+)-H2O
513.27374	22182.3	b (10) (2+)-NH3, y (5) (1+)-NH3
513.77441	6106.1
514.27527	1862.9
521.77655	7003.3	b (10) (2+)
522.27985	3138.7
522.77960	1526.7
528.18896	978.0
528.78662	1141.9
529.19696	628.3
529.28522	580.9
543.60321	970.6
548.29633	13223.1	y (11) (2+)
548.79730	5749.5
549.29895	1508.9
555.26965	1850.2
555.60657	859.2
557.28137	3495.2
557.61615	3023.1
557.94855	817.6
558.27948	562.2
564.32275	706.3
568.29175	741.4
569.21625	2963.3
569.31421	1175.4	b (11) (2+)-H2O
569.81860	943.3
571.28381	476.5
578.31934	8102.1	b (18) (3+), b (11) (2+)
578.82074	4452.1
579.32190	945.8
579.81842	629.9
583.81372	946.6
585.78546	509.4
594.97620	985.5
595.31177	965.3
598.77411	1244.4
599.01996	750.3
604.80518	684.8
609.28564	1586.4
609.61945	1206.5
609.77765	1656.5
609.95612	864.5
610.03021	658.3
611.30029	5668.0	b (6) (1+)-NH3
611.63446	6336.9
611.96735	3182.2
612.30115	827.2
623.33344	621.5
623.83319	651.8
626.84772	1589.4	b (12) (2+)
627.35071	832.3
628.33801	8324.7	b (6) (1+)
629.34161	2234.7
630.34637	530.0
632.34155	35400.8	y (13) (2+)
632.84271	22229.3
633.34485	7775.4
633.84589	2646.5
648.99805	1207.1
649.32977	1048.8
649.66052	848.0
649.83569	15028.3
650.33716	9851.2
650.84015	2230.2
651.33862	969.8
662.87103	667.5
665.31775	5533.1
665.65137	4994.5
665.98456	2233.4
669.08521	1319.4
671.34131	636.2
685.35242	1284.5
685.85297	746.6
688.88196	3708.0	y (14) (2+)
689.28345	510.2
689.38293	3440.5
689.88562	1402.2
691.13306	497.4
694.55786	1130.7
694.80713	1070.5
695.05219	607.9
695.65692	968.0
700.39801	1147.0
700.62415	1517.0
703.01410	1935.1
703.22113	1154.7
703.68085	676.2
705.56067	978.8
705.81189	1230.0
709.73724	509.6
712.36981	901.1
713.00366	750.3
714.34021	1534.6
715.35669	518.9
718.78351	795.9
719.81458	1397.7
724.87488	622.5
725.34808	771.2
725.38873	504.2
725.87628	496.1
729.88153	505.8
730.86230	10502.1
731.26849	2215.1
731.36334	8193.8
731.86444	3370.7
732.03827	548.7
732.36938	507.2
733.88025	48470.7
734.38202	33713.3
734.88336	13125.8
735.38055	4330.2
735.87726	970.6
736.05853	1226.3
743.36481	36257.4	b (7) (1+)
744.36768	12177.3
744.87402	1495.6
745.36963	3299.9
745.91693	777.9
746.37921	914.8
747.89014	595.8
751.37402	4989.6
751.87494	3538.2
752.37415	1698.0
754.85724	554.1
756.46155	788.8
763.27344	728.1
763.87677	583.0
766.38239	715.5
777.99170	816.5
778.33856	681.3
778.58624	1224.9
778.84247	649.1
785.91779	544.6
786.84241	561.7
786.97986	548.8
787.35114	1079.6
787.85248	830.4
787.92334	619.3
788.32172	610.8
788.40662	778.4
788.63226	571.9
788.94318	2232.8	y (16) (2+)
789.34601	2552.2
789.45020	967.0
789.59558	2960.5
789.94385	898.7
790.42328	5415.3
790.92249	3728.8
791.42615	2579.7
791.92480	730.5
796.89294	511.7
797.39612	522.6
797.90771	649.5
806.40070	821.7
806.77234	15844.9
807.10663	18350.7
807.43970	13558.8
807.77356	6531.4
808.11157	1990.7
812.38513	1463.1
813.38904	619.8
814.90662	48974.0
815.40820	41497.1
815.90845	19131.9
816.41083	6945.3
816.90851	1976.5
832.40149	13631.8
832.90326	12492.9
833.40320	4188.9
833.90363	1453.7
835.41980	13496.5
835.92218	10760.5
836.42450	5488.5
836.92236	1873.8
842.43323	14054.4	b (8) (1+)
843.43665	5552.0
844.44684	1155.6	y (8) (1+)
846.96454	1035.7
852.39471	621.4
853.91034	679.5
854.41394	542.1
856.93683	538.2
867.92493	1464.7
868.41687	1094.1
868.83716	976.8
871.44836	7263.7
871.95026	5597.8
872.45197	3136.0
872.75763	533.0
872.94971	1302.1
874.46436	16998.3
874.79816	25386.2
875.13202	17917.0
875.46448	8022.3
875.79822	2838.1
876.14038	837.0
890.02527	658.1
890.47949	1548.1
890.98108	1247.3
891.48621	880.5
891.96393	1290.4
892.46387	1889.4
904.42316	519.0
907.93707	637.2
908.93475	580.9
911.45428	55957.1	b (9) (1+)-H2O
912.45660	24204.1	b (9) (1+)-NH3
913.42346	14962.8
913.93005	13886.5
914.42743	6963.4
914.92981	3291.8
916.44598	46111.1
916.94739	46434.8
917.44739	21842.5
917.94855	7768.0
918.44977	2885.3
925.47247	1599.5
926.46985	942.3
927.98590	1052.1
928.48267	11482.8
928.81543	16360.2
929.00879	811.3
929.14795	10586.7
929.46613	37224.5	b (9) (1+)
929.81427	1691.6
930.14191	670.1
930.46667	15797.0
931.47015	4737.3
932.46912	654.5
933.43549	666.7
933.93274	764.8
942.15314	1221.7
942.49261	1299.2
942.82367	1312.1
943.16400	863.7
948.94495	1460.3
949.44885	1958.1
949.95422	908.1
971.50818	1962.1
972.01208	1080.1
972.50452	1089.9
972.98901	3619.1
973.48804	4646.9
973.98535	1887.5
988.46997	834.7
988.96887	1270.9
989.47235	1001.9
996.15808	981.1
996.51703	2237.6
996.85565	1798.3
997.15875	599.2
997.19812	713.2
997.29956	752.6
997.47186	80703.5
997.97290	83257.7
998.47345	44992.3
998.97406	16916.6
999.47461	6227.2
999.97833	1070.7
1002.18451	633.6
1002.52155	573.2
1014.55280	7433.2
1015.55743	3910.1
1016.55994	1016.6
1024.32422	496.4
1024.53992	2118.6	b (10) (1+)-H2O
1025.54712	785.8
1030.02698	1239.6	y (21) (2+)-NH3
1030.54236	529.4
1042.54871	84789.9	b (10) (1+)
1042.82239	588.5
1043.28162	606.2
1043.55090	44105.1
1044.55188	15278.8
1045.55469	3510.0
1046.55750	595.2
1054.01392	5770.1
1054.51477	6254.2
1055.01904	3521.2
1055.51709	1479.3
1056.57397	691.8
1073.04553	1170.3
1073.55591	995.4
1074.03882	729.9
1095.58618	7631.4	y (11) (1+)
1096.58960	3794.2
1097.59656	901.3
1110.55701	1041.4
1111.04712	1023.2
1127.63489	4081.7
1128.64136	2245.0
1129.64026	798.1
1137.61450	837.4
1138.60742	604.8
1146.61292	676.7
1154.06824	1577.1
1154.57483	2356.1
1155.09973	782.2
1155.63403	28109.9	b (11) (1+)
1156.63574	16609.3
1157.63745	5650.9
1158.63037	950.7
1166.63281	730.3
1201.15479	727.9
1201.63538	733.1
1202.16028	525.5
1207.60461	611.3
1208.63123	1361.0
1209.65454	18410.7
1210.15637	25023.3
1210.65869	14183.9
1211.16040	7280.0
1211.66357	3012.1
1212.17041	907.1
1212.68506	584.1
1263.67590	38051.0	y (13) (1+)
1264.67822	24001.9
1265.68079	8813.7
1266.68127	2123.6
1298.66736	3406.2
1299.66589	1258.7
1300.66699	1036.7
1311.18396	1337.2
1311.69397	1174.4
1312.19226	1161.0
1312.71533	517.7
1323.72253	2522.1	b (13) (1+)
1324.71667	1735.7
1325.72656	606.8
1376.76514	2180.7	y (14) (1+)
1377.76367	2303.4
1392.73169	799.0
1460.71875	3420.2
1461.72229	2274.8
1462.71350	846.7
1466.75513	8522.2
1467.75684	5234.2
1468.76453	2771.5
1469.76184	830.0
1489.83704	499.7
1576.89124	968.2
1577.87463	841.0
1628.80750	18561.0
1629.80811	14462.0
1630.81067	6950.5
1631.80981	2358.0
1741.89172	707.8
1742.87720	1244.4
