# Supplementary material for: A Strategy for O-Glycoproteomics of Enveloped Viruses—the O-Glycoproteome of Herpes Simplex Virus Type 1
Source: PLoS Pathog. 2015 Apr 1;11(4):e1004784. doi: 10.1371/journal.ppat.1004784 (PMC4382219; doi:10.1371/journal.ppat.1004784)
Supplement: S1 Dataset — HSV-1 envelope glycoprotein-derived spectra are provided. (ZIP) [file ppat.1004784.s007.zip › data/RVSVGEDVSLLPAPGPTGRGPTQK_-2_5_22568.txt]

       m/z	          i	matches
 273.20258	    3250.2	c (2) (1+)
 316.21982	    2730.8
 360.20004	    1394.8	z (3) (1+)
 360.23425	    2212.0	c (3) (1+)
 459.30481	    2019.6	c (4) (1+)
 464.46536	     725.9
 514.27173	    3775.1	z (5) (1+)
 515.28046	    1031.1	z+1 (5) (1+)
 516.32294	    3097.6	c (5) (1+)
 645.36456	    5425.4	c (6) (1+)
 646.36646	    1495.3	c+1 (6) (1+)
 671.37769	    1373.9	z+1 (6) (1+)
 743.36127	    1286.0
 760.39349	    1156.8	c (7) (1+)
 859.46228	    1678.3	c (8) (1+)
 860.41309	     917.0
 861.39929	     882.3
 926.87421	     737.0
 940.94177	     989.7
 946.48993	    2527.9
 947.49365	    1139.5
 964.98627	     907.9
 965.98273	    1118.0
 991.17847	     846.6
 997.47449	    1335.8
1059.57495	    1616.9
1060.57385	     963.0
1103.04614	    1603.1
1103.54077	    1130.6
1146.57275	    1567.0	z+1 (16) (2+)
1181.54309	     752.0
1241.09912	     816.6	c+1 (18) (2+)
1253.10864	    1556.0	z (18) (2+)
1253.61194	    3357.2	z+1 (18) (2+)
1254.10205	    1557.4
1254.61462	     971.3
1269.71008	    1547.4
1270.70972	     846.9
1317.63965	    1424.4	z (19) (2+)
1318.13147	    2545.5	z+1 (19) (2+)
1318.66089	    2530.3	z+2 (19) (2+), c (19) (2+)
1319.15820	    5174.7	c+1 (19) (2+)
1319.66211	    2131.6
1320.17297	    1796.7
1346.14270	    1207.0	z (20) (2+)
1346.64990	    1558.4	z+1 (20) (2+), c-1 (20) (2+)
1347.14331	    1333.3	z+2 (20) (2+)
1347.64185	    1193.4	z (10) (1+)
1385.22949	     813.6
1393.22827	    1564.4
1393.72620	    1265.9
1394.23560	    1305.0
1395.67896	    2219.6	c (21) (2+), z (21) (2+)
1396.17920	    1991.0	z+1 (21) (2+)
1396.69702	    1483.6	z+2 (21) (2+)
1397.18530	    1496.1
1403.68359	    1535.6	y (21) (2+)
1404.18201	    2712.5
1404.69250	    1773.8
1437.80493	    1020.5
1438.79602	    1504.5
1439.19080	    1044.3	z (22) (2+)
1439.68848	    2465.9	z+1 (22) (2+)
1440.20361	    2130.8	z+2 (22) (2+)
1440.69958	    1826.1
1446.21948	    1557.3	c (22) (2+)
1446.71875	    3675.3	z+2 (11) (1+), c+1 (22) (2+)
1447.21252	    1218.5	y (22) (2+)
1447.71655	    2578.6
1448.21301	     818.5
1473.76233	     912.9
1486.26172	    1089.6
1486.77063	    1256.2
1487.25049	    1022.3
1488.74316	     991.8	z (23) (2+)
1489.24353	    1981.2	z+1 (23) (2+)
1489.73022	    1680.1	z+2 (23) (2+)
1495.26514	    1646.3
1502.23401	    1036.7
1502.74585	    1373.0
1503.24731	     773.1
1545.27563	     959.0
1545.76819	    2306.4
1617.68848	     785.9
1713.78650	    1903.6
