# Supplementary material for: A Strategy for O-Glycoproteomics of Enveloped Viruses—the O-Glycoproteome of Herpes Simplex Virus Type 1
Source: PLoS Pathog. 2015 Apr 1;11(4):e1004784. doi: 10.1371/journal.ppat.1004784 (PMC4382219; doi:10.1371/journal.ppat.1004784)
Supplement: S1 Dataset — HSV-1 envelope glycoprotein-derived spectra are provided. (ZIP) [file ppat.1004784.s007.zip › data/RVSVGEDVSLLPAPGPTGRGPTQK_-2_5_22936.txt]

       m/z	          i	matches
 110.58443	     472.4
 113.89333	     437.9
 259.15164	     702.4	z (2) (1+), c+1 (5) (2+)
 273.20236	    2683.6	c (2) (1+)
 316.22098	    1518.4
 360.20081	     539.2	z (3) (1+)
 360.23383	     903.6	c (3) (1+)
 384.21228	     470.8
 459.30264	    1241.0	c (4) (1+)
 514.27551	    1214.4	z (5) (1+)
 516.32172	    2031.3	c (5) (1+)
 645.36499	    2453.5	c (6) (1+)
 646.37164	     766.7	c+1 (6) (1+)
 670.37805	     518.1	z (6) (1+), c-1 (13) (2+)
 671.37769	     807.0	c+1 (13) (2+), z+1 (6) (1+)
 728.40051	     808.4	z+1 (7) (1+)
 758.37231	    1022.0	z (12) (2+)
 758.87384	     938.3	z+1 (12) (2+)
 760.38977	     964.0	c (7) (1+)
 859.45898	    1555.0	c (8) (1+)
 863.44257	    1009.3	z (14) (2+)
 863.94458	    1144.9	z+1 (14) (2+)
 869.46906	    1042.2
 869.79858	     523.1
 871.44861	     788.2	y (14) (2+), z+1 (23) (3+)
 874.80963	     568.8
 875.13580	     804.8
 875.47803	     839.2
 946.48376	     805.1	c (9) (1+)
 947.49530	     512.5	c+1 (9) (1+)
 963.51208	     643.5	z (16) (2+)
 990.05847	     566.1
 990.54077	     935.3
 991.04858	     689.8
1013.52954	     567.0	z+1 (17) (2+)
1014.04449	    2864.3	z+2 (17) (2+)
1014.52814	    1054.8
1020.51550	     783.5
1021.02698	    2199.1	y (17) (2+)
1021.52545	    3611.4
1022.03015	    2118.4
1022.52277	     951.6
1029.52051	     774.6	c (17) (2+)
1030.04150	     692.5	c+1 (17) (2+)
1034.54346	    1013.4
1035.03552	     907.1
1036.02820	     661.4
1036.54065	     796.1
1043.04102	    3471.7
1043.54553	    7199.9
1044.04956	    4365.8
1044.54834	    2319.6
1045.04883	    1254.3
1058.54358	     675.4	c+1 (18) (2+)
1059.57019	    1413.2	c (10) (1+)
1060.57202	     921.8	c+1 (10) (1+)
1070.54309	     577.5	z (18) (2+)
1071.04065	    1092.5	z+1 (18) (2+)
1071.54272	    1060.7	z+2 (18) (2+)
1135.06323	    1032.9	z (19) (2+)
1135.57727	     724.7	z+1 (19) (2+), c-1 (19) (2+)
1136.09827	    1387.4	c (19) (2+)
1136.58374	    1033.2	c+1 (19) (2+)
1137.09558	     672.2
1164.58630	     669.8	z+2 (20) (2+), c (20) (2+)
1213.11731	    1271.2	z (21) (2+), c (21) (2+)
1213.62854	     926.0	z+1 (21) (2+), c+1 (21) (2+)
1214.13220	     973.9	z+2 (21) (2+)
1220.97876	     534.2
1221.12024	    1233.8	y (21) (2+)
1221.61902	    1951.4
1222.13428	     761.2
1235.66833	     507.2
1256.62695	     987.8	z (22) (2+)
1257.12769	    1097.3	z+1 (22) (2+)
1257.63428	     856.7	z+2 (22) (2+)
1263.65308	     928.9	c (22) (2+)
1264.15466	    1494.3	c+1 (22) (2+)
1264.64746	     890.8	y (22) (2+)
1269.71716	    2151.1	c (12) (1+)
1270.71899	    1089.3	c+1 (12) (1+)
1286.76013	     587.3
1304.19800	    1445.0
1312.69714	     725.0
1313.19690	     662.4
1333.75659	     646.5
1335.73621	    1308.0
1336.74609	     747.4
1348.69812	     506.9
1362.69446	    1052.9
1516.73328	     901.1	z+1 (12) (1+)
1517.75037	     977.4	z+2 (12) (1+)
1726.87695	    1094.6	z+1 (14) (1+)
1727.87561	     751.3	z+2 (14) (1+)
1981.09949	     674.3
