# Supplementary material for: A Strategy for O-Glycoproteomics of Enveloped Viruses—the O-Glycoproteome of Herpes Simplex Virus Type 1
Source: PLoS Pathog. 2015 Apr 1;11(4):e1004784. doi: 10.1371/journal.ppat.1004784 (PMC4382219; doi:10.1371/journal.ppat.1004784)
Supplement: S1 Dataset — HSV-1 envelope glycoprotein-derived spectra are provided. (ZIP) [file ppat.1004784.s007.zip › data/RVSVGEDVSLLPAPGPTGRGPTQK_-2_5_30994.txt]

       m/z	          i	matches
 150.03239	     421.3
 200.47803	     515.6
 229.09140	     425.4
 243.08832	     466.6
 273.20212	    8720.2	c (2) (1+)
 274.20676	    1169.6	c+1 (2) (1+)
 275.17053	     434.8	y (2) (1+)
 316.22034	    5392.8
 317.22162	     615.9
 356.15335	     432.3
 360.19958	    2983.9	z (3) (1+)
 360.23361	    4475.6	c (3) (1+)
 361.20813	     625.8	z+1 (3) (1+)
 361.23782	     481.5	c+1 (3) (1+)
 366.13620	     529.1
 415.28857	     859.4
 459.30133	    4866.8	c (4) (1+)
 460.30511	     960.7	c+1 (4) (1+)
 514.27155	    9855.5	z (5) (1+)
 515.27740	    4493.3	z+1 (5) (1+)
 516.32178	    7059.8	c (5) (1+)
 517.32520	    1431.5	c+1 (5) (1+)
 601.35175	     586.1
 645.36401	   10801.6	c (6) (1+)
 646.36719	    3844.5	c+1 (6) (1+)
 670.36798	    1159.4	z (6) (1+)
 671.37933	    3372.1	z+1 (6) (1+)
 672.38037	    1044.6	z+2 (6) (1+)
 683.74469	     512.0
 719.90314	     701.5
 727.38831	     518.6	z (7) (1+)
 728.40167	    2013.3	z+1 (7) (1+)
 729.40234	     646.5	z+2 (7) (1+)
 743.36340	    3140.1
 744.36633	    1043.3
 760.39240	    3429.4	c (7) (1+)
 761.39221	    1410.3	c+1 (7) (1+)
 856.89362	    1686.0
 857.39099	    2090.6
 857.89465	    1236.7
 859.45880	    4268.3	c (8) (1+)
 860.41016	    1629.8
 860.46490	    1723.7	c+1 (8) (1+)
 860.91785	    1483.7
 861.40942	     849.8
 871.44849	     518.7	y (14) (2+)
 871.94415	     726.6
 913.42596	    1069.5
 913.93262	     696.6
 914.41888	     529.4
 924.14490	     580.9
 927.42816	     734.6
 928.82184	    1172.5
 929.14600	     652.7
 940.93481	    1086.9
 941.43146	     679.8
 942.43427	     620.4
 946.49017	    7479.8
 947.49316	    3353.5
 948.49780	    1098.7
 948.94409	     634.6
 949.44220	     887.0
 956.47797	     987.4
 956.97571	    1523.4
 957.48389	     802.6
 964.97327	    1202.4
 965.48090	    2653.3
 965.98163	    1719.2
 966.48944	     804.6
 979.48596	     515.8
 979.97241	     848.2
 985.16254	     882.7
 985.50464	    1515.5
 985.83423	     963.1
 986.17352	     911.0
 990.83636	    1009.5
 991.17377	    1664.7
 991.50562	    2273.9
 991.83826	    2053.6
 992.15759	     685.2
 996.18085	     523.4
 996.51520	    1340.0
 996.84149	    2187.9
 997.17938	    1894.5
 997.45923	    1107.1
 997.53448	     729.1
 997.97180	    2067.3
 998.46576	     513.9
1001.17712	     823.8
1013.01495	    1868.8
1013.52319	    1845.3
1028.85144	     665.8
1030.18701	     706.8
1059.57446	    7638.6
1060.57690	    3925.0
1061.57788	    1232.7
1062.56897	     633.3
1066.05078	     594.8
1102.54590	    2962.3
1103.04968	    2805.2
1103.55103	    1922.0
1104.04834	    1423.3
1146.06287	    2019.4	z (16) (2+)
1146.56689	    2201.1	z+1 (16) (2+)
1147.06409	    1752.5	z+2 (16) (2+)
1183.59253	     598.6
1193.16614	     560.5
1195.59216	    1837.3	z (17) (2+), z+2 (8) (1+)
1196.09802	    1751.0	z+1 (17) (2+)
1196.58789	     881.2
1197.09863	     752.0
1201.65613	     668.5
1202.15503	    1395.9
1202.66382	    1010.1
1209.65051	     593.4
1210.64819	     787.2
1211.15930	     739.4
1212.08472	     944.5	c (17) (2+)
1225.68970	     523.3
1226.70215	     723.5
1227.69580	     485.4
1240.60217	    1665.2	c (18) (2+)
1241.10840	    1289.8	c+1 (18) (2+)
1241.61206	     745.2
1242.11035	     557.8
1253.10913	    5421.3	z (18) (2+)
1253.61060	    7715.5	z+1 (18) (2+)
1254.11218	    4989.5	z+2 (18) (2+)
1254.60754	    2273.8
1255.11340	    1406.0
1255.62012	     569.5
1261.61450	     663.0
1262.08130	     606.2
1269.71216	    3958.4
1270.71350	    2533.1
1271.70801	    1505.8
1296.73743	    1193.7
1297.73767	     884.9
1314.00220	     620.3
1317.63000	    3356.3	z (19) (2+)
1318.13257	    6462.9	z+1 (19) (2+)
1318.64832	   11475.7	z+2 (19) (2+), c (19) (2+)
1319.15112	   12279.1	c+1 (19) (2+)
1319.65674	    6912.0
1320.15601	    3665.6
1320.65710	    1269.1
1321.15503	     756.5
1346.13428	    2326.5	z (20) (2+)
1346.64233	    3096.3	z+1 (20) (2+)
1347.13843	    2451.9	z+2 (20) (2+)
1347.64270	    1388.5	z (10) (1+)
1348.62927	     525.1
1354.14709	     613.7	y (20) (2+)
1354.65686	     887.9
1355.16992	     764.0
1368.76135	     507.9
1374.68726	     505.0
1376.03662	     533.7
1384.71301	    1104.5
1385.21826	    2163.1
1385.71558	     534.0
1386.24084	     484.6
1387.17981	     795.4
1387.66797	     565.8
1388.20190	     754.4
1392.21704	     804.2
1392.72119	    1379.3
1393.22180	    4946.4
1393.72717	    5146.3
1394.22717	    3474.0
1394.73804	    1604.9
1395.23486	    1477.7
1395.68616	    4152.4	z (21) (2+), c (21) (2+)
1396.18701	    5499.6	c+1 (21) (2+), z+1 (21) (2+)
1396.68762	    5884.7	z+2 (21) (2+)
1397.18164	    2884.0
1397.68274	     981.2
1398.20190	     630.3
1403.68567	    3899.0	y (21) (2+)
1404.18445	    6742.6
1404.68323	    4665.4
1405.18762	    3074.8
1405.68286	     801.5
1416.70776	     605.4
1421.78796	     509.7
1424.22192	     606.1
1424.71887	    1034.2	c (10) (1+)
1425.20764	    1283.6
1425.70874	    1107.9	c+1 (10) (1+)
1437.80054	    3501.4
1438.80554	    3244.4
1439.18970	    4111.1	z (22) (2+)
1439.69128	    5979.7	z+1 (22) (2+)
1440.19092	    4010.6	z+2 (22) (2+)
1440.69409	    2589.7
1441.19043	     885.0
1441.71606	     721.0
1442.76086	     511.4
1445.73474	     531.6	c-1 (22) (2+)
1446.21606	    4366.8	c (22) (2+)
1446.71814	    7518.2	z+2 (11) (1+), c+1 (22) (2+)
1447.21582	    8270.7	y (22) (2+)
1447.71716	    6037.0
1448.21130	    2646.9
1448.70996	    1830.9
1449.20789	     602.3
1464.75671	     862.2
1465.25745	     752.0
1473.27368	     673.0
1473.76270	    1038.7
1474.25427	     827.5
1477.78455	     528.0
1478.71313	     565.0
1480.71777	     997.6
1481.24915	     598.0
1485.76575	    1285.3
1486.27063	    1701.7
1486.76208	    2071.0
1487.26489	    2178.4
1487.74841	     813.4
1488.25415	    1022.7
1488.74170	    4309.5	z (23) (2+)
1489.24280	    5478.4	z+1 (23) (2+)
1489.74341	    4085.8	z+2 (23) (2+)
1490.24402	    3094.4
1490.74084	     670.1
1494.76636	    2470.2
1495.27002	    2224.2
1495.76428	    2504.0
1496.26538	    1187.0
1496.74048	     749.9	y (23) (2+)
1501.72327	    1507.1
1502.22974	    4129.7
1502.72986	    2720.2
1503.23669	    2474.7
1503.73816	    1941.8
1504.23401	    1925.9
1504.73877	    1020.9
1530.26953	     515.2
1531.26062	     662.5
1531.75574	    1015.2	y (12) (1+)
1538.27795	     758.2
1545.27051	    2188.2
1545.76941	    5026.2
1550.26172	    2108.1
1550.76416	    1873.7
1551.25281	    1643.1
1552.25269	     658.1
1677.30127	     645.9
1712.78381	     634.1
1713.78308	    2606.6
1714.78528	    2292.7
1715.78259	    1044.2
1716.81995	     685.8
1881.87830	    1307.9
1882.87988	     878.0
1883.90613	     622.6
1895.45020	     480.1
1973.44897	     538.5
