# Supplementary material for: A Strategy for O-Glycoproteomics of Enveloped Viruses—the O-Glycoproteome of Herpes Simplex Virus Type 1
Source: PLoS Pathog. 2015 Apr 1;11(4):e1004784. doi: 10.1371/journal.ppat.1004784 (PMC4382219; doi:10.1371/journal.ppat.1004784)
Supplement: S1 Dataset — HSV-1 envelope glycoprotein-derived spectra are provided. (ZIP) [file ppat.1004784.s007.zip › data/RVSVGEDVSLLPAPGPTGRGPTQK_-2_5_31113.txt]

       m/z	          i	matches
 273.20236	     649.4	c (2) (1+)
 316.21957	     379.0
 344.24722	     277.3
 459.30090	     417.6	c (4) (1+)
 516.32269	     947.9	c (5) (1+)
 517.32666	     322.5	c+1 (5) (1+)
 645.36365	    1035.8	c (6) (1+)
 661.06750	     262.8
 760.39709	     357.5	c (7) (1+)
 847.08661	     318.5
 852.21771	     329.2
 859.45184	     535.2	c (8) (1+)
 876.45874	     284.6
 948.08508	     312.3
 991.51428	     520.4
 996.50537	     427.0
 996.84564	     410.5
 997.46533	     460.9	y (13) (2+)
 997.86914	     267.6
1103.05798	     478.9	z+1 (15) (2+)
1108.54492	     272.1	y (7) (1+)
1136.10168	     290.6	c (19) (2+)
1146.56396	     315.4	z+1 (16) (2+)
1213.13611	     368.5	c (21) (2+)
1253.09839	     340.3	z (18) (2+)
1253.60474	     667.9	z+1 (18) (2+)
1293.49463	     279.0
1313.64197	     366.7
1318.12927	     520.2	z+1 (19) (2+)
1318.64368	     633.7	z+2 (19) (2+)
1319.14685	     311.1
1346.64807	     305.6	z+1 (20) (2+)
1395.67834	     371.9	z (21) (2+)
1403.67419	     385.8	y (21) (2+)
1404.18091	     281.1
1438.82471	     385.7	c+1 (14) (1+)
1439.18518	     528.0	z (22) (2+)
1439.68054	     526.2
1446.20850	     465.8	c (22) (2+)
1446.72327	    1131.5	c+1 (22) (2+)
1447.21179	    1139.6	y (22) (2+)
1447.71436	     606.8
1486.26160	     732.5
1486.77307	     428.3
1487.26306	     750.2
1487.76917	     532.0
1489.73804	     317.2	z+2 (23) (2+)
1495.27319	     382.2
1503.24756	     351.2
1683.95398	     290.3
