# Supplementary material for: A Strategy for O-Glycoproteomics of Enveloped Viruses—the O-Glycoproteome of Herpes Simplex Virus Type 1
Source: PLoS Pathog. 2015 Apr 1;11(4):e1004784. doi: 10.1371/journal.ppat.1004784 (PMC4382219; doi:10.1371/journal.ppat.1004784)
Supplement: S1 Dataset — HSV-1 envelope glycoprotein-derived spectra are provided. (ZIP) [file ppat.1004784.s007.zip › data/RVSVGEDVSLLPAPGPTGRGPTQK_-2_5_31354.txt]

       m/z	          i	matches
 251.57585	     401.5
 259.15070	     940.2	z (2) (1+), c+1 (5) (2+)
 273.20184	    2787.4	c (2) (1+)
 278.77979	     353.0
 292.04556	     322.4
 316.22028	    2339.2
 317.22644	     412.1
 333.23108	     336.8
 360.19830	     630.1	z (3) (1+)
 360.23306	     919.8	c (3) (1+)
 459.30142	    2028.4	c (4) (1+)
 514.27081	    1463.2	z (5) (1+)
 515.27911	     525.0	z+1 (5) (1+)
 516.32074	    2149.5	c (5) (1+)
 517.32513	     818.3	c+1 (5) (1+)
 561.56329	     353.1
 569.30463	     354.3
 645.36310	    3432.4	c (6) (1+)
 646.36597	    1037.3	c+1 (6) (1+)
 670.37372	     749.5	z (6) (1+), c-1 (13) (2+)
 671.37567	     512.0	c+1 (13) (2+), z+1 (6) (1+)
 727.39160	     389.0	z (7) (1+)
 728.39795	     759.4	z+1 (7) (1+)
 729.40674	     351.3	z+2 (7) (1+)
 743.36176	     943.9
 758.37000	    2325.4	z (12) (2+)
 758.87067	    1065.6	z+1 (12) (2+)
 759.37152	     863.5	c-1 (7) (1+), z+2 (12) (2+)
 760.38947	    1362.6	c (7) (1+)
 761.39374	     390.3	c+1 (7) (1+)
 796.43622	     353.0	c (16) (2+)
 801.77472	     469.5
 802.44421	     401.2
 806.76837	     365.4
 859.45581	    2190.3	c (8) (1+)
 860.46179	     715.0	c+1 (8) (1+)
 863.44116	    1296.4	z (14) (2+)
 863.93781	    1260.2	z+1 (14) (2+)
 864.43683	     770.0	z+2 (14) (2+)
 869.12579	     590.6
 869.46619	    1400.4
 870.13434	     588.1
 871.44580	    1045.2	y (14) (2+), z+1 (23) (3+)
 874.80328	     622.7
 874.96851	     521.9
 875.13879	     429.1
 875.46844	     664.7
 875.97919	     407.8
 946.49139	     915.2	c (9) (1+)
 947.49500	     493.2	c+1 (9) (1+)
 963.49915	     956.5	z (16) (2+)
 964.00690	     748.9	z+1 (16) (2+)
 964.49377	     495.9	z+2 (16) (2+)
1013.02893	     496.2	z (17) (2+)
1013.52826	     649.1	z+1 (17) (2+)
1015.56427	     540.9
1029.52124	     420.0	c (17) (2+)
1042.56006	     380.4
1043.53772	     357.7
1058.03906	    1028.3	c (18) (2+)
1058.53943	     722.6	c+1 (18) (2+)
1059.57227	    1726.9	c (10) (1+)
1060.57202	    1223.4	c+1 (10) (1+)
1070.54272	    1109.0	z (18) (2+)
1071.04346	    1650.3	z+1 (18) (2+)
1071.54370	     921.6	z+2 (18) (2+)
1072.05969	     410.1
1084.06409	     363.0
1135.07190	    1257.2	z (19) (2+)
1135.56641	    1750.3	z+1 (19) (2+)
1136.08301	    1955.9	z+2 (19) (2+), c (19) (2+)
1136.59045	    1875.4	c+1 (19) (2+)
1137.09216	    1307.0
1137.59241	     558.1
1163.57886	    1053.7	z (20) (2+)
1164.07690	    1132.1	z+1 (20) (2+)
1202.64148	     365.7
1203.17883	     405.5
1213.11084	     642.0	z (21) (2+)
1213.61975	    1724.1	c+1 (21) (2+), z+1 (21) (2+)
1214.11548	    1141.3	z+2 (21) (2+)
1214.62769	     416.3
1221.11267	    1216.7	y (21) (2+)
1221.61804	    2234.2
1222.12231	    1525.1
1222.63269	     420.6
1256.62292	    1788.9	z (22) (2+)
1257.12256	    2034.0	z+1 (22) (2+)
1257.62451	    1747.3	z+2 (22) (2+)
1258.14221	     739.4
1263.64832	    1133.6	c (22) (2+)
1264.15027	    1231.4	c+1 (22) (2+)
1264.63831	     960.2	y (22) (2+)
1265.14417	     754.1
1265.64001	     460.0
1269.70557	    2280.0	c (12) (1+)
1270.71008	    1653.2	c+1 (12) (1+)
1271.71680	     609.7
1296.73511	     360.5
1303.21045	     431.4
1303.70508	    1466.6
1304.19812	    1703.4
1304.69214	    1014.2
1305.18567	     563.5
1305.68396	     482.7
1306.17493	     799.5	z (23) (2+)
1306.66931	    1033.1	z+1 (23) (2+)
1312.70032	    1314.0
1313.18604	     945.5
1319.66626	     668.0
1320.15051	     730.5
1320.68030	     426.3
1321.17383	     491.6
1321.67090	     425.4
1330.69104	     754.5
1348.64856	    1139.6	z+1 (10) (1+)
1362.19434	     447.2
1362.69666	     720.8
1368.69836	     433.8
1439.79578	     398.3
1516.73718	    1271.2	z+1 (12) (1+)
1517.75024	     961.5	z+2 (12) (1+)
1518.73169	     420.9
1726.86121	    1502.8
1727.88843	     909.1	z+2 (14) (1+)
1840.96167	     679.9	z+2 (15) (1+)
1926.99219	     365.8	z+1 (16) (1+)
