# Supplementary material for: A Strategy for O-Glycoproteomics of Enveloped Viruses—the O-Glycoproteome of Herpes Simplex Virus Type 1
Source: PLoS Pathog. 2015 Apr 1;11(4):e1004784. doi: 10.1371/journal.ppat.1004784 (PMC4382219; doi:10.1371/journal.ppat.1004784)
Supplement: S1 Dataset — HSV-1 envelope glycoprotein-derived spectra are provided. (ZIP) [file ppat.1004784.s007.zip › data/RVSVGEDVSLLPAPGPTGR_-2_16_740797.txt]

m/z	i	matches
104.01051	433.7
113.37513	173.9
126.05460	6546.7
138.05446	9581.4
139.05811	121.1
141.10186	1937.3
144.06508	11022.7
145.06857	708.1
149.04438	819.5
167.05533	602.2
168.06500	6013.4
169.09653	4561.6
173.12761	647.9
186.07561	37944.7
187.08691	3597.4
201.12273	587.1
204.08607	37246.8
205.08959	1617.1
211.14395	96.3
221.08383	1061.3
225.04250	435.2
239.09470	2567.7
259.08685	472.7
260.18784	98.5
281.05122	1194.0
282.18124	1167.6
284.12306	1338.1
285.01105	85.5
292.66103	2006.2	y (6) (2+)
295.10309	264.6
299.06124	11671.3
300.06757	1466.2
301.15781	111.3
302.09604	669.2
341.01685	199.7
355.06940	3601.4
356.06982	481.5
357.24902	296.9
358.25238	229.6
359.02807	3760.7
360.02841	345.4
366.13835	12197.7
367.14132	1558.0
369.12375	98.3
372.18747	1136.7
372.68954	762.2
376.70575	2629.6	y (8) (2+)
377.20673	160.6
384.58844	509.5
394.19980	20805.7
394.70119	6475.3
395.20208	1488.2
407.72408	1281.6
408.22928	112.6
415.03551	3162.1
416.03546	342.8
421.72036	4072.1	b (8) (2+)
422.22872	1809.0
429.08676	5229.7
429.71622	554.7
430.08847	1492.6
442.25847	1599.8
447.22623	669.7
447.72711	110.0
456.23160	22762.2	b (9) (2+)-H2O
456.73284	8701.3	b (9) (2+)-NH3
457.23527	1230.7
465.23645	8884.9	b (9) (2+)
465.73792	4149.2
466.24089	792.3
475.22508	1474.5
475.72511	1160.5
478.24411	16153.6
478.74629	7325.7
479.24754	1480.0
498.77384	1091.8
499.27518	107.6
503.10594	3352.3
503.76679	1735.8
504.12191	1288.0
507.78275	467.8
512.77263	14018.4	b (10) (2+)-H2O
513.27387	7086.7	b (10) (2+)-NH3
513.77783	307.6
521.77727	2793.5	b (10) (2+)
522.27914	1692.0
529.29132	101.4
534.78360	2484.5
535.28816	1444.0
535.78790	89.6
559.26950	2179.8
559.77392	896.6
563.07147	113.7
567.28482	763.5
569.31085	597.4
578.32107	2593.4	b (18) (3+), y (18) (3+)-H2O, b (11) (2+)
578.82233	788.5
584.31237	6157.2	y (18) (3+), y (6) (1+)
585.31772	1691.3
595.33643	515.9
595.83887	458.0
604.86243	132.7
626.84398	1627.7
628.33702	3362.6	b (6) (1+)
629.34387	704.4
633.31717	1161.7
634.32397	564.4
642.83496	161.3
652.35020	796.4
652.85376	145.1
660.02167	261.0
662.86359	96.6
690.33783	143.2
691.34454	134.6
693.64624	212.9
696.92395	101.2
705.72009	90.7
718.35028	609.6
721.39624	95.1
725.35425	102.0
738.92328	920.2
739.42255	676.4
739.92017	106.9
743.36479	10337.5	b (7) (1+)
744.36611	3608.0
747.40344	93.1
752.40215	13922.0	y (8) (1+)
753.40551	5056.3
754.41229	234.7
756.44867	3758.1
756.85644	4576.1
757.36762	4508.0
757.86290	2315.0
758.38135	2335.9
758.91925	205.3
759.38213	2253.0
759.87811	899.6
768.40424	2213.5
787.39139	19778.7
788.39396	6220.3
789.39631	1421.7
795.36926	805.5
823.36096	543.1
836.10071	381.9
842.43439	3397.6	b (8) (1+)
843.43290	1531.5
852.38715	129.4
858.42630	1937.7
859.43164	1053.1
865.48622	1627.8
866.47693	97.1
889.44208	109.4
911.45387	19214.6	b (9) (1+)-H2O
912.45720	8040.7	b (9) (1+)-NH3
913.46110	1579.4
925.47095	181.0
929.46516	12184.5	b (9) (1+)
930.46835	5704.8
931.46989	1249.8
941.01111	164.2
945.01398	1547.6
945.50552	2091.4
946.00545	2408.2
946.50775	340.8
947.00458	215.7
948.48022	108.7
949.44422	9822.9
950.44749	3878.5
951.44834	1011.8
954.01771	180654.6
954.51977	181878.0
955.01294	92768.4
955.48633	54132.1
956.48298	23478.3
957.48589	5370.0
958.48895	130.7
989.53546	742.4
999.51245	103.2
1014.55351	2802.9
1015.55599	1074.9
1019.54907	135.4
1020.47749	1165.7
1021.47711	102.7
1024.53491	96.2
1026.53491	659.1
1041.56470	136.8
1042.54938	35154.9	b (10) (1+)
1043.55185	18017.7
1044.55208	4281.3
1055.55698	8198.0
1056.05822	7871.7
1056.55921	6081.8
1057.05762	406.7
1068.56078	3458.2
1069.56570	849.7
1116.18152	495.1
1117.53389	30730.6
1118.53584	14912.9
1119.53953	4571.3
1120.55493	101.9
1127.63772	4460.3
1128.63881	1734.1
1129.63904	883.9
1152.10327	1510.3
1152.60754	248.0
1155.63411	28568.7	b (11) (1+)
1156.63556	15303.9
1157.63812	4597.5
1158.65198	123.1
1164.67035	2663.2	y (12) (1+)
1165.67447	1532.9
1230.61169	987.5
1253.64026	296.9
1279.70862	97.1
1313.59265	614.3
1323.72066	3720.0	b (13) (1+)
1324.72155	2324.6
1325.73902	1045.6
1380.63757	524.9
1565.24072	101.3
1709.62720	94.8
1749.05591	93.8
