# Supplementary material for: A Strategy for O-Glycoproteomics of Enveloped Viruses—the O-Glycoproteome of Herpes Simplex Virus Type 1
Source: PLoS Pathog. 2015 Apr 1;11(4):e1004784. doi: 10.1371/journal.ppat.1004784 (PMC4382219; doi:10.1371/journal.ppat.1004784)
Supplement: S1 Dataset — HSV-1 envelope glycoprotein-derived spectra are provided. (ZIP) [file ppat.1004784.s007.zip › data/RVSVGEDVSLLPAPGPTGR_-2_16_743736.txt]

m/z	i	matches
126.05484	8237.8
127.03850	678.1
138.05475	12612.8
141.10196	2893.7
144.06528	14173.1	y (4) (3+)
145.06818	957.3
149.04482	938.2
155.08084	651.0
167.03293	2058.8
167.05467	998.2
168.06516	6956.7
168.13206	1638.3
169.09683	5720.5
171.11238	1939.7
173.12801	839.2
175.11806	848.8
186.07594	52476.6
187.07935	2125.5
187.10797	1370.8
196.06084	541.1
197.04407	1035.4
199.10768	1973.2
204.08636	47967.5
205.09000	3109.6
207.49507	536.4
214.07016	703.6
215.10236	895.9
221.08365	827.5
239.09520	2094.1
247.28598	636.0
256.08090	820.9
274.09174	8881.7
275.09521	1115.5
281.05139	955.6
282.18079	1460.6
292.10217	4528.3
292.66116	2517.2	y (6) (2+)
293.16498	544.8
299.06158	9741.4
300.06195	1086.9
302.09619	701.6
314.08463	12273.3
315.08749	1281.5
323.17300	550.9
355.06982	2840.4
359.02817	4047.3
366.13904	13661.9
367.14224	1581.2
372.18762	1405.2
372.68878	846.0
376.70499	2379.5	y (8) (2+)
394.20032	25106.6
394.70178	10022.2
395.20508	1119.5
406.69943	675.5
407.72476	870.4
415.03574	2975.6
416.03665	823.5
421.72131	3540.4	b (8) (2+)
422.22159	1064.2
429.08691	3868.8
430.08731	1245.1
442.27618	1729.9
456.23206	12581.0	b (9) (2+)-H2O
456.73367	5895.1	b (9) (2+)-NH3
463.23816	895.2
463.74258	623.9
465.23746	8473.7	b (9) (2+)
465.73807	2096.7
466.23865	775.5
472.24808	638.6
472.74539	576.4
475.22708	2603.9
475.72955	2121.6
478.24457	18729.6
478.74637	9590.6
479.24628	1294.1
498.77606	1963.4
503.10532	3814.2
503.76614	732.9
504.10663	734.5
507.78107	1303.1
512.77393	8834.8	b (10) (2+)-H2O
513.27606	4866.7	b (10) (2+)-NH3
521.77838	7827.9	b (10) (2+)
522.28040	3453.2	y (16) (3+)
522.77942	665.1
528.78241	946.5
529.28864	743.4
534.78638	3672.5
535.28223	760.9
546.53680	799.4
557.97839	748.9
559.27570	2111.9
559.77460	1430.2
564.31812	840.9
564.82361	637.3
567.29010	781.0
569.31476	1489.7
571.29761	1655.0
571.54517	1201.9
571.79602	1647.0
572.04791	1395.1
578.32098	4842.1	b (18) (3+), b (11) (2+), y (18) (3+)-H2O
578.82129	2837.8
584.31439	8800.7	y (6) (1+), y (18) (3+)
585.31677	1665.1
601.05322	2334.0
601.30438	628.0
610.99304	2999.4
611.32928	1889.7	b (6) (1+)-NH3
611.66058	888.2
611.80865	5966.5
612.05829	5823.3
612.30853	4168.9
612.56030	2305.7
625.66815	6197.5
626.00262	5201.2
626.33600	2551.5
626.84906	1074.8
627.35114	1194.2
628.00897	852.3
628.34088	1746.2
633.32141	960.3
639.68451	3289.1
640.02167	2762.7
640.34607	1158.4
640.67908	1678.2
641.34393	835.3
652.69061	1586.0
653.02502	1414.5
653.35797	681.7
656.99432	819.2
660.68652	587.7
679.02173	1192.2
679.35834	1537.0
684.59802	612.4
686.37396	802.7
687.37469	634.5
690.33240	971.0
693.70221	17770.7
694.03601	18008.1
694.36993	11109.7
694.70361	3891.3
695.03760	1794.2
695.36292	1667.6
695.69220	1280.8
696.02692	663.0
706.38293	738.2
707.37628	3195.2
707.71234	4416.6
708.04187	2541.0
708.69763	720.0
717.87122	1626.3
718.38141	855.8
718.87128	946.1
720.71704	1208.6
728.38190	681.1
737.41736	819.2
743.36688	8662.2	b (7) (1+)
744.36957	2851.5
745.36340	744.8
746.71960	1546.4
747.05182	2533.6
747.38367	979.7
749.71039	997.2
752.40411	16984.9	y (8) (1+)
753.40771	5277.8
754.39539	1407.9
756.36816	970.2
756.70239	1298.6
757.37012	685.8
757.41296	689.8
757.92743	1451.0
758.07684	982.1
758.36865	630.5
758.44922	1386.8
758.94073	760.4
759.36316	1074.1
759.41724	5039.3
761.39496	22996.3
761.72900	33901.6
762.06323	19284.5
762.39661	11334.3
762.73248	4673.0
763.06799	840.4
774.91815	638.7
787.39240	21436.9
788.39471	9261.1
789.39557	1478.6
792.38965	808.3
795.38049	716.8
800.73273	730.0
801.07208	1364.5
814.43799	686.4
815.41260	11708.8
815.74622	16263.0
816.08081	9716.5
816.41400	6516.0
816.75110	2792.2
817.08301	680.6
838.94904	1031.8
840.45074	636.2
842.43500	3657.3	b (8) (1+)
843.43903	1467.1
848.97211	801.4
849.48999	690.9
852.39734	653.7
858.42712	2942.0
858.76581	1292.6
859.09619	1001.1
859.43500	1827.1
865.48566	1673.1
866.49860	911.7
911.45526	11672.2	b (9) (1+)-H2O
912.45825	5329.6	b (9) (1+)-NH3
916.48334	669.8
925.47314	1186.7
929.46698	12018.2	b (9) (1+)
930.00922	2514.8
930.46167	6366.9
930.53821	862.8
931.46881	811.2
932.50055	994.2
938.01031	666.3
938.50116	856.5
938.99518	790.4
945.51434	2374.2
946.01111	2020.5
946.51056	2027.7
947.01270	930.2
948.02344	1029.8
948.53088	1225.4
949.44556	12034.2
950.44977	4205.3
951.45135	1338.9
953.78131	689.8
953.82843	758.1
953.91626	1209.0
954.02057	178855.0
954.52081	187647.0
954.69086	1244.5
954.77368	1382.9
954.82245	979.4
954.88446	959.1
955.02191	90629.9
955.47357	43912.2
955.55286	10043.9
956.48419	23165.2
957.48755	4640.0
1014.55627	3718.9
1015.56403	1013.4
1020.48810	1281.0
1029.05615	7789.7
1029.55823	8013.6
1030.06323	5622.2
1030.56152	2302.4
1031.55225	755.7
1040.04663	1325.2
1040.55432	1614.8
1041.06006	1008.1
1042.55151	40165.1	b (10) (1+)
1043.55273	20068.9
1044.55542	5099.4
1045.53723	674.8
1055.55737	13418.1
1056.06042	12200.6
1056.56140	7160.3
1057.05139	1387.1
1068.56958	2093.2
1069.57019	930.5
1117.53613	28363.4
1118.53857	15664.3
1119.54456	3715.5
1127.64282	4038.5
1128.64417	3290.6
1129.65930	824.3
1130.59863	820.0
1131.59094	791.5
1155.63635	34114.3	b (11) (1+)
1156.63733	19178.6
1157.63977	6479.4
1164.67810	2136.8	y (12) (1+)
1165.67493	1276.3
1295.74756	849.4
1323.72778	5384.1	b (13) (1+)
1324.72864	3297.9
1325.71216	879.0
1455.30200	647.1
