# Supplementary material for: A Strategy for O-Glycoproteomics of Enveloped Viruses—the O-Glycoproteome of Herpes Simplex Virus Type 1
Source: PLoS Pathog. 2015 Apr 1;11(4):e1004784. doi: 10.1371/journal.ppat.1004784 (PMC4382219; doi:10.1371/journal.ppat.1004784)
Supplement: S1 Dataset — HSV-1 envelope glycoprotein-derived spectra are provided. (ZIP) [file ppat.1004784.s007.zip › data/RVSVGEDVSLLPAPGPTGR_-2_16_743850.txt]

       m/z	          i	matches
 107.55541	   14354.5
 126.05479	  138481.0
 127.03867	   20044.0
 138.05455	  221789.0
 139.10208	   16295.5
 141.10205	   39052.6
 144.06532	  276155.0	y (4) (3+)
 145.06950	   14714.4
 168.06517	  163022.0
 169.09715	  118287.0
 180.00818	   16372.8
 186.07590	 1109350.0
 187.07899	   80539.9
 187.10793	   17425.2
 204.08638	 1055900.0
 205.08992	   40816.4
 232.13901	   19643.4
 242.19550	   16634.6
 256.17520	   18407.3
 264.69391	   16071.4
 282.18127	   20617.4
 284.12387	   30948.7
 292.66135	   60112.2	y (6) (2+)
 323.17371	   16230.5
 324.96783	   16249.0
 366.13931	  362738.0
 367.14154	   36768.0
 372.18835	   25160.0
 376.70645	   66002.3	y (8) (2+)
 377.20807	   23430.1
 394.20041	  690275.0
 394.70169	  225040.0
 395.20465	   35869.0
 395.68564	   15915.5
 407.72421	   48747.9
 412.71744	   16717.2
 421.72110	  108859.0	b (8) (2+)
 422.22409	   46175.8
 429.72153	   23301.5
 442.27118	   25353.5
 447.22861	   37408.7
 447.72607	   18956.9
 456.23215	  644330.0	b (9) (2+)-H2O
 456.73370	  288389.0	b (9) (2+)-NH3
 457.23398	   44405.6
 465.23700	  286839.0	b (9) (2+)
 465.73837	  105464.0
 466.23935	   16824.4
 475.22623	   89722.4
 475.72913	   30483.4
 478.24463	  456648.0
 478.74734	  187116.0
 479.24677	   48777.2
 498.77292	   20721.3
 503.76816	   41433.1
 512.77313	  365201.0	b (10) (2+)-H2O
 513.27496	  207795.0	b (10) (2+)-NH3
 513.77838	   38244.1
 521.77814	  105532.0	b (10) (2+)
 522.28125	   51624.6
 534.78589	   82627.1
 535.28619	   57784.0
 559.26984	   58676.3
 559.76862	   18682.4
 568.84900	   15757.7
 569.31818	   31587.5
 578.32367	   63307.3	b (18) (3+), b (11) (2+), y (18) (3+)-H2O
 578.81946	   44420.5
 584.31281	  191133.0	y (6) (1+), y (18) (3+)
 585.31805	   50439.0
 626.84875	   47871.7
 628.33850	   73783.3	b (6) (1+)
 629.34430	   25260.7
 633.31476	   32738.1
 678.33710	   17978.3
 690.34106	   25027.1
 691.33887	   16434.8
 735.37433	   32351.4
 743.36652	  285551.0	b (7) (1+)
 744.36871	  103744.0
 745.37354	   17728.3
 752.40265	  458956.0	y (8) (1+)
 753.40741	  137472.0
 754.41052	   35132.8
 756.38995	   16526.3
 759.47876	   18113.6
 787.39252	  616856.0
 788.39496	  179676.0
 789.39679	   25184.8
 842.43427	   96930.5	b (8) (1+)
 843.43988	   39157.5
 858.43134	   46640.7
 859.42963	   38967.6
 865.48883	   53115.0
 866.48846	   25771.3
 911.45496	  577864.0	b (9) (1+)-H2O
 912.45782	  220699.0	b (9) (1+)-NH3
 913.46277	   57021.0
 929.46545	  357958.0	b (9) (1+)
 930.46771	  185587.0
 931.47223	   28383.5
 945.01312	   30784.7
 945.51239	   82156.3
 946.01221	   52064.7
 946.50482	   42208.0
 947.50604	   19114.4
 949.44519	  288070.0
 950.44971	   97232.1
 951.44910	   28831.2
 953.40424	   18827.5
 953.68878	   20465.4
 953.77667	   24300.7
 953.83575	   20823.2
 953.86224	   24995.4
 953.92010	   43222.4
 954.02124	 5324150.0
 954.31665	   56272.6
 954.35828	   67581.2
 954.52081	 5290320.0
 954.68256	   33070.2
 954.76056	   36042.5
 954.82538	   37642.4
 954.88647	   20926.7
 955.02167	 2472620.0
 955.47528	 1312190.0
 955.55658	  197625.0
 956.48401	  673289.0
 957.48633	  134616.0
1014.55756	   88617.5
1015.55579	   26586.6
1020.47052	   18532.5
1042.55042	 1001700.0	b (10) (1+)
1043.55310	  512541.0
1044.55481	  101335.0
1055.55908	  246138.0
1056.06116	  296452.0
1056.56287	  195011.0
1057.05676	   20919.7
1068.56030	   57648.6
1069.57007	   27617.8
1117.53564	  966648.0
1118.53845	  515952.0
1119.53833	  129392.0
1127.64233	  117443.0
1128.64294	   69165.5
1155.63574	  866680.0	b (11) (1+)
1156.63635	  506261.0
1157.64014	  139011.0
1164.67224	   60001.7	y (12) (1+)
1165.67725	   19077.0
1230.62488	   32143.3
1323.72607	  135711.0	b (13) (1+)
1324.72900	   76759.5
1325.73474	   21193.8
1457.63660	   24486.9
