# Supplementary material for: A Strategy for O-Glycoproteomics of Enveloped Viruses—the O-Glycoproteome of Herpes Simplex Virus Type 1
Source: PLoS Pathog. 2015 Apr 1;11(4):e1004784. doi: 10.1371/journal.ppat.1004784 (PMC4382219; doi:10.1371/journal.ppat.1004784)
Supplement: S1 Dataset — HSV-1 envelope glycoprotein-derived spectra are provided. (ZIP) [file ppat.1004784.s007.zip › data/RVSVGEDVSLLPAPGPTGR_-2_16_743896.txt]

       m/z	          i	matches
 110.58567	     966.5
 126.05481	    7561.7
 138.05475	    8086.2
 141.10213	    2126.7
 144.06519	   12104.1	y (4) (3+)
 149.04466	    1115.1
 167.05505	    1018.3
 168.06525	    7026.8
 169.09674	    5852.3
 186.07582	   48483.4
 187.07904	    3278.9
 187.10753	    1116.5
 201.12215	    1115.0
 204.08629	   44853.0
 205.09016	    2017.5
 221.08379	     994.3
 227.10176	     854.0
 239.09402	    2484.7
 282.17871	     923.2
 284.12411	    1733.0
 292.66129	    2242.3
 295.10367	    1275.5
 299.06140	   14730.2
 300.06128	    2199.9
 355.06927	    5558.8
 359.02707	    4297.6
 366.13907	   15757.0
 367.14297	    2273.5
 372.18787	    1442.1
 376.70541	    2056.7
 377.20865	    1432.6
 394.20035	   25181.5
 394.70139	    9132.6
 395.20154	    1107.9
 412.71463	     982.3
 415.03568	    4214.3
 416.03415	    1315.1
 421.72061	    5254.7	b (8) (2+)
 422.22141	    1813.4
 429.08755	    6530.9
 430.08911	    1946.2
 442.27451	     886.1
 447.22742	    1278.1
 456.23181	   28693.0	b (9) (2+)-H2O
 456.73392	   11514.6	b (9) (2+)-NH3
 457.23187	    3077.7
 465.23697	   12794.4	b (9) (2+)
 465.73941	    5275.7
 475.22659	    2191.0
 475.72873	    1577.6
 478.24481	   18292.4
 478.74689	    8479.0
 479.24765	    1797.4
 498.77911	     983.1
 503.10587	    5208.3
 504.10886	    1512.3
 512.77325	   17232.9	b (10) (2+)-H2O
 513.27490	   10155.6	b (10) (2+)-NH3
 513.77448	    2292.4
 521.77710	    3987.8	b (10) (2+)
 522.28137	    1187.7
 534.78412	    3357.0
 535.28644	    2300.2
 546.41455	     945.0
 559.27679	    1681.8
 559.77368	    2107.3
 578.31989	    4129.2	b (18) (3+), b (11) (2+), y (18) (3+)-H2O
 578.82434	    1333.3
 584.31311	    7955.1	y (18) (3+), y (6) (1+)
 585.31873	    1979.1
 591.77777	    1039.8
 600.78711	    5159.9
 601.28955	    1936.0
 608.64166	     921.0
 619.30927	    1204.2
 628.33832	    3270.6	b (6) (1+)
 675.28790	    2283.5
 690.33960	    1443.0
 743.36639	   12906.8	b (7) (1+)
 744.37036	    3945.2
 752.40216	   18653.4	y (8) (1+)
 753.40820	    6976.5
 756.43707	    1168.2
 756.88965	    1367.5
 757.36664	    1254.1
 758.04535	     905.5
 768.41217	    1130.3
 774.35406	    2919.2
 787.39197	   26117.2
 788.39471	    9086.2
 801.41736	    1029.0
 842.43475	    5121.9	b (8) (1+)
 843.43573	     966.1
 858.42792	    2935.8
 865.48535	    2199.2
 884.55005	    2239.2
 911.45514	   24421.5	b (9) (1+)-H2O
 912.45721	   11037.8	b (9) (1+)-NH3
 913.45734	    1565.4
 929.46643	   15682.1	b (9) (1+)
 930.47101	    5286.7
 931.47772	    1533.5
 933.50653	     904.6
 945.01514	    1900.1
 945.51166	    3434.5
 946.01227	    2905.9
 946.51514	    1074.6
 947.01630	    1428.6
 949.44360	   10364.8
 950.44647	    6142.4
 951.45892	    1241.7
 953.02136	    1780.3
 953.48041	    1222.9
 953.53210	    1854.7
 953.82495	    1161.8
 954.01984	  232061.0
 954.36182	    1997.0
 954.52026	  228590.0
 954.69006	    1563.7
 954.75549	    1324.4
 954.80634	    1229.1
 954.86707	    1249.2
 955.02094	  106421.0
 955.47583	   57554.9
 955.55560	    7227.1
 956.48322	   27657.8
 957.48657	    7005.3
 957.79993	    2181.0
1014.55322	    3079.7
1015.57422	    1479.7
1024.54480	    1067.8
1025.54480	    1422.6
1042.54980	   46700.4	b (10) (1+)
1043.55273	   21345.5
1044.55103	    4832.2
1055.55627	    9680.4
1056.05847	   12796.5
1056.55969	    5482.6
1065.60645	     927.2
1068.56372	    2025.5
1069.57202	    1500.8
1117.53577	   40393.5
1118.53857	   19902.1
1119.54016	    4755.0
1127.63843	    4909.4
1128.64294	    2333.1
1155.63501	   36702.1	b (11) (1+)
1156.63647	   17477.7
1157.63940	    4945.8
1160.85046	     973.5
1164.67297	    2622.7	y (12) (1+)
1165.67761	    1765.4
1296.70776	    1177.1
1323.72485	    5075.4	b (13) (1+)
1324.71973	    2952.5
1325.73755	    1295.1
