# Supplementary material for: A Strategy for O-Glycoproteomics of Enveloped Viruses—the O-Glycoproteome of Herpes Simplex Virus Type 1
Source: PLoS Pathog. 2015 Apr 1;11(4):e1004784. doi: 10.1371/journal.ppat.1004784 (PMC4382219; doi:10.1371/journal.ppat.1004784)
Supplement: S1 Dataset — HSV-1 envelope glycoprotein-derived spectra are provided. (ZIP) [file ppat.1004784.s007.zip › data/RVSVGEDVSLLPAPGPTGR_-2_16_743922.txt]

m/z	i	matches
126.05467	12191.5
138.05466	15467.9
141.10202	3955.0
144.06520	19444.4	y (4) (3+)
168.06497	9969.1
169.09686	12663.7
173.12852	2352.4
183.11099	1383.0
186.07574	86847.4
187.07903	5582.2
187.10747	3682.4
201.12343	2968.2
201.66463	1537.6
204.08623	79818.8
205.08998	3818.9
211.14368	1890.7
225.04393	2272.2
239.09351	2380.2
256.17630	1525.0
282.18033	1902.4
284.12360	1881.9
292.66132	5278.0	y (6) (2+)
299.06122	12105.5
300.05954	1733.0
355.06946	2743.3
359.02811	4845.6
359.22925	1405.6
366.13922	25193.5
367.14267	3954.4
372.18796	2574.1
376.70313	2340.5
394.19998	55830.2
394.70148	18511.3
395.20059	1866.5
398.71945	2349.8
407.72287	6409.8
408.22571	5029.2
408.72357	1905.1
412.71741	2494.6
415.03531	5638.9
421.72089	16442.9	b (8) (2+)
422.22260	4083.8
429.08768	4365.6
429.72226	2397.1
442.23163	1443.7
442.27789	2189.8
447.22681	3084.0
455.75510	2004.2
456.09930	1540.6
456.23224	23539.4	b (9) (2+)-H2O
456.73267	13186.7	b (9) (2+)-NH3
457.23770	2021.4
465.23648	15497.6	b (9) (2+)
465.73874	5371.0
475.22516	6076.5
475.72888	3538.8
478.24472	43242.2
478.74579	20739.1
479.24982	1738.3
498.77643	5336.6
499.27609	2471.8
503.10471	3234.9
503.76755	1884.5
512.77277	26778.7	b (10) (2+)-H2O
513.27374	12039.1	b (10) (2+)-NH3
521.77850	7080.5	b (10) (2+)
522.28003	2900.4
534.78473	4834.8
535.28729	3407.0
535.79150	1461.3
549.14697	1496.8
559.27094	4700.6
559.77472	1761.0
564.31842	1669.2
564.83252	1962.9
567.28656	1957.3
569.31903	1600.2
569.81567	2381.6
578.31873	5258.2	b (11) (2+), b (18) (3+), y (18) (3+)-H2O
578.82086	2836.3
584.31390	17567.2	y (18) (3+), y (6) (1+)
585.31622	5098.0
627.34497	2605.1
628.33893	11887.5	b (6) (1+)
629.34741	3103.1
630.31805	1837.9
633.31653	2367.6
646.34949	2816.2
678.36011	2607.2
689.35999	5056.2
690.91626	1717.7
735.37982	2581.2
743.36627	35826.6	b (7) (1+)
744.36731	12001.9
745.37311	2664.1
752.40240	36048.6	y (8) (1+)
753.40588	11556.0
754.40637	2843.4
756.40057	5387.3
756.72119	1506.6
756.90826	5003.9
757.41376	5249.3
759.35187	2029.2
787.39221	51259.3
788.39288	14225.2
789.39923	3885.0
793.91858	4425.1
794.16644	1568.3
842.43420	15175.0	b (8) (1+)
843.27338	1825.4
843.44061	6542.3
844.43335	1919.6
858.42871	4882.2
859.42987	1842.2
865.49036	2623.1
900.96112	1691.5
901.47662	2552.6
911.45410	27447.7	b (9) (1+)-H2O
912.45953	12279.7	b (9) (1+)-NH3
913.46124	3975.6
929.46545	25727.4	b (9) (1+)
930.46948	11207.2
941.55017	1566.9
945.51038	5704.1
946.00684	4136.0
946.50409	2226.2
949.44470	24335.4
950.44794	10717.0
953.81055	1542.6
953.86011	2135.4
954.01984	366701.0
954.41479	2442.2
954.51990	371739.0
954.69446	2150.1
954.76019	2186.7
954.81458	2711.8
954.88837	1754.8
955.02155	188617.0
955.47284	94315.6
955.55365	21428.4
956.48291	48463.5
957.48560	12350.9
993.99963	3378.4
994.50403	4746.7
995.00464	2401.4
1001.32587	1577.8
1006.04352	1522.5
1014.55066	4515.3
1015.56464	2846.5
1024.53503	2863.9
1025.55066	1556.0
1042.54956	71330.6	b (10) (1+)
1043.55176	35457.6
1044.55273	8085.5
1055.55701	29067.3
1056.05969	28501.2
1056.56140	17619.6
1057.06360	4088.0
1065.59094	1779.9
1068.56213	2542.7
1069.56299	2517.5
1087.55530	1943.3
1117.53516	56028.2
1118.53796	32079.7
1119.53711	7232.8
1127.63794	9797.3
1128.64221	3568.4
1137.63611	1553.3
1138.63171	1543.7
1155.63513	64175.3	b (11) (1+)
1156.63647	40521.5
1157.63916	12087.6
1164.67053	13816.8	y (12) (1+)
1165.67322	9592.4
1279.71387	1514.7
1323.72424	13364.4	b (13) (1+)
1324.73132	9407.4
1410.83362	1560.1
1650.12012	1837.6
1922.08069	1563.1
