# Supplementary material for: A Strategy for O-Glycoproteomics of Enveloped Viruses—the O-Glycoproteome of Herpes Simplex Virus Type 1
Source: PLoS Pathog. 2015 Apr 1;11(4):e1004784. doi: 10.1371/journal.ppat.1004784 (PMC4382219; doi:10.1371/journal.ppat.1004784)
Supplement: S1 Dataset — HSV-1 envelope glycoprotein-derived spectra are provided. (ZIP) [file ppat.1004784.s007.zip › data/RVSVGEDVSLLPAPGPTGR_-2_16_743993.txt]

m/z	i	matches
114.12756	1071.9
126.05475	2048.5
127.03899	265.0
133.08598	444.4
138.05464	2945.1
141.10202	585.2
142.24934	192.3
144.06519	2969.1	y (4) (3+)
149.04448	658.6
167.05496	1098.1
168.06522	2014.5
169.09663	1380.9
178.48729	224.9
186.07573	10949.4
187.07909	875.2
187.10753	287.9
197.12689	215.5
201.12349	208.6
204.08629	11812.3
205.08992	641.8
221.08369	927.5
225.04214	1031.4
239.09470	2409.7
243.16974	484.1
281.05078	1153.9
282.18176	423.1
284.12430	485.7
292.66080	381.7
295.10391	557.6
299.06122	11625.7
300.06125	1552.9
323.17496	223.7
325.18497	239.7
341.01614	411.7
355.06900	3575.6
356.06833	510.8
359.02777	4726.0
360.02759	587.5
366.13849	3775.0
367.14276	549.7
372.18762	649.7	b (7) (2+)
372.68933	244.8
376.70663	318.6
377.20587	216.6
394.19998	6308.4
394.70129	1963.9
395.20175	447.4
412.71796	254.4
415.03564	4067.4
416.03461	940.6
421.72119	2023.3	b (8) (2+)
422.22244	746.3
429.08713	5478.4
430.08762	1535.0
442.27649	439.6
447.22696	260.0
456.23196	8592.1	b (9) (2+)-H2O
456.73294	3238.7	b (9) (2+)-NH3
457.23508	779.8
463.23773	228.7
465.23712	2955.9	b (9) (2+)
465.73862	1085.3
466.24011	505.5
475.22641	787.3
475.72916	291.5
478.24435	5434.5
478.74545	2083.0
479.24942	335.1
498.77353	336.6
503.10571	3809.6
503.77008	277.8
504.10693	1258.8
512.77283	4717.4	b (10) (2+)-H2O
513.27441	2424.2	b (10) (2+)-NH3
513.77551	697.0
521.77753	511.2
522.27722	398.1
534.78564	1081.6
535.28735	809.7
559.27234	576.3
559.77124	428.7
567.29016	239.7
578.31714	588.6	b (18) (3+), b (11) (2+), y (18) (3+)-H2O
578.82300	445.5
584.31250	1936.7	y (18) (3+), y (6) (1+)
585.31628	389.4
622.86725	1129.7
623.36731	1209.7
626.85211	281.8
628.33832	912.3	b (6) (1+)
633.31848	246.6
638.31714	1844.1	y (7) (1+)-NH3
690.33807	331.3
704.70831	327.6
705.03900	345.2
706.88910	788.5
707.39056	652.1
712.35577	228.2
735.38287	309.4
736.37537	277.8
737.33124	267.5
738.87720	219.7
740.43854	291.6
743.36530	3231.7	b (7) (1+)
744.36890	1212.0
746.13031	783.9
746.46790	220.1
749.38715	231.5
752.40192	4632.1	y (8) (1+)
753.40717	1330.7
756.43933	3955.4
756.81897	273.5
756.93658	3597.6
757.27246	236.2
757.31915	454.7
757.44080	2963.3
757.66852	347.7
757.87714	2072.7
757.95648	603.9
758.06561	343.6
758.25470	260.1
758.37830	1176.4
758.42896	279.2
758.87946	689.9
759.04156	326.1
759.14337	304.7
759.23022	349.7
759.39716	3046.5
759.46039	262.2
759.86456	344.1
762.37738	214.9
787.39209	6019.8
788.39447	1727.6
789.39471	331.2
807.36713	230.1
842.43457	1374.7	b (8) (1+)
843.43781	528.1
852.38440	295.3
858.43127	526.0
865.48761	487.1
900.50439	415.0
902.66766	215.3
910.38788	218.4
911.45416	6283.6	b (9) (1+)-H2O
912.45685	2885.9	b (9) (1+)-NH3
913.45819	449.2
925.47028	598.5
929.46533	3779.6	b (9) (1+)
930.46967	1244.7
945.01398	357.8
945.49982	628.3
946.01111	486.7
946.50763	562.7
947.00525	310.8
949.44427	3059.1
950.44910	1306.8
951.45618	414.0
954.01941	53045.4
954.51917	52191.8
954.71667	347.9
954.81055	327.6
954.89246	300.4
955.02087	27740.7
955.47321	14810.5
955.55127	3301.2
956.48334	7813.4
957.48804	1757.3
992.51367	532.7
1010.44061	276.4
1014.55249	830.7
1015.56354	592.3
1042.54944	11117.3	b (10) (1+)
1043.55200	5584.4
1044.55396	1512.5
1045.57373	243.3
1055.55823	2811.8
1056.05823	3464.2
1056.55872	2065.8
1057.07727	251.3
1068.56677	1041.8
1069.56396	375.4
1086.76428	250.0
1088.58435	417.8
1089.60583	293.4
1117.53430	9917.6
1118.53577	5432.9
1119.54150	1317.3
1127.63916	1233.4
1128.63965	727.0
1155.63489	8659.6	b (11) (1+)
1156.63708	4414.2
1157.64050	1218.2
1164.68176	360.2
1195.53479	219.1
1230.61121	411.5
1231.61060	258.6
1275.62646	1443.2
1323.72107	1296.3	b (13) (1+)
1324.72266	1264.0
1325.72913	329.4
1370.72644	651.8
1371.72705	719.8
1376.67480	2211.9
