# Supplementary material for: A Strategy for O-Glycoproteomics of Enveloped Viruses—the O-Glycoproteome of Herpes Simplex Virus Type 1
Source: PLoS Pathog. 2015 Apr 1;11(4):e1004784. doi: 10.1371/journal.ppat.1004784 (PMC4382219; doi:10.1371/journal.ppat.1004784)
Supplement: S1 Dataset — HSV-1 envelope glycoprotein-derived spectra are provided. (ZIP) [file ppat.1004784.s007.zip › data/RVSVGEDVSLLPAPGPTGR_-2_16_761160.txt]

       m/z	          i	matches
 126.05488	    6896.9
 127.03864	     493.9
 138.05486	    7315.4
 139.05788	     407.3
 141.10202	    2937.7
 144.06543	    8197.7	y (4) (3+)
 159.22835	     259.1
 160.59906	     282.6
 168.06532	    4117.7
 169.09709	    5161.5
 170.10034	     449.5
 173.12776	     430.5
 175.11823	     302.3
 186.07600	   27546.4
 187.07950	    1622.2
 187.10753	    1031.1
 199.18039	     384.4
 201.12332	     759.6
 202.99826	     263.3
 204.08647	   24415.6
 205.09042	    1913.8
 211.14523	     415.3
 232.14040	     301.8
 256.17673	     412.8
 284.12445	    1408.4
 288.20197	     273.0
 292.66132	    3677.1	y (6) (2+)
 293.16248	     733.7
 302.09918	     595.8
 314.67587	     451.1
 323.17172	     537.2
 363.18262	     348.3
 372.18811	    1998.3	b (7) (2+)
 372.68765	     637.9
 376.70569	    2291.6	y (8) (2+)
 377.20746	    1218.2
 394.20050	   20031.6
 394.70221	    7672.2
 395.20279	    1678.3
 398.71756	     282.3
 401.16602	     380.9
 407.72403	    1437.7
 408.22736	     433.7
 421.72208	    4211.7	b (8) (2+)
 422.22241	    2078.0
 422.72665	     386.4
 429.71753	     931.1
 430.21902	     435.3
 430.23987	     322.2
 433.24643	     547.2
 439.52057	     292.7
 442.23575	     811.7
 442.27567	    1265.1	b (4) (1+)
 447.22684	    1764.1
 447.72815	     756.8
 448.23309	     393.1
 456.23251	   23783.8	b (9) (2+)-H2O
 456.73401	   10517.1	b (9) (2+)-NH3
 457.23587	    2628.1
 465.23724	    8753.3	b (9) (2+)
 465.73904	    4187.1
 466.24005	    1168.1
 478.24521	   13723.9
 478.74643	    6649.6
 479.24664	    1279.3
 498.77615	     901.3
 503.76920	     834.0
 504.27060	     790.4
 507.77481	     287.0
 512.77295	    9519.6	b (10) (2+)-H2O
 513.27490	    5630.3	b (10) (2+)-NH3
 513.77692	    1378.5
 519.78094	     329.3
 521.77954	    1976.6	b (10) (2+)
 522.28253	    1012.0
 528.77875	     334.1
 534.78571	    2592.7
 535.28876	    1401.8
 535.79224	     505.0
 567.28754	     968.3
 568.29413	     464.8
 569.31580	     346.4
 578.32117	    1570.0	b (18) (3+), y (18) (3+)-H2O, b (11) (2+)
 578.82306	    1102.3
 584.31409	    9070.7	y (6) (1+), y (18) (3+)
 585.31842	    1923.7
 586.31647	     657.2
 602.31635	    1028.6
 602.81958	     770.5
 626.85052	     597.8
 627.34967	     352.0
 628.34009	    3098.8	b (6) (1+)
 629.34143	     964.8
 633.31696	    1324.5
 634.31989	     496.6
 638.00732	     302.9
 655.35193	     961.1
 656.35974	     330.8
 667.69281	     829.9
 668.02936	     303.6
 680.81543	     346.9
 683.69208	     345.1
 687.81604	     912.7
 688.31744	     378.9
 690.34052	    1838.8
 691.01593	     298.4
 691.34216	     734.9
 695.35840	     408.8
 698.03241	     424.8
 701.96985	     533.9
 702.02325	     382.7
 702.30566	     698.9
 702.39166	    3172.9	b (14) (2+)-NH3
 702.73010	     321.8
 702.82306	    3430.9
 703.03088	     494.7
 703.20575	     438.9
 703.22522	     427.0
 703.31207	    2186.2
 703.40887	    1182.5
 703.69745	    1198.6
 703.80634	     479.6
 703.86133	    1571.0
 704.03925	     332.6
 704.19543	     314.0
 704.36469	    1273.0
 704.68280	     940.2
 704.85870	     333.1
 704.93140	    1235.4
 705.01636	     959.2
 705.36530	    4925.7
 705.46149	     427.9
 705.69287	    3483.5
 710.37079	     326.7
 725.35638	     311.6
 734.38818	     434.0
 735.37988	    1037.2
 736.38440	     443.1
 743.36639	   11270.0	b (7) (1+)
 744.36884	    4505.8
 745.37244	     722.1
 752.40277	   16387.7	y (8) (1+)
 753.40662	    6304.6
 754.40729	    1152.7
 767.76398	     408.0
 787.39282	   31958.1
 788.39581	   11454.8
 789.39819	    2597.2
 790.40063	     411.1
 812.39459	     500.0
 830.82074	     301.2
 842.43549	    4200.4	b (8) (1+)
 843.43701	    1786.6
 844.43573	     288.8
 858.42908	    3992.4
 859.43182	    1055.1
 865.48608	    1618.5	y (9) (1+)
 866.49188	     870.0
 901.48755	     317.1
 911.45593	   20702.8	b (9) (1+)-H2O
 912.45898	    9869.1	b (9) (1+)-NH3
 913.46075	    2281.7
 925.47253	     820.6
 926.46674	     590.5
 929.46710	   14816.6	b (9) (1+)
 930.46936	    6135.9
 931.46967	    1981.7
 932.49078	     327.1
 932.96967	     322.0
 938.45093	     387.5
 945.01910	     632.1
 945.51056	    1974.7
 946.00879	    1439.7
 946.50861	    1016.0
 947.01373	     432.7
 953.59479	     345.4
 953.69702	     377.4
 953.73181	     373.4
 953.82013	     606.3
 954.02148	  106069.0
 954.52148	  107457.0
 954.71375	     687.4
 954.76196	     775.0
 954.80908	     817.5
 954.89484	     714.7
 955.02289	   58975.6
 955.18500	     797.3
 955.22998	     839.4
 955.27271	     784.0
 955.31793	     797.9
 955.47925	   81045.0
 955.66199	     429.7
 955.71240	     417.5
 955.76648	     625.6
 955.85968	     361.2
 955.89368	     371.9
 956.00116	     743.3
 956.05676	     600.4
 956.28436	     300.6
 956.48486	   41375.0
 957.48779	   10388.7
 958.49091	    1282.9
 978.58496	     422.3
1014.55719	    3674.8
1015.55701	    2124.5
1016.56610	     582.3
1024.53601	    1026.5
1025.54333	     600.5
1041.58325	     421.7
1042.55139	   36251.6	b (10) (1+)
1043.55359	   18669.9
1044.55615	    5522.7
1045.56226	     668.7
1065.59985	     418.4
1068.56604	    3710.7
1069.56592	    1838.1
1070.57129	     500.1
1127.64050	    5032.8
1128.64197	    3335.4
1129.64539	     951.8
1155.63611	   25104.7	b (11) (1+)
1156.63794	   17243.3
1157.64038	    5605.0
1158.64575	     782.3
1164.67017	    1187.4	y (12) (1+)
1165.67932	     641.3
1166.67627	     373.4
1181.65112	     664.8
1182.66479	     366.0
1261.70728	     309.2
1268.68262	     359.8
1269.67834	     360.1
1295.73401	     710.1
1296.73645	     622.7
1297.71301	     307.9
1323.72437	    3086.8	b (13) (1+)
1324.72070	    2072.0
1325.73743	     423.5
