# Supplementary material for: A Strategy for O-Glycoproteomics of Enveloped Viruses—the O-Glycoproteome of Herpes Simplex Virus Type 1
Source: PLoS Pathog. 2015 Apr 1;11(4):e1004784. doi: 10.1371/journal.ppat.1004784 (PMC4382219; doi:10.1371/journal.ppat.1004784)
Supplement: S1 Dataset — HSV-1 envelope glycoprotein-derived spectra are provided. (ZIP) [file ppat.1004784.s007.zip › data/RVSVGEDVSLLPAPGPTGR_-2_5_60426.txt]

       m/z	          i	matches
 131.14507	     161.0
 135.24728	     162.6
 167.09059	     180.3
 459.30209	     379.3	c (4) (1+)
 516.32355	    1165.9	c (5) (1+)
 517.32806	     310.1	c+1 (5) (1+)
 645.36548	    1304.2	c (6) (1+)
 646.36731	     454.3	c+1 (6) (1+)
 657.31384	     413.6
 668.22998	     194.1
 675.75238	     192.2
 837.37836	     327.1	z+1 (5) (1+)
 859.45514	     237.4	c (8) (1+)
 860.46191	     189.8	c+1 (8) (1+)
 945.48785	     323.0	c-1 (9) (1+)
 946.49347	     482.2	c (9) (1+)
 954.01733	     207.8
 954.52448	     223.1
1004.45880	     261.9	z (7) (1+)
1005.47089	     208.2	z+1 (7) (1+)
1012.51813	     197.6
1039.55444	     308.3
1040.05042	     377.7
1047.04333	     190.2
1047.55750	     847.9
1048.06018	    1108.1
1048.55652	     771.6
1049.06494	     507.5
1055.55420	     246.0
1056.05640	     426.8
1056.55652	     433.7
1057.07007	     504.6
1057.56775	     264.9
1059.57373	     694.2	c (10) (1+)
1060.56995	     553.5	c+1 (10) (1+)
1062.04651	     302.6
1078.72363	     180.5
1092.06311	     265.5
1214.60278	     636.9	z (9) (1+)
1215.60327	    1822.4	z+1 (9) (1+)
1216.60779	    1001.8	z+2 (9) (1+)
1269.69971	     491.8	c (12) (1+)
1270.69983	     202.6
1327.68799	     325.3	z (10) (1+)
1328.69470	    1738.1	z+1 (10) (1+)
1329.69287	     891.5	z+2 (10) (1+)
1330.69678	     283.3
1415.72888	     433.4	z+1 (11) (1+)
1416.72034	     320.9	z+2 (11) (1+)
1437.79346	    1309.1	c (14) (1+)
1438.80872	     798.4	c+1 (14) (1+)
1439.81433	     298.2
1509.71887	     301.4
1514.78625	     533.0	z+1 (12) (1+)
1515.80383	     425.5	z+2 (12) (1+)
1516.84363	     267.3
1518.24146	    1187.3
1518.72742	     224.8
1529.81580	     212.9	y (12) (1+)
1530.81738	     239.7
1591.85901	     273.2
1592.86938	     365.4	c+1 (16) (1+)
1628.80969	     588.5	z (13) (1+)
1629.81323	    1454.5	z+1 (13) (1+)
1630.81580	    1116.8	z+2 (13) (1+)
1631.82898	     587.1
1757.82166	     412.2
1758.85901	     870.8	z+1 (14) (1+)
1759.85461	     547.4	z+2 (14) (1+)
1760.85425	     279.9
1817.83984	     203.3
