# Supplementary material for: A Strategy for O-Glycoproteomics of Enveloped Viruses—the O-Glycoproteome of Herpes Simplex Virus Type 1
Source: PLoS Pathog. 2015 Apr 1;11(4):e1004784. doi: 10.1371/journal.ppat.1004784 (PMC4382219; doi:10.1371/journal.ppat.1004784)
Supplement: S1 Dataset — HSV-1 envelope glycoprotein-derived spectra are provided. (ZIP) [file ppat.1004784.s007.zip › data/RVSVGEDVSLLPAPGPTGR_-2_5_69167.txt]

       m/z	          i	matches
 174.76358	     598.3
 273.20383	     862.5	c (2) (1+)
 365.98984	     618.3
 459.30179	    1754.6	c (4) (1+)
 516.32385	    2702.3	c (5) (1+)
 517.32495	     817.9	c+1 (5) (1+)
 545.74506	     555.9
 644.36011	    1218.1	c-1 (6) (1+)
 645.36481	    5089.0	c (6) (1+)
 646.36810	    1182.1	c+1 (6) (1+)
 657.31958	    1496.5
 710.68964	     754.8
 729.32977	     675.0
 808.39258	     607.1
 837.38019	    1025.4	z+1 (5) (1+)
 859.45557	    1196.5	c (8) (1+)
 946.48700	    1350.0	c (9) (1+)
 947.48926	     888.3	c+1 (9) (1+)
 954.02362	     754.6
 954.51862	     844.7
1004.46735	    1222.1	z (7) (1+)
1005.45850	     587.7	z+1 (7) (1+)
1010.14972	    1073.2
1010.48468	     641.5
1040.05835	     703.7
1040.55872	     691.4
1047.55920	    2383.6
1048.06140	    3835.1
1048.56409	    1396.8
1049.05859	     668.2
1056.05884	    1397.5
1056.56116	    1984.3
1057.05554	    1128.1
1059.57324	    3516.0	c (10) (1+)
1060.57874	    1337.6	c+1 (10) (1+)
1066.02307	     626.8
1106.58850	    1483.6
1214.59778	    2714.6	z (9) (1+)
1215.60559	    4134.1	z+1 (9) (1+)
1216.60059	    1497.3	z+2 (9) (1+)
1225.65942	     598.7
1269.70898	     859.9	c (12) (1+)
1270.70520	     818.0	c+1 (12) (1+)
1327.69458	     843.7	z (10) (1+)
1328.69446	    3634.3	z+1 (10) (1+)
1329.69409	    1847.1	z+2 (10) (1+)
1369.17712	     705.4
1415.73096	    1172.8	z+1 (11) (1+)
1416.74304	    1180.0	z+2 (11) (1+)
1435.67285	     688.9
1436.18689	     752.9
1437.80554	    3041.1	c (14) (1+)
1438.80383	    2782.9	c+1 (14) (1+)
1477.68835	     617.8
1495.16455	     656.0
1498.69739	     867.1
1505.71326	     662.0
1506.20398	    2274.0
1506.70581	    2927.6
1507.20166	    2958.8
1507.70874	    2237.4
1508.20117	     732.2
1514.21765	    1301.5
1514.69739	    4015.3
1515.22083	    6048.2
1515.70032	    5582.5
1516.21472	    4405.9
1516.68701	    1652.7
1517.23621	     890.5
1517.70764	     819.7
1530.80408	     595.2
1531.82532	     675.3
1628.81152	    1904.8	z (13) (1+)
1629.81641	    5129.4	z+1 (13) (1+)
1630.81567	    3834.7	z+2 (13) (1+)
1631.81958	    1898.6
1757.85547	    1456.6	z (14) (1+)
1758.84839	    2337.0	z+1 (14) (1+)
1759.86487	    1494.3	z+2 (14) (1+)
1815.88916	    1035.8	z+1 (15) (1+)
1816.87354	     661.3
1831.92114	     602.3
