# Supplementary material for: A Strategy for O-Glycoproteomics of Enveloped Viruses—the O-Glycoproteome of Herpes Simplex Virus Type 1
Source: PLoS Pathog. 2015 Apr 1;11(4):e1004784. doi: 10.1371/journal.ppat.1004784 (PMC4382219; doi:10.1371/journal.ppat.1004784)
Supplement: S1 Dataset — HSV-1 envelope glycoprotein-derived spectra are provided. (ZIP) [file ppat.1004784.s007.zip › data/RVSVGEDVSLLPAPGPTGR_-2_5_69388.txt]

       m/z	          i	matches
 112.60198	    1062.2
 311.60672	    1152.0
 516.32294	    7296.8	c (5) (1+)
 517.32263	    1277.9	c+1 (5) (1+)
 644.35797	    1546.5	c-1 (6) (1+)
 645.36530	    5285.7	c (6) (1+)
 760.39575	    1427.3	c (7) (1+)
 837.38019	    2482.8	z+1 (5) (1+)
 838.38544	    1205.6	z+2 (5) (1+)
 859.45612	    1828.8	z+1 (12) (2+), c (8) (1+)
1005.47845	    1485.5	z+1 (7) (1+)
1040.05042	    1399.7
1048.06177	    1587.7
1092.51892	    1461.8
1120.07861	    1573.2
1120.58496	    2978.4
1128.57690	    4363.6
1129.09155	    4199.6
1129.57739	    2785.3
1138.09412	    2172.0
1140.60034	    1432.1
1141.07690	    2136.3
1141.59229	    1761.3
1148.56360	    2176.9	c-1 (9) (1+)
1149.10266	   10664.0
1149.59961	   13844.9
1150.10144	    7487.1
1150.59888	    5509.3	c+1 (9) (1+)
1157.09253	    2180.9
1157.60425	    2633.6
1158.11426	    2707.8
1158.60852	    4130.9
1159.10254	    1544.8
1208.12976	    4357.8
1214.60461	    3792.3	z (9) (1+)
1262.65540	    3599.2	c (10) (1+)
1263.66650	    2295.3	c+1 (10) (1+)
1328.69043	    9976.7	z+1 (10) (1+)
1329.69165	    6422.0	z+2 (10) (1+)
1374.96326	    1962.4
1472.78503	    2860.4	c (12) (1+)
1618.81030	    3419.1	z+1 (11) (1+)
1619.79260	    2861.1
1620.80103	    1503.1
1633.79480	    2071.2
1640.88098	    6628.1	c (14) (1+)
1641.88354	    4857.5	c+1 (14) (1+)
1642.88562	    2427.8
1717.86853	    2565.0	z+1 (12) (1+)
1718.89355	    1919.7	z+2 (12) (1+)
1733.88635	    1538.3
1832.89648	    6590.8	z+1 (13) (1+)
1833.89197	    4567.4	z+2 (13) (1+)
1834.90552	    2424.0
1848.89551	    1319.8
1960.92944	    1540.3	z (14) (1+)
1961.95398	    3761.2	z+1 (14) (1+)
1962.94104	    3831.6	z+2 (14) (1+)
1963.93982	    1782.7
1988.21313	    1217.7
