# Supplementary material for: A Strategy for O-Glycoproteomics of Enveloped Viruses—the O-Glycoproteome of Herpes Simplex Virus Type 1
Source: PLoS Pathog. 2015 Apr 1;11(4):e1004784. doi: 10.1371/journal.ppat.1004784 (PMC4382219; doi:10.1371/journal.ppat.1004784)
Supplement: S1 Dataset — HSV-1 envelope glycoprotein-derived spectra are provided. (ZIP) [file ppat.1004784.s007.zip › data/RVSVGEDVSLLPAPGPTGR_-2_5_69491.txt]

       m/z	          i	matches
 105.55650	   15988.4
 189.98758	   18177.5
 349.90179	   16576.0
 459.30206	   25809.4	c (4) (1+)
 466.05814	   16739.3
 516.32343	   74295.4	c (5) (1+)
 538.56433	   15756.1
 645.36560	   95180.7	c (6) (1+)
 657.32007	   33607.5
 837.38306	   20360.3	z+1 (5) (1+)
 945.48572	   33941.0	c-1 (9) (1+)
 946.48755	   57183.9	c (9) (1+)
1005.47614	   29497.8	z+1 (7) (1+)
1006.46478	   20032.0	z+2 (7) (1+)
1039.55591	   33339.5
1040.07068	   18976.5
1047.07214	   19610.0
1047.56055	   85382.9
1048.06287	   88254.9
1048.56470	   82024.7
1049.04785	   18444.4
1056.06042	   20911.0
1056.55566	   31353.5
1057.06433	   43716.1
1059.58228	   65911.7	c (10) (1+)
1060.58215	   27873.5	c+1 (10) (1+)
1062.56152	   19008.9
1106.57581	   22351.7
1214.59607	   53689.0	z (9) (1+)
1215.60632	  131885.2	z+1 (9) (1+)
1216.60925	   64597.5	z+2 (9) (1+)
1230.61194	   20749.8	y (9) (1+)
1269.71350	   45952.7	c (12) (1+)
1327.68286	   21640.2	z (10) (1+)
1328.69031	  141364.4	z+1 (10) (1+)
1329.69495	   73157.2	z+2 (10) (1+)
1330.68958	   28094.1
1415.72009	   28185.9	z+1 (11) (1+)
1416.72339	   29187.5	z+2 (11) (1+)
1436.79504	   25318.6	c-1 (14) (1+)
1437.80762	   94115.4	c (14) (1+)
1438.79968	   76964.2	c+1 (14) (1+)
1439.79053	   28415.7
1456.34534	   33637.4
1514.79370	   46706.2	z+1 (12) (1+)
1515.78992	   29555.4	z+2 (12) (1+)
1532.32056	   16321.2
1532.78906	   19035.2
1546.69202	   18740.4
1628.79431	   43165.3	z (13) (1+)
1629.81262	  137520.2	z+1 (13) (1+)
1630.81921	  122042.3	z+2 (13) (1+)
1631.80127	   27814.0
1757.87048	   29618.8	z (14) (1+)
1758.85413	   96966.3	z+1 (14) (1+)
1759.85608	   76553.9	z+2 (14) (1+)
1760.87122	   29869.5
1815.84802	   24739.3
1816.88306	   24160.5	z+2 (15) (1+)
1892.04309	   18518.8
