# Supplementary material for: A Strategy for O-Glycoproteomics of Enveloped Viruses—the O-Glycoproteome of Herpes Simplex Virus Type 1
Source: PLoS Pathog. 2015 Apr 1;11(4):e1004784. doi: 10.1371/journal.ppat.1004784 (PMC4382219; doi:10.1371/journal.ppat.1004784)
Supplement: S1 Dataset — HSV-1 envelope glycoprotein-derived spectra are provided. (ZIP) [file ppat.1004784.s007.zip › data/RVSVGEDVSLLPAPGPTGR_-2_5_69493.txt]

       m/z	          i	matches
 107.82783	    2901.1
 189.96712	    3017.2
 217.25493	    3093.2
1005.47833	    4837.1	z+1 (7) (1+)
1012.85132	    3375.2
1214.61230	    4984.2	z (9) (1+)
1215.61096	   22913.4	z+1 (9) (1+)
1216.60583	   14178.2	z+2 (9) (1+)
1217.60437	    4525.6
1327.69324	    5631.5	z (10) (1+)
1328.69446	   18799.4	z+1 (10) (1+)
1329.69165	   14656.4	z+2 (10) (1+)
1330.70776	    4646.7
1415.71960	    9199.1	z+1 (11) (1+)
1416.72717	    4701.1	z+2 (11) (1+)
1436.79333	   11149.6	c-1 (14) (1+)
1437.80249	   18294.8	c (14) (1+)
1438.80615	   12393.9	c+1 (14) (1+)
1514.79395	    4668.0	z+1 (12) (1+)
1515.80139	    4296.8	z+2 (12) (1+)
1529.80054	   18088.4	y (12) (1+)
1530.80969	   14554.6
1531.80396	    7698.7
1628.80151	    4789.5	z (13) (1+)
1629.81116	   21585.4	z+1 (13) (1+)
1630.80530	   13121.5
1631.82275	    4277.7
1644.82642	   14688.9	y (13) (1+)
1645.83508	   14257.7
1646.82263	    5848.3
1758.85364	   14528.8	z+1 (14) (1+)
1759.85950	   13798.3	z+2 (14) (1+)
1760.84753	    5525.1
1889.00269	    7016.0
1890.01611	   10166.5
1891.03406	    7245.3
1892.04199	    4239.7
1893.02429	    4557.2
1894.02820	    3582.6
1907.06177	    3900.4
1908.02515	    6191.6
1909.02185	    5511.7
1910.04919	    3737.8
1914.95300	    5302.6	z+1 (16) (1+)
