# Supplementary material for: A Strategy for O-Glycoproteomics of Enveloped Viruses—the O-Glycoproteome of Herpes Simplex Virus Type 1
Source: PLoS Pathog. 2015 Apr 1;11(4):e1004784. doi: 10.1371/journal.ppat.1004784 (PMC4382219; doi:10.1371/journal.ppat.1004784)
Supplement: S1 Dataset — HSV-1 envelope glycoprotein-derived spectra are provided. (ZIP) [file ppat.1004784.s007.zip › data/RVSVGEDVSLLPAPGPTGR_-2_5_69549.txt]

       m/z	          i	matches
 110.58448	     295.1
 110.65172	     286.5
 273.20279	     316.5	c (2) (1+)
 331.05515	     286.1
 360.23624	     962.2	c (3) (1+)
 459.30261	    1905.0	c (4) (1+)
 460.30673	     462.9	c+1 (4) (1+)
 516.32440	    4403.2	c (5) (1+)
 517.32782	    1114.0	c+1 (5) (1+)
 518.32892	     297.0
 520.24567	     316.7	z (3) (1+)
 601.35321	     282.2
 644.35809	     314.2	c-1 (6) (1+)
 645.36658	    5760.3	c (6) (1+)
 646.36957	    1852.9	c+1 (6) (1+)
 656.31250	    1242.1
 657.31567	     364.7
 674.32080	     889.1	z (5) (1+)
 675.32837	    1168.9	z+1 (5) (1+)
 676.32996	     624.2	z+2 (5) (1+)
 743.36993	    1076.9
 760.39307	    2155.1	c (7) (1+)
 761.38983	     487.1	c+1 (7) (1+)
 815.45081	     347.9
 833.46887	     451.8
 842.41174	    1814.3	z (7) (1+)
 843.41541	     983.3	z+1 (7) (1+)
 848.45337	     416.0
 849.46796	     368.2
 859.45831	    1716.3	c (8) (1+)
 860.46704	     888.6	c+1 (8) (1+)
 878.46881	     403.1
 938.01166	     893.8
 938.51294	     576.1
 945.49011	     462.2	c-1 (9) (1+)
 945.99963	     614.6
 946.49347	    3446.4	c (9) (1+)
 947.02789	     781.3
 947.49030	    1780.8	c+1 (9) (1+)
 948.49646	     550.7	c (17) (2+)
 954.52197	     763.3
 955.02551	     735.1
 955.53815	     512.6
1018.55585	     367.8
1025.56116	     963.1
1053.55554	     984.8	z+1 (9) (1+)
1054.55115	     413.9	z+2 (9) (1+)
1059.57996	    1327.2	c (10) (1+)
1060.57788	     710.2	c+1 (10) (1+)
1165.62976	    2757.1	z (10) (1+)
1166.63745	    3580.3	z+1 (10) (1+)
1167.64160	    1728.5	z+2 (10) (1+)
1168.63477	     455.4
1242.24133	     301.4
1252.66418	    1149.3	z (11) (1+)
1253.66846	    1792.9	z+1 (11) (1+)
1254.67725	     755.6	z+2 (11) (1+)
1255.66711	     437.0
1268.68542	     561.7	y (11) (1+)
1269.71240	    2073.8	c (12) (1+)
1270.71130	    1177.9	c+1 (12) (1+)
1351.72974	    1336.7	z (12) (1+)
1352.73743	    2238.6	z+1 (12) (1+)
1353.74744	    1310.8	z+2 (12) (1+)
1354.75928	     396.9
1367.75989	     586.5	y (12) (1+)
1368.74683	     496.0
1369.75916	     573.8
1405.64722	     547.0
1406.71460	     298.9
1408.72961	     546.2
1436.81812	     576.2	c-1 (14) (1+)
1437.80029	    3372.7	c (14) (1+)
1438.80115	    2283.0	c+1 (14) (1+)
1439.80933	    1037.4
1466.75891	    3286.6	z (13) (1+)
1467.76367	    5543.4	z+1 (13) (1+)
1468.76697	    3553.7	z+2 (13) (1+)
1469.77539	    1017.4
1482.76855	     699.3	y (13) (1+)
1483.75403	     438.3
1484.79468	     561.5
1485.78894	     370.3
1578.80029	     341.5
1590.84119	     343.4
1591.87976	     699.1	c (16) (1+)
1592.87036	     646.0	c+1 (16) (1+)
1593.88928	     440.4
1595.79688	    2645.0	z (14) (1+)
1596.80054	    3137.3	z+1 (14) (1+)
1597.80664	    1464.3	z+2 (14) (1+)
1598.82971	     510.7
1652.80115	     491.7
1653.81458	    1167.2	z+1 (15) (1+)
1654.82910	     806.5	z+2 (15) (1+)
1838.91333	     439.6	z (17) (1+)
1839.92773	    1383.8	z+1 (17) (1+)
1840.93323	     880.2	z+2 (17) (1+)
1854.99756	     449.7
1892.03186	     454.2
1893.03699	     364.3
1895.00623	     459.1	c-1 (17) (1+)
1895.99780	    1124.3	c (17) (1+)
1896.99438	     707.6
1908.99817	     335.6
1911.04199	     431.9
1938.04724	     388.8
1938.99768	     499.2	z+1 (18) (1+)
1940.02380	     335.2	z+2 (18) (1+)
1951.99780	     531.6
1953.02026	    2325.0	c (18) (1+)
1954.02844	    1980.7	c+1 (18) (1+), y (18) (1+)
1955.03040	    1392.6
1956.03809	     633.5
1963.99280	     341.6
