# Supplementary material for: A Strategy for O-Glycoproteomics of Enveloped Viruses—the O-Glycoproteome of Herpes Simplex Virus Type 1
Source: PLoS Pathog. 2015 Apr 1;11(4):e1004784. doi: 10.1371/journal.ppat.1004784 (PMC4382219; doi:10.1371/journal.ppat.1004784)
Supplement: S1 Dataset — HSV-1 envelope glycoprotein-derived spectra are provided. (ZIP) [file ppat.1004784.s007.zip › data/RVSVGEDVSLLPAPGPTGR_-2_5_69914.txt]

       m/z	          i	matches
 110.58218	     188.1
 182.03441	     202.7
 427.29514	     204.5
 459.30392	     520.7	c (4) (1+)
 516.32446	     743.3	c (5) (1+)
 517.32635	     264.5	c+1 (5) (1+)
 601.35815	     223.7
 645.36353	     929.1	c (6) (1+)
 646.36151	     381.1	c+1 (6) (1+)
 657.31616	     665.0
 837.37744	     297.3	z+1 (5) (1+)
 859.46051	     470.8	c (8) (1+)
 860.46533	     268.7	c+1 (8) (1+)
 945.47955	     223.9	c-1 (9) (1+)
 946.48798	     574.1	c (9) (1+)
1004.46423	     439.2	z (7) (1+)
1039.05261	     279.9
1039.55945	     330.1
1047.07727	     229.7
1047.55383	     592.2
1048.06128	    1141.2
1048.55981	    1041.3
1049.05676	     344.7
1056.05566	     283.2
1056.56165	     359.3
1057.05518	     354.5
1059.57715	     337.3	c (10) (1+)
1099.56677	     215.4
1214.60864	     374.7	z (9) (1+)
1215.60425	    1188.9	z+1 (9) (1+)
1216.60889	     453.8	z+2 (9) (1+)
1253.66968	     226.5
1269.70361	     531.6	c (12) (1+)
1270.71265	     452.0	c+1 (12) (1+)
1328.69202	    1427.6	z+1 (10) (1+)
1329.69568	     882.6	z+2 (10) (1+)
1330.70117	     281.7
1380.99304	     234.9
1414.72107	     332.6	z (11) (1+)
1415.72485	     971.6	z+1 (11) (1+)
1416.72546	     470.7	z+2 (11) (1+)
1436.79541	     305.9	c-1 (14) (1+)
1437.80017	    1671.2	c (14) (1+)
1438.80151	     913.1	c+1 (14) (1+)
1439.80786	     517.8
1512.84937	     926.7
1513.86609	     826.5
1514.77124	     310.1
1514.88843	     397.7
1515.79041	     589.3	z+2 (12) (1+)
1517.78430	     481.7
1518.79224	    1707.4
1530.81555	     248.8
1628.81201	     345.4	z (13) (1+)
1629.81104	    1091.1	z+1 (13) (1+)
1630.81567	     869.4	z+2 (13) (1+)
1631.82202	     451.2
1758.85767	     664.5	z+1 (14) (1+)
1759.85706	     298.0	z+2 (14) (1+)
1815.87146	     249.6	z+1 (15) (1+)
1843.42725	     246.5
1999.40491	     236.8
