# Supplementary material for: A Strategy for O-Glycoproteomics of Enveloped Viruses—the O-Glycoproteome of Herpes Simplex Virus Type 1
Source: PLoS Pathog. 2015 Apr 1;11(4):e1004784. doi: 10.1371/journal.ppat.1004784 (PMC4382219; doi:10.1371/journal.ppat.1004784)
Supplement: S1 Dataset — HSV-1 envelope glycoprotein-derived spectra are provided. (ZIP) [file ppat.1004784.s007.zip › data/RVSVGEDVSLLPAPGPTGR_-2_5_78672.txt]

       m/z	          i	matches
 311.26654	    1102.2
 331.52158	     932.7
 459.30103	    1474.8	c (4) (1+)
 516.32202	    3720.1	c (5) (1+)
 645.36469	    4432.1	c (6) (1+)
 646.36707	    1757.9	c+1 (6) (1+)
 657.32159	    1558.8
 783.03503	     957.1
 837.37653	    1534.4	z+1 (5) (1+)
 849.54688	    1027.9
 859.45703	    1102.0	c (8) (1+)
 911.85516	    1071.5
 945.48218	    1429.9	c-1 (9) (1+)
 946.48187	    2020.1	c (9) (1+)
1005.47156	    1109.3	z+1 (7) (1+)
1006.47021	    1067.5	z+2 (7) (1+)
1039.55151	    1951.3
1047.56030	    5595.1
1048.05786	    7018.3
1048.55859	    4970.5
1049.06897	    1230.4
1055.55969	    1308.1
1056.05811	    2250.3
1056.55750	    1791.6
1057.06628	    2450.7
1057.54651	    1035.5	c-1 (18) (2+)
1059.57251	    3302.9	c (10) (1+)
1060.57532	    1537.3	c+1 (10) (1+)
1091.85645	    1037.1
1099.56848	    1115.5
1106.57910	    1221.7
1214.59583	    3703.7	z (9) (1+)
1215.60266	    6689.5	z+1 (9) (1+)
1216.60352	    3882.7	z+2 (9) (1+)
1230.61816	    1023.9	y (9) (1+)
1269.70288	    1752.2	c (12) (1+)
1270.73132	    1101.3	c+1 (12) (1+)
1328.68799	    6985.0	z+1 (10) (1+)
1329.69324	    3940.4	z+2 (10) (1+)
1415.72949	    1649.2	z+1 (11) (1+)
1416.74487	    1324.9	z+2 (11) (1+)
1437.79944	    3902.0	c (14) (1+)
1438.79919	    3765.0	c+1 (14) (1+)
1439.78137	    1150.1
1513.73804	    1208.5
1514.78271	    2807.4	z+1 (12) (1+)
1515.79517	    1246.6	z+2 (12) (1+)
1518.75024	    1141.6
1592.87292	    1382.6	c+1 (16) (1+)
1628.80737	    2096.6	z (13) (1+)
1629.81750	    6630.8	z+1 (13) (1+)
1630.81458	    4886.3	z+2 (13) (1+)
1631.82190	    1690.7
1757.85876	    1440.8	z (14) (1+)
1758.84375	    4411.1
1759.84985	    2823.4
1760.86804	    1523.7
1815.88257	    1970.4	z+1 (15) (1+)
1816.88599	    1114.9	z+2 (15) (1+)
