# Supplementary material for: A Strategy for O-Glycoproteomics of Enveloped Viruses—the O-Glycoproteome of Herpes Simplex Virus Type 1
Source: PLoS Pathog. 2015 Apr 1;11(4):e1004784. doi: 10.1371/journal.ppat.1004784 (PMC4382219; doi:10.1371/journal.ppat.1004784)
Supplement: S1 Dataset — HSV-1 envelope glycoprotein-derived spectra are provided. (ZIP) [file ppat.1004784.s007.zip › data/RVSVGEDVSLLPAPGPTGR_-2_5_87649.txt]

       m/z	          i	matches
 125.46813	      93.4
 127.87123	      97.0
 225.79874	     110.1
 248.49826	     103.8
 459.30054	     106.3	c (4) (1+)
 516.32275	     366.4	c (5) (1+)
 517.32556	     189.4	c+1 (5) (1+)
 543.22888	     104.7
 645.36377	     474.1	c (6) (1+)
 646.37354	     117.7	c+1 (6) (1+)
 657.31952	     141.1
 837.37732	     135.8	z+1 (5) (1+)
 855.56201	     117.3
 859.46625	     113.0	c (8) (1+)
 897.40167	     117.9
 945.47937	     122.5	c-1 (9) (1+)
 946.49072	     137.8	c (9) (1+)
1047.55872	     344.2
1048.05713	     520.1
1048.56018	     287.1
1049.06213	     137.1
1056.06104	     179.4
1056.56042	     134.4
1057.04919	     151.9
1059.57947	     367.4	c (10) (1+)
1060.57654	     137.5	c+1 (10) (1+)
1106.58215	     183.1
1214.59851	     356.2	z (9) (1+)
1215.60669	     403.5	z+1 (9) (1+)
1216.61011	     234.8	z+2 (9) (1+)
1328.68921	     582.6	z+1 (10) (1+)
1329.69250	     261.5	z+2 (10) (1+)
1330.70129	     186.4
1415.72131	     155.1	z+1 (11) (1+)
1436.83032	     140.7
1437.80298	     403.7	c (14) (1+)
1438.80994	     392.3	c+1 (14) (1+)
1459.77466	     135.7
1513.79797	     216.2	z (12) (1+)
1515.82141	     129.0	z+2 (12) (1+)
1516.82092	     194.7
1628.80432	     197.5	z (13) (1+)
1629.80396	     469.0	z+1 (13) (1+)
1630.82617	     325.1	z+2 (13) (1+)
1631.81323	     128.8
1757.86902	     132.1	z (14) (1+)
1758.85095	     422.8	z+1 (14) (1+)
1759.84912	     255.8
