# Supplementary material for: A Strategy for O-Glycoproteomics of Enveloped Viruses—the O-Glycoproteome of Herpes Simplex Virus Type 1
Source: PLoS Pathog. 2015 Apr 1;11(4):e1004784. doi: 10.1371/journal.ppat.1004784 (PMC4382219; doi:10.1371/journal.ppat.1004784)
Supplement: S1 Dataset — HSV-1 envelope glycoprotein-derived spectra are provided. (ZIP) [file ppat.1004784.s007.zip › data/SVGEDVSLLPAPGPTGR_-2_18_1289480.txt]

       m/z	          i	matches
 121.64936	     777.4
 126.05476	   16150.3
 127.03881	    1374.6
 138.05470	   21006.6
 144.06526	   20946.7
 159.11276	    5313.1
 168.06529	   13066.4
 169.06964	     907.6
 175.11906	    1339.1	y (1) (1+)
 186.07579	  113100.0
 187.07898	    5393.1
 187.10738	    6207.6	b (2) (1+), b (4) (2+)
 204.08635	  129331.0
 205.08972	    6180.3
 232.14017	    2022.3	y (2) (1+)
 244.12920	    1437.6	b (3) (1+), y (5) (2+)
 253.13036	    1061.5
 274.09058	     942.0
 291.21988	     773.1
 302.09756	    5418.4
 302.13568	    1000.7
 345.17404	    1112.9
 351.20288	    1159.8
 355.16168	    2147.2	b (4) (1+)-H2O
 366.13904	   54092.7
 367.14203	    6123.4
 369.21033	    1561.6
 373.17105	    6523.7	b (4) (1+)
 383.22717	     937.5
 385.28162	     788.6
 397.20865	    2065.1
 401.16586	    6304.2
 415.21780	    2657.7
 453.15973	    6059.5
 454.16290	     955.4
 464.28693	    1112.6
 470.18726	   10541.5	b (5) (1+)-H2O
 471.19125	    1824.1
 472.23303	    1081.0
 482.29471	    2879.4
 484.20535	    1130.5
 486.25711	     839.9
 488.19702	   10811.6	b (5) (1+)
 489.20200	    1863.4
 500.23422	    1868.6
 500.30783	     809.6
 524.23322	    2188.0
 528.30005	    2450.0
 538.24817	    1034.6
 541.25989	    2281.5
 552.22693	    2506.9
 555.27698	    2171.1
 559.26990	    5187.3
 560.27588	     924.1
 567.28473	     973.4
 569.25543	   14683.1	b (6) (1+)-H2O
 570.26007	    2683.9
 573.28455	    1082.9
 581.36176	     935.8
 583.27240	    3574.5
 584.31354	   12996.0	y (6) (1+)
 585.31866	    2483.4
 587.26636	    8261.4	b (6) (1+)
 588.26794	    2693.2
 597.28571	    2084.7
 601.28210	    5022.2
 610.28406	    1098.2
 621.25000	    3420.4
 638.27655	    8112.6
 639.27979	    2633.5
 646.30573	    1114.2
 652.06586	     874.4
 652.29041	    2524.7
 655.36072	    1704.6	y (7) (1+)
 656.28790	    8999.8	b (7) (1+)-H2O
 657.28937	    3356.5
 668.36176	     992.5
 670.30219	    8696.5
 671.30615	    2269.4
 672.35040	     912.4
 674.29724	    4589.6	b (7) (1+)
 675.30115	    1553.6
 686.36841	    1796.4
 687.37531	    1058.4
 688.30994	    1518.1
 690.34399	     980.4
 696.35333	    2125.2	y (14) (2+)-NH3
 696.39429	    1967.9
 697.40344	     814.5
 700.35004	    2516.6
 701.35400	     965.6
 714.36377	    6505.9
 715.36755	    1872.4
 723.36536	     952.0
 724.35516	    1696.3
 734.33014	    1928.2
 735.37787	    2118.8	y (8) (1+)-NH3
 741.37585	    2292.3
 742.35773	    1228.1
 751.36023	   17883.5
 752.40393	   53880.8	y (8) (1+)
 753.40753	   16345.0
 754.41010	    2462.4
 759.38519	    4156.0
 760.38794	    1656.4
 769.37097	   17289.3	b (8) (1+)-H2O
 770.37543	    6198.2
 771.38110	     862.8
 771.41650	     989.1
 783.38477	    5392.0
 784.38733	    1445.1
 787.38947	   25710.4	b (8) (1+)
 788.39185	    7828.7
 795.42999	     902.9
 796.40192	     872.1
 801.39575	    5385.4
 802.39905	    2364.7
 813.43048	    1594.1
 817.92999	    1191.0
 826.43311	    3655.9	[M+2H] (2+)
 826.93628	    4874.9
 827.43903	    1603.0
 832.41168	     844.1
 837.43408	    1494.8
 841.84949	     920.7
 854.45709	    2004.7
 855.47162	    1000.4
 858.42694	    1540.2
 864.44482	    4397.1
 865.48969	   10359.6	y (9) (1+)
 866.48865	    5123.1
 872.46948	    3760.6
 873.47272	    1693.9
 880.66809	     892.5
 882.45416	   20005.2	b (9) (1+)-H2O
 883.45880	    7891.0
 884.45630	    1355.7
 893.11584	    3058.6
 900.46521	   16078.7	b (9) (1+)
 901.46832	    6649.5
 902.46942	    1401.5
 908.93787	    1537.7
 909.44086	    1102.6
 930.19470	    2243.5
 938.45612	     886.3
 949.44391	   16356.5
 950.44775	    5301.2
 951.45935	    1047.6
 955.48181	   91285.3
 956.48486	   36997.1
 957.48669	    5624.5
 978.57312	    4297.1	y (10) (1+)
 979.57513	    1294.7
1007.54846	    1089.8
1008.97162	    2737.4
1009.47601	    1465.3
1010.46210	    1692.1
1020.48035	    1679.4
1050.54443	    1169.8
1065.60291	   10880.3	y (11) (1+)
1066.60510	    3928.1
1067.60950	     942.9
1068.56445	   20018.1	b (11) (1+)
1069.56665	   11325.6
1070.57300	    2597.1
1117.53662	  104001.0
1118.53870	   50697.9
1119.54114	   11704.3
1164.67065	    5781.0	y (12) (1+)
1165.68115	    2235.3
1168.96033	     889.4
1181.65002	    5218.2
1182.65564	    3465.7
1183.67383	    1046.3
1230.62012	   18540.3
1231.62280	   10626.8
1232.61792	    2855.8
1268.68201	   12177.8
1269.68433	    9025.1
1270.69092	    1770.4
1279.69702	    3613.3	y (13) (1+)
1280.70056	    1286.4
1330.56726	     951.7
1331.08838	    1110.1
1343.70630	    3397.9
1344.70129	    3508.5
1345.71179	    1566.9
1367.75305	    2005.7
1368.75354	    1934.7
1430.73328	   10256.3
1431.73608	    7646.4
1432.74414	    1700.3
1465.75903	    3781.1	y (15) (1+)
1466.75354	    1378.7
1474.36731	     851.2
1482.77991	     919.9
1529.75989	     984.6
1530.80164	    1172.7
1633.85669	    1634.4
1634.86206	     857.6
1644.84741	    1335.9
1651.86121	  114155.0
1652.61316	    1041.5
1652.86377	  103507.0
1653.86658	   42243.5
1668.85596	    1035.7
1754.91882	     871.2
