# Supplementary material for: A Strategy for O-Glycoproteomics of Enveloped Viruses—the O-Glycoproteome of Herpes Simplex Virus Type 1
Source: PLoS Pathog. 2015 Apr 1;11(4):e1004784. doi: 10.1371/journal.ppat.1004784 (PMC4382219; doi:10.1371/journal.ppat.1004784)
Supplement: S1 Dataset — HSV-1 envelope glycoprotein-derived spectra are provided. (ZIP) [file ppat.1004784.s007.zip › data/SVLLNAPSEAPQIVR_-2_16_740944.txt]

       m/z	          i	matches
 126.05470	   15863.2
 127.03879	     510.7
 127.05785	     803.5
 138.05461	   13281.5
 139.05804	     385.5
 144.06525	   15368.7
 145.06862	    1089.9
 150.05464	     287.5
 155.11864	     267.1
 158.09235	     304.5
 159.11246	    2189.8
 168.06522	    8843.2
 169.06847	     485.3
 175.11856	    2728.7	y (1) (1+)
 186.07579	   68060.3
 186.08513	     969.0
 186.08864	     906.7
 186.09285	     406.8
 187.07918	    4571.9
 187.10754	    7540.7	b (2) (1+)
 188.11104	     517.3
 199.18066	     476.6
 204.06259	     502.8
 204.06671	     685.6
 204.08617	   90427.8
 204.10185	     516.1
 204.10643	     573.4
 205.08968	    5147.4
 206.09058	     371.4
 227.17482	    1283.3
 228.13394	    1142.4
 255.17000	    1111.9	b (5) (2+)-H2O
 274.09137	     851.1
 274.18661	    2108.9	y (2) (1+)
 282.18073	    1095.2	b (3) (1+)-H2O
 299.17120	    1928.1
 300.19128	   24192.0	b (3) (1+)
 301.19489	    2804.5
 326.20667	     353.9
 341.21732	    3367.6
 342.21988	     622.9
 351.16473	     347.5
 354.17743	     783.1
 354.23810	     484.3
 366.13889	   28244.5
 367.14218	    3548.3
 368.14462	     303.8
 369.21332	     402.4
 371.22760	     413.0
 372.18713	     920.4
 384.25995	     484.7
 385.17386	     453.7
 385.28006	    2092.1
 386.28378	     483.6
 387.27206	     450.2
 388.66171	     270.8
 395.26596	    1013.7	b (4) (1+)-H2O
 397.20554	     513.5
 398.21494	     306.1
 412.25430	    2921.4
 413.27475	    5923.0	b (4) (1+)
 414.23209	     817.6
 414.27850	    1049.8
 416.24454	     305.5
 422.23712	     401.1
 437.96518	     272.5
 439.28702	     455.8
 440.24677	     411.1
 450.23254	    1158.9	y (8) (2+)
 453.27750	     277.8
 457.27707	     344.6
 464.24997	     378.1
 465.26874	     337.8
 466.29938	     443.8
 467.25977	    1318.9
 468.24133	    1758.1
 469.24399	     524.5
 481.27167	     325.7
 482.29736	     367.0
 485.27023	    2867.4
 486.27182	     630.0
 498.77426	    4309.9	y (9) (2+)
 499.27646	    1922.0
 499.31757	     460.2
 499.77960	     484.9
 509.30612	    1271.9	b (5) (1+)-H2O
 510.28845	    2272.8	b (5) (1+)-NH3
 511.29242	     449.5
 527.31720	    2597.5	b (5) (1+)
 528.31885	     742.5
 534.29480	    1753.7	y (10) (2+)
 534.79413	    1062.6
 552.34644	     610.0
 553.33160	    1459.3
 554.33557	     384.2
 563.31580	    1594.2
 564.31897	     432.1
 570.35992	    1110.4
 580.34283	    5130.6	b (6) (1+)-H2O
 581.32434	    4088.1	b (6) (1+)-NH3
 582.32947	     977.3	y (11) (2+)-H2O
 591.31451	    1282.6	y (11) (2+)
 591.82153	     529.1
 595.34943	     356.9
 598.35468	   13730.5	b (6) (1+)
 599.35760	    3242.9
 600.36053	     494.5
 612.38055	    8343.2	y (5) (1+)
 613.38409	    2276.2
 639.34375	     442.4
 647.85706	    2841.0	y (12) (2+)
 648.35822	    1978.8
 648.85974	     553.4
 683.41675	    5182.9	y (6) (1+)
 684.42072	    1179.9
 685.42194	     324.1
 695.07764	     303.6
 695.40277	     531.4
 695.88715	    1312.5	y (13) (2+)-NH3
 696.38391	     532.7
 696.88751	     467.3
 703.32733	     283.5
 704.39923	    3030.3	y (13) (2+)
 704.90076	    2343.0
 705.40057	     849.8
 714.97766	     305.9
 788.44122	     569.9
 788.93604	    1769.5	[M+2H] (2+)-NH3
 789.44141	    1241.9
 789.93323	     372.6
 797.45233	    1576.8	[M+2H] (2+)
 797.94916	    1898.0
 798.45148	     732.8
 812.45868	     927.1	y (7) (1+)
 813.46198	     406.5
 827.34650	     351.2
 843.78247	     309.0
 844.09711	     505.6
 844.43585	     515.7
 847.83887	     405.2
 860.76642	     331.6
 861.09753	     573.3
 866.48627	     450.3
 872.88947	     375.3
 877.87799	     408.1
 882.09241	     335.1
 894.54962	     299.6
 897.78070	     385.4
 898.11212	     712.3
 898.44794	     710.1
 899.49225	    1438.1	y (8) (1+)
 900.49493	     707.6
 904.10913	     334.5
 904.45154	     339.3
 911.45605	     717.7
 911.78589	     860.7
 912.12024	     791.4
 912.47723	     292.6
 914.78223	     599.6
 915.11023	     763.0
 915.45142	     750.4
 915.78564	     322.9
 921.36292	     325.1
 927.03015	     699.7
 936.42670	     293.7
 956.52448	     436.6
 957.44012	    1597.1
 957.78973	     385.8
 957.94275	    1681.7
 958.14532	     488.5
 958.44104	    1093.0
 965.47144	    7241.9
 965.80408	   10591.5
 966.13892	    7427.6
 966.47321	    5075.0
 966.80829	    2723.9
 967.14569	     476.6
 976.01794	     710.0
 978.54132	     819.0
 979.14636	    1969.9
 979.47137	    2598.7
 979.55859	     558.8
 979.81268	    1733.2
 980.14294	    1290.3
 980.48193	     534.5
 981.53326	     724.3
 982.52100	    1257.7	b (10) (1+)
 983.51892	     652.4
 989.61096	     328.4
 996.54431	   40583.9	y (9) (1+)
 997.54718	   20331.4
 998.54816	    5158.2
 999.55463	     385.6
1019.16467	     436.4
1019.49219	    1659.4
1019.82324	    2709.4
1020.15674	    2593.9
1020.49426	    1049.0
1020.82471	    1041.4
1027.49048	     542.8
1033.16370	   24458.9
1033.49829	   40441.3
1033.83191	   34113.4
1033.96411	     441.7
1034.16711	   21256.1
1034.49841	    9933.3
1034.83252	    4378.3
1035.16199	     828.4
1047.17468	     367.0
1067.58154	    8505.7	y (10) (1+)
1068.58472	    5059.8
1069.58655	    1156.5
1072.49780	     328.8
1072.84119	     511.9
1073.18176	     465.6
1081.83911	     657.0
1087.18225	   32288.6
1087.51636	   52249.9
1087.85034	   48105.5
1088.04810	     412.3
1088.18347	   30979.7
1088.51660	   13938.7
1088.85132	    6345.6
1089.18140	    1448.2
1100.85901	    1548.6
1101.19324	    2325.4
1101.52283	    2507.0
1101.85999	    2073.0
1102.18909	     791.8
1126.83423	     296.9
1141.19861	    4118.9
1141.53223	    5593.0
1141.86646	    5147.2
1142.20337	    3694.8
1142.53369	    2319.6
1142.87036	     665.2
1154.87524	    2450.3
1155.20898	    3066.5
1155.54089	    2477.7
1155.87878	    2604.9
1156.20825	    1242.9
1156.54639	     599.3
1164.60193	     898.1
1165.60229	     457.2
1167.63892	     352.0
1169.54431	     398.5
1169.88916	     566.1
1170.22412	     299.7
1170.55005	     491.9
1178.89429	     535.6
1181.62476	   13682.3	y (11) (1+)
1182.62793	    9344.7
1183.62976	    2302.2
1188.38342	     293.9
1192.60095	     350.3
1199.62476	   12177.8
1200.62598	    8064.8
1201.62854	    2020.8
1202.87598	     323.4
1209.22534	    1247.7
1209.55579	    1016.6
1209.88623	     961.8
1210.24133	     509.2
1210.57715	     351.0
1256.62292	     425.7
1257.11487	     354.6
1270.66125	    3882.4
1271.66541	    2524.1
1272.66064	     549.9
1277.68469	     354.6
1294.70728	    3866.8	y (12) (1+)
1295.71033	    2131.2
1296.70886	     638.5
1358.16956	     381.4
1358.66663	     796.6
1361.67603	    3542.1
1362.67749	    2517.3
1363.67847	     684.6
1384.70447	    4158.1
1385.70642	    3119.3
1386.70825	     931.8
1407.79626	    1473.9	y (13) (1+)
1408.79297	     932.2
1409.79688	     674.4
1432.71265	    1009.9
1433.70764	     755.7
1439.19287	     602.8
1439.68762	    1130.8
1440.19031	     789.4
1440.69214	     426.0
1448.21338	     787.3
1448.70703	     749.8
1497.79114	     627.1
1520.69739	     452.3
1546.74963	     799.1
1547.75403	     794.0
1548.77771	     313.9
1576.86353	    1667.1
1577.87329	    1131.6
1578.87183	     474.5
1593.45300	     376.0
1593.89221	   54396.7
1594.89478	   48304.4
1595.89600	   21621.1
1596.89392	    2444.2
1756.94910	     362.3
1894.62854	     293.9
