# Supplementary material for: A Strategy for O-Glycoproteomics of Enveloped Viruses—the O-Glycoproteome of Herpes Simplex Virus Type 1
Source: PLoS Pathog. 2015 Apr 1;11(4):e1004784. doi: 10.1371/journal.ppat.1004784 (PMC4382219; doi:10.1371/journal.ppat.1004784)
Supplement: S1 Dataset — HSV-1 envelope glycoprotein-derived spectra are provided. (ZIP) [file ppat.1004784.s007.zip › data/SVLLNAPSEAPQIVR_-2_16_744001.txt]

       m/z	          i	matches
 110.58144	    4585.0
 117.74021	    4262.2
 126.05463	  197701.0
 127.03848	    5612.9
 127.05830	    8801.1
 138.05458	  129864.0
 139.05786	    6443.3
 143.50409	    4931.3
 144.06505	  171709.0
 145.06808	    5559.6
 158.09224	    4748.9
 159.11234	   43126.3
 168.06509	   91206.1
 169.06862	    4926.6
 175.11823	   34011.8	y (1) (1+)
 186.07564	  859350.0
 186.08514	   11837.0
 186.08838	   12230.7
 187.07884	   45164.1
 187.10733	  126508.0	b (2) (1+)
 199.17981	   13957.4
 204.06708	    6553.7
 204.07089	    7063.8
 204.08609	 1179230.0
 204.10265	    5199.5
 204.10616	    8698.0
 204.11128	    5222.6
 204.11497	    7795.0
 205.08969	   58443.7
 227.17429	   19371.7
 228.13377	   21730.6
 255.17010	   24843.5	b (5) (2+)-H2O
 274.18643	   35243.6	y (2) (1+)
 282.18036	   15190.5	b (3) (1+)-H2O
 299.17108	   35414.7
 300.19113	  431335.0	b (3) (1+)
 301.19482	   41031.6
 326.20901	    6898.7
 341.21750	   62007.9
 342.22171	    4913.6
 354.17624	   15264.3
 366.13876	  398878.0
 367.14194	   37550.8
 369.21347	    7593.6
 371.22858	    9165.4
 372.18683	   15693.8
 384.25778	    9502.3
 385.16968	    5824.1
 385.27896	   27069.3
 386.28378	    5563.7
 387.26929	   13038.5	y (3) (1+)
 395.26352	   22039.7	b (4) (1+)-H2O
 396.22336	    5896.1
 396.27118	    4982.8
 397.20676	   15062.3
 412.25421	   46203.1
 413.27454	   97308.9	b (4) (1+)
 414.23282	    9498.2
 414.27719	   16166.3
 422.23575	    5774.5
 439.29028	    6287.1
 440.24701	    9106.1
 450.23218	   11428.6
 451.23770	    5424.3
 457.27408	    5397.9
 461.70651	    4567.0
 465.26694	    8955.5
 466.29745	   10637.1
 467.25970	   27540.8
 468.24313	   33859.5
 481.27170	    9550.8
 482.29803	    7644.2
 485.27014	   55730.8
 486.27271	   14378.6
 492.28168	    6891.3
 498.77481	   82147.3	y (9) (2+)
 499.27798	   61064.5
 499.32260	    9087.3
 499.77917	   11653.2
 509.30573	   31596.6	b (5) (1+)-H2O
 510.28809	   40918.1	b (5) (1+)-NH3
 511.29123	   10485.7
 527.31592	   48167.3	b (5) (1+)
 528.32288	   14180.5
 534.29254	   33521.0	y (10) (2+)
 534.79541	   16515.1
 535.32001	    9023.2
 552.34937	    6540.4
 553.33221	   30696.4
 554.33350	    7213.4
 563.31628	   31203.7
 564.32086	    9384.4
 570.35809	   25645.9
 571.36115	    4631.5
 580.34302	   98569.7	b (6) (1+)-H2O
 581.32349	   73860.4	b (6) (1+)-NH3
 581.36407	   10429.5
 582.32910	   17363.2	y (11) (2+)-H2O
 591.31775	   16361.0	y (11) (2+)
 591.81665	    7115.8
 592.31885	    5162.4
 598.35364	  220459.0	b (6) (1+)
 599.35815	   60949.3
 600.33411	    6650.3
 600.81427	    5622.4
 612.38049	  148175.0	y (5) (1+)
 613.38373	   43525.3
 639.34576	    6547.9
 647.85669	   55290.1	y (12) (2+)
 648.35876	   22958.5
 648.86243	   12528.6
 683.41785	   94412.1	y (6) (1+)
 684.42059	   30167.6
 695.88739	   17484.3	y (13) (2+)-NH3
 696.38831	   13713.2
 704.39899	   43148.8	y (13) (2+)
 704.90015	   40731.1
 705.40009	   12346.1
 788.44427	   13966.5	[M+2H] (2+)-H2O
 788.94000	   22238.4	[M+2H] (2+)-NH3
 789.44098	   14785.3
 789.93597	    6788.7
 797.44904	   37315.9	[M+2H] (2+)
 797.94879	   22802.2
 798.45129	   16469.8
 812.45721	   18194.2	y (7) (1+)
 813.46649	    6382.6
 846.54968	    4982.3
 849.44183	    5184.8
 863.11041	    6587.4
 886.90765	    5999.7
 893.46234	    5128.8
 899.49060	   34016.3	y (8) (1+)
 900.49200	   10557.1
 910.63812	    6509.6
 911.48456	    7679.4
 964.50879	    6996.0
 965.50140	    6544.9
 978.52863	    7857.4
 979.52948	    8369.3
 982.51892	   12168.2	b (10) (1+)
 983.51984	   12757.4
 996.54419	  746680.0	y (9) (1+)
 996.75616	    7649.8
 997.54681	  381790.0
 998.54791	   80504.0
1067.58154	  190739.0	y (10) (1+)
1068.58264	   85647.2
1069.58752	   25963.2
1102.58521	    5596.9
1164.59802	   16974.1	y (11) (1+)-NH3
1165.59595	   10997.7
1181.62427	  258263.0	y (11) (1+)
1182.62732	  154876.0
1183.63330	   35563.0
1199.62573	  233251.0
1200.62610	  130177.0
1201.62805	   35983.6
1270.66125	   81854.0
1271.66199	   58248.0
1272.66394	   12832.3
1277.68054	   11524.7
1278.68738	    8333.0
1294.70752	   74205.8	y (12) (1+)
1295.71375	   53470.6
1296.71252	   12133.7
1305.67566	    6459.4
1306.67773	    7672.8
1361.67554	   75537.8
1362.67896	   48225.7
1363.68347	    9970.4
1384.70459	   79917.3
1385.70471	   53833.5
1386.71057	   19018.1
1407.79602	   34216.4	y (13) (1+)
1408.79993	   19842.2
1409.79199	    5219.3
1432.70850	   24972.1
1433.72205	   15639.8
1497.79321	   10016.1
1498.78589	    7162.0
1546.75220	   11961.5
1547.76160	   14808.4
1562.27332	    4822.7
1576.85730	   29608.5
1577.86633	   21879.0
1578.88220	    6815.5
1593.89185	 1019360.0
1594.33557	   11736.6
1594.41687	    7061.1
1594.52734	   10830.4
1594.66162	    6049.0
1594.89490	  883600.0
1595.89514	  379496.0
1596.89600	   32351.2
1636.91492	    4879.6
1755.94373	    6575.4
1756.93494	    8395.5
