# Supplementary material for: A Strategy for O-Glycoproteomics of Enveloped Viruses—the O-Glycoproteome of Herpes Simplex Virus Type 1
Source: PLoS Pathog. 2015 Apr 1;11(4):e1004784. doi: 10.1371/journal.ppat.1004784 (PMC4382219; doi:10.1371/journal.ppat.1004784)
Supplement: S1 Dataset — HSV-1 envelope glycoprotein-derived spectra are provided. (ZIP) [file ppat.1004784.s007.zip › data/SVLLNAPSEAPQIVR_-2_16_744005.txt]

       m/z	          i	matches
 110.58366	     826.9
 126.05463	   15175.4
 138.05453	    7419.1
 144.06519	   11058.8
 158.09142	     966.8	y (1) (1+)-NH3
 159.11243	    8799.2
 168.06512	    7502.9
 175.11876	    2522.2	y (1) (1+)
 184.92354	     635.3
 186.07573	   41106.2
 186.08607	    1077.0
 187.07942	    2170.5
 187.10739	   15922.1	b (2) (1+)
 199.18015	    2049.9
 204.08621	   65305.9
 205.08981	    4191.1
 227.17456	    2223.6
 228.13347	    3058.6
 255.10852	     780.7
 255.17075	    2265.1	b (5) (2+)-H2O
 274.18692	    1685.4	y (2) (1+)
 282.18011	    1276.1	b (3) (1+)-H2O
 299.17072	    4771.6
 300.19119	   32104.9	b (3) (1+)
 301.19513	    3358.3
 306.69473	    6416.0	y (5) (2+)
 307.19614	    1561.6
 341.21765	    6422.1
 354.17465	    1121.9
 355.06683	     925.9
 366.13889	   18698.5
 367.14233	    2332.0
 372.18741	    1373.5
 385.17047	    1321.2
 385.28104	    2087.2
 387.27048	    1887.1	y (3) (1+)
 395.26352	    1174.5	b (4) (1+)-H2O
 396.22308	     876.9
 397.20825	    1056.8	b (12) (3+)-H2O
 412.25418	    4573.2
 413.27530	    6719.1	b (4) (1+)
 414.27844	    1145.0
 440.25119	     840.5
 441.23282	    1316.7	y (8) (2+)-H2O
 448.21918	     669.1
 450.23520	    1706.9	y (8) (2+)
 457.27414	     854.9
 467.25961	    2225.6
 468.24295	    1881.8	b (14) (3+)-NH3
 482.29901	     981.2
 485.27060	    4218.6
 498.77576	   12183.0	y (9) (2+)
 499.27814	    6115.2
 499.77460	    1157.4
 509.30612	    2439.0	b (5) (1+)-H2O
 510.28876	    3435.3	b (5) (1+)-NH3
 511.28976	     955.8
 527.31531	    3526.3	b (5) (1+)
 534.29321	    2689.3	y (10) (2+)
 534.79437	    2179.0
 552.34302	     710.6
 553.33301	    1430.4
 563.31604	    2776.3
 570.35956	    1785.7
 580.34241	    5726.1	b (6) (1+)-H2O
 581.32196	    3582.5	b (6) (1+)-NH3
 581.36298	     826.7
 582.34113	    1197.2
 583.32556	    2322.6
 583.83496	    1043.9
 584.31903	     802.1
 591.31683	     719.7
 598.35480	   14357.8	b (6) (1+)
 599.07629	    2369.5
 599.35846	    3709.9
 599.57483	    1602.2
 599.82355	    1606.6
 612.38086	   15683.4	y (5) (1+)
 613.38464	    4463.1
 639.98291	     733.0
 647.85870	    2470.8	y (12) (2+)
 648.35986	    1334.2
 651.66956	     758.8
 651.85394	    1611.8	b (13) (2+)-H2O
 652.00122	    1053.2
 653.33197	    3807.1
 653.40961	     751.1
 654.32489	    1057.6
 654.42938	    6141.9
 655.34937	    1396.8
 655.43353	    1042.5
 683.41821	    7365.8	y (6) (1+)
 684.42047	    2679.0
 690.93066	     710.9
 695.88654	    1072.2	y (13) (2+)-NH3
 696.38928	    1100.9
 704.39844	    3322.5	y (13) (2+)
 704.90125	    2200.8
 728.96472	     719.4
 788.45215	    1013.2
 788.94104	    1294.7
 797.44574	    1290.5
 797.94543	    1209.3
 798.43213	     866.8
 812.46027	    2708.0	y (7) (1+)
 816.40845	     817.2
 849.01526	     754.4
 899.49030	    3949.5	y (8) (1+)
 900.49835	    2358.7
 965.50287	     742.9
 978.53485	    1083.0	y (9) (1+)-H2O
 982.51636	    1024.9	b (10) (1+)
 996.54376	   87803.4	y (9) (1+)
 997.54620	   40671.9
 998.54980	    6244.3
1067.58167	   19745.5	y (10) (1+)
1068.58435	   10571.8
1069.58752	    1401.1
1164.59644	    2258.0	y (11) (1+)-NH3
1165.60974	    1396.8
1181.62378	   32731.1	y (11) (1+)
1182.62805	   19440.8
1183.63037	    3146.7
1192.58899	     975.2
1278.69678	    1146.7
1294.70813	    7028.1	y (12) (1+)
1295.71106	    4514.1
1305.67444	     759.0
1306.68298	     775.0
1338.46460	     826.2
1407.79504	    2520.0	y (13) (1+)
1408.79443	    1924.5
1593.90503	     833.1
