# Supplementary material for: A Strategy for O-Glycoproteomics of Enveloped Viruses—the O-Glycoproteome of Herpes Simplex Virus Type 1
Source: PLoS Pathog. 2015 Apr 1;11(4):e1004784. doi: 10.1371/journal.ppat.1004784 (PMC4382219; doi:10.1371/journal.ppat.1004784)
Supplement: S1 Dataset — HSV-1 envelope glycoprotein-derived spectra are provided. (ZIP) [file ppat.1004784.s007.zip › data/SVLLNAPSEAPQIVR_-2_16_825843.txt]

       m/z	          i	matches
 110.64602	      83.4
 126.05462	    5522.7
 138.05447	   62542.7
 139.05779	    2762.7
 144.06515	    3243.2
 149.27719	     299.5
 159.11278	     595.8
 168.06487	   67005.3
 169.06823	    3804.4
 175.11813	     886.1
 186.07565	   27433.4
 187.09230	    2913.8	b (2) (1+)
 204.08601	   60143.5
 205.08990	    3654.2
 246.56065	     312.0
 248.65515	     328.5
 264.10706	     307.7
 274.17492	     793.8
 299.17023	     375.3
 300.19092	    4480.1	b (3) (1+)
 301.19299	     397.9
 312.10892	     369.2
 315.01343	     314.0
 341.16267	    1199.1
 366.13944	  105725.3
 367.14220	    9741.6
 368.14233	     589.5
 380.46899	     314.2
 385.27844	     613.6
 399.22403	      84.2
 407.16442	    3622.5
 408.17087	     316.7
 412.25433	     688.6
 413.27505	    2319.3	b (4) (1+)
 468.24576	     313.2
 485.27139	     813.4
 498.77652	     932.6
 509.30457	     676.5
 510.28839	     845.0
 527.31561	    1057.9	b (5) (1+)
 528.18921	     753.3
 553.33539	     463.1
 563.31696	     671.2
 569.21735	    1858.7
 570.22040	     329.1
 580.34326	    1974.3	b (6) (1+)-H2O
 581.32220	     763.7
 582.32776	     383.0
 598.35357	    5488.1	b (6) (1+)
 599.35907	    1110.9
 612.38025	    3814.6	y (5) (1+)
 613.38593	    1057.0
 619.94922	     357.7
 647.85797	    1138.2	y (12) (2+)
 648.35889	     702.1
 683.41809	    2506.7	y (6) (1+)
 684.41791	     650.1
 686.20239	     105.8
 695.88098	     333.1
 704.39880	    1191.7	y (13) (2+)
 704.90027	    1000.8
 730.00208	      86.7
 731.27100	     741.8
 761.98315	      81.8
 788.36768	      90.2
 788.93890	     702.1
 789.43604	     670.6
 797.44812	    3925.1	[M+2H] (2+)
 797.95118	    3043.5
 798.45093	    1331.0
 799.28662	      98.7
 812.46167	     344.0
 824.08020	      76.1
 859.41193	     142.2
 924.40485	     122.7
 940.73608	     136.7
 951.38837	     510.7
 956.34924	    1329.3
 963.68884	     404.0
 972.21124	     576.2
 978.93573	    1045.7
 979.43719	    1007.7
 979.93481	     770.5
 980.43756	     350.2
 980.94354	     126.9
 982.51428	    1155.0	b (10) (1+)
 996.54285	   10068.4	y (9) (1+)
 997.54681	    5093.5
 998.55096	    1040.9
1030.94128	     345.8
1055.54517	     172.2
1056.54590	     254.3
1057.03564	     214.4
1057.54504	      91.8
1059.51965	     116.5
1067.57891	    2528.5	y (10) (1+)
1068.58240	    1000.7
1069.57947	     336.4
1079.12915	     183.1
1082.52751	     599.2
1085.48022	     143.1
1108.99500	     139.1
1139.48743	     227.9
1147.86743	     151.6
1148.20105	     171.9
1156.87610	      79.0
1160.99829	     172.7
1161.53247	     382.9
1162.13003	     508.6
1162.53104	     886.2
1162.75394	    1253.1
1163.13574	     971.7
1163.55514	    1352.4
1164.12750	    1388.2
1164.53056	     186.9
1181.62538	    3231.9	y (11) (1+)
1182.62598	    1976.0
1183.62439	     672.0
1186.28284	     116.7
1199.62292	    2293.2
1200.62598	    1363.1
1201.61182	     589.4
1215.04712	      79.9
1218.87610	      83.8
1254.44252	     189.6
1270.65942	    1162.3
1271.67212	     443.0
1277.61438	     174.2
1294.70862	    1110.3	y (12) (1+)
1295.72668	     348.2
1307.99097	     104.0
1321.71802	     487.0
1326.50415	     357.9
1340.66150	      80.6
1361.66846	     867.9
1384.70898	     960.4
1385.70178	     578.8
1402.70764	     568.0
1407.79517	     484.0
1420.80127	     355.5
1497.77588	     340.8
1564.76367	     825.7
1565.76428	     573.4
1566.75623	     481.8
1576.87024	     825.7
1577.87329	     656.1
1593.89122	   42680.9
1594.89377	   34302.9
1595.89441	   13183.3
1635.77759	     383.7
1726.79480	     980.8
1727.81909	     570.4
1756.97534	     408.9
1779.93616	     449.4
1796.96957	   14327.6
1797.97618	   14396.3
1798.97919	    5256.9
1896.99524	     333.1
1956.86060	     231.4
1957.87073	     313.1
1959.02149	   28336.6
1960.02753	   24916.2
1961.02746	   13915.8
1966.22754	      81.5
