# Supplementary material for: A Strategy for O-Glycoproteomics of Enveloped Viruses—the O-Glycoproteome of Herpes Simplex Virus Type 1
Source: PLoS Pathog. 2015 Apr 1;11(4):e1004784. doi: 10.1371/journal.ppat.1004784 (PMC4382219; doi:10.1371/journal.ppat.1004784)
Supplement: S1 Dataset — HSV-1 envelope glycoprotein-derived spectra are provided. (ZIP) [file ppat.1004784.s007.zip › data/SVLLNAPSEAPQIVR_-2_16_828806.txt]

m/z	i	matches
106.12514	248.1
110.58270	244.1
110.65054	265.6
126.05482	9788.9
127.03827	337.1
127.05830	504.4
138.04185	218.7
138.04596	434.7
138.05470	58775.0
138.06549	285.2
138.07062	312.1
139.05806	3660.5
140.06999	284.8
144.06534	6586.2
145.06873	339.5
158.09201	407.5
159.11279	2498.0
168.05025	359.8
168.06529	57180.2
168.07947	288.7
168.08324	314.3
169.06871	3534.6
175.11868	2523.7	y (1) (1+)
176.04953	241.4
186.07587	48716.6
186.08592	864.2
186.08861	900.2
187.07918	3442.7
187.10760	9123.6	b (2) (1+)
188.08188	318.6
188.11076	747.4
191.43343	274.4
199.18004	1201.9
201.12236	268.2
204.02344	235.0
204.02711	463.5
204.04939	529.6
204.05345	782.9
204.05833	594.9
204.06230	916.4
204.06693	831.3
204.07133	813.4
204.08627	132967.0
204.10246	604.3
204.10634	936.1
204.11076	875.1
204.11534	673.1
204.11954	727.8
204.12875	430.0
204.13277	563.6
205.08981	9279.1
206.08987	745.6
213.16003	312.8
227.17496	1365.1
228.13409	1253.6
240.13414	267.4
255.17047	1836.5	b (5) (2+)-H2O
264.10779	428.1
274.18704	2293.4	y (2) (1+)
282.18051	1044.0
299.17117	2529.1
300.17178	323.4
300.19110	29654.9	b (3) (1+)
301.19470	3022.8
326.20581	451.4
341.21777	3962.8
342.22278	575.5
351.16336	272.1
353.22168	270.1
354.17584	680.0
366.06976	474.5
366.07904	357.7
366.10129	547.4
366.13898	84427.3
366.17319	235.7
366.18619	717.3
366.19592	489.5
367.14252	9981.4
368.14346	1542.7
368.25388	364.3
369.21088	415.9
371.22876	391.3
372.18814	802.1
384.26007	642.0
385.16965	406.9
385.28052	1877.3
386.28256	323.7
387.27124	972.0
395.26462	1749.0	b (4) (1+)-H2O
396.22263	425.4
397.20749	873.0
398.21060	285.5
407.16449	3447.6
408.16901	501.2
410.23828	263.7
412.25406	3750.7
413.27469	8880.0	b (4) (1+)
414.23361	567.8
414.27780	1803.8
426.15576	262.9
439.29022	498.3
440.24933	433.1
450.23285	1232.1
451.23706	289.7
454.25925	315.4
465.26944	515.3
466.30115	521.8
467.26144	1593.5
468.24258	1851.3	b (14) (3+)-NH3
468.28378	252.4
469.24515	431.6
481.27316	784.8
482.29596	674.8
484.31113	664.2
485.26913	3203.7
486.27435	768.5
498.77417	5826.8	y (9) (2+)
499.27698	2807.3
499.32010	643.3
499.77597	859.7
500.28287	259.1
509.30603	2106.4	b (5) (1+)-H2O
510.28839	3026.1	b (5) (1+)-NH3
511.29285	821.6
515.32849	346.7
527.31610	4397.3	b (5) (1+)
528.19067	1161.4
528.32031	898.2
534.29224	1829.3	y (10) (2+)
534.79602	1200.5
535.32471	432.9
536.30328	370.2
552.34967	507.4
553.32971	1178.4
554.33813	362.7
563.31604	1751.6
564.31793	733.9
569.21680	1840.3
570.22083	469.0
570.35919	1968.9
571.36395	566.6
580.34229	7846.8	b (6) (1+)-H2O
581.32306	4627.3	b (6) (1+)-NH3
581.36163	1164.7
582.32861	1604.3	y (11) (2+)-H2O
583.33673	259.2
591.31451	1011.5
591.81720	694.3
598.35364	16719.3	b (6) (1+)
599.35632	5105.1
600.35724	904.9
600.81525	350.2
612.38025	11561.9	y (5) (1+)
613.38428	3288.4
614.38306	590.9
623.63989	262.9
628.33502	343.3
639.65155	301.7
647.85699	4127.9	y (12) (2+)
648.35803	2766.3
648.85986	1029.8
654.31964	1295.9
654.65100	801.6
654.98792	368.6
663.64832	342.5
663.98639	296.9
671.38025	1492.7
672.38367	538.1
683.33228	522.6
683.41699	5497.6	y (6) (1+)
684.41992	2195.1
688.32080	307.4
693.64716	279.7
695.40375	436.9
695.88519	1541.9	y (13) (2+)-NH3
696.38428	1287.1
696.89008	274.8
701.85455	450.2
701.99860	484.4
702.67590	281.8
703.32526	286.5
704.39752	4774.9	y (13) (2+)
704.89935	4335.1
705.40283	1231.2
711.67334	539.9
721.67859	778.9
722.01404	1870.3
722.34534	1626.1
722.68213	1559.4
723.01398	474.5
723.36279	674.7
731.26270	659.3
732.27881	347.5
733.86041	380.4
743.37579	291.5
767.70514	280.2
770.03833	290.2
773.37823	2293.4
773.71301	3137.7
773.87616	390.2
774.04517	1091.2
774.37323	1002.4
774.48517	486.0
774.71143	1125.0
774.95282	843.0
775.04706	1434.9
775.38092	1978.0
775.47791	412.4
775.70959	2196.0
775.80823	392.7
775.88776	489.3
775.96906	361.4
776.04126	1739.6
776.13538	1133.3
776.37134	796.8
776.42944	856.9
776.47565	729.7
776.70868	307.1
776.88269	1274.9
777.38007	389.8
779.92804	522.2
780.43640	363.5
782.43982	313.2
788.44177	916.7
788.93640	3145.6
789.43793	1825.7
789.93738	1112.4
790.43475	271.3
797.44775	7960.0
797.94952	7302.7
798.45172	2898.5
798.95001	948.0
799.45654	259.1
812.45996	1806.2	y (7) (1+)
813.46381	658.5
814.43005	288.2
839.41180	249.9
859.45703	257.0
893.47595	433.6
894.45105	251.1
898.98859	728.6
899.48926	2322.7	y (8) (1+)
900.49597	393.6
911.47321	624.2
912.48151	485.0
933.49084	262.9
958.45734	313.3
964.50153	280.5
965.49158	1091.6
966.49902	503.1
971.47870	260.4
979.53070	493.6
980.97009	741.2
981.46790	352.1
982.51886	1833.8	b (10) (1+)
983.51849	920.8
984.51239	260.4
996.32245	277.8
996.54321	57250.6	y (9) (1+)
996.75140	374.9
996.79742	353.4
996.84277	312.8
996.93530	288.7
996.99213	317.0
997.33948	269.1
997.54596	29350.1
998.54938	8332.1
999.55145	1327.2
1017.49536	302.5
1067.58032	11842.5	y (10) (1+)
1068.58252	7246.3
1069.58252	1889.0
1070.58179	262.1
1164.59607	1478.8	y (11) (1+)-NH3
1165.60461	494.9
1166.60278	360.8
1181.62354	18697.5	y (11) (1+)
1182.62695	10678.7
1183.62915	3847.1
1184.63391	649.0
1192.58948	296.2
1193.60107	275.1
1199.62402	8252.3
1200.62573	5987.3
1201.62585	1756.5
1202.63306	267.7
1270.65955	3646.4
1271.66248	1922.4
1272.67468	706.7
1277.68689	887.9
1278.68640	416.0
1294.70813	4687.3	y (12) (1+)
1295.70886	2907.8
1296.71118	1027.1
1297.71704	261.1
1305.67029	571.5
1321.71094	343.2
1361.67090	1910.5
1362.67932	975.7
1363.68286	483.4
1384.70081	3500.7
1385.70496	2203.3
1386.70532	584.8
1407.79077	1539.4	y (13) (1+)
1408.79370	1056.8
1409.81042	553.8
1419.77209	595.4
1420.78735	371.6
1432.70508	415.2
1433.71570	498.3
1497.76392	343.3
1498.80334	448.0
1546.74695	437.9
1548.80139	266.4
1576.86584	1140.7
1577.87390	1121.6
1578.87231	363.4
1593.89148	32053.0
1594.89404	28067.9
1595.89551	12592.6
1596.89819	3325.0
1597.90320	628.8
1610.89673	298.8
1664.38074	255.5
1756.91602	336.8
1796.96997	623.3
1797.97070	580.6
1798.98206	262.6
1799.98694	261.6
