# Supplementary material for: A Strategy for O-Glycoproteomics of Enveloped Viruses—the O-Glycoproteome of Herpes Simplex Virus Type 1
Source: PLoS Pathog. 2015 Apr 1;11(4):e1004784. doi: 10.1371/journal.ppat.1004784 (PMC4382219; doi:10.1371/journal.ppat.1004784)
Supplement: S1 Dataset — HSV-1 envelope glycoprotein-derived spectra are provided. (ZIP) [file ppat.1004784.s007.zip › data/SVLLNAPSEAPQIVR_-2_5_60854.txt]

       m/z	          i	matches
 341.00174	     274.4
 500.31650	     729.9	z+1 (4) (1+)
 667.39795	     549.2	z (6) (1+)
 668.40588	    1854.9	z+1 (6) (1+)
 747.75537	     290.3
 796.44263	     961.7	z (7) (1+)
 797.44769	    2189.1	z+1 (7) (1+)
 798.45349	    1020.0	z+2 (7) (1+)
1113.25146	     323.4
1248.59790	     545.9	z (8) (1+)
1249.61389	    1559.5	z+1 (8) (1+)
1250.60815	     579.3	z+2 (8) (1+)
1362.69849	     290.6
1416.69263	    2132.0	z (10) (1+)
1417.69641	    2622.4	z+1 (10) (1+)
1418.69482	    1343.2	z+2 (10) (1+)
1419.71167	     432.2
1531.73608	    1704.8	z+1 (11) (1+)
1532.73792	    1249.5	z+2 (11) (1+)
1533.76794	     630.9
1545.76379	     476.4
1546.74451	     599.0	y (11) (1+)
1560.88171	     803.8
1561.88025	     535.9
1562.87683	     531.1
1575.90869	     368.2
1576.88721	     377.4
1577.89575	    1178.8
1578.90027	    1428.1
1579.90881	    1049.2
1580.90515	     349.4
1593.90503	     305.9
1594.89478	     475.4
1595.90015	     442.9
1643.82642	     880.6	z (12) (1+)
1644.82617	     903.4	z+1 (12) (1+)
1645.82239	     639.1	z+2 (12) (1+)
1659.82715	     476.1	y (12) (1+)
1700.59875	     300.9
1702.86389	     363.8	c (13) (1+)
1736.95313	     342.4
1756.89746	     464.2	z (13) (1+)
1757.88708	     435.3
1758.91760	     507.2	z+2 (13) (1+)
1763.95630	     780.1
1764.95618	    1210.2
1765.96533	     740.0
1766.97961	     315.5
1779.95935	    1117.9
1780.96472	    2492.2
1781.96960	    3173.3
1782.97217	    1974.4
1783.96436	     955.6
1797.96838	     573.4
1798.98047	    1094.5
1799.99097	     613.2
1800.92944	    1512.1	c-1 (14) (1+)
1801.92456	    1814.4	c (14) (1+)
1802.94165	     900.1	c+1 (14) (1+)
1808.96179	     463.6
1813.83594	     906.0
1814.34241	    1362.1
1814.85181	    1129.6
1815.34851	     818.8
1816.34338	     319.2
1827.94910	     320.5
1856.98230	     894.6	z+1 (14) (1+)
1857.98254	     440.2	z+2 (14) (1+)
1867.98938	     312.2
1872.00281	     514.4	y (14) (1+)
1884.98938	     353.5
1898.00317	     515.0
1898.99915	     534.9
1899.98022	     399.6
