# Supplementary material for: A Strategy for O-Glycoproteomics of Enveloped Viruses—the O-Glycoproteome of Herpes Simplex Virus Type 1
Source: PLoS Pathog. 2015 Apr 1;11(4):e1004784. doi: 10.1371/journal.ppat.1004784 (PMC4382219; doi:10.1371/journal.ppat.1004784)
Supplement: S1 Dataset — HSV-1 envelope glycoprotein-derived spectra are provided. (ZIP) [file ppat.1004784.s007.zip › data/SVLLNAPSEAPQIVR_-2_5_69932.txt]

       m/z	          i	matches
 153.10876	    4453.0
 341.85428	    4375.1
 557.70105	    4473.2
 565.77667	    5270.7
 668.40491	   15084.7	z+1 (6) (1+)
 675.36200	    5294.0
 686.75366	    4546.5
 744.24609	    9521.1
 796.44318	   11251.5	z (7) (1+)
 797.44934	   32883.8	z+1 (7) (1+)
 798.45190	    8254.8	z+2 (7) (1+)
1248.61072	   10197.1	z (8) (1+)
1249.61646	   23287.1	z+1 (8) (1+)
1250.61316	   13016.9	z+2 (8) (1+)
1251.62842	    5145.9
1391.64880	    5085.8
1416.68860	   22159.1	z (10) (1+)
1417.69812	   37524.5	z+1 (10) (1+)
1418.69910	   16211.9	z+2 (10) (1+)
1530.71631	    6441.5
1531.73621	   16068.5	z+1 (11) (1+)
1532.74841	   13323.5	z+2 (11) (1+)
1546.73242	    5981.5
1560.88721	    9753.2
1561.86572	    4976.4
1577.90112	   15020.3
1578.89124	   20703.4
1579.90173	   12861.3
1593.88879	    4801.2
1594.90588	    4916.8
1595.88306	    6544.5
1643.81860	   11709.9	z (12) (1+)
1644.82837	   15802.3	z+1 (12) (1+)
1645.83020	    7200.5	z+2 (12) (1+)
1659.81848	    5529.1
1660.81750	    6574.3
1756.93750	    7178.5
1757.91528	    6450.0	z+1 (13) (1+)
1763.98120	   10798.2
1764.96729	   13349.3
1765.96777	    7224.1
1779.96582	   14800.2
1780.96814	   29748.8
1781.97266	   33692.6
1782.98218	   21953.4
1783.96899	    8734.6
1798.97876	   12188.2
1800.00037	   11166.9
1800.92505	   12587.3	c-1 (14) (1+)
1801.92297	   22553.1
1802.94934	   12853.2	c+1 (14) (1+)
1810.94238	    6069.5
1857.00049	    6993.8	z+1 (14) (1+)
1857.98511	    6934.4	z+2 (14) (1+)
1870.02576	    5746.7
1871.01343	    5793.9
1871.93726	    4812.4
1897.99780	   11906.6
1898.98645	    6195.1
