# Supplementary material for: A Strategy for O-Glycoproteomics of Enveloped Viruses—the O-Glycoproteome of Herpes Simplex Virus Type 1
Source: PLoS Pathog. 2015 Apr 1;11(4):e1004784. doi: 10.1371/journal.ppat.1004784 (PMC4382219; doi:10.1371/journal.ppat.1004784)
Supplement: S1 Dataset — HSV-1 envelope glycoprotein-derived spectra are provided. (ZIP) [file ppat.1004784.s007.zip › data/SVLLNAPSEAPQIVR_-2_5_69944.txt]

       m/z	          i	matches
 141.92502	     686.0
 189.76361	     639.7
 238.10913	     648.6
 252.59911	     678.0
 276.57599	     673.6
 366.13898	     988.2
 369.89902	     683.2
 371.25351	    2343.3	z (3) (1+)
 499.30981	    6817.0	z (4) (1+)
 500.31433	     738.1	z+1 (4) (1+)
 544.34412	     945.7	c (5) (1+)
 667.39960	    2900.5	z (6) (1+)
 789.44336	     789.6
 789.96118	    1052.4
 790.44904	     811.0
 796.44421	    2911.2	z (7) (1+)
 797.44470	    2531.6	z+1 (7) (1+)
 847.76031	     802.0
 879.45007	     718.4	z+1 (13) (2+)
 890.98779	    4385.4
 891.48596	    3768.7
 891.99377	    1598.9
 892.49115	     851.1
 898.98395	     922.4
 899.49243	    2259.3
 899.99323	    3190.9
 900.49347	     962.5
1029.75146	     744.2
1115.47290	     721.4
1164.59399	    2608.8	c (8) (1+)
1165.59033	    1488.3	c+1 (8) (1+)
1249.61145	    1166.4	z+1 (8) (1+)
1293.63977	    2253.0	c (9) (1+)
1294.65076	    1209.0	c+1 (9) (1+)
1379.73987	     722.6
1416.70520	     853.4	z (10) (1+)
1417.69714	    1438.7	z+1 (10) (1+)
1461.72424	    3799.5	c (11) (1+)
1462.72913	    4265.7	c+1 (11) (1+)
1463.72852	     991.4
1531.74133	    2598.6	z+1 (11) (1+)
1532.74316	    1714.9	z+2 (11) (1+)
1533.74023	     883.1
1547.79602	     717.1
1589.80627	    1405.5	c (12) (1+)
1590.78833	    1209.4	c+1 (12) (1+)
1644.82092	     872.7	z+1 (12) (1+)
1645.82874	    1005.7	z+2 (12) (1+)
1757.92712	    1136.4	z+1 (13) (1+)
1760.02295	     928.5
1801.93604	    7144.8	c (14) (1+)
1802.94373	    5808.5	c+1 (14) (1+)
1803.94592	    2314.7
