# Supplementary material for: A Strategy for O-Glycoproteomics of Enveloped Viruses—the O-Glycoproteome of Herpes Simplex Virus Type 1
Source: PLoS Pathog. 2015 Apr 1;11(4):e1004784. doi: 10.1371/journal.ppat.1004784 (PMC4382219; doi:10.1371/journal.ppat.1004784)
Supplement: S1 Dataset — HSV-1 envelope glycoprotein-derived spectra are provided. (ZIP) [file ppat.1004784.s007.zip › data/SWPSAPEVSHVRG_-2_18_1309166.txt]

m/z	i	matches
101.71223	89.2
110.57371	90.6
115.04959	20754.2
117.06549	175.3
126.05438	217779.3
127.04604	28112.9
129.10201	189.3
130.06462	9170.1
132.08018	36964.1
138.05429	163311.9
139.05737	8057.4
142.06070	279.7
144.06481	212553.1
145.06882	144.3
156.07657	398.1
157.06094	9210.7
159.09143	922.4
167.08087	26207.6
168.06465	97806.6
169.06821	124.0
172.07123	10077.1
173.03628	447.3
175.11890	8755.7
178.10495	7086.5
185.09163	34969.4
186.07538	579693.0	b (3) (2+)
187.08566	140523.2
188.08813	9790.2
199.08481	88.8
202.08258	123.6
204.08589	570780.1
205.09021	29808.8
217.11830	115.9
229.09718	6617.7
238.11761	142999.4
239.12206	9790.2
240.60609	116.7
243.09975	94.8
246.12267	424790.0
247.12596	42061.9
256.12821	113548.5	b (5) (2+)-H2O, y (7) (3+)-NH3
257.13168	12398.0
258.12335	402.2
259.12308	92.6
270.12283	10946.4
274.12022	419945.7	b (2) (1+)
275.12045	44861.6
285.13498	134.4
286.11758	958.7
286.70490	6485.4
287.12268	173.4
288.13235	9688.8
290.24646	92.6
303.14456	19064.8
304.14844	2064.6
313.12851	807.7
314.13260	155.0
317.21118	159.1
331.13904	7203.7
332.14224	985.6
360.19052	177.1
360.52661	175.1
362.78430	6395.8
366.13797	43525.7
367.14004	7052.3
371.16965	10987.7
379.19870	78384.5	y (11) (3+)
379.53290	62248.5
379.86804	17990.8
411.24481	130.9
412.22296	1226.1
412.72446	491.6
413.22858	145.6
422.21732	106.2
428.19193	255.8
440.73312	145599.5	y (8) (2+)
441.23474	61957.5	y (12) (3+)
441.73386	7689.5
446.89224	33163.4
447.22449	19491.2
447.74191	1209.1
448.24295	692.0
458.19922	10294.8
468.26599	18943.9
470.23270	193.3
476.25195	114327.5	y (9) (2+)
476.75293	61296.5
477.25766	14227.8
482.22105	10883.3
491.25851	328.9
491.75879	265.6
497.21335	190.4
498.27628	748.0
499.28061	181.1
501.24149	7638.7
506.23361	99.2
510.76221	10997.8
511.22733	32186.3	b (5) (1+)-H2O
512.22888	9890.2
515.22131	204.3
519.76709	57106.5	y (10) (2+)
520.27094	29147.2
529.23627	23293.8	b (5) (1+)
530.77850	295.4
531.28296	158.9
535.93079	108.1
536.93188	117.8
537.91864	11460.6
538.26233	9168.6
539.78303	17304.8
540.28497	9933.2
540.78625	2421.5
541.28613	129.3
555.29730	45855.1	y (5) (1+)
556.30023	9046.8
559.28937	43966.7	y (11) (2+)-H2O
559.78998	30012.8	y (11) (2+)-NH3
566.73744	341.5
568.29369	2100323.0	y (11) (2+)
568.79419	1170124.0
569.29669	266419.5
573.32794	137.6
581.28896	11461.7
584.91888	116.5
586.25854	328.4
590.31272	1580.7
590.78324	1461.4
591.32046	2961.0
591.85206	1261.9
592.31907	1198.9
592.83754	14930.0
593.34751	10127.9
597.29982	1117.2
598.34650	129.8
613.29761	202.7
613.79694	264.1
614.29584	156.0
624.30969	284.0
632.82281	1116.2
633.32477	648.7
633.82611	246.2
652.30212	11029.8
653.79639	480.8
654.36530	40118.5	y (6) (1+)
661.33160	31454.4	y (12) (2+)
661.83118	21534.3
662.83557	130.9
664.33459	127.6
669.83081	38484.7
670.33350	41444.1
670.83533	10352.2
682.34259	147.9
682.84253	225.7
693.34662	100.9
695.84839	14106.7
696.34438	15274.6
697.33771	102.0
704.84882	202436.9
705.35004	141545.4
705.85108	45464.2
706.35449	8900.1
711.30847	664.7
726.38757	261.3
727.39026	101.8
758.59290	10118.5
767.85077	509.1
783.40662	23809.3	y (7) (1+)
787.32867	8859.8
820.41357	117.7
823.43921	7493.5
824.44135	3021.4
825.37673	8987.4
832.37109	181.0
832.87830	108.1
851.02240	10630.0
880.45862	457586.5	y (8) (1+)
881.46130	188285.0
882.46497	33396.3
894.47388	1089.0
895.47742	612.2
904.44873	112.4
911.97632	7909.4
925.79755	16365.4
951.49585	76345.0	y (9) (1+)
952.50208	34346.3
953.50287	7822.7
961.45862	7873.1
981.50726	1849.4
982.51062	1020.9
983.51349	135.2
984.41461	7428.8
988.62146	6850.6
1038.52795	111780.5	y (10) (1+)
1039.52600	38921.7
1040.53552	14189.8
1060.54724	300.9
1061.53442	374.1
1062.55054	123.4
1078.56357	24853.8
1079.12311	512.9
1079.56311	14183.2
1080.56531	3312.9
1081.56055	167.3
1118.57068	9711.0
1135.58240	551285.0	y (11) (1+)
1136.58386	287502.0
1137.58777	89877.5
1244.06799	7242.0
1408.68961	93442.9
1409.69360	66875.0
1410.69179	19430.0
