# Supplementary material for: A Strategy for O-Glycoproteomics of Enveloped Viruses—the O-Glycoproteome of Herpes Simplex Virus Type 1
Source: PLoS Pathog. 2015 Apr 1;11(4):e1004784. doi: 10.1371/journal.ppat.1004784 (PMC4382219; doi:10.1371/journal.ppat.1004784)
Supplement: S1 Dataset — HSV-1 envelope glycoprotein-derived spectra are provided. (ZIP) [file ppat.1004784.s007.zip › data/SWPSAPEVSHVRG_-2_18_1315594.txt]

m/z	i	matches
110.58258	303.3
110.64957	274.2
115.04943	380.5
126.05453	7913.7
127.03869	578.8
132.08034	1574.1
138.05447	6547.4
139.05785	439.0
139.17984	254.8
144.06503	7877.0
145.04906	480.2
145.06908	299.1
157.09631	454.7
167.08102	1505.4
168.06502	3920.4
168.13159	806.3
175.11813	794.8
185.09164	1953.6
186.07547	31432.6	b (3) (2+)
187.08583	6311.0
188.08896	485.7
204.08585	32542.1
205.08887	1665.2
219.12683	856.3
227.10135	258.1
229.09653	663.2
238.11789	6928.0
246.12283	23496.7
247.12616	2676.0
256.10632	335.0
256.12836	5934.7	b (5) (2+)-H2O, y (7) (3+)-NH3
257.13251	758.8
274.11761	21069.5	b (2) (1+)
274.18634	953.0
275.12140	2459.9
288.13202	332.0
293.41983	266.1
298.11841	413.0
313.97714	269.5
316.12823	319.3
318.19525	2291.0
320.65448	319.5
359.72168	502.1
366.13824	2915.2
367.14395	385.4
371.17010	506.6
379.19907	5493.8	y (11) (3+)
379.53329	3042.3
379.86743	1136.8
403.28284	268.7
431.27811	1986.9
432.28149	496.3
434.70749	972.3
435.20828	474.6
440.73297	8113.9	y (8) (2+)
441.23434	3749.5	y (12) (3+)
441.73859	365.9
446.89056	1820.9
447.22446	1355.0
447.56125	415.2
451.83066	273.1
468.26630	912.7
473.24387	418.9
476.25198	6832.1	y (9) (2+)
476.75385	3198.4
477.25348	602.1
482.22354	570.8
483.23575	455.5
484.23993	489.6
493.21933	647.5
501.24319	603.6
511.22784	2079.3	b (5) (1+)-H2O
519.76727	2642.1	y (10) (2+)
520.26813	1408.9
520.77222	356.5
524.75836	1061.3
525.26965	454.1
525.76245	361.7
526.81067	326.8
529.23773	1567.8	b (5) (1+)
529.35651	419.3
534.44989	313.3
537.24011	1364.8
538.24622	366.3
544.36102	1032.3
545.36267	485.8
555.29755	2434.8	y (5) (1+)
556.29767	681.8
559.28815	2704.1	y (11) (2+)-H2O
559.78955	2327.2	y (11) (2+)-NH3
560.28558	708.6
568.01898	375.2
568.05933	455.9
568.07758	367.6
568.12054	576.7
568.13745	400.0
568.16083	696.9
568.18005	618.9
568.20142	766.6
568.22131	710.0
568.29425	111617.0	y (11) (2+)
568.36633	795.9
568.38239	579.1
568.48822	426.1
568.50665	355.5
568.52924	500.6
568.54816	372.6
568.57050	364.3
568.58813	493.6
568.62640	382.6
568.68115	403.0
568.70441	405.6
568.79535	65138.2
569.29620	16859.9
569.79956	1886.0
570.35504	785.5
571.62000	308.5
572.30493	400.7
575.33551	926.8
581.29016	623.0
590.33826	902.0
590.61896	348.4
590.75232	314.1
590.79803	358.9
590.83698	689.7
591.19531	881.6
591.24908	329.3
591.27740	585.3
591.33185	3057.0
591.66730	4134.0
591.83136	367.0
591.86505	411.2
592.00568	1835.0
592.24756	969.2
592.33270	490.0
592.37463	800.9
592.59210	341.9
592.66339	435.1
592.80182	342.1
592.88135	2512.8
592.98566	779.6
593.32458	534.3
593.38690	592.5
593.43481	611.1
621.38348	390.9
636.30890	1757.3
637.31036	448.1
654.36523	1594.0	y (6) (1+)
655.36536	341.4
661.33344	1859.6	y (12) (2+)
661.83350	1228.5
662.33533	526.7
669.83295	3444.2
670.33563	2005.7
670.83228	878.9
695.84070	479.3
696.34143	453.6
704.84869	10958.1
705.34863	7890.9
705.85101	3123.9
718.43274	680.9
725.85217	356.7
749.39368	1830.5
750.39630	997.4
763.47296	375.1
783.40735	877.5
789.41571	297.8
822.43170	377.3
823.43341	324.9
851.89380	456.1
862.39172	385.0
862.47516	611.2
880.45844	24989.5	y (8) (1+)
881.46155	10613.1
882.46399	2499.5
951.49457	3442.7	y (9) (1+)
952.49725	1762.6
953.50128	391.3
1038.52649	5156.2	y (10) (1+)
1039.53113	2492.4
1040.53491	678.2
1048.53284	492.4
1078.54834	366.9
1090.58728	369.1
1091.58826	421.3
1118.55969	537.8
1119.55994	334.6
1135.58105	29712.5	y (11) (1+)
1136.58301	17734.0
1137.58496	5347.1
1138.57739	527.0
1344.97620	291.6
1408.68970	4351.5
1409.69202	3591.5
1410.69849	1255.8
