# Supplementary material for: A Strategy for O-Glycoproteomics of Enveloped Viruses—the O-Glycoproteome of Herpes Simplex Virus Type 1
Source: PLoS Pathog. 2015 Apr 1;11(4):e1004784. doi: 10.1371/journal.ppat.1004784 (PMC4382219; doi:10.1371/journal.ppat.1004784)
Supplement: S1 Dataset — HSV-1 envelope glycoprotein-derived spectra are provided. (ZIP) [file ppat.1004784.s007.zip › data/SWPSAPEVSHVR_-2_16_740077.txt]

m/z	i	matches
106.68532	78.0
110.07090	139.8
110.59121	17021.1
114.35059	84.8
115.04961	90095.3
118.15243	107.1
126.05452	1128841.0
127.04521	143397.8
128.07018	136.7
129.10216	182.3
130.06534	28765.5
132.08034	214472.9	y (3) (3+)-NH3
138.05438	952595.3
139.05818	49502.3
144.06499	1156355.0
145.06348	75773.8
147.11227	490.0
148.05914	112.1
157.09678	56538.9
159.09100	52586.3
167.08136	108625.6
168.06492	390916.3
169.06862	17902.6
170.05946	84.9
173.85904	80.4
175.11835	69297.1
185.09181	228537.7
186.07555	2877701.0	b (3) (2+)
187.08597	754307.7
188.08923	64713.4
198.12308	314.9
199.10712	1822.0
199.69379	17740.2
200.11060	131.7
204.08601	2758987.0
205.08980	116904.4
210.12331	28703.6
213.09214	947.0
216.13364	4603.3
217.13704	428.0
227.10344	25044.6
229.09621	55220.9
231.09637	273.6
235.09151	130.8
238.11795	695370.4
239.12132	51014.1
246.12308	2416839.0
247.12680	247716.2
249.64311	24087.2
250.11806	111.5
256.12731	756786.9	b (5) (2+)-H2O, b (2) (1+)-H2O
257.13214	61480.0
260.19687	97.4
267.10809	103.7
274.11876	2076996.0	b (2) (1+)
275.12131	213775.7
284.15927	205.1
288.13351	28172.1
298.11863	18318.2
302.17059	204.3
305.12698	334.8
312.15475	1129.8
313.16040	138.6
316.12915	28658.8
323.13672	109.1
329.21716	309.7
330.16568	175.5
337.43945	79.7
343.15854	19637.3
354.70422	609.8
355.20795	200.4
355.70737	92.7
359.26477	216.8
360.19254	486097.3	y (10) (3+)
360.52682	211256.1
360.86014	40246.0
366.13861	196138.7
367.14389	21959.6
371.17120	41007.0
375.16708	161.7
380.19205	192.1
384.07382	17793.6
397.24313	125.7
404.23871	442.1
404.73923	156.6
408.21011	131.4
411.24266	41004.2
412.22308	539700.8	y (7) (2+)
412.72421	228022.2
413.22545	27880.9
425.23636	399.0
427.88313	150680.2
428.21848	120363.0
440.19104	38275.7
442.30157	178.8
446.23669	100.9
447.74207	597645.6	y (8) (2+)
448.24286	236889.5
448.74628	151.4
454.76248	648.2
455.26358	404.5
455.76212	114.7
458.19991	29735.6
467.22244	599.8
468.22348	147.2
475.22031	100.2
482.24158	70235.1
483.22607	28953.3
491.25760	168960.4	y (9) (2+)
491.75909	102587.0
493.21524	38026.7
494.28067	164.5
496.24875	60397.7
496.75043	49692.0
498.27606	214197.8	y (4) (1+)
499.27888	39346.9
501.24406	65381.8
501.77264	298.6
502.24915	19715.9
510.27679	630.2
510.77832	231.3
511.22798	144676.2	b (5) (1+)-H2O
512.22681	38200.9
514.96094	119.6
518.91827	70700.7
519.26101	59071.0
519.62783	43127.7
520.28528	3212.1
522.30420	137.9
527.67780	99.0
529.23737	83397.3
530.23798	32040.5
530.77789	218342.9	y (10) (2+)-H2O
531.27947	99819.9	y (10) (2+)-NH3
531.78866	32695.2
532.27509	26674.8
535.78210	119.1
537.92195	18829.4
538.34314	121.5
539.78139	9179596.0	y (10) (2+)
540.27420	4959539.0
540.78600	1046264.0
541.28796	54455.1
543.76978	751.5
544.27203	376.5
544.76959	225.6
551.84509	304.3
552.34711	400.7
553.30569	19123.2
553.67145	226.3
554.00671	109.9
562.29218	105.7
563.78009	283.4
564.29003	293.3
564.78298	218.8
568.26941	124.0
570.91372	226.4
571.32829	6494.9
571.78424	576.6
572.31094	2474.7
572.79462	1538.7
573.30475	1737.0
573.83494	576.9
574.20646	905.9
581.29033	30656.0
596.26410	1594.4
597.34316	169402.4	y (5) (1+)
598.34997	42819.1
624.30585	38100.3
624.81059	27533.3
632.82220	126269.4	y (11) (2+)
633.32435	91126.5
633.82861	25626.8
641.32221	304476.0
641.82428	139462.3
642.32331	57276.4
667.83394	37687.0
673.32245	106.1
676.33904	398197.9
676.84009	335875.3
677.34228	107402.8
681.36053	108.4
682.35999	118.9
691.33844	129.7
708.40106	1637.7
709.34894	3416.1
710.35028	1281.0
711.35675	159.9
726.38557	106213.0	y (6) (1+)
732.68115	280.9
733.35242	153.3
762.44171	287.9
767.42700	347.5
768.42883	168.6
794.43683	198.2
797.39667	92.0
804.42523	91.8
806.41705	31001.0
807.46863	295.1
808.47150	111.1
815.40369	130.4
822.43243	2828.3
823.43884	2269445.0	y (7) (1+)
824.44182	812150.1
825.44615	145130.6
839.46167	459.5
840.46210	206.9
868.48004	110.9
891.45441	517.1
892.45544	269.8
894.47539	386977.8	y (8) (1+)
895.47821	159095.4
896.47560	28027.9
904.45195	36569.9
909.46277	89.7
925.44232	147.9
930.99744	49334.3
958.42920	118.0
962.02380	20549.3
981.50768	571050.5	y (9) (1+)
982.51626	295616.8
983.51132	64764.0
991.49151	59173.8
1024.74109	33001.6
1060.55540	27576.3
1061.54174	37994.6
1078.56139	2997038.0	y (10) (1+)
1079.56299	1544869.0
1080.56604	411829.6
1177.57581	19745.7
1223.52209	99.8
1253.35425	85.5
1281.63493	40694.3
1282.64575	29359.8
1351.67125	529457.4
1352.67407	417774.6
1353.67845	142272.0
