# Supplementary material for: A Strategy for O-Glycoproteomics of Enveloped Viruses—the O-Glycoproteome of Herpes Simplex Virus Type 1
Source: PLoS Pathog. 2015 Apr 1;11(4):e1004784. doi: 10.1371/journal.ppat.1004784 (PMC4382219; doi:10.1371/journal.ppat.1004784)
Supplement: S1 Dataset — HSV-1 envelope glycoprotein-derived spectra are provided. (ZIP) [file ppat.1004784.s007.zip › data/SWPSAPEVSHVR_-2_16_750403.txt]

       m/z	          i	matches
 110.60067	     257.3
 115.05009	     404.0
 126.05470	    5697.4
 127.03879	     525.1
 129.10188	     327.0
 132.08055	    1318.4	y (3) (3+)-NH3
 138.05457	    6476.5
 139.05780	     357.1
 144.06520	    8120.0
 147.11278	     712.1
 157.09686	     605.3
 159.09099	     451.8
 167.08138	    1183.9
 168.06523	    4404.2
 168.13203	     661.5
 173.12808	    1842.8
 175.11836	     933.5
 185.09181	    2489.4
 186.07570	   29094.0	b (3) (2+)
 187.08601	    6823.5
 188.08920	     612.8
 204.08609	   31448.5
 205.08960	    1917.1
 229.09613	     491.0
 238.11797	    7375.9
 239.12148	     715.8
 246.12314	   25245.5
 246.13556	     332.1
 246.18114	    1328.6
 247.12682	    2441.0
 249.64351	     300.7
 253.09152	     452.1
 256.10788	     546.4
 256.12869	    7297.4	b (5) (2+)-H2O
 257.13354	     498.6
 274.11801	   23384.6	b (2) (1+)
 274.18692	     322.6
 275.12137	    2637.4
 298.11826	     440.9
 299.17520	     397.5
 320.17163	     504.8
 338.18158	    2224.4
 339.18402	     314.7
 343.15900	     317.5
 345.25104	     307.2
 359.72342	     709.3
 360.19183	    4241.5	y (10) (3+)
 360.52704	    1681.2
 360.86029	     526.4
 366.13879	    2951.7
 367.14249	     340.8
 371.17297	     555.2
 399.18170	     828.7
 406.19891	    1456.9
 406.70074	     290.0
 411.24521	     805.6
 412.22330	    6351.3	y (7) (2+)
 412.72559	    2723.8
 413.22647	     499.1
 422.18115	     296.1
 427.88388	    2372.5
 428.21912	     785.7
 428.55310	     412.1
 447.74161	    6643.1	y (8) (2+)
 448.24225	    2794.8
 448.74030	     669.8
 453.20718	     927.2
 471.24561	   16906.5
 471.74725	    7107.8
 472.24783	    2866.2
 472.74738	     683.4
 482.22571	     794.6
 483.23001	     301.2
 487.24146	     366.2
 490.24606	     278.2
 491.25659	    2035.5	y (9) (2+)
 491.75958	    1348.8
 492.26263	     356.3
 493.21762	     462.2
 496.24484	     311.6
 496.75461	     450.5
 498.27591	    2269.3	y (4) (1+)
 499.25256	     428.3
 499.27881	     542.9
 501.24384	     422.6
 504.89551	     280.6
 505.27835	     492.9
 511.22821	    1755.5	b (5) (1+)-H2O
 512.22668	     357.8
 524.23993	     519.1
 527.78882	     961.4
 528.29083	     798.9
 529.23865	    1328.2	b (5) (1+)
 530.24286	     271.3
 530.77856	    3454.7	y (10) (2+)-H2O
 531.28027	    1110.3	y (10) (2+)-NH3
 531.78259	     378.4
 539.51245	     324.6
 539.58771	     491.1
 539.61200	     310.0
 539.62653	     484.9
 539.64685	     437.1
 539.66754	     449.2
 539.68390	     583.4
 539.70282	     605.3
 539.72125	     406.8
 539.78442	  101414.0	y (10) (2+)
 539.85400	     548.7
 539.88751	     523.7
 539.92145	     474.5
 539.95911	     378.1
 539.99939	     380.5
 540.11285	     326.3
 540.12634	     282.3
 540.16949	     376.8
 540.18536	     423.0
 540.28485	   53918.9
 540.53564	     306.2
 540.78577	   12219.6
 541.28674	     913.7
 541.96393	     269.6
 544.77844	     586.3
 571.30334	   17679.1
 571.80420	   10636.5
 572.30481	    4132.2
 572.37714	     602.1
 572.80347	    1624.1
 573.18524	     613.7
 573.27185	     261.2
 573.33667	     593.5
 573.63983	     470.7
 574.23077	     449.0
 574.27087	     287.6
 581.29559	     429.6
 597.34540	    1737.1	y (5) (1+)
 598.35095	     420.1
 618.36597	     428.2
 624.30878	     396.6
 624.39282	     358.3
 624.81158	     275.2
 632.82281	    1279.3	y (11) (2+)
 633.32434	    1223.0
 633.82538	     357.1
 637.32690	     728.5
 641.32227	    3092.3
 641.66229	     265.6
 641.82471	    1328.6
 642.32819	     777.3
 667.33453	     521.3
 676.33783	    4341.2
 676.83893	    3157.7
 677.34155	    1015.5
 689.39557	    1529.9
 690.39990	     400.1
 696.31244	     529.1
 718.43781	    1099.0
 719.43872	     356.2
 720.75195	     313.0
 726.38727	     839.7
 760.41125	     272.3
 795.37598	     292.9
 797.35754	    1206.4
 798.35889	     557.8
 804.42493	    5396.4
 804.92804	     470.2
 805.42780	    2350.4	y (7) (1+)-H2O
 806.42651	     742.5
 823.43829	   26493.6	y (7) (1+)
 824.44171	   10773.9
 825.44507	    1481.9
 894.47559	    4473.4	y (8) (1+)
 895.47906	    2329.6
 896.42535	    1384.2
 897.42737	     551.0
 904.44342	     338.8
 941.48499	    1994.8
 942.48535	     956.0
 981.50562	    6475.8	y (9) (1+)
 982.50867	    3055.5
 983.51190	     495.2
 991.49200	     493.0
 992.49280	     436.6
 995.49902	     660.3
 996.49353	     288.8
1060.54651	     509.6
1061.54517	     641.1
1078.55994	   32207.1	y (10) (1+)
1079.56226	   17069.6
1080.56519	    4726.9
1081.56445	     314.3
1281.63892	     616.1
1351.67004	    6881.4
1352.67346	    4624.2
1353.67236	    1657.9
