# Supplementary material for: A Strategy for O-Glycoproteomics of Enveloped Viruses—the O-Glycoproteome of Herpes Simplex Virus Type 1
Source: PLoS Pathog. 2015 Apr 1;11(4):e1004784. doi: 10.1371/journal.ppat.1004784 (PMC4382219; doi:10.1371/journal.ppat.1004784)
Supplement: S1 Dataset — HSV-1 envelope glycoprotein-derived spectra are provided. (ZIP) [file ppat.1004784.s007.zip › data/SWPSAPEVSHVR_-2_16_750480.txt]

       m/z	          i	matches
 115.05025	  408776.0
 126.05491	 5018370.0
 127.03899	  428897.0
 130.06418	  177888.0
 132.08069	 1065410.0	y (3) (3+)-NH3
 138.05482	 4782030.0
 139.05815	  354317.0
 144.06546	 5274530.0
 145.06911	  188395.0
 157.06096	  137951.0
 157.09732	  495204.0
 159.09212	  147871.0
 167.08145	  746870.0
 168.06552	 2531800.0
 169.06920	  218118.0
 175.11887	  406645.0
 185.09233	 1321860.0
 186.07607	17424800.0	b (3) (2+)
 187.08640	 4376090.0
 188.09003	  361219.0
 204.08650	17162900.0
 205.09019	  971613.0
 210.12381	  272580.0
 229.09712	  270533.0
 238.11873	 4363290.0
 239.12114	  275132.0
 246.12369	14439500.0
 247.12712	 1319560.0
 249.64244	  153533.0
 256.10971	  160370.0
 256.12939	 4253790.0	b (5) (2+)-H2O
 257.13351	  327014.0
 274.11850	13151700.0	b (2) (1+)
 274.18774	  308535.0
 275.12173	 1527480.0
 276.12543	  144252.0
 288.13318	  208534.0
 298.12000	  130633.0
 313.17715	  131548.0
 325.14795	  131347.0
 343.16537	  190607.0
 360.19269	 2414020.0	y (10) (3+)
 360.52673	 1328610.0
 360.86267	  283666.0
 366.13940	 1526820.0
 367.14160	  162512.0
 371.17114	  399356.0
 387.41245	  131647.0
 411.24609	  508286.0
 412.22412	 3669450.0	y (7) (2+)
 412.25958	  133083.0
 412.72614	 1372680.0
 413.18176	  157854.0
 413.22964	  265345.0
 427.88657	  906138.0
 428.22079	  703749.0
 428.55603	  174806.0
 440.18869	  151347.0
 447.74332	 3905540.0	y (8) (2+)
 448.24451	 1683680.0
 448.74548	  300363.0
 458.20648	  143469.0
 482.22540	  320701.0
 482.24908	  290891.0
 483.23376	  211298.0
 491.25833	 1065000.0	y (9) (2+)
 491.75980	  459300.0
 496.24918	  327660.0
 496.75357	  200485.0
 498.27655	 1578210.0	y (4) (1+)
 499.28101	  374088.0
 501.24442	  332682.0
 511.22766	  891776.0	b (5) (1+)-H2O
 512.22968	  322384.0
 518.92694	  286980.0
 519.24286	  232105.0
 519.58356	  224075.0
 529.23798	  603513.0	b (5) (1+)
 530.78040	 1635110.0	y (10) (2+)-H2O
 531.28137	  884928.0	y (10) (2+)-NH3
 539.53485	  149502.0
 539.55267	  180530.0
 539.59363	  156824.0
 539.61121	  186556.0
 539.62915	  235610.0
 539.64728	  290520.0
 539.66827	  251340.0
 539.70355	  347655.0
 539.72089	  319883.0
 539.78564	57124200.0	y (10) (2+)
 539.86035	  282239.0
 539.88806	  334001.0
 539.92194	  231289.0
 539.94507	  267274.0
 539.98090	  231137.0
 540.01788	  199700.0
 540.03540	  155583.0
 540.05670	  156501.0
 540.07104	  147500.0
 540.09485	  214936.0
 540.17072	  173718.0
 540.18738	  274208.0
 540.28632	29433200.0
 540.78711	 6771290.0
 541.29224	  227447.0
 581.28973	  278504.0
 597.34503	  941441.0	y (5) (1+)
 598.35168	  253886.0
 602.81317	  195451.0
 632.82440	  745824.0	y (11) (2+)
 633.32587	  480944.0
 633.83099	  145763.0
 641.32416	 1512210.0
 641.82532	  875717.0
 642.32361	  331463.0
 658.82556	  143651.0
 667.33264	  275779.0
 667.83099	  196641.0
 668.32788	  225124.0
 676.34094	 2461250.0
 676.84155	 2161970.0
 677.34583	  587788.0
 726.38867	  570685.0
 727.38745	  163191.0
 823.44067	15194100.0	y (7) (1+)
 824.44324	 5636540.0
 825.44574	 1080780.0
 894.47693	 2446280.0	y (8) (1+)
 895.47992	 1252600.0
 896.48590	  291747.0
 904.45276	  212062.0
 981.50861	 3537230.0	y (9) (1+)
 982.51123	 1745470.0
 983.51471	  444757.0
 991.48914	  408012.0
1060.56201	  191046.0
1060.89380	  151938.0
1061.53931	  247199.0
1078.56360	18741500.0	y (10) (1+)
1079.56494	 9789770.0
1080.56836	 2205610.0
1081.54773	  168783.0
1281.64392	  315421.0
1282.64478	  178208.0
1351.67419	 3623030.0
1352.67737	 2788520.0
1353.67883	  948818.0
1363.18652	  144918.0
1670.44788	  140904.0
