# Supplementary material for: A Strategy for O-Glycoproteomics of Enveloped Viruses—the O-Glycoproteome of Herpes Simplex Virus Type 1
Source: PLoS Pathog. 2015 Apr 1;11(4):e1004784. doi: 10.1371/journal.ppat.1004784 (PMC4382219; doi:10.1371/journal.ppat.1004784)
Supplement: S1 Dataset — HSV-1 envelope glycoprotein-derived spectra are provided. (ZIP) [file ppat.1004784.s007.zip › data/SWPSAPEVSHVR_-2_16_750482.txt]

       m/z	          i	matches
 101.03460	   34115.6
 126.05488	 1908030.0
 127.03886	   62573.2
 127.05859	   65641.9
 132.08020	   35916.1
 138.05487	 1185410.0
 139.05785	   64097.7
 144.06540	 1352650.0
 145.06830	   66785.9
 157.09709	   53457.3
 167.08092	   49532.6
 168.06546	  950551.0
 169.06886	   57149.4
 175.11893	   76925.1
 185.09268	  150266.0
 186.07605	 8119400.0	b (3) (2+)
 187.07974	  405099.0
 204.06290	   63216.6
 204.06718	   74233.9
 204.08652	11298700.0
 204.11160	   47808.1
 204.11551	   62995.7
 205.09019	  660748.0
 238.11871	  546505.0
 239.12250	   50583.5
 246.12372	 1434400.0
 247.12735	  142370.0
 256.12921	  483691.0	b (5) (2+)-H2O
 274.11847	 1714350.0	b (2) (1+)
 274.18747	   45725.5
 275.12271	  204642.0
 298.12033	   46238.2
 316.12610	   43922.5
 366.13953	 4358580.0
 367.14285	  440156.0
 371.17160	   49104.5
 400.14783	   45116.8
 411.24515	   73010.2
 412.22464	  259276.0	y (7) (2+)
 412.72568	   74864.5
 447.74237	  380337.0	y (8) (2+)
 448.24637	  117158.0
 458.20325	   78712.9
 491.25931	  140411.0
 491.76178	   41875.8
 493.21774	   49304.2
 498.27737	  165798.0
 501.24298	   75176.2
 511.22940	  295611.0	b (5) (1+)-H2O
 512.23358	   72737.7
 514.58722	   37434.7
 519.24115	   76966.3
 519.91858	   44312.0
 529.23938	  214995.0	b (5) (1+)
 530.77753	  175068.0	y (10) (2+)-H2O
 531.28235	  112193.0
 531.78406	   54721.6
 539.60889	   41836.3
 539.62988	   39392.6
 539.64789	   43590.1
 539.68378	   71425.4
 539.70715	   51918.5
 539.78522	11633100.0	y (10) (2+)
 539.85144	   39437.9
 539.86743	   64789.2
 539.90497	   67710.6
 539.94080	   48320.6
 540.22156	   45730.8
 540.28644	 5760320.0
 540.78717	 1112700.0
 597.34564	  239353.0	y (5) (1+)
 598.35303	   45438.4
 632.82574	  218232.0	y (11) (2+)
 633.32556	  165881.0
 641.32446	  927973.0
 641.82654	  657521.0
 642.32745	  155026.0
 667.33838	   71650.4
 667.83527	   71753.5
 676.34064	 1918620.0	[M+2H] (2+)
 676.84229	 1225870.0
 677.34357	  378500.0
 697.34174	   56034.4
 722.34827	  110159.0
 722.85785	   44454.9
 726.38721	   38601.3
 730.36292	   59978.6
 739.35388	   49811.0
 777.87988	   63108.4
 778.37915	   69227.0
 806.41504	   44332.8
 823.44092	 2369550.0	y (7) (1+)
 824.44360	  961407.0
 825.44556	  119786.0
 854.39642	   60658.3
 894.47815	  348365.0	y (8) (1+)
 895.48120	  196858.0
 896.48480	   44428.2
 953.38184	   40375.3
 981.51001	  503650.0	y (9) (1+)
 982.51208	  207623.0
 983.51196	   46687.1
 989.70605	   38805.5
 991.48956	   47743.5
1061.53625	   57224.7
1078.56348	 4097360.0	y (10) (1+)
1079.56543	 2078590.0
1080.56958	  504722.0
1154.15637	   38978.5
1177.57178	   53888.3
1248.10229	   40356.3
1281.64331	  696618.0
1282.64526	  437789.0
1283.65454	   70671.3
1333.66711	  106656.0
1334.64526	  230016.0
1335.64832	  205998.0
1351.67444	17146500.0
1351.85046	   57087.8
1351.93945	  159869.0
1352.00159	  121899.0
1352.08313	  127118.0
1352.15833	  125117.0
1352.23730	  126588.0
1352.31458	  107868.0
1352.45044	   96356.2
1352.67725	12251800.0
1353.09729	   82961.4
1353.17285	   76026.3
1353.24731	   66642.8
1353.32129	   58581.5
1353.39014	   47733.0
1353.67834	 4040330.0
1354.68542	   67917.2
1393.68115	  184292.0
1394.69336	  176567.0
1395.69189	   57427.2
1443.69568	  263536.0
1444.69409	  154850.0
1445.71790	   56276.0
1477.71069	   62290.2
1478.71643	   68626.6
1513.72815	  166500.0
1514.73254	   73409.0
1554.76160	   49355.5
1555.71045	   44609.1
