# Supplementary material for: A Strategy for O-Glycoproteomics of Enveloped Viruses—the O-Glycoproteome of Herpes Simplex Virus Type 1
Source: PLoS Pathog. 2015 Apr 1;11(4):e1004784. doi: 10.1371/journal.ppat.1004784 (PMC4382219; doi:10.1371/journal.ppat.1004784)
Supplement: S1 Dataset — HSV-1 envelope glycoprotein-derived spectra are provided. (ZIP) [file ppat.1004784.s007.zip › data/SWPSAPEVSHVR_-2_16_750665.txt]

       m/z	          i	matches
 115.04974	    3620.2
 115.66235	     971.5
 126.05443	   37956.5
 127.04454	    5095.5
 132.08023	    6008.9	y (3) (3+)-NH3
 138.05428	   34997.3
 139.05785	    1757.9
 144.06488	   40551.9
 145.06017	    3452.6
 157.09661	    2618.1
 162.38371	      95.4
 167.08100	    4877.6
 168.06476	   17967.8
 169.06911	     108.7
 172.76671	    1128.0
 175.11886	    2973.5
 185.09126	    7640.3
 186.07540	  111963.1	b (3) (2+)
 187.08581	   21538.5
 188.08905	    2055.5
 204.08585	  108536.6
 205.08985	    6129.7
 210.12404	     120.2
 227.08269	     133.8
 229.09703	    1028.4
 237.05812	      99.5
 238.11782	   23866.6
 239.12181	     214.2
 246.12283	   85501.9
 247.12642	    9925.8
 255.07591	    1683.6
 256.12694	   26806.0	b (5) (2+)-H2O, b (2) (1+)-H2O
 257.13123	    2557.8
 272.10254	     522.9
 274.11953	   64439.8	b (2) (1+)
 275.12143	    8703.4
 324.97400	     109.2
 343.16086	    1262.6
 349.67429	    1032.7
 360.19215	   14803.2	y (10) (3+)
 360.52637	    7515.5
 360.78763	    2479.7
 366.13846	    8024.3
 371.16982	    2948.4
 395.42194	    1047.0
 411.24627	    2631.3
 412.22273	   21614.4	y (7) (2+)
 412.72394	    7944.4
 413.22447	    1594.3
 427.88492	    6886.0
 428.21873	    5344.1
 428.55123	    2092.4
 441.30875	    1144.4
 447.74155	   24567.6	y (8) (2+)
 448.24312	   11247.7
 448.74622	    2327.9
 467.23212	     108.4
 482.25452	    1494.5
 483.23053	     116.5
 487.24362	     108.0
 491.25624	    7147.5	y (9) (2+)
 491.75646	    2326.7
 492.25912	     125.7
 493.21549	    1492.8
 496.25092	     147.2
 496.74982	     130.7
 498.27521	    9078.0	y (4) (1+)
 499.27683	    1861.4
 501.24139	    2265.0
 511.22737	    8119.4	b (5) (1+)-H2O
 512.23260	    2100.8
 529.23808	    9438.0	b (5) (1+)
 530.24268	    1456.4
 530.77746	   10113.9	y (10) (2+)-H2O
 531.27910	    4628.5	y (10) (2+)-NH3
 531.78125	     105.4
 537.62579	     142.0
 537.96552	     236.7
 538.55090	    1130.6
 539.78323	  362857.9	y (10) (2+)
 540.28457	  182236.4
 540.78567	   51969.6
 541.28780	    4039.0
 546.30170	     115.2
 555.36047	     107.0
 565.97961	     111.5
 571.30994	     861.1
 572.26616	     944.6
 572.80194	     154.2
 573.29987	     292.5
 573.77925	     362.9
 574.26337	     301.0
 581.28951	    2665.7
 597.34294	    7306.9	y (5) (1+)
 598.34155	    1081.3
 624.31287	    1250.8
 624.81116	    1185.4
 632.82116	    8557.6	y (11) (2+)
 633.32285	    4029.0
 633.82800	    1116.5
 641.32128	   12131.8
 641.82309	    7075.0
 642.32498	    2420.8
 667.83459	    1806.8
 676.33856	   20733.1
 676.83925	   14929.1
 677.33970	    6204.7
 679.15369	    1126.8
 705.51324	    1170.4
 712.70514	     107.8
 726.38402	    2598.6
 730.34662	    1084.2
 763.41779	     118.8
 775.45544	    1913.3
 808.06653	    1567.5
 815.58282	    1897.7
 822.70563	    1890.9
 823.43797	   95483.2	y (7) (1+)
 824.44025	   36117.7
 825.44237	    6442.3
 854.47272	    2363.4
 894.47614	   14004.2	y (8) (1+)
 895.47821	    6770.0
 896.47394	     131.2
 904.45056	    1313.0
 922.55725	    1663.6
 949.74847	    2723.0
 950.23590	    3268.4
 981.50659	   25082.0	y (9) (1+)
 982.50763	   12385.8
 983.51005	    2278.6
 991.50238	     165.9
 997.40063	    3399.1
1017.03174	    1264.7
1060.55542	     108.6
1078.56000	  111488.4	y (10) (1+)
1079.56234	   63172.3
1080.56600	   16357.0
1081.56897	    1158.4
1099.80688	    1098.2
1281.63898	    3924.2
1282.65168	    1360.0
1308.94849	     116.1
1351.66855	   28663.6
1352.67117	   20717.3
1353.66765	    6275.6
1354.69006	    1461.6
