# Supplementary material for: A Strategy for O-Glycoproteomics of Enveloped Viruses—the O-Glycoproteome of Herpes Simplex Virus Type 1
Source: PLoS Pathog. 2015 Apr 1;11(4):e1004784. doi: 10.1371/journal.ppat.1004784 (PMC4382219; doi:10.1371/journal.ppat.1004784)
Supplement: S1 Dataset — HSV-1 envelope glycoprotein-derived spectra are provided. (ZIP) [file ppat.1004784.s007.zip › data/SWPSAPEVSHVR_-2_16_753289.txt]

       m/z	          i	matches
 126.05447	   10900.9
 127.03844	     496.3
 127.05800	     382.3
 132.08049	     423.4
 138.05435	    8786.3
 144.06502	    9406.1
 145.06854	     462.9
 167.08157	     362.6
 168.06499	    9905.2
 169.06871	     427.0
 172.77220	     382.3
 175.11853	     630.5
 185.09129	    1289.0
 186.07545	   74467.9	b (3) (2+)
 187.07896	    4739.0
 204.05338	     458.6
 204.06732	     456.6
 204.07059	     610.2
 204.08580	  102299.0
 204.10641	     502.2
 204.11046	     567.3
 205.08928	    5086.6
 238.11771	    3859.7
 246.12263	   12473.1
 247.12668	    1489.8
 256.12854	    4039.3	b (5) (2+)-H2O
 257.13318	     426.7
 274.08743	     355.8
 274.11752	   13851.1	b (2) (1+)
 274.18546	     813.4
 275.12079	    1657.0
 290.98560	     350.6
 298.15433	     665.5
 366.13812	   33018.9
 367.14160	    3689.4
 371.17072	    1208.2
 411.24628	     606.1
 412.22229	    2355.5	y (7) (2+)
 412.72385	     795.7
 436.16913	     356.7
 447.73950	    3009.4	y (8) (2+)
 448.24371	    1427.8
 458.20267	     667.2
 482.22556	     372.3
 483.23053	     535.2
 491.25592	     515.3
 493.21793	     639.6
 496.25146	     398.4
 498.27585	    2356.8	y (4) (1+)
 499.27924	     655.7
 501.24167	     623.5
 511.22681	    2649.2	b (5) (1+)-H2O
 512.22906	     544.1
 529.23737	    3510.1	b (5) (1+)
 530.23969	    1095.6
 530.77789	    2399.2	y (10) (2+)-H2O
 531.27917	    1573.0	y (10) (2+)-NH3
 539.60596	     355.6
 539.62640	     438.3
 539.66382	     518.1
 539.69849	     569.8
 539.78333	  102797.0	y (10) (2+)
 539.84979	     396.1
 539.86401	     464.1
 539.88141	     472.0
 539.90247	     547.3
 539.92175	     485.6
 539.95972	     419.3
 540.28436	   50784.4
 540.78540	   11380.3
 594.74866	     375.1
 597.34357	    1748.0	y (5) (1+)
 632.82220	    1501.5
 633.32214	    1194.5
 641.32166	    9105.3
 641.82294	    4752.2
 642.32520	    1027.9
 667.33270	     902.0
 667.83856	     727.3
 668.13684	    1143.3
 668.32953	     570.1
 670.39368	     433.7
 674.33313	     935.9
 674.83447	    1450.6
 675.33746	     468.5
 676.33801	   16128.7	[M+2H] (2+)
 676.83899	   12390.8
 677.33942	    4080.4
 681.12463	     534.3
 722.35065	     740.2
 722.84595	     639.8
 726.38336	     596.9
 739.85846	     768.1
 741.75085	     418.3
 746.72931	     597.1
 752.32465	    1126.5
 772.92932	     759.0
 775.87634	     950.1
 776.37158	     983.1
 777.88220	     841.5
 778.37708	     786.7
 786.04926	     694.6
 786.90430	     535.2
 817.80585	     373.4
 822.42944	    1264.4
 823.43719	   24957.6	y (7) (1+)
 824.44067	    9375.3
 825.44342	    1059.6
 837.63464	     424.8
 852.41351	     389.0
 853.67621	     616.6
 857.43390	     423.6
 858.45966	     454.0
 860.00940	     457.8
 860.14697	     657.1
 862.45789	     376.6
 894.47583	    4566.4	y (8) (1+)
 895.47797	    1447.6
 905.33557	     369.7
 981.50623	    4316.9	y (9) (1+)
 982.50623	    2578.5
 983.50610	     537.8
1050.52271	     716.0
1051.52405	     435.2
1078.55908	   34831.6	y (10) (1+)
1079.56116	   17771.9
1080.56360	    4572.4
1177.55444	     867.2
1184.57666	     582.5
1185.59167	     417.7
1253.56641	     442.4
1281.63623	    5117.6
1282.64111	    3225.9
1333.64624	     691.6
1334.64233	    1751.7
1335.65137	    1403.7
1339.99304	     431.8
1346.63953	     398.2
1347.65515	     869.9
1348.64624	    1128.5
1349.67468	     629.1
1351.66907	  152077.0
1351.93323	    1171.8
1352.00073	    1123.9
1352.08154	    1289.8
1352.15442	    1081.9
1352.22388	     921.0
1352.31006	    1194.7
1352.36609	     880.3
1352.43762	     658.0
1352.67163	  105675.0
1353.02148	     868.5
1353.08960	     582.5
1353.67236	   33589.2
1393.67969	    1520.1
1394.68420	     895.4
1443.68579	    1777.4
1444.68665	    1022.3
1477.70044	    1483.3
1478.69812	     844.6
1479.69092	     416.1
1513.71509	    1186.2
1514.72266	    1147.4
