# Supplementary material for: A Strategy for O-Glycoproteomics of Enveloped Viruses—the O-Glycoproteome of Herpes Simplex Virus Type 1
Source: PLoS Pathog. 2015 Apr 1;11(4):e1004784. doi: 10.1371/journal.ppat.1004784 (PMC4382219; doi:10.1371/journal.ppat.1004784)
Supplement: S1 Dataset — HSV-1 envelope glycoprotein-derived spectra are provided. (ZIP) [file ppat.1004784.s007.zip › data/SWPSAPEVSHVR_-2_16_762455.txt]

       m/z	          i	matches
 118.15192	     755.5
 126.05461	   18698.8
 127.05800	    1091.1
 132.08041	    1709.8	y (3) (3+)-NH3
 138.05473	    4047.4
 144.06512	    6611.0
 149.04451	   12650.5
 157.09689	    1141.1
 159.09077	     828.6
 167.05510	   17475.5
 167.08130	    2776.2
 168.06558	    2614.9
 175.11842	    1012.1
 179.16895	    1493.8
 185.09166	    4506.3
 186.07570	   16127.8	b (3) (2+)
 187.08615	    7593.6
 204.08621	   21425.5
 205.08833	    1310.9
 221.08415	    2502.6
 223.06351	    6418.9
 225.04312	    1287.6
 227.10214	    1865.9
 229.09683	     829.6
 238.11804	   13433.7
 239.09465	    7893.0
 239.12210	    1517.6
 246.12320	   27277.2
 247.12692	    3408.8
 256.12878	    9650.0	b (5) (2+)-H2O
 257.13202	     983.1
 271.11462	     836.7
 274.11832	   22600.7	b (2) (1+)
 275.12183	    2113.5
 281.05011	   11445.4
 283.02942	    1084.7
 297.08347	     873.3
 299.03439	    1024.2
 299.04333	    1392.5
 299.06100	  134311.0
 313.84262	     744.9
 341.01715	    2199.9
 342.12643	     831.5
 344.97537	   14258.3
 355.06839	    1122.8
 359.02774	   14179.5
 360.19214	    4974.4	y (10) (3+)
 360.52658	    2427.2
 360.86362	     947.6
 369.75662	     767.5
 371.17096	     857.4
 373.75082	    1314.1
 375.29028	     729.7
 377.28192	    1516.4
 377.77399	    2887.5
 378.27579	    1671.0
 384.72226	    1166.8
 411.24609	    1576.2	y (3) (1+)
 412.22351	   11453.8	y (7) (2+)
 412.72507	    5941.8
 413.22900	     992.6
 413.26547	    1889.4
 415.03555	   48674.9
 420.79688	     812.3
 430.56982	    2232.6
 430.90536	    1914.4
 447.74185	   12100.4	y (8) (2+)
 448.24329	    5353.4
 448.74692	    1201.6
 467.30917	    1351.9
 468.30032	     843.6
 474.79303	    2262.9
 475.29477	     826.3
 476.31314	    2166.6
 476.81595	     758.5
 478.78055	     879.7
 482.23297	    1138.4
 482.80786	     776.5
 483.23782	     887.5
 491.25757	    2641.0	y (9) (2+)
 498.27734	    3114.6	y (4) (1+)
 503.10629	    4157.0
 511.22797	    1430.3	b (5) (1+)-H2O
 514.58783	     889.2
 517.78864	    1200.7
 518.03705	     845.3
 518.29291	    3143.8
 519.28998	    1021.0
 520.30823	    7363.7
 526.83960	    1056.8
 527.33710	     773.7
 530.77814	    2344.1	y (10) (2+)-H2O
 531.28137	    1576.5	y (10) (2+)-NH3
 532.30267	    2097.4
 532.82245	    2279.0
 536.29376	    1853.0
 536.80890	    3404.7
 537.31384	    1180.1
 539.78369	   75796.2	y (10) (2+)
 540.22278	     821.8
 540.28485	   39881.9
 540.78564	   10082.6
 540.83307	    7202.3
 541.33759	    2670.7
 596.83173	     888.1
 597.34583	    3376.0	y (5) (1+)
 598.34399	    1229.2
 600.81110	     754.8
 603.33319	    1261.1
 632.82056	    1859.8	y (11) (2+)
 633.32483	    1258.1
 645.35199	   12709.2
 645.85327	    8574.1
 646.35571	    3828.2
 646.85449	     869.3
 649.34161	    4199.3
 649.84149	    3519.9
 650.34607	    2029.8
 653.36627	    4127.3
 653.86792	    3774.0
 654.36981	     968.3
 676.33917	    1270.7
 726.38544	    1670.1	y (6) (1+)
 746.47858	    1245.4
 754.31104	     982.0
 770.19684	    2667.5
 808.15381	     773.9
 823.43884	   43028.2	y (7) (1+)
 824.44147	   15318.3
 825.44427	    3060.0
 845.59418	     962.5
 894.47589	    7269.1	y (8) (1+)
 895.47736	    3653.2
 896.47052	     897.8
 909.97479	     874.6
 981.50739	   11523.6	y (9) (1+)
 982.51367	    4543.9
 991.49774	    1106.4
 997.31830	     793.7
1047.45508	     791.9
1078.56104	   34607.2	y (10) (1+)
1079.56335	   18899.6
1080.56885	    5027.8
