# Supplementary material for: A Strategy for O-Glycoproteomics of Enveloped Viruses—the O-Glycoproteome of Herpes Simplex Virus Type 1
Source: PLoS Pathog. 2015 Apr 1;11(4):e1004784. doi: 10.1371/journal.ppat.1004784 (PMC4382219; doi:10.1371/journal.ppat.1004784)
Supplement: S1 Dataset — HSV-1 envelope glycoprotein-derived spectra are provided. (ZIP) [file ppat.1004784.s007.zip › data/SWPSAPEVSHVR_-2_16_762469.txt]

       m/z	          i	matches
 115.04984	   22411.7
 120.71703	   16381.4
 126.05477	  711701.0
 127.05768	   21160.4
 132.08072	   69226.4	y (3) (3+)-NH3
 138.05478	  186125.0
 144.06520	  258814.0
 157.09709	   49097.6
 167.08174	   91726.5
 168.06529	   91118.7
 170.05954	   16481.4
 175.11885	   27136.1	y (1) (1+)
 185.09203	  146646.0
 186.07593	  545811.0	b (3) (2+)
 187.08632	  244624.0
 188.08946	   34862.9
 204.08644	  704301.0
 205.08969	   52381.2
 229.09651	   20344.2
 238.11829	  399338.0
 239.12271	   37178.3
 246.12352	  816556.0
 247.12704	  101851.0
 256.12921	  352486.0	b (5) (2+)-H2O
 257.13235	   26908.0
 274.11850	  658419.0	b (2) (1+)
 274.18835	   17698.2
 275.12170	   67592.5
 299.06192	  116058.0
 326.17194	   18554.7
 343.16113	   17523.9
 360.19318	  153231.0	y (10) (3+)
 360.52701	   92617.3
 360.86200	   34727.3
 411.24573	   49093.0	y (3) (1+)
 412.22449	  359730.0	y (7) (2+)
 412.72580	  155056.0
 415.03461	   35937.6
 447.74252	  281936.0	y (8) (2+)
 448.24463	  146358.0
 482.23102	   25157.7
 491.26004	   75494.5	y (9) (2+)
 492.26321	   21948.6
 493.21182	   22044.9
 496.24875	   44226.3
 498.27658	  103245.0	y (4) (1+)
 499.28323	   28080.1
 511.22818	   35024.2	b (5) (1+)-H2O
 519.58118	   33339.3
 519.91522	   17354.0
 526.91656	   18818.9
 529.23602	   25629.4	b (5) (1+)
 530.78076	   97290.8	y (10) (2+)-H2O
 531.28528	   42207.4	y (10) (2+)-NH3
 531.78278	   19736.7
 539.78479	 2196300.0	y (10) (2+)
 540.28613	 1308490.0
 540.78705	  338225.0
 541.28900	   40009.0
 581.29187	   25643.0
 597.34601	   79475.6	y (5) (1+)
 598.34320	   20684.0
 632.82465	   43239.9	y (11) (2+)
 633.32806	   42911.7
 676.30994	   25580.2
 676.84875	   20861.5
 726.38519	   57975.9	y (6) (1+)
 727.38519	   22395.7
 814.39526	   18044.0
 823.44037	 1126930.0	y (7) (1+)
 824.44281	  439813.0
 825.44348	  112338.0
 894.47803	  206536.0	y (8) (1+)
 895.47870	   93639.2
 981.50940	  348434.0	y (9) (1+)
 982.51227	  161299.0
 983.52136	   34730.9
 991.49054	   24287.8
 992.48645	   18131.4
1060.53906	   34813.3	y (10) (1+)-H2O
1061.54089	   32022.4	y (10) (1+)-NH3
1078.56311	 1027160.0	y (10) (1+)
1079.56506	  540474.0
1080.56799	  156545.0
1081.57605	   27021.3
