# Supplementary material for: A Strategy for O-Glycoproteomics of Enveloped Viruses—the O-Glycoproteome of Herpes Simplex Virus Type 1
Source: PLoS Pathog. 2015 Apr 1;11(4):e1004784. doi: 10.1371/journal.ppat.1004784 (PMC4382219; doi:10.1371/journal.ppat.1004784)
Supplement: S1 Dataset — HSV-1 envelope glycoprotein-derived spectra are provided. (ZIP) [file ppat.1004784.s007.zip › data/SWPSAPEVSHVR_-2_16_762479.txt]

       m/z	          i	matches
 101.16084	    2800.3
 115.04990	    5548.2
 126.05458	   75838.9
 127.05829	    4112.9
 132.08060	    7828.0	y (3) (3+)-NH3
 138.05453	   22336.8
 144.06508	   40603.9
 149.04456	   13943.6
 157.09683	    6280.4
 167.05518	   23410.7
 167.08075	   13051.8
 168.06525	   12536.2
 175.11797	    4035.2	y (1) (1+)
 185.09148	   19024.8
 186.07553	   73287.8	b (3) (2+)
 187.08597	   32698.9
 204.08612	   93705.0
 205.08951	    7994.8
 210.12204	    2956.2
 221.08420	    3884.1
 223.06314	    7388.3
 238.11821	   55374.6
 239.09477	    9547.1
 239.12125	    4016.1
 246.12292	   99940.6
 247.12685	   11633.5
 256.12854	   45019.4	b (5) (2+)-H2O
 259.07083	    2943.7
 274.11786	   78051.5	b (2) (1+)
 274.18588	    4663.6	y (2) (1+)
 275.12109	    5365.3
 281.04987	   15002.1
 299.06110	  144328.0
 343.15686	    3313.9
 344.97476	   17535.2
 359.02774	   25700.3
 360.19241	   27087.5	y (10) (3+)
 360.52557	   15455.2
 360.85941	    4226.8
 411.24603	    3090.3
 412.22379	   41110.0	y (7) (2+)
 412.72504	   22762.5
 413.22482	    3255.2
 415.03528	   59436.6
 432.10904	    3729.7
 447.74149	   40118.1	y (8) (2+)
 448.24457	   15863.5
 451.98294	    3028.0
 458.52985	    3081.4
 482.22391	    6900.5
 491.25778	   11361.2	y (9) (2+)
 491.75845	    5117.4
 498.27646	   11010.1	y (4) (1+)
 499.28006	    3869.9
 503.10370	    3580.3
 511.22440	    7943.9	b (5) (1+)-H2O
 519.24701	    4907.9
 520.26105	    3874.5
 530.78076	   12412.6	y (10) (2+)-H2O
 531.28058	    8179.8	y (10) (2+)-NH3
 539.78394	  321016.0	y (10) (2+)
 540.28528	  158455.0
 540.78601	   40396.3
 541.28760	    9408.2
 597.34399	   11244.5	y (5) (1+)
 676.82416	    4251.9
 692.63171	    3408.4
 726.38599	    9156.3	y (6) (1+)
 759.56018	    3301.3
 806.41296	    3461.4	y (7) (1+)-NH3
 823.43848	  153951.0	y (7) (1+)
 824.44275	   62788.4
 825.44250	   16096.1
 859.37921	    3747.6
 894.47534	   31990.2	y (8) (1+)
 895.47711	   11569.6
 931.39063	    3574.3
 981.50616	   42050.3	y (9) (1+)
 982.50909	   20789.4
 983.52142	    5494.7
 991.50000	    4826.1
1078.56104	  123199.0	y (10) (1+)
1079.56335	   70028.2
1080.56799	   22185.2
