# Supplementary material for: A Strategy for O-Glycoproteomics of Enveloped Viruses—the O-Glycoproteome of Herpes Simplex Virus Type 1
Source: PLoS Pathog. 2015 Apr 1;11(4):e1004784. doi: 10.1371/journal.ppat.1004784 (PMC4382219; doi:10.1371/journal.ppat.1004784)
Supplement: S1 Dataset — HSV-1 envelope glycoprotein-derived spectra are provided. (ZIP) [file ppat.1004784.s007.zip › data/SWPSAPEVSHVR_-2_5_85861.txt]

       m/z	          i	matches
 110.63772	      96.0
 120.28475	      96.9
 395.22681	    1618.8	z (3) (1+)
 396.23120	     358.6	z+1 (3) (1+)
 411.24506	     163.4	y (3) (1+)
 475.22800	     753.7	c (4) (1+)
 581.32043	     139.2
 598.31360	     125.5
 643.31836	    1404.0	c (6) (1+)
 644.32007	     360.9	c+1 (6) (1+)
 645.31732	     130.7
 660.32666	     189.3
 665.81470	     120.5	z (9) (2+)
 668.84369	     132.5
 669.34058	     270.0
 676.33777	     316.0
 676.84094	     324.6
 677.33813	     209.3
 710.36652	     235.3
 722.35138	     851.6	y (10) (2+)
 722.85309	     379.2
 723.35376	     257.9
 761.36615	     326.7
 761.86908	     403.2
 762.37415	     414.6
 769.37268	     126.8
 769.87799	     560.9
 770.37354	    1224.2
 770.88062	     663.2
 771.37079	     184.2	c-1 (7) (1+)
 772.35895	    1421.0	c (7) (1+)
 773.36255	     398.8	c+1 (7) (1+)
 777.87927	    1532.7
 778.37933	    1577.9
 778.88287	    1238.7
 779.38464	     608.7
 785.37238	     156.7
 786.36499	     513.1
 786.86853	     290.9
 787.37744	     185.1
 799.89221	     136.0
 800.88440	     127.3
 801.38409	     177.0
 801.88715	     129.9
 815.38904	     128.9	y (11) (2+)
 828.90387	     166.9
 840.36298	     204.7
 878.45941	     297.4
 879.45514	     207.0
 917.45093	     133.1
 934.47870	     129.2
 946.45605	    1024.7	z (5) (1+)
 947.45898	     457.2	z+1 (5) (1+)
 948.46008	     123.6	z+2 (5) (1+)
1008.44342	     158.4
1009.43976	     148.7
1075.49805	    1254.8	z (6) (1+)
1076.50171	     830.7	z+1 (6) (1+)
1077.50354	     176.7	z+2 (6) (1+)
1145.60217	     187.1
1146.63135	     233.8
1243.58582	     739.2	z (8) (1+)
1244.59436	    1595.0	z+1 (8) (1+)
1245.59644	     851.1	z+2 (8) (1+)
1246.60095	     303.9
1259.60706	     112.9	y (8) (1+)
1323.59058	    1359.5	c (9) (1+)
1324.58813	    1303.3	c+1 (9) (1+)
1325.59717	     414.6
1329.68359	     114.4
1330.61621	     133.9	z (9) (1+)
1331.62549	     519.1	z+1 (9) (1+)
1332.63171	     352.0	z+2 (9) (1+)
1333.64685	     150.8
1353.68616	     122.5
1354.68982	     170.6
1416.62976	     151.6
1460.65222	     472.9	c (10) (1+)
1461.65234	     544.2	c+1 (10) (1+)
1462.64270	     130.3
1539.72949	     320.6
1540.74695	     176.4
1549.70215	     121.3
1556.76929	     132.4
1559.71521	     902.1	c (11) (1+)
1560.71094	     901.0	c+1 (11) (1+)
1561.71277	     367.5
1562.72913	     186.4
1615.75586	     388.3	z+2 (11) (1+)
1616.75720	     293.4
1629.76257	     125.4	y (11) (1+)
1658.74670	     182.6
1699.78967	     253.9
1716.79968	     706.0
