# Supplementary material for: A Strategy for O-Glycoproteomics of Enveloped Viruses—the O-Glycoproteome of Herpes Simplex Virus Type 1
Source: PLoS Pathog. 2015 Apr 1;11(4):e1004784. doi: 10.1371/journal.ppat.1004784 (PMC4382219; doi:10.1371/journal.ppat.1004784)
Supplement: S1 Dataset — HSV-1 envelope glycoprotein-derived spectra are provided. (ZIP) [file ppat.1004784.s007.zip › data/SWPSAPEVSHVR_-2_5_85952.txt]

       m/z	          i	matches
 110.60088	    2372.2
 143.62572	    2257.1
 187.95358	    2227.2
 388.19778	    2529.2	c (3) (1+)
 395.22586	   14679.0	z (3) (1+)
 396.22772	    3248.6	z+1 (3) (1+)
 475.22900	    4415.2	c (4) (1+)
 482.25500	    3552.9
 581.32697	    5572.9
 588.85999	    2459.8
 627.27795	    2386.0
 643.31622	    9316.9	c (6) (1+)
 669.34137	    2387.1
 710.36548	    8097.8
 722.33844	    3135.7	y (10) (2+)
 761.87244	    3534.5
 768.71265	    2682.7
 769.87567	    5482.8
 770.37183	    6233.4
 770.88251	    5547.3
 772.35968	    5388.5	c (7) (1+)
 773.36157	    2580.3	c+1 (7) (1+)
 777.87915	   12518.2
 778.37915	   16947.0
 778.88159	    9264.1
 786.36987	    6417.6
 786.86914	    3817.8
 814.30621	    3148.2
 840.35559	    5937.8
 862.71899	    2676.2
 946.45947	    8371.2	z (5) (1+)
 947.45770	    5507.6	z+1 (5) (1+)
1008.44836	    4433.3
1015.62518	    4328.1
1075.49976	   10142.3	z (6) (1+)
1076.49524	    5078.8	z+1 (6) (1+)
1137.49304	    4418.4
1243.59460	    5934.6	z (8) (1+)
1244.59717	    8985.1	z+1 (8) (1+)
1245.59338	    6976.5	z+2 (8) (1+)
1323.59070	   12752.5	c (9) (1+)
1324.58813	    9685.5	c+1 (9) (1+)
1331.62402	    4770.5	z+1 (9) (1+)
1332.63269	    4543.4	z+2 (9) (1+)
1340.95227	    2514.1
1460.64380	    6648.9	c (10) (1+)
1461.65112	    4225.5	c+1 (10) (1+)
1559.71814	    9886.5	c (11) (1+)
1560.72205	    8017.3	c+1 (11) (1+)
1615.75879	    5585.1	z+2 (11) (1+)
1616.74646	    3415.6
1716.78333	    3085.6
