# Supplementary material for: A Strategy for O-Glycoproteomics of Enveloped Viruses—the O-Glycoproteome of Herpes Simplex Virus Type 1
Source: PLoS Pathog. 2015 Apr 1;11(4):e1004784. doi: 10.1371/journal.ppat.1004784 (PMC4382219; doi:10.1371/journal.ppat.1004784)
Supplement: S1 Dataset — HSV-1 envelope glycoprotein-derived spectra are provided. (ZIP) [file ppat.1004784.s007.zip › data/SWPSAPEVSHVR_-2_5_85977.txt]

       m/z	          i	matches
 115.86877	     587.7
 119.61140	     581.3
 219.04106	     596.8
 396.23407	     745.6	z+1 (3) (1+)
 453.52844	     648.8
 483.26721	     798.5	z+1 (4) (1+)
 582.33508	    1377.1	z+1 (5) (1+)
 638.97858	     620.9
 710.36206	    1004.1	z (6) (1+)
 711.37701	    2343.6	z+1 (6) (1+)
 712.37659	    1237.3	z+2 (6) (1+)
 781.05963	     617.5
 878.45801	    5261.1	z (8) (1+)
 879.46185	    3328.1	z+1 (8) (1+)
 880.47089	     926.6	z+2 (8) (1+)
 966.49744	     660.0
1248.62305	    4085.9
1249.62415	    4986.5
1250.61670	    1319.9
1318.63135	     883.9
1331.63684	    1023.7	z+1 (9) (1+)
1334.66797	    4226.9
1335.67432	    9391.7
1336.68054	    5681.5
1337.68860	    1168.6
1351.68652	     736.1
1352.67346	     687.8
1353.68567	    1002.5
1354.68787	     802.7
1459.64319	    1709.2	c-1 (10) (1+)
1460.62903	    1224.3
1523.73877	     785.6
1537.74744	    3676.7
1538.74927	    5181.6
1539.76050	    5284.3
1540.76270	    3399.4
1555.75781	    2076.2
1556.75647	    3335.3
1557.76196	    2185.1
1558.70276	    3388.6	c-1 (11) (1+)
1559.70557	    3407.9	c (11) (1+)
1560.70435	    1571.9
1614.76514	    1329.6	z+1 (11) (1+)
1656.79541	     836.0
