# Supplementary material for: A Strategy for O-Glycoproteomics of Enveloped Viruses—the O-Glycoproteome of Herpes Simplex Virus Type 1
Source: PLoS Pathog. 2015 Apr 1;11(4):e1004784. doi: 10.1371/journal.ppat.1004784 (PMC4382219; doi:10.1371/journal.ppat.1004784)
Supplement: S1 Dataset — HSV-1 envelope glycoprotein-derived spectra are provided. (ZIP) [file ppat.1004784.s007.zip › data/SWPSAPEVSHVR_-2_5_86144.txt]

       m/z	          i	matches
 366.13950	     346.1
 395.22623	    2235.9	z (3) (1+)
 396.23053	     348.7	z+1 (3) (1+)
 482.25864	     975.3	z (4) (1+)
 498.27606	     279.0	y (4) (1+)
 581.32458	    1288.6	z (5) (1+)
 582.32935	     434.3	z+1 (5) (1+)
 597.33466	     301.2	y (5) (1+)
 673.37567	     388.0
 676.34174	     853.4
 676.83948	    1094.5
 677.34161	     466.5
 710.36786	    2890.2	z (6) (1+)
 711.37134	    1420.6	z+1 (6) (1+)
 712.37952	     282.0	z+2 (6) (1+)
 722.35120	     718.7	y (10) (2+)
 722.85193	     829.5
 723.35449	     422.8
 733.69275	     277.1
 761.37042	     418.5
 761.86920	     943.9
 762.37329	     663.3
 764.35736	     384.5
 769.37720	     280.1
 769.87891	     736.8
 770.37622	    1026.5
 770.87946	     531.4
 777.87933	    2410.8
 778.38037	    2190.4
 778.88263	    1752.8
 779.38239	     668.7
 785.88184	     317.2
 786.37115	     959.1
 786.86719	     366.0
 787.37677	     256.8
 788.40717	     571.0
 840.35913	    3907.8	c (4) (1+)
 878.46008	    1198.9	z (8) (1+)
 879.46143	    2667.0	z+1 (8) (1+)
 880.46613	     826.8	z+2 (8) (1+)
1008.44714	    2558.7	c (6) (1+)
1009.44727	    1251.9	c+1 (6) (1+)
1012.51770	    1095.2
1013.52338	     850.6
1039.54297	     270.1
1052.60254	     954.0
1053.60657	     748.3
1084.57935	     914.3
1085.58606	     433.8
1114.60498	     523.7
1125.58179	    1428.5
1126.58276	    1295.7
1127.59521	     289.9
1137.49048	    1171.4	c (7) (1+)
1138.49475	     572.8	c+1 (7) (1+)
1139.49805	     270.0
1141.60181	    1337.9
1142.60486	    3388.3
1143.60547	    1972.7
1144.60498	    1030.5
1145.60852	     391.6
1174.18494	     272.2
1236.56250	     594.9	c (8) (1+)
1237.57617	     408.3	c+1 (8) (1+)
1261.56970	     265.4
1323.58936	    2198.7	c (9) (1+)
1324.59583	    1372.6	c+1 (9) (1+)
1325.59741	     618.2
1331.63770	     431.4	z+1 (9) (1+)
1335.67273	     311.2
1351.65820	     343.0
1352.67224	     323.1
1460.64795	     865.9	c (10) (1+)
1461.65198	     387.9	c+1 (10) (1+)
1522.72681	     406.5
1523.71948	     540.0
1524.74426	     343.4
1540.75110	     361.9
1559.71326	    1681.9	c (11) (1+)
1560.72021	    1708.1	c+1 (11) (1+)
1561.71191	     626.5
1594.32129	     284.7
1615.76477	    1194.6	z+2 (11) (1+)
1616.75122	     648.0
1658.76685	     407.7
1716.79688	     823.0
