# Supplementary material for: A Strategy for O-Glycoproteomics of Enveloped Viruses—the O-Glycoproteome of Herpes Simplex Virus Type 1
Source: PLoS Pathog. 2015 Apr 1;11(4):e1004784. doi: 10.1371/journal.ppat.1004784 (PMC4382219; doi:10.1371/journal.ppat.1004784)
Supplement: S1 Dataset — HSV-1 envelope glycoprotein-derived spectra are provided. (ZIP) [file ppat.1004784.s007.zip › data/SWPSAPEVSHVR_-2_5_86156.txt]

       m/z	          i	matches
 114.19048	     201.4
 174.76332	     203.4
 205.15831	     197.2
 237.39705	     203.6
 246.06537	     220.9
 396.23279	     432.4	z+1 (3) (1+)
 438.86310	     212.7
 483.26498	     636.4	z+1 (4) (1+)
 484.27353	     317.8	z+2 (4) (1+)
 582.33319	    1206.3	z+1 (5) (1+)
 583.33423	     518.2	z+2 (5) (1+)
 710.36328	     677.0	z (6) (1+)
 711.37537	    2118.9	z+1 (6) (1+)
 712.37939	     786.1	z+2 (6) (1+)
 878.45660	    2308.5	z (8) (1+)
 879.46295	    2810.9	z+1 (8) (1+)
 880.46625	     968.7	z+2 (8) (1+)
1248.62646	    1077.5
1249.61865	     755.6
1250.64722	     227.8
1317.66882	     253.2
1318.64954	     451.2
1319.65039	     622.8
1331.62085	     350.2	z+1 (9) (1+)
1332.63293	     304.7	z+2 (9) (1+)
1334.66858	     952.9
1335.66992	    2386.4
1336.67773	    1763.1
1337.68188	     736.0
1351.66687	     243.2
1353.68591	     316.7
1441.62158	     258.9
1459.62927	     507.6	c-1 (10) (1+)
1460.65393	     337.7	c (10) (1+)
1520.71643	     299.2
1521.73291	    1157.8
1522.72681	    1276.3
1523.74341	     975.4
1524.73743	     254.4
1537.74231	     638.0
1538.74158	    1277.3
1539.75903	    1369.3
1540.75842	    1023.3
1541.70081	     514.0
1555.76160	     548.2
1556.76550	     735.3
1557.76514	     442.0
1558.70605	    1705.6	c-1 (11) (1+)
1559.71313	    1668.6	c (11) (1+)
1560.70850	     895.2
1561.70386	     228.3
1570.74609	     488.8
1571.73633	     467.4
1572.72510	     298.5
1614.76074	     510.4	z+1 (11) (1+)
1615.75867	     281.9	z+2 (11) (1+)
1656.84778	     239.5
1657.83008	     221.7
1664.79321	     256.2
