# Supplementary material for: A Strategy for O-Glycoproteomics of Enveloped Viruses—the O-Glycoproteome of Herpes Simplex Virus Type 1
Source: PLoS Pathog. 2015 Apr 1;11(4):e1004784. doi: 10.1371/journal.ppat.1004784 (PMC4382219; doi:10.1371/journal.ppat.1004784)
Supplement: S1 Dataset — HSV-1 envelope glycoprotein-derived spectra are provided. (ZIP) [file ppat.1004784.s007.zip › data/SWPSAPEVSHVR_-2_5_86231.txt]

       m/z	          i	matches
 218.35321	     223.9
 396.23489	     357.5	z+1 (3) (1+)
 442.52237	     250.2
 483.26508	     381.0	z+1 (4) (1+)
 518.91345	     309.4
 582.33325	    1442.7	z+1 (5) (1+)
 583.33527	     311.1	z+2 (5) (1+)
 710.36658	    1038.4	z (6) (1+)
 711.37579	    2897.3	z+1 (6) (1+)
 712.37915	     789.4	z+2 (6) (1+)
 713.37756	     268.9
 878.45837	    2982.9	z (8) (1+)
 879.46167	    2104.0	z+1 (8) (1+)
1168.56763	     365.1	z (9) (1+)
1169.58044	     441.0	z+1 (9) (1+)
1248.61536	     435.9
1249.62646	     350.9
1319.64771	     480.7
1320.64844	     303.2
1334.67078	    1416.6
1335.66919	    2492.1
1336.67188	    2183.4
1337.67346	    1317.9
1352.66614	     272.9
1353.67261	     588.0
1354.68616	     399.8
1368.89685	     248.8
1379.62976	     465.0
1396.66101	    1045.4	c-1 (11) (1+)
1397.66589	    1018.0	c (11) (1+)
1398.65173	     359.6
1409.67920	     414.2
1410.67322	     287.2
1452.69958	     457.3	z+1 (11) (1+)
1466.71155	     371.3
1493.74072	     399.6
