# Supplementary material for: A Strategy for O-Glycoproteomics of Enveloped Viruses—the O-Glycoproteome of Herpes Simplex Virus Type 1
Source: PLoS Pathog. 2015 Apr 1;11(4):e1004784. doi: 10.1371/journal.ppat.1004784 (PMC4382219; doi:10.1371/journal.ppat.1004784)
Supplement: S1 Dataset — HSV-1 envelope glycoprotein-derived spectra are provided. (ZIP) [file ppat.1004784.s007.zip › data/SWPSAPEVSHVR_-2_5_86273.txt]

       m/z	          i	matches
 118.92093	  126541.1
 337.18475	  136070.5
 366.13889	  158267.7
 369.24164	  143742.0
 395.22684	 1126894.0	z (3) (1+)
 396.22958	  159593.7	z+1 (3) (1+)
 411.24417	  173618.7	y (3) (1+)
 475.23190	  149849.0
 482.26096	  300065.5	z (4) (1+)
 498.27484	  157063.4	y (4) (1+)
 519.24548	  237015.0
 519.58026	  194406.7
 581.32751	  537753.1	z (5) (1+)
 582.33368	  271329.2	z+1 (5) (1+)
 659.83679	  136609.8
 668.33893	  217736.1
 668.84351	  222737.1
 676.33783	  249963.9
 676.84839	  375054.7
 710.36938	 1237549.0	z (6) (1+)
 711.37341	  765273.4	z+1 (6) (1+)
 712.37769	  165008.5	z+2 (6) (1+)
 722.34570	  330357.3	y (10) (2+)
 722.85461	  316475.9
 723.35120	  170838.1
 761.87799	  379734.5
 762.37488	  347208.3
 764.11646	  138967.3
 769.38055	  214428.5
 769.87866	  309515.6
 770.38568	  566116.8
 770.88898	  287749.6
 777.88116	 1008448.0
 778.38287	 1255170.0
 778.88513	  827579.3
 779.38580	  372322.9
 785.87805	  267026.3
 786.37402	  311063.2
 786.86963	  292693.0
 840.36212	 1651364.0	c (4) (1+)
 879.46429	  294527.9	z+1 (8) (1+)
 880.46729	  254178.2	z+2 (8) (1+)
 923.86542	  161947.7
1008.45258	 1186637.0	c (6) (1+)
1009.45587	  609577.6	c+1 (6) (1+)
1021.10022	  144649.3
1137.49719	  656629.3	c (7) (1+)
1138.50000	  385842.6	c+1 (7) (1+)
1142.20715	  150141.3
1236.56055	  228423.3	c (8) (1+)
1323.59485	 1145819.0	c (9) (1+)
1324.59961	  694154.4	c+1 (9) (1+)
1325.60400	  163426.7
1331.62341	  336154.3	z+1 (9) (1+)
1460.65369	  219005.7	c (10) (1+)
1461.66309	  191570.9	c+1 (10) (1+)
1522.76270	  167961.2
1523.75281	  148204.8
1524.74097	  162646.2
1559.72180	  608937.3	c (11) (1+)
1560.72717	  664343.4	c+1 (11) (1+)
1615.76282	  550801.2	z+2 (11) (1+)
1616.76160	  309045.1
1658.80396	  146995.3
1699.81433	  208853.5
1716.80811	  417384.6
