# Supplementary material for: A Strategy for O-Glycoproteomics of Enveloped Viruses—the O-Glycoproteome of Herpes Simplex Virus Type 1
Source: PLoS Pathog. 2015 Apr 1;11(4):e1004784. doi: 10.1371/journal.ppat.1004784 (PMC4382219; doi:10.1371/journal.ppat.1004784)
Supplement: S1 Dataset — HSV-1 envelope glycoprotein-derived spectra are provided. (ZIP) [file ppat.1004784.s007.zip › data/SWPSAPEVSHVR_-2_5_86275.txt]

       m/z	          i	matches
 120.03183	   35811.2
 120.68027	   36693.4
 243.54436	   35232.3
 396.23672	   71576.9	z+1 (3) (1+)
 396.65298	   37834.7
 464.65036	   38419.6
 483.26578	   85153.1	z+1 (4) (1+)
 518.92145	   42361.9
 519.24609	   52410.1
 519.57928	   44593.6
 582.33575	  223607.0	z+1 (5) (1+)
 587.22931	   37815.3
 710.36780	   79636.3	z (6) (1+)
 711.37775	  386907.7	z+1 (6) (1+)
 712.38080	   92147.8	z+2 (6) (1+)
 878.45917	  427663.4	z (8) (1+)
 879.46588	  376244.9	z+1 (8) (1+)
 880.46796	  101076.7	z+2 (8) (1+)
1027.73120	   38450.0
1248.61072	   66840.5
1249.62402	   89947.2
1254.60974	   46493.0
1318.65637	   92169.5
1319.64734	   92356.1
1330.62048	   86252.1	z (9) (1+)
1331.63086	  106196.4	z+1 (9) (1+)
1334.67859	  102841.3
1335.67078	  263308.7
1336.67969	  197589.9
1337.66980	   60427.4
1338.71240	   50416.1
1346.63513	   65904.6	y (9) (1+)
1351.66724	   50183.6
1353.68848	   45740.2
1441.62854	   65628.8
1442.63867	   86540.6
1520.73071	   73008.3
1521.73706	  171142.2
1522.73975	  232315.1
1523.74524	  126756.0
1537.76135	  100553.7
1538.74402	  151146.2
1539.75928	  222121.1
1540.73022	  123550.1
1541.69641	   51615.7
1556.76953	  129583.4
1557.76135	   82208.7
1558.70813	  210651.1	c-1 (11) (1+)
1559.71875	  259740.1	c (11) (1+)
1560.71021	  117939.5
1570.74451	   64179.5
1571.74158	  112901.8
1572.74377	   66928.6
1614.75464	   80317.8	z+1 (11) (1+)
1615.75024	   62109.7
1629.79321	   51836.8	y (11) (1+)
1655.82080	   53312.1
1665.78735	   54947.0
