# Supplementary material for: A Strategy for O-Glycoproteomics of Enveloped Viruses—the O-Glycoproteome of Herpes Simplex Virus Type 1
Source: PLoS Pathog. 2015 Apr 1;11(4):e1004784. doi: 10.1371/journal.ppat.1004784 (PMC4382219; doi:10.1371/journal.ppat.1004784)
Supplement: S1 Dataset — HSV-1 envelope glycoprotein-derived spectra are provided. (ZIP) [file ppat.1004784.s007.zip › data/SWPSAPEVSHVR_-2_5_86298.txt]

       m/z	          i	matches
 215.09549	     151.9
 309.96677	     148.8
 395.22797	    1885.5	z (3) (1+)
 396.23105	     481.7	z+1 (3) (1+)
 411.24777	     218.3	y (3) (1+)
 420.94327	     146.8
 482.25894	     635.6	z (4) (1+)
 483.26785	     339.8	z+1 (4) (1+)
 519.24451	     180.4
 581.32849	     749.0	z (5) (1+)
 582.33026	     284.2	z+1 (5) (1+)
 667.83789	     362.8
 668.34094	     553.8
 668.84619	     506.8
 669.33771	     228.6
 673.27655	     688.4
 674.27936	     236.6
 710.36975	    1961.5	z (6) (1+)
 711.37653	    1984.3	z+1 (6) (1+)
 712.38068	     543.1	z+2 (6) (1+)
 726.38751	     203.8	y (6) (1+)
 771.38531	     155.8
 778.89093	     218.8
 842.39777	     933.6
 842.89838	     807.7
 843.39539	     225.5
 843.90039	     159.4
 851.39661	     254.6
 851.91687	     247.7
 858.90887	    1601.5
 859.40894	    2375.3
 859.91290	    1322.0
 860.41132	     556.1
 863.41583	     254.0
 871.42194	     530.0
 871.92413	     739.1
 872.42529	     408.4
 878.45776	    1149.4	z (8) (1+)
 879.40637	     539.3
 879.47369	    1208.4	z+1 (8) (1+)
 879.92255	    1008.9
 880.41693	     861.8
 880.49359	     254.4	z+2 (8) (1+)
 880.93042	     300.1
 887.90259	     220.7
 888.40881	     220.2
 934.43555	     171.3
1043.44153	     594.2	c (4) (1+)
1044.43835	     233.9	c+1 (4) (1+)
1080.57849	     274.1
1127.96204	     158.8
1211.53125	    1569.2	c (6) (1+)
1212.53503	     934.1	c+1 (6) (1+)
1213.54810	     167.3
1239.64172	     366.1
1240.62305	     337.7
1248.62366	    1009.6
1249.62927	    1929.2
1250.00037	     186.0
1250.63306	    1495.7
1251.63696	     528.2
1254.65393	     594.3
1255.65881	     372.9
1264.64001	     598.9
1265.62708	    1104.7	z (10) (1+)
1266.63196	     514.8	z+1 (10) (1+)
1281.64246	    2247.6	y (10) (1+)
1282.65088	   13975.1
1283.65393	    8388.2
1318.65955	     401.8
1319.65710	     317.1
1320.66919	     177.7
1334.66589	     472.7
1335.67810	     702.0
1336.68372	     319.4
1340.57166	     453.0	c (7) (1+)
1341.58142	     348.2	c+1 (7) (1+)
1357.68896	     193.7
1439.64172	     474.3	c (8) (1+)
1440.66296	     253.6	c+1 (8) (1+)
1526.67090	    1626.4	c (9) (1+)
1527.67322	    1253.2	c+1 (9) (1+)
1528.67590	     534.8
1529.67944	     237.3
1639.72327	     182.8
1663.73450	     339.8	c (10) (1+)
1664.70605	     359.6
1684.79919	     308.1
1685.80786	     201.9
1698.83826	     172.4
1701.75500	     193.6
1718.81946	     832.3
1719.81177	     868.8
1720.81201	     568.3
1721.82593	     199.8
1762.79858	    1316.6	c (11) (1+)
1763.79675	    1086.8	c+1 (11) (1+)
1764.79346	     443.5
1845.81116	     170.3
1861.83350	     188.6
