# Supplementary material for: A Strategy for O-Glycoproteomics of Enveloped Viruses—the O-Glycoproteome of Herpes Simplex Virus Type 1
Source: PLoS Pathog. 2015 Apr 1;11(4):e1004784. doi: 10.1371/journal.ppat.1004784 (PMC4382219; doi:10.1371/journal.ppat.1004784)
Supplement: S1 Dataset — HSV-1 envelope glycoprotein-derived spectra are provided. (ZIP) [file ppat.1004784.s007.zip › data/SWPSAPEVSHVR_-2_5_86394.txt]

       m/z	          i	matches
 136.58023	   53277.2
 160.99747	   51516.5
 200.60155	   63031.8
 366.13928	   66784.6
 385.21487	   59969.7
 395.22687	  602164.4	z (3) (1+)
 396.23425	   79198.8	z+1 (3) (1+)
 411.24417	   66067.5	y (3) (1+)
 482.25888	  152085.5	z (4) (1+)
 506.24219	   85979.1
 518.91876	  164049.4
 519.24927	   76442.5
 519.57953	  145778.4
 581.32379	  371522.8	z (5) (1+)
 582.33215	  127334.7	z+1 (5) (1+)
 598.35242	   61423.8
 611.12909	   57518.0
 636.34265	   54965.7
 667.83197	   79817.8
 668.34265	   67181.3
 668.84430	   74203.1
 669.34351	   85168.8
 675.83673	   66335.1
 676.34766	  101311.3
 676.84174	  211744.0
 677.34314	  156108.8
 677.53979	   57835.8
 710.36725	  789868.2	z (6) (1+)
 711.37543	  321061.6	z+1 (6) (1+)
 712.37927	   84940.7	z+2 (6) (1+)
 722.34808	  213149.0	y (10) (2+)
 722.84827	  231777.0
 723.36139	   66638.5
 761.37341	  101472.8
 761.87488	  190485.3
 762.37512	  132855.9
 762.88403	   62748.2
 769.37097	   84576.9
 769.87903	  178039.3
 770.38062	  272299.3
 770.88495	   84239.1
 777.87732	  488923.7
 778.38196	  735049.1
 778.88361	  258758.7
 779.38147	  162212.2
 784.86237	   63016.2
 785.87744	   98459.2
 786.37012	  189777.8
 786.87189	   78546.9
 840.35919	  905966.2	c (4) (1+)
 879.46619	  259815.1	z+1 (8) (1+)
 880.47070	   79406.0	z+2 (8) (1+)
 930.07599	  114817.3
1008.44824	  626005.0	c (6) (1+)
1009.45264	  303197.9	c+1 (6) (1+)
1010.45569	   83845.4
1137.48535	  215321.8	c (7) (1+)
1138.49219	  197209.7	c+1 (7) (1+)
1236.55005	  217941.7	c (8) (1+)
1237.57751	  106984.9	c+1 (8) (1+)
1323.59302	  580287.3	c (9) (1+)
1324.59570	  350717.2	c+1 (9) (1+)
1325.60864	  111306.3
1331.62842	  201185.2	z+1 (9) (1+)
1332.62744	  148892.5	z+2 (9) (1+)
1336.69006	   67387.3
1352.68433	   89034.6
1353.68933	  102624.2
1460.65479	  184665.6	c (10) (1+)
1461.65845	  109201.6	c+1 (10) (1+)
1462.63159	   75256.6
1523.72620	  128968.5
1524.74756	   65844.6
1559.71753	  411230.3	c (11) (1+)
1560.71899	  272143.0	c+1 (11) (1+)
1561.72876	  160081.2
1615.76416	  332521.5	z+2 (11) (1+)
1616.75293	   84470.8
1658.79419	   66915.7
1699.78564	  137871.9
1716.79858	  213166.7
