# Supplementary material for: A Strategy for O-Glycoproteomics of Enveloped Viruses—the O-Glycoproteome of Herpes Simplex Virus Type 1
Source: PLoS Pathog. 2015 Apr 1;11(4):e1004784. doi: 10.1371/journal.ppat.1004784 (PMC4382219; doi:10.1371/journal.ppat.1004784)
Supplement: S1 Dataset — HSV-1 envelope glycoprotein-derived spectra are provided. (ZIP) [file ppat.1004784.s007.zip › data/SWPSAPEVSHVR_-2_5_86396.txt]

       m/z	          i	matches
 104.23127	   14320.0
 170.51683	   17415.1
 189.49884	   15716.8
 300.95956	   15188.7
 396.23648	   30092.0	z+1 (3) (1+)
 483.26440	   22837.3	z+1 (4) (1+)
 518.91437	   27192.0
 519.58154	   17162.4
 582.33453	   91455.5	z+1 (5) (1+)
 583.33862	   24023.1	z+2 (5) (1+)
 597.33826	   16886.0	y (5) (1+)
 710.36682	   45633.8	z (6) (1+)
 711.37433	  163426.1	z+1 (6) (1+)
 712.37561	   51397.2	z+2 (6) (1+)
 713.37714	   18126.1
 821.99249	   17107.9
 878.45825	  226425.3	z (8) (1+)
 879.46307	  211490.5	z+1 (8) (1+)
 880.46967	   47418.2	z+2 (8) (1+)
1248.62048	   50548.5
1249.62549	   33017.3
1250.62427	   24692.8
1254.60144	   17600.0
1317.65271	   16203.7
1318.64807	   46401.5
1319.64758	   30037.4
1330.61169	   25569.2	z (9) (1+)
1331.62842	   67862.2	z+1 (9) (1+)
1332.63123	   21914.7	z+2 (9) (1+)
1334.66650	   45211.9
1335.67175	  136189.0
1336.67371	   97485.0
1337.67859	   31020.0
1352.67554	   31735.6
1441.62439	   32676.8
1442.63269	   32902.9
1459.64368	   36603.4	c-1 (10) (1+)
1460.65332	   39270.4	c (10) (1+)
1494.74536	   19314.3
1520.73181	   43750.7
1521.73560	   98112.2
1522.74048	   86837.8
1523.74304	   69810.4
1524.73303	   20189.3
1537.74646	   66141.4
1538.75220	   64517.8
1539.75000	  123329.5
1540.74011	   64839.2
1541.69958	   37340.9
1555.75073	   29922.1
1556.76135	   73173.1
1557.75903	   45280.3
1558.70557	  125037.7	c-1 (11) (1+)
1559.71497	  114395.8	c (11) (1+)
1560.71948	   94862.5	c+1 (11) (1+)
1570.73743	   55704.0
1571.74231	   45047.6
1572.72888	   21433.3
1614.75256	   81209.2	z+1 (11) (1+)
1615.73718	   21512.6
1628.76843	   26336.5
1629.78967	   18964.6	y (11) (1+)
1655.79944	   21095.8
1656.78979	   31406.6
