# Supplementary material for: A Strategy for O-Glycoproteomics of Enveloped Viruses—the O-Glycoproteome of Herpes Simplex Virus Type 1
Source: PLoS Pathog. 2015 Apr 1;11(4):e1004784. doi: 10.1371/journal.ppat.1004784 (PMC4382219; doi:10.1371/journal.ppat.1004784)
Supplement: S1 Dataset — HSV-1 envelope glycoprotein-derived spectra are provided. (ZIP) [file ppat.1004784.s007.zip › data/SWPSAPEVSHVR_-2_5_86515.txt]

       m/z	          i	matches
 113.68900	     397.2
 134.24229	     421.9
 336.40875	     425.3
 377.69241	     414.4
 396.23465	     699.5	z+1 (3) (1+)
 483.26694	     559.0	z+1 (4) (1+)
 582.33411	    2029.4	z+1 (5) (1+)
 583.33887	     703.5	z+2 (5) (1+)
 710.36041	     482.3	z (6) (1+)
 711.37628	    1674.8	z+1 (6) (1+)
 811.71906	     474.4
 838.81146	     911.1
 864.92273	     569.5
 878.45551	    2946.8	z (8) (1+)
 879.46423	    3632.3	z+1 (8) (1+)
 880.46637	    1066.1	z+2 (8) (1+)
1130.74048	     741.2
1152.56726	    1107.2
1153.57568	     822.6
1154.57495	     557.6
1248.63318	     582.2
1249.61975	     614.7
1318.64526	     622.7
1319.65210	     696.6
1330.62036	    2686.1	z (9) (1+)
1331.62720	    3252.5	z+1 (9) (1+)
1332.63721	    1236.6	z+2 (9) (1+)
1334.65063	     958.0
1335.67188	    1727.7
1336.67908	    1176.7
1337.67590	     712.4
1352.65735	     774.8
1353.66016	     602.2
1521.73193	    1397.0
1522.74036	    1387.0
1523.75073	     625.6
1537.74866	     921.1
1538.76062	     670.3
1539.76257	    2327.8
1540.75122	    1473.1
1556.77234	     638.4
1557.76965	     688.2
1558.70154	    1936.3	c-1 (11) (1+)
1559.71094	    1917.6	c (11) (1+)
1560.72693	     731.5	c+1 (11) (1+)
1570.77161	     620.2
1571.73352	     780.7
1614.75171	    1033.4	z+1 (11) (1+)
1615.76270	     857.1	z+2 (11) (1+)
1628.78149	     591.4
1655.80713	     588.8
