# Supplementary material for: A Strategy for O-Glycoproteomics of Enveloped Viruses—the O-Glycoproteome of Herpes Simplex Virus Type 1
Source: PLoS Pathog. 2015 Apr 1;11(4):e1004784. doi: 10.1371/journal.ppat.1004784 (PMC4382219; doi:10.1371/journal.ppat.1004784)
Supplement: S1 Dataset — HSV-1 envelope glycoprotein-derived spectra are provided. (ZIP) [file ppat.1004784.s007.zip › data/SWPSAPEVSHVR_-2_5_86647.txt]

       m/z	          i	matches
 223.83926	     196.7
 366.13715	     238.5
 395.22641	    1261.9	z (3) (1+)
 482.25842	     406.0	z (4) (1+)
 483.26358	     233.1	z+1 (4) (1+)
 581.32697	     642.1	z (5) (1+)
 582.32800	     393.1	z+1 (5) (1+)
 591.51917	     211.0
 597.34271	     251.1	y (5) (1+)
 612.56873	     224.1
 676.33746	     492.5
 676.84052	     396.3
 677.34918	     220.4
 695.72321	     210.3
 710.36884	    1458.8	z (6) (1+)
 711.37048	    1016.8	z+1 (6) (1+)
 722.34790	     426.3	y (10) (2+)
 722.85352	     376.4
 723.35547	     351.9
 761.87213	     378.5
 762.36688	     429.6
 769.87836	     292.9
 770.38141	     716.7
 777.88013	    1340.1
 778.37860	    1188.9
 778.88141	    1133.1
 779.37793	     265.6
 786.36816	     243.4
 786.86499	     207.4
 840.35931	    2026.4	c (4) (1+)
 879.46179	     334.0	z+1 (8) (1+)
 880.46375	     435.4	z+2 (8) (1+)
1008.44897	    1073.1	c (6) (1+)
1009.45380	     554.0	c+1 (6) (1+)
1010.46069	     229.0
1137.48999	     745.1	c (7) (1+)
1138.49268	     374.2	c+1 (7) (1+)
1236.55432	     315.2	c (8) (1+)
1237.56104	     429.5	c+1 (8) (1+)
1323.58691	     810.9	c (9) (1+)
1324.59106	     460.8	c+1 (9) (1+)
1331.64392	     299.7	z+1 (9) (1+)
1460.64758	     309.8	c (10) (1+)
1461.63989	     287.8
1508.96228	     234.7
1559.70825	     756.2	c (11) (1+)
1560.72632	     843.2	c+1 (11) (1+)
1561.74084	     285.9
1615.75635	     591.9	z+2 (11) (1+)
1616.75330	     335.5
1699.76294	     311.5
1716.80322	     896.0
