# Supplementary material for: A Strategy for O-Glycoproteomics of Enveloped Viruses—the O-Glycoproteome of Herpes Simplex Virus Type 1
Source: PLoS Pathog. 2015 Apr 1;11(4):e1004784. doi: 10.1371/journal.ppat.1004784 (PMC4382219; doi:10.1371/journal.ppat.1004784)
Supplement: S1 Dataset — HSV-1 envelope glycoprotein-derived spectra are provided. (ZIP) [file ppat.1004784.s007.zip › data/SWPSAPEVSHVR_-2_5_92990.txt]

       m/z	          i	matches
 111.91955	     131.0
 396.23389	     240.5	z+1 (3) (1+)
 483.26477	     444.9	z+1 (4) (1+)
 582.33356	     533.6	z+1 (5) (1+)
 710.36475	     298.1	z (6) (1+)
 711.37451	    1225.3	z+1 (6) (1+)
 712.37781	     342.1	z+2 (6) (1+)
 878.45715	    1821.6	z (8) (1+)
 879.46210	    1479.9	z+1 (8) (1+)
 880.46619	     438.7	z+2 (8) (1+)
 940.92224	     150.2
1027.24194	     152.5
1318.65063	     230.5
1319.64917	     197.0
1330.61816	     314.7	z (9) (1+)
1331.62000	     510.2	z+1 (9) (1+)
1332.64233	     208.1	z+2 (9) (1+)
1333.65320	     167.6
1335.67786	     285.0
1336.67798	     760.7
1337.68457	     413.7
1346.62671	     218.7	y (9) (1+)
1351.66895	     184.3
1353.67139	     195.5
1442.62671	     200.3
1459.63513	     304.5	c-1 (10) (1+)
1460.64368	     226.7	c (10) (1+)
1520.73242	     164.8
1521.72949	     670.3
1522.73547	     953.7
1523.73792	     475.2
1537.74268	     441.5
1538.73767	     684.3
1539.74609	     722.1
1540.75562	     471.8
1541.70154	     158.6
1556.75000	     435.2
1557.77502	     259.1
1558.70508	    1101.2	c-1 (11) (1+)
1559.71228	     807.1	c (11) (1+)
1560.70898	     522.7
1570.73804	     490.5
1571.73425	     282.7
1614.75305	     552.1	z+1 (11) (1+)
1615.74426	     174.1
1655.78174	     167.7
