# Supplementary material for: A Strategy for O-Glycoproteomics of Enveloped Viruses—the O-Glycoproteome of Herpes Simplex Virus Type 1
Source: PLoS Pathog. 2015 Apr 1;11(4):e1004784. doi: 10.1371/journal.ppat.1004784 (PMC4382219; doi:10.1371/journal.ppat.1004784)
Supplement: S1 Dataset — HSV-1 envelope glycoprotein-derived spectra are provided. (ZIP) [file ppat.1004784.s007.zip › data/SWPSAPEVSHVR_-2_5_93081.txt]

       m/z	          i	matches
 149.92538	     332.0
 483.26538	    1049.8	z+1 (4) (1+)
 582.33148	    1606.8	z+1 (5) (1+)
 710.36633	     758.4	z (6) (1+)
 711.37622	    2228.9	z+1 (6) (1+)
 878.45770	    3446.9	z (8) (1+)
 879.46252	    3805.6	z+1 (8) (1+)
 880.46655	     700.9	z+2 (8) (1+)
 966.68896	     366.6
1318.64319	     794.3
1319.66724	     414.1
1330.61572	     780.6	z (9) (1+)
1331.63672	     793.8	z+1 (9) (1+)
1335.66968	     914.9
1336.67529	    1511.0
1337.69849	     539.4
1351.65906	     549.5
1352.66321	     828.3
1353.67651	     551.8
1459.65198	     493.7	c-1 (10) (1+)
1460.65784	     433.7	c (10) (1+)
1520.70667	     650.0
1521.74390	    1124.2
1522.73315	    2034.8
1523.73804	    1337.2
1537.73706	    1134.3
1538.73987	     748.1
1539.75232	    1896.1
1540.77722	    1187.8
1554.72693	     378.0
1556.76965	     998.6
1557.77588	     735.9
1558.69983	    2420.2	c-1 (11) (1+)
1559.71301	    1832.5	c (11) (1+)
1560.71667	     951.4	c+1 (11) (1+)
1570.73401	     603.7
1571.73010	     815.3
1614.74463	    1091.5
1615.74927	     798.2
1628.75830	     602.3
1655.79492	     455.2
1656.78784	     436.3
1706.72168	     392.7
