# Supplementary material for: A Strategy for O-Glycoproteomics of Enveloped Viruses—the O-Glycoproteome of Herpes Simplex Virus Type 1
Source: PLoS Pathog. 2015 Apr 1;11(4):e1004784. doi: 10.1371/journal.ppat.1004784 (PMC4382219; doi:10.1371/journal.ppat.1004784)
Supplement: S1 Dataset — HSV-1 envelope glycoprotein-derived spectra are provided. (ZIP) [file ppat.1004784.s007.zip › data/TPPTIIGPLATRPTTR_-2_5_22386.txt]

       m/z	          i	matches
 103.60017	     272.9
 107.25305	     271.5
 362.20319	     792.6	z+1 (3) (1+)
 614.34766	     490.2	z (5) (1+)
 615.35406	    1763.7	z+1 (5) (1+)
 616.35431	     400.4	z+2 (5) (1+)
 696.89899	     308.5
 779.36316	     394.0	c (4) (1+)
1005.52972	     440.6	c (6) (1+)
1013.05328	     923.2
1013.54956	     525.0
1014.03552	     487.0
1020.54614	     478.7
1021.06335	     903.3
1021.56830	     674.5
1022.06238	     452.8
1022.56635	     551.6
1029.05371	     665.9
1029.56409	     637.6
1030.05920	     817.0
1044.55774	     347.1
1109.11450	     347.1
1113.58252	     318.3
1114.08264	     677.8
1114.58875	    2354.4
1115.09143	    2200.1
1115.59497	    1446.8
1122.10022	     452.0
1122.59924	    2200.7
1123.09924	    5220.2
1123.59985	    4556.7
1124.10315	    2943.8
1124.60327	     695.8
1130.58740	     374.7
1131.08411	     763.8
1131.60596	    2575.7
1132.10730	    3641.5
1132.60425	    1898.9
1145.59753	     605.4
1152.57166	    1504.2	z+1 (7) (1+)
1153.57581	     743.5	z+2 (7) (1+)
1188.12048	     348.7
1237.99475	     323.1
1264.65381	     371.4	z (8) (1+)
1265.65503	    2004.8	z+1 (8) (1+)
1266.65002	     808.0	z+2 (8) (1+)
1280.64917	     437.3
1419.72864	    2707.5	z+1 (10) (1+)
1420.73315	    2434.3	z+2 (10) (1+)
1421.73804	     684.4
1532.80713	    1341.4	z+1 (11) (1+)
1533.82361	     823.5	z+2 (11) (1+)
1557.33484	     369.8
1613.75183	     534.7
1614.78174	     476.5
1615.74036	     563.5
1616.76685	     642.2
1618.89636	     388.4
1644.86865	     702.5
1645.88879	    2159.0	z+1 (12) (1+)
1646.88879	    1254.3	z+2 (12) (1+)
1746.95178	     641.7
1747.93127	     508.4
1809.90637	     340.2	c (11) (1+)
1852.94421	     337.6
1916.42761	     333.1
