# Supplementary material for: A Strategy for O-Glycoproteomics of Enveloped Viruses—the O-Glycoproteome of Herpes Simplex Virus Type 1
Source: PLoS Pathog. 2015 Apr 1;11(4):e1004784. doi: 10.1371/journal.ppat.1004784 (PMC4382219; doi:10.1371/journal.ppat.1004784)
Supplement: S1 Dataset — HSV-1 envelope glycoprotein-derived spectra are provided. (ZIP) [file ppat.1004784.s007.zip › data/TPVLPPDDEAGLQPKPLTTPPPIIATSD_-2_18_1376084.txt]

       m/z	          i	matches
 106.39124	    1211.1
 110.58061	    1280.1
 126.05458	   33542.9
 127.05761	    1927.1
 138.05440	   23347.1
 139.05803	    1506.8
 139.59349	    1242.2
 144.06505	   22496.5
 168.06487	   19001.5
 176.52431	    1382.7
 186.07550	  148828.0
 187.07869	    8750.5
 189.08574	    1683.2
 197.12788	    1557.4
 199.10667	    1517.4
 204.08586	  267572.0
 204.10182	    1530.2
 204.10622	    2055.4
 204.11476	    1798.0
 205.08971	   16914.7
 221.07600	    2132.7
 274.08899	    2050.5
 283.80560	    1319.2
 292.10373	    1362.9
 298.17523	   16733.5	y (9) (3+)-H2O, b (3) (1+)
 310.21188	    1912.4
 322.12463	    3074.4	y (3) (1+)
 366.13852	  203575.0
 367.14203	   23591.6
 368.14413	    2803.4
 383.26395	    5758.2
 393.15958	    2424.0
 393.24863	    3003.9	b (4) (1+)-H2O
 405.24664	    1530.7
 411.25858	   31100.8	b (4) (1+)
 412.26181	    6095.5
 425.16415	    2349.6
 490.30011	    1940.8
 506.24231	    5310.6	y (5) (1+)
 508.31219	    2258.3
 528.18878	    4493.7
 554.20776	    1388.1
 631.17639	    1462.1
 716.38013	    3117.9	b (21) (3+)-H2O, y (7) (1+)
 720.38873	    2821.2	b (7) (1+)
 755.07800	    2331.7
 795.34784	    1423.8
 813.43579	    5963.2	y (8) (1+)
 814.42993	    2012.7
 830.13666	    1677.0
 830.46161	    5792.0
 835.41180	    3709.7	b (8) (1+)
 854.13086	    1536.8
 881.81616	    1750.8
 910.48413	   38801.5	b (27) (3+)-H2O, y (9) (1+)
 911.48761	   18999.6
 912.48456	    3064.6
 923.40564	    2387.8
 924.40106	    1641.7
 977.00854	    1748.7
 983.01965	    2764.5
 983.51752	    2384.9
 986.02747	    1578.9
 986.52417	    3660.5
1011.52380	    2240.2
1015.86517	    1472.7
1035.49670	    2233.9
1036.49756	    2797.0
1039.55859	    4391.6
1040.05139	    4569.4
1040.56641	    1783.8
1075.07251	    3270.9
1075.58069	    3006.9
1076.08618	    2779.2
1083.59973	    1414.2
1092.50903	    1667.0
1092.64319	    3092.0
1096.61377	    1659.9
1113.57336	    1841.0
1126.09412	    2181.7
1132.12561	    1735.8
1169.22632	    1495.4
1187.59998	    1855.9
1188.14282	   10597.3	b (23) (2+)
1188.64514	   11494.6
1189.14417	    6731.2
1189.65662	    1741.3
1202.59717	    8562.5
1202.96704	    2377.6
1203.12195	    3819.9
1203.24585	    2690.6
1203.55725	    4721.2
1203.64990	    3052.9
1204.07874	    4641.3
1204.56628	    4506.0
1205.14075	    1653.3
1205.66699	   42221.5
1206.60632	    3666.0
1226.62866	    3033.7	y (24) (2+)-H2O
1227.13416	    2260.0
1227.64490	    1625.8
1228.13525	    1712.5
1235.63330	   51634.6	y (24) (2+)
1236.13745	   95907.3
1236.63818	   67090.7
1237.13770	   21726.3
1244.68506	   11311.7	b (24) (2+)
1245.18750	   23345.4
1245.68713	   14914.7
1246.18750	    4791.5
1271.69055	    2727.5	b (25) (2+)-NH3
1280.20728	    6926.6	b (25) (2+)
1280.70520	   17821.5
1281.20422	   10242.8
1281.70703	    5991.1
1292.18286	    7974.1	y (25) (2+)
1292.67712	   16733.4
1293.17749	   11042.7
1293.67297	    3457.9
1321.71033	    2369.5
1322.22473	    4842.5	b (26) (2+)-NH3
1322.72192	    6910.9	y (13) (1+)
1323.25134	    2030.1
1323.70679	    2372.4
1330.73132	    5289.5	b (26) (2+)
1331.22632	   12861.3
1331.72510	    6074.5
1333.65601	   11347.7	b (13) (1+)
1334.65918	    7587.9
1335.67761	    2137.2
1337.16992	    5879.9
1337.67554	   10746.1
1338.17737	    8882.5
1338.69104	    2159.0
1342.19348	    1480.2
1346.70496	    1474.0
1356.71985	    1694.2
1365.73499	    2464.4
1374.74609	    4935.8
1375.26538	    1706.3
1390.74255	    1642.8
1394.22656	    1778.1
1419.20337	    2671.5
1419.72498	    2224.7
1431.75110	    4926.1
1432.25183	    9823.1
1432.75464	   10249.0
1433.24976	    2478.3
1440.75989	   82481.1
1441.26074	  149623.0
1441.76245	  117132.0
1442.26440	   46129.1
1442.75232	    4360.6
1542.29395	    7538.4
1542.80188	    9727.9
1543.30176	    7793.6
1543.80762	    5455.1
1547.86548	    4781.5	y (15) (1+)
1548.85388	    3759.0
1549.89380	    1840.0
1560.78394	    1904.4
1623.32642	    7704.8
1623.82922	    2418.9
1624.33435	    2137.5
1659.88818	    1468.0
1675.92102	    1472.5
1676.92554	    1842.0
1704.35840	    2597.8
1971.04639	    4801.3	b (19) (1+)
1972.04163	    3883.9
1992.79858	    1559.8
