# Supplementary material for: A Strategy for O-Glycoproteomics of Enveloped Viruses—the O-Glycoproteome of Herpes Simplex Virus Type 1
Source: PLoS Pathog. 2015 Apr 1;11(4):e1004784. doi: 10.1371/journal.ppat.1004784 (PMC4382219; doi:10.1371/journal.ppat.1004784)
Supplement: S1 Dataset — HSV-1 envelope glycoprotein-derived spectra are provided. (ZIP) [file ppat.1004784.s007.zip › data/TVAVYSLK_-2_16_722345.txt]

       m/z	          i	matches
 110.57189	     168.9
 126.05417	 1472916.0
 127.05093	  105737.5
 136.13376	   37874.7
 138.05417	  502295.7
 139.05869	   13240.2
 144.06476	  605454.1
 145.06781	   20329.1
 147.11176	   12913.8
 168.06468	  342037.0
 169.06883	   17852.1
 173.12757	  249467.5
 186.07521	 2407115.0
 187.07833	  108526.3
 201.12232	  201675.0	b (2) (1+)
 204.08558	 2447694.0
 205.08901	   97931.3
 221.08351	     265.8
 225.04228	     298.0
 228.63144	   25663.5
 239.09462	     840.2
 244.57217	   12315.1
 260.19570	   23014.9
 272.15886	  128186.3	b (3) (1+)
 280.16425	   15578.2
 295.10324	     608.9
 313.11264	     237.4
 323.10823	   42109.6
 343.23338	   36190.3
 347.22737	  151952.1	y (3) (1+)
 348.22994	   20014.9
 353.21719	   12964.2
 366.13755	  320989.0
 367.14157	   18437.0
 369.12012	     392.7
 371.22701	  158676.7	b (4) (1+)
 372.23108	   23243.7
 390.23083	   12293.6
 396.74042	   12786.9
 403.19566	   18135.1
 421.20566	   19324.2
 435.21969	   24810.6
 440.24805	   24123.4
 440.75762	   88023.9	[M+2H] (2+)
 441.26110	   23910.0
 454.26288	   38980.2
 456.25386	  105342.2
 457.25641	   17307.8
 479.76330	   59332.0
 480.26157	   19325.7
 485.76208	   13247.5
 492.28073	   17877.5
 494.27716	   37367.6
 494.76790	   13096.5
 504.24255	   20863.7
 506.30087	     217.8
 510.28839	  257431.9	y (4) (1+)
 511.29070	   46190.5
 516.27718	   55859.2
 517.28247	     247.2
 522.24784	   16594.4
 533.27808	   14113.8
 534.28540	   51407.7
 535.31683	   19826.5
 542.28650	   21331.6
 550.45642	     258.9
 553.32982	   82414.2
 554.33746	   18057.3
 571.67401	     313.4
 572.01178	     252.0
 585.29947	   29074.3
 588.03802	    1070.7
 588.37262	     904.8
 588.70923	     431.1
 603.30894	  102133.7	b (6) (1+)-H2O
 604.31005	   19321.7
 608.28748	     195.9
 609.35594	  164153.9	y (5) (1+)
 610.36190	   25685.6
 612.87878	     225.7
 617.32677	   32690.8
 618.90778	     205.7
 619.31659	   36876.2
 621.32180	   83130.8
 621.74974	     695.7
 622.32227	   21523.9
 623.65442	     346.1
 623.97986	     557.1
 624.31851	     685.6
 635.33990	   21885.2
 671.36780	   15315.3
 680.39311	  663712.0	y (6) (1+)
 681.39650	  173782.3
 688.39954	     238.1
 690.22211	   17967.3
 698.38270	   58300.4
 706.40636	   22418.8
 716.39231	  102530.2	b (7) (1+)-H2O
 717.39696	   45667.0
 734.40162	   48884.9
 735.39923	   17722.0
 742.38068	   33900.1
 742.87872	   43402.4
 743.89594	   17211.8
 751.38690	  401695.4
 751.88861	  342382.2
 752.38903	  161711.3
 752.88879	   20862.9
 770.36578	   23101.8
 779.45837	   30295.6
 829.85364	   16214.3
 830.61218	   28036.8
 836.48083	   30069.1
 852.92660	   58801.5
 853.42853	   36824.9
 853.93445	   20911.6
 862.49997	   54810.9
 863.49748	   27390.6
 877.08966	   18147.9
 880.50692	 8693704.0
 880.89021	  356243.3
 881.19983	   23424.2
 881.51362	 3436657.0
 881.92398	   49540.3
 882.52478	   17107.9
 883.45074	   14320.7
 897.99103	   16619.7
 922.55231	     199.2
 973.45831	   20727.0
 993.69183	     356.4
 996.93652	   13528.0
1042.56121	   45381.2
1043.56018	   24001.6
1060.68677	     280.2
1083.58501	   77262.3
1084.59473	   26195.6
1086.54224	   33004.2
1248.26074	     199.3
