# Supplementary material for: A Strategy for O-Glycoproteomics of Enveloped Viruses—the O-Glycoproteome of Herpes Simplex Virus Type 1
Source: PLoS Pathog. 2015 Apr 1;11(4):e1004784. doi: 10.1371/journal.ppat.1004784 (PMC4382219; doi:10.1371/journal.ppat.1004784)
Supplement: S1 Dataset — HSV-1 envelope glycoprotein-derived spectra are provided. (ZIP) [file ppat.1004784.s007.zip › data/TVAVYSLK_-2_16_722553.txt]

m/z	i	matches
126.05462	4130.1
127.03884	155.9
127.05794	130.6
138.05466	2497.0
139.05904	87.7
144.06516	3642.8
145.06842	184.3
147.11266	112.8
149.04456	183.6
167.05537	402.4
168.06522	2115.8
169.06862	101.3
171.11259	83.2
173.12822	1087.0
183.74953	70.4
186.07567	15441.6
187.07878	669.5
201.12292	838.7	b (2) (1+)
204.08607	16583.1
204.10222	101.3
204.10599	123.3
205.08978	754.7
210.11028	103.0
219.13641	72.5
221.08380	1376.1
223.06296	98.9
225.04268	1237.5
227.02184	94.2
232.09023	102.4
239.09431	3146.0
254.14746	86.7
260.19662	89.5
272.15952	711.7	b (3) (1+)
281.05063	99.9
295.10229	2504.0
299.04312	299.5
299.06094	994.8
300.04532	146.7
313.11282	460.1
327.69290	195.7
334.17444	93.1
343.23328	218.4
346.17603	81.7
347.11163	73.5
347.22729	1152.5	y (3) (1+)
348.23047	143.6
353.21875	136.5
355.06882	336.1
359.02618	124.2
366.13840	1738.7
367.14258	130.2
369.12137	1554.2
371.22778	673.3	b (4) (1+)
373.07956	148.0
383.06393	110.6
383.22864	166.3
384.28922	74.5
391.10550	114.2
392.10803	76.3
415.09012	910.7
416.09470	121.1
429.08728	163.8
433.10010	562.6
435.09241	600.5
435.17618	399.3
436.09607	753.4
436.17972	544.1
437.09552	75.3
439.08682	141.8
440.75845	364.9
450.14066	273.0
451.14197	1046.4
452.14682	135.0
454.10440	140.6
454.26535	215.8
457.10321	171.6
458.25702	109.8
468.13766	142.1
469.06827	777.8
469.15182	433.5
469.92184	176.5
486.23517	83.2
487.07953	278.8
489.26563	82.6
492.27859	91.3
504.23892	117.7
506.29462	168.2
510.28964	1713.7	y (4) (1+)
511.29272	374.9
516.27795	250.8
517.12097	268.5
534.29004	359.8
535.29370	77.8
553.33148	566.5
554.33899	152.1
558.28528	119.3
568.64484	79.0
577.14307	2977.3
578.14563	501.7
580.79614	100.1
585.29901	146.3
585.68512	259.5
586.02728	86.8
591.36938	127.6
599.77289	108.0
600.33923	92.7
603.31018	444.5
605.97375	80.8
607.69128	89.3
609.35864	661.9	y (5) (1+)
610.36237	164.1
610.74713	87.0
612.76227	89.7
615.38025	97.2
617.32300	153.9
621.27142	1520.1
621.37494	133.3
621.40405	109.9
621.57764	97.3
621.59723	99.9
621.66003	115.5
621.77954	454.2
621.88910	95.0
622.15839	103.5
622.28400	395.6
622.39447	142.8
622.78522	205.4
622.84039	98.3
623.08942	80.1
623.12122	100.8
623.20911	140.4
623.22723	150.4
623.28735	126.4
623.35913	167.8
623.40509	93.7
623.42383	81.1
623.70367	90.5
623.79034	136.4
623.82587	133.0
624.01776	87.5
624.36212	408.1
624.40009	385.2
624.78949	108.7
635.33478	109.8
654.37854	220.6
680.39459	3268.3	y (6) (1+)
681.39795	1020.3
682.39270	91.5
688.40686	122.4
698.38470	130.3
706.40710	148.0
716.39294	631.8	b (7) (1+)-H2O
717.39435	238.1
729.36914	89.3
734.40448	431.5
735.41052	154.5
779.46497	141.8
797.27979	130.0
836.48737	152.2
862.49921	423.2
863.50317	126.1
880.51074	49665.8
880.65222	296.0
880.68982	329.1
880.72943	317.0
880.76868	289.4
880.80994	241.6
880.84735	221.6
880.88605	221.0
880.93060	169.6
880.96362	167.2
881.05334	126.7
881.08472	131.7
881.12054	153.8
881.21796	111.6
881.25647	86.6
881.30554	148.0
881.33893	158.2
881.51343	20886.3
881.68451	147.4
881.76257	124.5
881.81006	99.0
881.88312	115.9
882.51563	1324.6
1042.56458	145.7
1083.58813	481.3
1084.58752	271.3
