# Supplementary material for: A Strategy for O-Glycoproteomics of Enveloped Viruses—the O-Glycoproteome of Herpes Simplex Virus Type 1
Source: PLoS Pathog. 2015 Apr 1;11(4):e1004784. doi: 10.1371/journal.ppat.1004784 (PMC4382219; doi:10.1371/journal.ppat.1004784)
Supplement: S1 Dataset — HSV-1 envelope glycoprotein-derived spectra are provided. (ZIP) [file ppat.1004784.s007.zip › data/TVAVYSLK_-2_16_728709.txt]

       m/z	          i	matches
 108.04421	    5090.2
 126.05437	  596191.0
 127.03852	   14292.5
 127.05782	   19664.5
 136.07513	   21265.0
 138.05431	  251032.0
 139.05775	    6647.0
 144.06490	  296015.0
 145.06804	    7638.4
 147.11230	    5584.6
 168.06479	  127618.0
 169.06778	    7773.5
 173.12767	   80222.3
 186.07541	  887522.0
 187.07867	   43637.1
 201.12274	   51288.4	b (2) (1+)
 204.07106	    5626.6
 204.08571	  932379.0
 204.09680	    5478.0
 204.10606	    6146.8
 205.08948	   45052.2
 228.63049	   24601.5
 260.19571	    8960.0
 272.15921	   44411.8	b (3) (1+)
 285.95215	    4884.6
 343.23267	    8847.5
 347.22739	   57512.8	y (3) (1+)
 353.21432	    6713.5
 359.20157	    8648.5
 366.13806	  111655.0
 367.14178	   14987.1
 371.22754	   48250.7	b (4) (1+)
 385.68759	    5229.3
 439.22488	    8528.6
 440.75888	   25207.2
 441.26254	    8890.8
 454.26328	    9614.2
 456.25412	  106829.0
 457.25839	   23018.6
 458.25821	    7711.8
 479.76337	   17143.4
 480.26767	   12394.6
 482.27667	    5754.5
 494.28116	    8938.7
 494.76932	    6550.1
 504.24136	    5752.0
 510.28925	   81229.7	y (4) (1+)
 511.29425	   22274.4
 516.27985	   11160.3
 524.92212	    4893.2
 534.28912	   19854.7
 553.32935	   21776.9
 585.30231	   10681.6
 603.30988	   29336.0	b (6) (1+)-H2O
 604.31458	   11804.4
 609.35791	   43765.8	y (5) (1+)
 610.35876	   10078.8
 617.32721	    8769.0
 619.31671	   27009.1
 620.31763	   12308.5
 621.32159	   34522.7	b (6) (1+)
 622.32428	    5615.9
 635.33752	    5337.7
 649.88043	    8924.3
 656.32581	    6003.7
 673.03577	    6653.1
 680.39404	  231510.0	y (6) (1+)
 681.39709	   58269.9
 698.38177	    7027.5
 706.39899	    5155.0
 716.39392	   31630.1	b (7) (1+)-H2O
 716.65894	    9705.6
 717.39203	   10828.9
 721.86462	    6971.4
 734.40424	   16917.1
 742.38361	   18923.1
 742.87756	   39625.8
 743.37561	   32575.5
 743.87897	   15074.0
 751.38818	  621785.0
 751.88928	  440458.0
 752.38971	  212067.0
 752.89087	   49996.1
 770.37427	   20034.1
 779.46289	   14004.5
 832.42352	    7025.5
 836.48242	    9245.5
 852.92700	   46422.1
 853.42810	   50008.0
 853.93085	   16068.6
 854.43030	    5061.9
 855.46753	    5399.6
 862.49811	   26502.5
 863.50073	    7621.7
 880.13885	   14166.8
 880.17712	   14709.8
 880.25714	   17284.5
 880.29559	   21383.2
 880.51062	 2842390.0
 880.65210	   15262.0
 880.69080	   22086.0
 880.73004	   15324.8
 880.77039	   14665.6
 880.80865	   15863.3
 880.84778	   12330.3
 880.89008	   11086.7
 880.92712	   10947.0
 880.96423	   10615.4
 881.04053	   10714.8
 881.15955	    7947.8
 881.22357	    7215.6
 881.27087	    5645.3
 881.30292	    7016.3
 881.34302	    7057.9
 881.37256	    6268.7
 881.51294	 1087630.0
 881.67548	    5750.8
 882.48187	    5965.4
 882.53156	    5333.5
 883.45593	   20045.7
 884.45630	   13248.5
 885.46259	    5623.6
 922.52496	    7342.6
 929.48718	    5571.8
 946.45575	   12565.8
 969.24414	    7033.1
 973.44806	   13054.0
 974.45593	    8410.2
1019.53119	    5079.3
1042.56091	   16852.4
1046.52356	   13571.5
1083.58252	   18924.5
1084.58789	    8646.7
1086.53467	   21838.8
1087.53699	   15187.1
