# Supplementary material for: A Strategy for O-Glycoproteomics of Enveloped Viruses—the O-Glycoproteome of Herpes Simplex Virus Type 1
Source: PLoS Pathog. 2015 Apr 1;11(4):e1004784. doi: 10.1371/journal.ppat.1004784 (PMC4382219; doi:10.1371/journal.ppat.1004784)
Supplement: S1 Dataset — HSV-1 envelope glycoprotein-derived spectra are provided. (ZIP) [file ppat.1004784.s007.zip › data/TVAVYSLK_-2_16_757445.txt]

       m/z	          i	matches
 126.05424	  188560.0
 127.03818	    3115.9
 127.05743	    6775.4
 138.05423	   55881.3
 144.06479	   75229.5
 145.06839	    3633.5
 147.11211	    3853.3
 168.06470	   27502.5
 173.12762	   45660.3
 182.40097	    2107.6
 186.07523	  155123.0
 187.07874	    7301.7
 201.12236	   20500.6	b (2) (1+)
 204.08566	  142539.0
 205.08937	    8927.9
 260.19598	    8068.2	y (2) (1+)
 272.15909	   28610.0	b (3) (1+)
 280.16458	    2898.6
 334.17282	    2476.8
 343.23236	    5770.4
 347.22723	   32076.8	y (3) (1+)
 348.22870	    2217.2
 353.21594	    2645.0
 371.22729	   24816.2	b (4) (1+)
 372.23248	    4302.7
 379.19318	    3001.5
 380.07138	    2216.3
 390.23587	    2499.6
 403.19852	    3406.8
 417.21243	    2716.9
 435.22217	    3899.2
 440.24893	    3768.3
 441.18570	    2475.1
 454.26459	    5318.6
 472.98508	    2283.3
 479.76361	    3099.6
 480.26306	    3700.4
 486.22858	    2529.5
 504.24652	    2758.0
 506.29764	    2624.9
 510.28888	   49106.8	y (4) (1+)
 511.29199	    8249.6
 514.53113	    3037.4
 516.27704	    6596.5	b (5) (1+)-H2O
 527.34845	    2501.4
 528.01740	    2306.3
 534.29041	    9934.0	b (5) (1+)
 535.30597	    2416.3
 540.33282	    2793.4
 540.86194	    2488.2
 541.11804	   19436.8
 542.02808	    3406.9
 542.11792	    9850.2
 543.11670	    5931.3
 553.32928	    6434.4
 585.30133	    3797.6
 603.31183	   17070.1	b (6) (1+)-H2O
 604.31378	    4009.2
 609.35760	   22784.1	y (5) (1+)
 610.36041	    5733.3
 617.32715	    5793.6
 621.32086	    7927.2	b (6) (1+)
 662.37640	    2438.6
 673.91626	    2432.3
 678.32336	    2404.4
 680.39380	   92136.3	y (6) (1+)
 681.39722	   32104.0
 698.38086	    5215.6
 716.39282	   10616.9	b (7) (1+)-H2O
 717.39612	    4555.8
 749.43567	    2728.4
 779.45691	    7669.8	y (7) (1+)
 862.49756	    9433.5
 880.50934	  631602.0
 880.69464	    2682.3
 880.72705	    4371.4
 881.51215	  274705.0
 882.51569	   11262.8
 892.04175	    2959.5
 895.35376	    3149.9
1032.03320	    2417.9
1083.77869	    2395.0
