# Supplementary material for: A Strategy for O-Glycoproteomics of Enveloped Viruses—the O-Glycoproteome of Herpes Simplex Virus Type 1
Source: PLoS Pathog. 2015 Apr 1;11(4):e1004784. doi: 10.1371/journal.ppat.1004784 (PMC4382219; doi:10.1371/journal.ppat.1004784)
Supplement: S1 Dataset — HSV-1 envelope glycoprotein-derived spectra are provided. (ZIP) [file ppat.1004784.s007.zip › data/TVAVYSLK_-2_16_810159.txt]

m/z	i	matches
102.89583	406.3
108.65195	382.6
110.58611	400.2
110.65343	493.3
126.05448	7756.8
138.05435	87099.9
138.06520	668.3
139.05782	3477.4
144.06499	3736.4
168.03996	627.4
168.04659	675.1
168.04927	464.0
168.06488	102058.0
168.07924	560.1
168.08269	576.2
168.08565	549.0
168.08897	417.9
168.09232	475.9
169.06824	5131.8
186.07545	39737.8
187.07884	2397.8
194.26155	409.6
198.38449	386.1
201.12270	613.5
204.03534	427.8
204.05322	592.8
204.06198	661.8
204.06676	564.2
204.07062	398.1
204.08582	112551.0
204.11018	818.2
204.12347	582.5
205.08949	5572.9
222.09610	415.1
241.47284	476.7
264.10638	967.6
272.15945	1640.2
290.14404	742.6
343.23270	756.9
347.22699	2810.0	y (3) (1+)
366.13834	103086.0
367.14197	10514.8
368.14322	660.0
371.22772	2760.2	b (4) (1+)
407.16354	2637.7
408.16083	454.8
417.77994	402.5
440.75421	434.3
454.26501	990.1
457.23535	447.9
479.76474	1166.9
480.26990	469.4
494.27765	823.8
494.77448	574.7
510.28897	5218.7	y (4) (1+)
511.29208	1028.2
516.27740	802.6
528.18842	633.5
534.28992	2054.8	b (5) (1+)
535.29095	568.3
553.33075	2231.0
569.21625	714.4
569.27716	466.9
569.37994	491.4
569.61737	425.6
570.66241	445.2
585.30096	623.7
593.71936	534.3
603.31128	1433.1
604.31665	584.9
606.05121	439.2
609.35742	2178.8	y (5) (1+)
610.36133	723.3
617.32709	631.7
618.27692	555.7
621.32050	2289.1	b (6) (1+)
622.33105	614.1
624.54431	884.9
629.58691	1863.0
635.32770	592.1
636.50525	466.5
640.18127	922.0
653.53754	806.1
654.66113	517.2
668.66650	761.0
674.48999	619.1
675.53174	430.2
680.39337	4518.5	y (6) (1+)
681.40063	665.1
683.49829	742.2
684.69476	1368.8
698.38397	1091.7
705.23584	738.8
706.40997	435.6
708.67456	1416.6
709.34119	599.6
710.73413	493.8
710.95612	1743.0
712.35675	1384.0
716.39386	3379.2	b (7) (1+)-H2O
717.39984	819.2
717.81464	504.5
719.06006	1235.6
720.01306	1801.9
727.93878	695.5
730.19403	893.4
731.10907	751.8
731.26941	678.7
734.40125	1675.5
735.41107	523.8
744.19525	693.1
745.09955	987.5
745.20313	672.9
747.51208	915.9
750.51038	1163.8
752.35498	665.2
762.75702	548.0
763.24902	484.6
774.44354	502.4
779.61334	483.1
784.82520	622.7
785.97699	659.6
804.34729	4331.1
804.68396	4784.0
805.01709	3325.1
805.34216	1678.9
805.90320	510.5
806.39874	775.0
807.05420	509.9
813.33838	436.1
816.35883	440.5
823.02167	575.3
829.51880	629.3
835.66162	1108.1
836.48267	1432.8
862.49902	2053.7
863.00104	534.4
863.50061	681.7
880.51038	199762.0
880.69305	1146.7
880.72791	1315.0
880.81030	857.8
880.84796	874.9
880.88586	747.5
880.92822	806.3
880.96613	529.1
881.00348	607.9
881.04944	497.9
881.12640	538.5
881.30414	747.3
881.51300	82450.1
882.51398	8931.3
959.43152	435.8
963.54565	2222.2
964.55713	971.1
967.76379	543.1
987.54950	596.5
988.54486	891.5
1006.53699	878.1
1023.01324	584.7
1023.51056	1169.9
1024.01782	1008.9
1025.00403	463.0
1026.54346	1121.7
1027.03931	736.1
1029.54797	690.1
1040.55164	433.4
1042.56116	1648.1
1043.56763	637.5
1047.56848	1316.4
1048.57202	733.7
1065.57703	6952.8
1066.58008	2978.5
1067.58606	660.5
1083.58862	74676.0
1083.78442	505.6
1083.82568	636.2
1084.59033	38856.2
1085.59583	5377.7
1120.84192	628.4
1125.59583	621.4
1227.63586	963.7
1245.64050	53130.8
1246.64307	31339.3
1247.64636	6991.2
1286.67590	452.0
1306.95740	475.8
