# Supplementary material for: A Strategy for O-Glycoproteomics of Enveloped Viruses—the O-Glycoproteome of Herpes Simplex Virus Type 1
Source: PLoS Pathog. 2015 Apr 1;11(4):e1004784. doi: 10.1371/journal.ppat.1004784 (PMC4382219; doi:10.1371/journal.ppat.1004784)
Supplement: S1 Dataset — HSV-1 envelope glycoprotein-derived spectra are provided. (ZIP) [file ppat.1004784.s007.zip › data/TYLLGRPPNASLPAPTTVEPTAQPPPSVAPLK_-2_16_929448.txt]

       m/z	          i	matches
 110.57629	      78.1
 113.18388	      76.5
 126.05457	    1641.4
 127.04666	     161.2
 138.05443	    1544.9
 144.06502	    1894.0
 168.06499	    1060.7
 172.78870	     105.0
 186.07556	    9863.7
 187.07887	     702.7
 196.16385	      67.8
 204.08603	   14875.8
 205.08958	    1067.0
 217.42633	      62.6
 222.94911	      61.2
 286.34158	      59.8
 324.96843	     262.2
 342.00565	     105.3
 357.24919	     307.3	y (3) (1+)
 365.22589	      61.7
 366.13868	   11581.6
 367.14194	    1680.4
 368.14464	     287.4
 380.02942	      88.7
 428.28470	     383.5	y (4) (1+)
 449.64450	      67.3
 453.27613	     174.9	y (9) (2+)
 478.26151	     106.1
 549.29578	     148.9
 572.53973	      62.5
 651.87181	     408.5	y (13) (2+)
 652.37315	     431.7
 652.87561	      90.7
 653.31812	     118.4
 687.32703	      85.4
 696.35187	     105.5
 704.40513	     580.9	b (6) (1+), y (21) (3+)
 705.41168	     188.4
 709.21991	      70.3
 716.39063	      67.3
 722.96729	     121.2
 726.85547	      64.8
 760.56927	     100.7
 761.44287	      70.4
 772.87643	     278.0
 808.49542	     148.6
 809.48792	      87.0
 809.83478	      78.0
 815.32477	      70.2
 817.92584	     197.4
 828.66998	      75.8
 829.58374	      67.2
 839.50366	      81.6
 900.65485	      66.0
 905.54181	    2434.2	y (9) (1+)
 906.54434	    1172.3
 907.54861	     268.3
 915.49930	     286.5	y (18) (2+)
 916.00491	     274.4
 916.49310	      78.8
 917.00104	      92.5
 917.57957	     192.0
 976.33197	      72.1
 990.03289	     400.0	b (19) (2+)
 990.53036	     336.5	y (20) (2+)-H2O
 991.02404	     242.3	y (20) (2+)-NH3
 999.50732	     561.9
1000.04812	     380.6
1000.54712	      99.4
1052.80408	      91.9
1093.57898	      68.1
1094.26880	     112.0
1094.60620	     281.4
1094.93091	      82.5
1101.08362	      83.2
1101.58893	     204.6
1102.10010	     167.3
1104.64563	      85.2
1179.61121	      94.3
1182.59460	      89.5
1188.63140	     335.1	b (23) (2+)
1189.12965	     623.0
1189.63208	     428.4
1190.14904	     171.0
1202.61902	      70.7
1261.59985	      69.1
1283.70908	     981.5	b (12) (1+)
1284.71069	     585.9
1285.71033	     117.3
1302.73278	     707.7	y (13) (1+)
1303.74064	     441.8
1304.74280	     120.8
1363.96509	     126.4
1364.29602	     109.5
1451.79363	     457.0	b (14) (1+)
1452.80149	     314.1
1463.30383	      92.5
1506.82458	     134.6
1640.89225	     848.1
1641.39347	    1870.7
1641.89530	    1716.3
1642.39734	    1573.3
1642.89688	     542.1
1722.43152	      74.4
1722.93030	      70.7
1742.43395	    1520.2
1742.93386	    3068.2
1743.43398	    3148.6
1743.93740	    2104.9
1744.43796	    1059.1
1744.93450	     346.9
1823.45933	    1007.3
1823.96214	    2557.2
1824.46320	    2700.8
1824.96329	    1712.7
1825.46619	    1052.4
1825.97205	     153.5
1843.96833	     615.1
1844.47474	    1640.8
1844.97294	    1762.2
1845.47970	    1226.1
1845.97741	     498.8
1846.46057	      77.8
1924.99498	     897.4
1925.50242	    2189.8
1926.00398	    2341.0
1926.50438	    2279.5
1927.00411	    1096.5
1927.50670	     433.7
1980.06982	      88.6
