# Supplementary material for: A Strategy for O-Glycoproteomics of Enveloped Viruses—the O-Glycoproteome of Herpes Simplex Virus Type 1
Source: PLoS Pathog. 2015 Apr 1;11(4):e1004784. doi: 10.1371/journal.ppat.1004784 (PMC4382219; doi:10.1371/journal.ppat.1004784)
Supplement: S1 Dataset — HSV-1 envelope glycoprotein-derived spectra are provided. (ZIP) [file ppat.1004784.s007.zip › data/TYLLGRPPNASLPAPTTVEPTAQPPPSVAPLK_-2_16_929454.txt]

       m/z	          i	matches
 126.05476	    2154.5
 127.03922	     130.2
 127.05793	     178.1
 129.61844	     109.6
 138.05470	    1506.9
 144.06522	    1822.4
 168.06526	    1476.1
 186.07578	   12816.3
 187.07904	     756.5
 204.06749	     107.7
 204.07089	     129.9
 204.08621	   23294.7
 204.10635	     129.0
 205.08963	    1330.7
 237.12265	     189.6
 245.99922	     110.2
 265.11761	     241.0	b (2) (1+)
 357.24860	     344.5	y (3) (1+)
 366.13904	   16115.7
 367.14197	    1791.3
 368.14478	     220.6
 378.20120	     228.4
 398.20209	     362.9
 419.80112	     107.5
 428.28601	     489.5	y (4) (1+)
 453.27548	    1734.1	y (9) (2+)
 453.77728	     466.3
 454.28079	     152.6
 491.28616	     195.0
 496.70929	     144.3
 527.24658	     113.5
 528.19196	     154.9
 528.26709	     168.7
 549.30414	     152.6
 550.30035	     113.0
 585.81219	     121.9
 608.40692	     118.6
 633.34930	     303.3	b (12) (2+)-H2O
 633.85193	     195.6
 642.35571	     146.8
 643.36304	     158.4
 651.87329	    1427.9	y (13) (2+)
 652.37372	     842.9
 652.87653	     270.8
 696.35175	     291.1
 704.40540	     691.4	y (21) (3+), b (6) (1+)
 705.40930	     232.1
 716.39252	     137.1
 726.40021	     206.1
 726.90289	     201.6
 793.41907	     134.9
 794.63080	     518.7
 800.27789	     118.2
 800.39526	     153.9
 807.14050	     285.6
 808.48743	     272.5	y (8) (1+)
 864.25616	     195.3
 866.96893	     238.0	y (17) (2+), b (17) (2+)-H2O
 867.48169	     184.3
 905.54187	    3981.3	y (9) (1+)
 906.54663	    1963.1
 907.54901	     384.6
 915.49927	     438.7	y (18) (2+)
 916.00085	     431.1
 916.50519	     537.0	b (18) (2+)-H2O
 917.00543	     374.8	b (18) (2+)-NH3
 918.52545	     131.9
 925.51654	     184.8
 926.01270	     281.9
 929.01978	     206.2
 947.71405	     159.6
 947.96332	     248.8
 949.98566	     136.7
 972.33942	     184.5
 976.49109	     252.0
 981.02020	     144.6
 990.03357	     964.1	b (19) (2+)
 990.53680	     895.7	y (20) (2+)-H2O
 991.03784	     444.7	y (20) (2+)-NH3
 999.54474	     512.2	y (20) (2+)
1000.04883	     692.5
1000.54559	     342.9	y (30) (3+)-NH3
1006.10852	     464.7
1012.56226	     126.8
1015.77393	     320.9
1017.04443	     168.9
1017.54694	     125.5
1026.23584	     383.0
1026.58325	     183.8
1033.59961	     276.5	y (10) (1+)
1034.59778	     197.0
1042.12793	     755.9
1064.05444	     119.2
1065.22046	     133.2
1088.94128	     135.1
1093.54663	     207.9
1093.81909	     146.4
1094.25354	     189.4
1094.60669	     545.2
1094.92847	     396.8
1095.26440	     179.2
1101.09180	     212.2
1101.59424	     239.7
1104.63281	     114.5
1105.63428	     176.9
1123.89807	     125.7
1124.58679	     193.2
1125.10156	     152.7
1133.10254	     171.1
1145.94531	     142.2
1170.62231	     137.7
1171.64697	     120.7
1179.61890	     150.5
1188.63062	    1306.6	b (23) (2+)
1189.12952	    1261.6
1189.63367	     955.5
1190.13708	     379.6
1203.62488	     144.1
1235.74023	     128.8
1237.65588	     168.2
1283.70972	    1421.2	b (12) (1+)
1284.14648	     141.4
1284.70898	    1079.4
1285.71631	     313.9	y (13) (1+)-NH3
1289.20264	     122.4
1302.73877	    1817.5	y (13) (1+)
1303.73987	    1024.3
1304.74707	     333.6
1353.84387	     129.8
1431.77185	     374.0	y (14) (1+)
1432.79333	     331.7
1451.79871	     702.8	b (14) (1+)
1452.79907	     734.5
1453.79736	     206.8
1463.28284	     215.1
1463.76868	     156.6
1640.89539	    1992.4
1641.39600	    4388.2
1641.89941	    3411.3
1642.40125	    1770.8
1642.90308	     650.8
1722.91333	     187.1
1742.43481	    2217.3
1742.93555	    2826.4
1743.43750	    3592.8
1743.93665	    2211.4
1744.43665	     783.0
1823.46411	    1447.8
1823.96228	    2543.0
1824.46545	    3241.3
1824.96387	    2155.4
1825.47290	     767.1
1979.07410	     150.4
1980.05981	     278.3
