# Supplementary material for: A Strategy for O-Glycoproteomics of Enveloped Viruses—the O-Glycoproteome of Herpes Simplex Virus Type 1
Source: PLoS Pathog. 2015 Apr 1;11(4):e1004784. doi: 10.1371/journal.ppat.1004784 (PMC4382219; doi:10.1371/journal.ppat.1004784)
Supplement: S1 Dataset — HSV-1 envelope glycoprotein-derived spectra are provided. (ZIP) [file ppat.1004784.s007.zip › data/VSVGEDVSLLPAPGPTGRGPTQK_-2_16_828713.txt]

       m/z	          i	matches
 102.63755	     447.2
 110.58274	     511.9
 126.05461	    8220.5
 127.03834	    1046.5
 138.05452	   10816.8
 144.06513	   12358.3
 159.11222	    2904.9
 168.06507	    9413.4
 169.08512	    2502.6	b (2) (1+)-H2O
 186.07568	   86306.1
 187.09448	   13273.4	b (2) (1+)
 188.11139	     632.4
 192.17816	     465.8
 204.08603	   90945.5
 205.08971	    5034.5
 223.14445	      82.6
 241.15266	      95.3
 244.12810	     647.1
 257.32053	     492.1
 268.16502	    8638.7	b (3) (1+)-H2O
 269.16946	     167.6
 274.09076	      87.5
 282.18057	     729.7
 286.15360	    2943.5
 302.09804	    1163.5
 314.20380	     898.4
 343.19623	    2681.4	b (4) (1+)
 355.15970	    2288.9
 366.13863	   60217.9
 367.14209	    8470.0
 368.14255	     278.2
 373.17116	    3790.6
 374.17529	     148.0
 395.26083	     521.5
 401.16525	    5492.6
 402.16931	     212.8
 413.27465	     946.9
 415.21823	     119.1
 426.23298	     848.2
 428.21970	     506.7
 444.24458	    1402.5
 450.26938	     761.8
 453.16310	     776.8
 454.22624	    2210.9	b (5) (1+)-H2O
 468.27963	     115.3
 470.18658	    3248.1
 471.19077	     850.3
 472.23786	    4830.8	b (5) (1+)
 473.23984	     650.3
 482.26042	    1478.2
 488.19677	    3603.8
 500.23184	    1907.0
 501.23389	     102.0
 526.26052	    1057.4	b (17) (3+)
 528.30077	     968.8
 541.25961	    1162.6
 548.29726	     992.6	y (11) (2+)
 548.80029	     928.1	b (11) (2+)
 551.24622	     118.2
 552.22455	    1302.0
 559.26900	     948.5
 569.25444	    9133.6	b (6) (1+)-H2O
 570.25703	    2060.5
 583.26980	    1734.6
 587.26491	    9292.7	b (6) (1+)
 588.26689	    2655.1
 601.27985	    1807.0
 621.59210	     108.6
 627.36581	     739.1
 632.34188	    5818.1	y (13) (2+)
 632.84328	    3228.2	b (13) (2+)
 633.34366	     996.8
 635.47498	     112.9
 638.27495	    1245.3
 640.33264	     708.7
 649.83655	    5450.7
 650.34045	    2969.6
 650.84185	    1372.9
 651.30182	     539.3
 655.32776	      94.4
 656.28774	    1884.1
 657.29071	      99.4
 658.33801	    2987.2
 659.33990	     669.1
 668.32213	    5288.1	b (7) (1+)-H2O
 669.32663	    1361.9
 672.34509	      93.4
 674.29749	     801.4
 682.33341	    1184.3
 686.33089	    5277.6	b (7) (1+)
 687.33406	    1274.6
 687.87109	     120.0
 688.88759	     944.1	y (14) (2+)
 689.38384	     755.2
 696.35364	    1104.6
 697.89246	     303.1
 700.34813	    2137.4	b (22) (3+)-NH3
 701.34277	     127.7
 708.02563	     178.6
 714.36210	    3098.0
 715.37172	     868.5
 717.86560	     422.6
 730.86177	    1972.7
 731.36223	    1276.2
 731.86469	     925.7
 733.88072	   18734.1
 734.38272	   12835.7
 734.88411	    5049.0
 735.38069	     935.8
 737.34273	    1201.4
 744.42694	     291.0
 745.42392	     778.5
 745.93140	     131.5
 746.41245	    1120.5
 749.07111	     509.6
 751.37337	    6347.1
 751.87806	    3794.2
 752.37623	    1914.5
 752.87341	     610.8
 753.40845	     119.3
 754.39209	    1389.7
 754.89345	    2082.2
 755.35368	    2714.5	b (8) (1+)-H2O
 756.35665	     859.6
 760.39819	    1533.3	b (16) (2+)
 760.73692	    1791.1
 761.06415	     191.5
 769.36961	    3866.6
 770.37445	     937.7
 771.35437	      92.5
 773.36498	    2768.6	b (8) (1+)
 774.36617	    1016.1
 783.38342	     512.4
 786.89484	     777.9
 787.37672	    1491.4
 788.94192	    2766.2	y (16) (2+)
 789.44474	    3939.2
 789.94610	    1464.8
 790.42298	    6993.5
 790.92365	    5260.6
 791.42417	    2017.6
 795.42175	     680.7
 810.75958	     524.4
 813.43083	    2725.4
 814.43344	    1455.5
 814.90805	    9410.0
 815.40811	    7375.2
 815.91141	    4227.4
 816.37237	    1375.0
 816.76868	     671.7
 822.43389	    1944.2
 822.76776	    3230.1
 823.10551	    1489.6
 823.43152	     115.0
 828.09632	     835.2
 828.42098	     881.5
 828.75826	    1067.3
 832.40114	    5712.3
 832.90361	    4661.8
 833.40608	    1623.8
 835.42060	   18110.3
 835.92175	   16937.4
 836.42167	    6369.9
 836.92448	    1806.5
 838.47755	    1443.8	y (17) (2+)
 838.97354	    1326.0
 839.47089	     138.2
 840.43927	     636.4
 841.43469	     580.7
 844.16986	     653.1
 845.57776	     191.5
 846.96815	    2524.3
 847.47130	    2259.5
 847.96427	    1032.1
 850.43022	    1288.6
 851.42798	     590.5
 856.43345	     735.1
 857.77875	      91.9
 858.44987	    1226.9	b (18) (2+)-NH3
 859.45715	     134.2
 862.35638	     108.5
 864.45018	     849.8
 867.06714	      94.0
 868.43707	    6624.8	b (9) (1+)-H2O
 869.44050	    3217.7
 871.44815	    2776.2
 871.95350	    3850.3
 872.45074	    1406.8
 876.78040	     550.6
 881.50391	     205.5
 882.45273	    5750.6
 883.45540	    1737.0
 884.45941	     864.9
 884.78695	     639.0
 885.94025	     598.7
 886.44776	    4341.4	b (9) (1+)
 887.44527	     910.3
 890.12565	    1549.9
 890.48081	    9386.2
 890.96602	   14447.1
 891.48239	    4344.9
 891.96515	    5534.6
 892.46322	    4411.4
 892.96432	    1913.9
 895.98935	    1054.7	y (18) (2+)
 896.48923	    1802.9
 896.98993	     885.7
 898.93225	     113.7
 900.46575	    3034.7
 901.46410	    1963.8
 907.42010	     529.6
 912.48113	     698.9
 913.42838	    1417.3
 913.93115	    1846.2
 914.43012	    1049.1
 916.44609	   19660.6
 916.94645	   16948.6
 917.44814	    8928.7
 917.95107	    2134.2
 922.09961	     556.7
 922.67804	     668.3
 924.93958	     562.9
 926.70154	     600.2
 927.98836	    1050.7
 928.49382	    1413.3
 936.50940	     111.2
 940.01092	    3175.8
 940.51615	    3464.5
 941.02142	    1558.7
 941.50519	     108.9
 948.50465	    1707.0
 949.00585	    2711.0
 949.50863	    1454.0
 960.51392	     142.3
 961.01886	    1048.6
 961.52563	     131.9
 963.50123	     857.0
 967.08417	     108.4
 971.50609	    3725.2
 972.00867	    4092.2
 972.51316	    2006.3
 972.98939	    5940.6
 973.48869	    5094.7
 973.99164	    4371.2
 974.48700	     204.5
 975.43442	     222.7
 981.52110	    6486.3	y (10) (1+)-NH3, b (10) (1+)-H2O
 982.52145	    2838.8
 983.01953	     204.2
 983.52858	     711.1
 989.02213	    2945.0	y (20) (2+)
 989.52088	    3802.9
 990.10248	    1800.2
 990.52118	     111.5
 992.01882	    6860.5
 992.52070	    7498.6
 993.02494	    4104.8
 993.52444	     990.5
 996.49744	     816.7
 997.48578	   12744.1
 997.98970	   11317.2
 998.49883	    5836.0
 999.03008	     926.7
 999.53333	    8023.5	b (10) (1+)
1000.53513	    3539.3
1001.53239	     910.6
1021.04299	    1744.7
1021.54427	    1665.9
1022.04444	    1098.5
1026.75781	     165.7
1029.52788	    1656.0
1030.03816	    1960.7	y (21) (2+)-NH3
1030.53945	    1168.7
1038.55878	    2659.5	y (21) (2+)
1039.05817	    3778.3
1039.55335	    2202.8
1040.05151	     544.1
1041.55824	    1752.5
1042.05497	    2835.3
1042.55627	    1169.7
1043.05859	     114.4
1046.19165	     158.1
1053.05762	     106.1
1054.01389	    3691.8
1054.51523	    3564.4
1055.01126	    1478.4
1055.51404	     108.8
1058.55579	     125.8
1062.04780	    1558.5
1062.55354	    1500.6
1063.05050	    1666.4
1063.55176	     634.8
1068.69080	     111.3
1070.56360	     100.9
1073.04486	    6488.6
1073.54701	    7049.3	y (22) (2+)-NH3
1074.04833	    4426.0
1074.55098	    1061.5
1078.55353	    2492.1	y (11) (1+)-NH3
1079.05590	    2319.1
1079.54956	     210.2
1080.17294	     357.2
1082.07455	     999.1	y (22) (2+)
1082.57219	    1671.8
1083.07019	     990.9
1083.58179	     181.6
1090.56042	    7151.6
1091.06226	    7190.6
1091.55973	    5263.2
1092.06280	     938.0
1092.56299	     121.7
1095.58670	    1522.0	y (11) (1+)
1096.58777	     780.5
1097.59680	     109.0
1099.06877	    3120.1
1099.56630	    3415.2
1100.07520	    1582.9
1110.55906	     960.2
1111.13258	    1240.6
1111.55767	     980.9
1111.88037	     594.4
1114.59741	     554.2
1122.59036	    4046.4
1123.09092	    3881.3
1123.59647	    3552.5
1124.09718	    1480.0
1124.59937	     693.3
1131.60546	   51345.8
1132.10638	   60088.9
1132.60805	   38720.8
1133.10918	   16206.2
1133.61743	    1264.3
1135.88049	     550.5
1140.09233	    4670.3
1140.59604	    7712.3
1141.09520	    4386.6
1141.59665	    1278.8
1143.08435	      95.6
1143.57495	     891.6
1144.10498	     673.5
1154.07031	    2697.0
1154.57422	    3151.6
1155.07101	    2998.4
1155.57703	     195.8
1163.58716	    1217.5
1164.08665	    1390.7
1165.05664	     106.3
1167.61994	    2202.7	b (12) (1+)
1168.62204	    1049.6
1171.58726	    3230.7
1172.08702	    3476.3
1172.59211	    2988.9
1173.08324	    1101.5
1180.09774	    2047.6
1180.59784	    3087.9
1181.09819	    1989.8
1181.60474	     714.8
1183.60818	    2885.8
1184.11260	    2801.9
1184.60881	    1763.9
1185.10623	    1122.6
1186.10779	     117.5
1192.10132	    4366.2
1192.60371	    6044.4
1193.10343	    3635.1
1193.60488	    1258.1
1195.11752	    1005.4
1195.61621	     108.8
1196.13562	      97.6
1203.60657	     771.4
1204.10645	     823.8
1221.11581	    1225.0
1221.62639	    3080.1
1222.12340	    2452.1
1222.61072	     107.5
1224.13867	    3355.8
1224.64659	    3251.5
1225.13598	    1448.4
1225.63489	     803.1
1233.14403	   55789.6
1233.64551	   75914.0
1234.14743	   50663.7
1234.64871	   20563.4
1235.13504	    2615.0
1241.63497	    1539.5
1242.12911	    1731.9
1242.63298	    1453.5
1243.14417	      95.6
1244.61646	     751.2
1245.11103	    1267.6
1245.60596	     167.4
1246.13147	     600.2
1246.76062	      97.2
1254.66858	     598.7
1261.10376	     770.2
1261.61810	    1081.8
1262.62134	     542.0
1263.67614	    5065.8	y (13) (1+)
1264.68816	    2655.3	b (13) (1+)
1265.14099	     858.3
1273.12858	    3210.4
1273.62848	    5414.6
1274.12908	    2530.0
1274.62402	    1142.6
1285.14014	     754.8
1286.16162	     112.0
1288.15527	      97.5
1298.66525	    3351.7
1299.66489	    2091.4
1300.65723	     670.6
1305.17696	     756.8
1305.66290	    1354.9
1314.16959	   23826.0
1314.67078	   36582.1
1315.17331	   26793.3
1315.67323	   10556.2
1316.17082	    2362.4
1323.15754	    1330.8
1323.66418	     832.7
1326.67322	     103.0
1334.68430	    4606.1
1335.18437	    5323.7
1335.68556	    2777.8
1336.18291	    3158.5
1354.15512	     987.9
1354.65774	    1706.4
1355.16275	    1058.5
1366.66846	     671.5
1406.87488	     691.0
1415.70752	    1453.1
1416.21488	    2230.2
1416.71100	    1959.2
1417.21936	     663.0
1460.71504	    2161.1
1461.71753	    1502.7
1466.75460	    8132.3
1467.75897	    5438.1
1468.75656	    1645.1
1469.76709	     642.6
1576.88503	     697.8
1577.87218	     895.3
1579.84028	    1449.2
1580.83438	     908.1
1628.80820	    7099.3
1629.80810	    5995.7
1630.81025	    2920.1
1670.86682	     131.8
1741.87857	     919.5
1742.91040	    1410.3
1779.95962	    1778.4
1780.96089	    1303.7
1941.99974	     980.3
1943.01440	     169.1
