# Supplementary material for: A Strategy for O-Glycoproteomics of Enveloped Viruses—the O-Glycoproteome of Herpes Simplex Virus Type 1
Source: PLoS Pathog. 2015 Apr 1;11(4):e1004784. doi: 10.1371/journal.ppat.1004784 (PMC4382219; doi:10.1371/journal.ppat.1004784)
Supplement: S1 Dataset — HSV-1 envelope glycoprotein-derived spectra are provided. (ZIP) [file ppat.1004784.s007.zip › data/VSVGEDVSLLPAPGPTGRGPTQK_-2_16_832155.txt]

       m/z	          i	matches
 110.58187	    1603.4
 126.05450	    9984.1
 127.03922	    1796.9
 138.05437	  176370.0
 139.05785	   10388.0
 144.06487	    6121.1
 159.11247	    3302.2
 168.06487	  150510.0
 169.06831	    8485.2
 170.47401	    1553.6
 186.07558	   67884.0
 187.07886	    4850.4
 187.10699	    8506.4	b (2) (1+)
 188.11198	    1662.2
 204.08604	  145711.0
 205.08969	    8621.2
 268.16483	   15002.7	b (3) (1+)-H2O
 286.13889	    3554.0
 286.17511	    1857.5
 343.19586	    3640.3	b (4) (1+)
 355.15982	    3479.5
 366.13858	  213781.0
 367.14203	   24714.3
 368.14407	    4206.9
 373.16992	    4323.7
 401.16537	    7682.8
 407.16370	    7793.3
 413.27789	    1803.8
 453.16125	    1674.3
 454.22861	    3257.1	b (5) (1+)-H2O
 470.18439	    3846.9
 472.23749	    6131.6	b (5) (1+)
 473.23578	    1645.1
 488.19913	    4183.5
 500.23080	    3052.6
 528.29559	    1709.5
 530.29456	    2096.7
 552.22791	    2206.6
 559.26990	    2185.0
 569.25360	   13700.7	b (6) (1+)-H2O
 570.25836	    2267.5
 587.20728	    1684.0
 587.26508	   19565.8	b (6) (1+)
 588.26752	    4230.6
 632.34161	    5541.2	y (13) (2+)
 632.84161	    5406.9	b (13) (2+)
 633.34729	    2485.6
 649.83612	    3643.8
 656.28821	    3985.2
 658.33948	    4906.3
 668.32166	    9438.3	b (7) (1+)-H2O
 669.33032	    1827.3
 678.39270	    3447.4
 682.33453	    2106.9
 686.33240	    7876.7	b (7) (1+)
 687.33148	    2401.3
 688.88580	    2332.7
 689.38416	    2596.0
 700.35065	    3856.7	b (22) (3+)-NH3
 714.36542	    3948.7
 731.26727	    2145.2
 731.35962	    2793.4
 733.88055	   16444.6
 734.37933	    6371.4
 734.88165	    4209.8
 737.33984	    1940.5
 745.42328	    2457.8	y (15) (2+)
 751.35938	    4199.1
 751.87573	    2727.6
 752.35657	    2015.7
 755.35492	    4551.8	b (8) (1+)-H2O
 769.37201	    6890.1
 770.37628	    2211.0
 773.36041	    4512.1	b (8) (1+)
 780.08600	    1830.2
 787.37433	    2780.5
 788.94299	    5668.5	y (16) (2+)
 789.44232	    8607.7
 790.40668	    2832.1
 790.92511	    1643.8
 813.42816	    3442.4
 814.42981	    2292.2
 814.90985	   10233.8
 815.40704	   14141.2
 815.91284	    4716.8
 822.43311	    2758.4
 822.76611	    1873.8
 832.39838	    4642.9
 832.90308	    6189.8
 835.42255	    9494.9
 835.92322	    7878.2
 836.42798	    5104.8
 838.48059	    3433.5	y (17) (2+)
 838.97394	    4375.9
 839.47064	    1668.3
 842.28326	    1939.7
 846.97302	    2423.5
 847.46088	    4093.1
 850.42828	    3063.9
 868.43951	   10188.2	b (9) (1+)-H2O
 869.43890	    3377.9
 871.45087	    5478.4
 871.94928	    2003.5
 882.45337	    8892.6
 883.45258	    2395.9
 886.44745	    8452.6	b (9) (1+)
 887.45135	    4676.3
 890.12372	    2186.9
 890.48517	    6086.7
 890.78870	    2098.2
 890.97534	    5902.9
 891.48083	    4635.7
 891.95917	    3276.0
 892.46106	    3440.6
 895.99603	    3009.3	y (18) (2+)
 896.48694	    2686.0
 900.46466	    4608.8
 903.47705	    1744.3
 913.42871	    5935.7
 913.92657	    5636.2
 914.42816	    2046.6
 916.44434	   19421.7
 916.94818	   16827.5
 917.44751	    9023.9
 921.46387	    3730.0
 927.98187	    1760.3
 928.48969	    1663.7
 940.01923	    2993.9
 940.51862	    4221.0
 971.50537	    6902.6
 972.00409	    7291.1
 972.49957	    2357.4
 972.97906	    3609.4
 973.49109	    7246.6
 973.99634	    3874.1
 981.52167	   11129.0	y (10) (1+)-NH3, b (10) (1+)-H2O
 982.52594	    5508.7
 989.01831	    8024.7	y (20) (2+)
 989.51971	    8780.1
 990.02356	    5299.2
 992.02222	    5442.2
 992.52509	    2945.0
 993.01764	    3455.3
 997.46899	   24023.7
 997.96954	   21596.2
 998.06537	    2997.4
 998.47046	   15420.2
 998.96832	    4003.1
 999.53845	   14872.0	b (10) (1+)
1000.53699	    8843.4
1009.97626	    3366.2
1021.04156	    4701.7
1021.54248	    3897.2
1029.53040	    2997.1
1030.03357	    2345.4
1030.53027	    2124.9
1031.05530	    1649.2
1038.55493	    6738.6	y (21) (2+)
1039.06091	    8530.1
1039.56580	    3209.3
1054.01428	    5747.9
1054.51392	    6669.4
1055.01221	    4174.7
1059.04541	    2001.5
1062.55151	    1983.6
1073.04590	   11906.4
1073.54724	    9325.9	y (22) (2+)-NH3
1074.05090	    6153.0
1078.55725	    4151.0	y (11) (1+)-NH3
1079.06018	    3196.4
1082.06775	    2917.2	y (22) (2+)
1082.57043	    5078.9
1083.06860	    2178.9
1090.56360	    6396.0
1091.05908	   10256.9
1091.56677	    3471.1
1095.58838	    6549.3	y (11) (1+)
1096.59424	    4295.6	b (11) (1+)
1099.57886	    3497.6
1110.56555	    2397.1
1111.05518	    2997.6
1111.55969	    2669.0
1122.59851	   11418.9
1123.09644	    9870.2
1123.60571	    6754.4
1131.60632	  205063.0
1132.10693	  241878.0
1132.23450	    2235.3
1132.33667	    2130.6
1132.48425	    3420.5
1132.60852	  158112.0
1133.10852	   46742.0
1133.61536	    2964.7
1140.09424	    7645.7
1140.59485	    6664.3
1141.09607	    6663.2
1141.60693	    2158.9
1149.72791	    1986.9
1154.07275	    9303.8
1154.57825	    9998.3
1155.07544	    7675.8
1167.62646	    5312.8	b (12) (1+)
1168.62317	    3304.4
1171.58643	    3442.7
1172.09644	    6773.4
1172.59070	    3954.6
1180.60217	    5326.1
1181.09009	    2456.5
1183.60547	    2979.7
1184.11719	    4074.5
1184.62012	    2051.7
1192.10474	    4853.7
1192.59778	    5136.0
1193.11328	    2591.4
1204.09973	    3034.4
1213.13000	    1682.7
1221.12524	    5454.8
1221.62048	    8617.5
1222.12524	    3577.2
1222.61707	    2306.0
1224.13245	    3411.2
1224.63843	    7143.6
1225.13452	    2324.6
1225.65649	    1880.6
1233.14417	  150520.0
1233.64661	  165659.0
1234.14783	  112941.0
1234.64758	   47068.4
1235.13208	    2401.8
1242.12903	    1824.8
1261.12524	    3413.3
1261.62292	    2997.7
1262.11243	    1939.7
1263.67664	   26935.7	y (13) (1+)
1264.68054	   18145.7	b (13) (1+)
1265.14197	    2195.2
1265.68799	    7188.6
1273.12500	    6876.2
1273.62610	    6771.7
1274.13013	    4193.9
1274.62463	    2452.7
1286.16101	    1765.2
1298.66943	    4749.7
1299.66858	    2923.0
1305.16663	    2415.5
1305.65784	    4513.9
1306.16016	    3001.1
1314.16919	  130500.0
1314.67114	  160595.0
1315.17249	  120409.0
1315.67322	   52357.9
1316.17017	    6656.3
1324.15417	    2729.7
1326.13647	    2595.0
1334.68591	    4758.5
1335.18396	    6023.2
1335.70142	    3820.2
1336.18579	    1987.9
1354.14966	    4963.8
1354.64612	    2974.7
1355.14197	    3824.6
1355.66638	    1760.9
1376.76123	    5937.6	y (14) (1+)
1377.75867	    3959.1
1415.71753	    3133.8
1416.20837	    7277.2
1416.70825	    4489.2
1460.72009	    4977.9
1461.71008	    2617.9
1466.75342	   12007.2
1467.76233	    6807.3
1576.87732	    4362.5	y (16) (1+)
1577.87939	    2468.3
1579.86218	    2250.0
1580.84802	    2051.1
1628.80750	   13764.2
1629.81482	   10040.8
1630.80725	    4426.2
1741.90552	    2093.7
1742.92065	    2220.8
1942.01465	    2633.5
