# Supplementary material for: A Strategy for O-Glycoproteomics of Enveloped Viruses—the O-Glycoproteome of Herpes Simplex Virus Type 1
Source: PLoS Pathog. 2015 Apr 1;11(4):e1004784. doi: 10.1371/journal.ppat.1004784 (PMC4382219; doi:10.1371/journal.ppat.1004784)
Supplement: S1 Dataset — HSV-1 envelope glycoprotein-derived spectra are provided. (ZIP) [file ppat.1004784.s007.zip › data/VSVGEDVSLLPAPGPTGRGPTQK_-2_16_832207.txt]

       m/z	          i	matches
 126.05449	   11258.0
 127.05827	    1102.2
 137.55582	     907.0
 138.05441	   13845.7
 144.06500	   17157.8
 159.11243	    3305.7
 168.06502	   13692.9
 169.06841	    1316.2
 169.09639	    1356.4
 186.07550	  119758.0
 187.07866	    8585.4
 187.10716	    8984.9	b (2) (1+)
 204.08589	  137335.0
 205.08919	    7036.5
 244.12834	    1886.9
 268.16467	   12601.3	b (3) (1+)-H2O
 269.16776	    1202.3
 282.17917	    1166.4
 286.13849	    3754.8
 286.17468	    1594.4	b (3) (1+)
 302.10010	    1343.3
 343.19513	    3114.3	b (4) (1+)
 355.15952	    2483.7
 366.13840	   90058.9
 367.14160	   11069.2
 368.14438	    1943.5
 373.17130	    5279.0
 397.20538	    1768.4
 400.82297	     933.9
 401.16492	    7314.2
 402.16852	    1148.6
 444.24469	    1414.2
 453.16074	    1555.4
 454.22702	    2198.4	b (5) (1+)-H2O
 464.23566	     954.9
 470.18649	    6093.1
 472.23816	    5577.1	b (5) (1+)
 473.24454	    1380.6
 488.19690	    5541.0
 489.19736	    2115.4
 500.23389	    3857.6
 524.23206	    1225.0
 528.30005	    1889.6
 541.26001	    1573.6
 548.29688	    2045.9	y (11) (2+)
 548.79608	    1840.8	b (11) (2+)
 551.24341	     969.9
 552.22394	    1723.3
 559.26819	    1450.3
 569.25421	   14594.3	b (6) (1+)-H2O
 570.25824	    2587.6
 581.36139	    1813.8
 583.27289	    1247.0
 587.26428	   15914.8	b (6) (1+)
 588.26807	    4186.4
 601.28058	    2358.7
 632.34100	    8136.8	y (13) (2+)
 632.84290	    5807.7	b (13) (2+)
 633.34418	    2158.2
 638.27478	    2359.1
 640.32983	    1246.9
 649.83575	    8374.4
 650.33868	    4544.0
 650.83594	    2377.9
 656.28772	    3324.0
 658.33734	    4158.6
 668.32050	    7337.9	b (7) (1+)-H2O
 669.32483	    1740.6
 678.89539	    1525.0
 682.33673	    1697.1
 685.85626	    1284.3
 686.33130	    7247.9	b (7) (1+)
 687.33447	    3616.1
 688.88556	    2798.7	y (14) (2+)
 689.38458	    1731.8
 696.35339	    2699.1
 697.35504	    1006.8
 700.34625	    2355.1	b (22) (3+)-NH3
 714.36163	    3777.3
 730.86353	    3601.2
 731.36725	    2610.5
 733.87952	   25259.7
 734.38202	   18865.6
 734.88226	    7746.2
 735.38763	    1426.7
 737.34033	    1883.5
 743.41290	    1246.0
 745.93018	    1127.2
 751.37079	    8345.9
 751.87683	    6705.1
 752.37048	    2753.3
 752.88190	    1145.7
 754.40381	    1235.7
 755.06573	    1029.2
 755.35291	    5427.7	b (8) (1+)-H2O
 756.35498	    1744.7
 760.39899	    1601.3	b (16) (2+)
 760.73663	    1927.9
 769.36823	    6166.6
 770.36981	    2445.1
 771.37067	    1058.8
 773.36334	    4807.0	b (8) (1+)
 774.36847	    1576.1
 786.89606	    1754.0
 787.38196	    2442.6
 788.38214	    2141.9
 788.94147	    5934.2	y (16) (2+)
 789.44263	    5049.6
 790.42340	    7733.9
 790.92413	    7357.0
 791.42358	    3237.0
 795.41730	    1903.1
 796.20221	    1407.3
 796.89429	    1190.6
 801.40668	    1004.5
 810.75775	    1422.2
 813.42786	    5263.3
 814.43225	    2127.9
 814.90759	   14125.9
 815.40863	   10832.8
 815.90961	    5469.9
 822.42914	    3863.8
 822.76636	    4158.7
 823.09393	    2605.4
 823.42108	    1417.7
 828.09009	    1566.8
 828.42004	    3249.9
 828.75995	    1158.9
 832.40198	    8797.1
 832.90125	    5889.9
 833.40137	    2940.6
 835.42108	   28288.5
 835.92139	   26541.8
 836.42224	   12226.2
 836.92670	    2980.3
 838.48029	    1286.3
 838.97638	    2608.2
 846.96533	    3524.0
 847.46826	    3834.8
 847.96936	    2635.9
 850.42529	    1273.5
 851.42957	    1657.9
 856.42297	    1116.0
 857.43176	    1569.6
 858.44818	    1360.5
 868.43781	   10262.5	b (9) (1+)-H2O
 869.44080	    2917.1
 871.44769	    4029.4
 871.94385	    2497.7
 872.45422	    1895.3
 882.45142	    7055.6
 883.45483	    3609.9
 885.12164	    1249.1
 886.44635	    6392.3	b (9) (1+)
 887.44818	    2497.8
 890.12323	    1390.9
 890.47949	   15247.4
 890.79962	    2525.3
 890.98242	   12150.7
 891.48175	    6783.9
 891.96246	    9912.9
 892.46338	    8030.4
 892.96448	    5549.0
 895.98895	    1618.2	y (18) (2+)
 898.43463	    1605.9
 900.45795	    5124.3
 901.46429	    3142.8
 913.42603	    1543.8
 913.92297	    2320.9
 916.44586	   33192.0
 916.94635	   32280.3
 917.44586	   15298.3
 917.94788	    3393.6
 928.49908	    2899.9
 940.00952	    4633.5
 940.51398	    4057.0
 941.00964	    1812.5
 948.50183	    3633.7
 949.00403	    4247.0
 949.50458	    1096.5
 950.00415	    1400.0
 956.07574	    1013.9
 961.01526	    1578.6
 963.50940	    1658.9
 967.02692	    1149.7
 971.50616	    7243.8
 972.00745	    7922.1
 972.50671	    3152.9
 972.98999	   10380.6
 973.48871	    9420.8
 973.98907	    5496.5
 981.52087	    9491.8	y (10) (1+)-NH3, b (10) (1+)-H2O
 982.52026	    3996.2
 989.01709	    5345.6	y (20) (2+)
 989.52563	    4659.5
 992.01581	   11890.1
 992.52081	   13061.5
 993.02106	    5975.4
 993.52209	    2255.4
 997.46265	   13344.1
 997.55261	    5881.1
 997.96863	   14940.7
 998.05841	    2494.9
 998.46619	    6036.2
 998.55481	    2892.6	y (10) (1+)
 998.96753	    3294.5
 999.53326	   10338.5	b (10) (1+)
1000.53259	    5167.2
1001.53796	    2023.3
1021.03333	    2375.3
1021.54272	    2251.7
1022.05139	    1422.5
1029.53601	    2166.3	y (21) (2+)-H2O
1030.03577	    3262.0	y (21) (2+)-NH3
1030.53857	    3113.0
1038.55554	    2848.2	y (21) (2+)
1039.05298	    2739.4
1039.55774	    2366.9
1040.05090	    1951.9
1041.55188	    2820.6
1042.05505	    3120.8
1042.53882	    1414.4
1046.64331	    1059.1
1054.01379	    6302.1
1054.51233	    5225.8
1055.01794	    3096.7
1058.56323	    1056.2
1062.05237	    2242.8
1063.04187	    2152.0
1073.04834	    7130.7
1073.54822	   12513.0	y (22) (2+)-NH3
1074.04907	    7004.2
1074.55115	    3301.0
1078.54968	    2516.4	y (11) (1+)-NH3
1079.05542	    3459.1
1079.57239	    1657.5
1082.06250	    1727.8	y (22) (2+)
1082.57886	    1156.8
1083.57825	    1397.2
1090.56165	   10101.8
1091.06006	   14132.2
1091.55945	    4539.5
1092.05872	    1918.0
1095.58911	    2661.1	y (11) (1+)
1099.07043	    4223.9
1099.56982	    5101.6
1100.07263	    1765.1
1111.07214	    1791.6
1112.50720	    1112.7
1114.08740	    1096.1
1122.58984	    4331.4
1123.09399	    6019.4
1123.59631	    6289.3
1124.09033	    1606.7
1131.60510	   76814.1
1132.10535	   96436.5
1132.60803	   55400.1
1133.10876	   24925.5
1133.60095	    1998.2
1140.09204	    9089.2
1140.59509	    7195.3
1141.09937	    4576.0
1141.58997	    2745.7
1144.07947	    1255.6
1154.06824	    2570.8
1154.57080	    3944.5
1155.07141	    3629.7
1155.58459	    1359.2
1164.09033	    1603.1
1167.62231	    2258.9	b (12) (1+)
1168.62793	    1711.3
1171.58582	    4941.0
1172.08777	    6681.8
1172.59497	    4319.5
1173.06885	    1452.7
1180.08801	    3577.8
1180.58972	    4326.0
1181.09497	    3388.6
1183.61072	    4355.0
1184.11523	    3967.3
1184.61523	    3116.4
1185.60999	    1392.4
1192.09705	    5278.7
1192.60144	    7891.1
1193.10400	    4284.5
1193.60083	    3244.0
1203.61804	    1107.3
1204.10767	    1050.6
1204.60205	    1060.0
1213.60071	    1152.4
1217.59387	    1115.8
1221.12024	    2312.8
1221.62366	    4137.6
1222.12646	    2846.8
1222.62561	    1784.8
1224.13147	    3785.0
1224.64063	    3628.8
1225.14441	    2481.3
1233.14319	   88753.9
1233.64441	  109734.0
1234.14600	   73457.9
1234.64685	   30941.0
1235.13562	    3566.6
1241.63513	    2175.0
1242.13403	    2952.6
1242.63013	    2394.5
1245.11804	    2316.8
1245.61499	    1324.3
1261.10645	    1053.7
1261.62695	    1538.5
1263.67578	    7550.4	y (13) (1+)
1264.68042	    5412.2	b (13) (1+)
1265.14612	    2401.5
1265.68896	    1893.8
1273.12256	    5413.9
1273.62268	    6867.0
1274.12500	    5338.8
1274.63477	    1998.6
1285.65381	    1626.0
1298.66956	    4395.7
1299.67041	    2965.0
1305.17407	    1105.9
1305.66663	    2729.2
1314.16821	   39145.3
1314.67017	   51682.4
1315.17102	   38960.4
1315.67102	   17190.6
1316.16956	    3022.2
1322.66736	    1669.7
1323.15234	    1965.9
1334.68152	    7380.7
1335.18225	   10688.3
1335.68372	    7151.8
1336.18604	    3602.9
1354.14722	    2381.0
1354.64709	    1571.9
1355.15540	    2042.9
1366.62732	    1112.1
1376.77954	    1045.4
1415.70459	    3184.0
1416.20386	    3452.3
1416.70764	    3372.7
1417.20789	    1501.6
1460.71973	    3900.9
1461.71460	    1945.1
1466.75134	   12282.1
1467.75769	   10864.2
1468.76062	    2735.6
1576.89575	    1347.2
1579.83484	    1618.7
1628.80225	    9698.6
1629.80603	    9427.7
1630.80994	    3904.3
1741.89087	    2236.6
1742.91150	    1284.3
1779.96021	    1551.8
1780.96045	    2587.3
1878.98633	    1046.8
1942.02393	    1580.0
1943.00903	    2132.3
