# Supplementary material for: A Strategy for O-Glycoproteomics of Enveloped Viruses—the O-Glycoproteome of Herpes Simplex Virus Type 1
Source: PLoS Pathog. 2015 Apr 1;11(4):e1004784. doi: 10.1371/journal.ppat.1004784 (PMC4382219; doi:10.1371/journal.ppat.1004784)
Supplement: S1 Dataset — HSV-1 envelope glycoprotein-derived spectra are provided. (ZIP) [file ppat.1004784.s007.zip › data/VSVGEDVSLLPAPGPTGRGPTQK_-2_5_78552.txt]

       m/z	          i	matches
 259.15186	    1116.1	z (2) (1+)
 360.22272	    1094.2	c (4) (1+)
 396.53024	     320.4
 489.26459	    1541.1	c (5) (1+)
 516.39874	     332.6
 574.43628	     307.2
 604.28796	     427.5	c (6) (1+), z+1 (11) (3+)
 700.34857	    1101.4
 701.35205	     503.1
 703.35907	     587.0	c (7) (1+)
 704.37238	     362.8	c+1 (7) (1+)
 776.87427	     351.0
 779.85022	     443.5	z (8) (2+)
 790.39233	     946.5	c (8) (1+)
 856.89044	     656.0	z (10) (2+)
 857.40167	     355.7	z+1 (10) (2+)
 895.11523	     338.1
 903.47504	    1421.2	c (9) (1+)
 904.48871	     471.7	c+1 (9) (1+)
 931.48059	     321.2	z+2 (21) (3+)
 939.14502	     885.3
 939.47485	     738.5
 940.94049	     543.4	z (12) (2+)
 941.44385	     351.1	z+1 (12) (2+)
 941.95789	     311.4	z+2 (12) (2+)
 944.47235	     616.4
 944.81378	     902.2
 945.15363	     409.5
1046.00708	    1126.0	z (14) (2+)
1046.50171	     439.3	z+1 (14) (2+)
1058.03796	    1344.2	c (18) (2+)
1058.54199	    1154.0	c+1 (18) (2+)
1059.05017	     622.6
1059.53687	     537.9
1102.54968	     327.0	z (15) (2+)
1103.04993	     508.2	z+1 (15) (2+)
1113.61096	     948.7	c (11) (1+)
1114.62354	     411.1	c+1 (11) (1+)
1116.17273	     836.7
1121.48633	     514.3
1121.59680	     498.1
1121.98767	     623.5
1122.06982	     382.5
1122.57373	     672.5
1123.05774	     401.8
1123.67053	     964.8
1124.17834	    4569.1
1124.68140	    5353.9
1125.17969	    2787.0
1135.58984	     332.0	c+1 (20) (2+)
1176.40125	     321.4
1196.10645	     615.8	z+1 (17) (2+)
1196.60742	     598.7	z+2 (17) (2+)
1197.10083	     361.8
1253.10730	     506.6	z (18) (2+)
1253.61353	    1541.4	z+1 (18) (2+)
1254.11487	    1125.3	z+2 (18) (2+)
1254.60974	     706.8
1281.70178	     667.9	c (13) (1+)
1282.70374	     782.7	c+1 (13) (1+)
1292.17419	     485.3
1292.68079	     377.3
1306.66565	     432.3
1307.16345	     356.0
1307.67261	     643.8
1314.66150	     334.2
1315.18164	     598.9
1315.67639	    1614.5
1316.18311	     871.7
1316.68018	     677.8
1317.62488	     512.8	z (19) (2+)
1318.13220	    1880.5	z+1 (19) (2+)
1318.63831	    1794.2	z+2 (19) (2+)
1319.14099	     799.5
1346.65186	    1068.3	z+1 (20) (2+)
1347.14905	    1047.6	z+2 (20) (2+)
1347.64880	     747.2
1348.16199	     463.5
1351.69153	     641.8
1354.66272	     411.9
1368.16956	     878.6	c (21) (2+)
1368.66479	    1721.8	c+1 (21) (2+)
1369.17224	    1317.7
1369.66150	     486.9
1387.20288	     393.7
1396.17725	     630.2	z+1 (21) (2+)
1396.67786	     820.4	z+2 (21) (2+)
1397.18726	     646.4
1397.69946	     610.1
1403.66870	     380.2
1404.70911	     408.6
1408.20081	     657.3
1408.71289	    1338.6
1409.22168	    1192.1
1409.70300	     490.5
1416.71289	    1415.3
1417.21790	    2345.1
1417.71375	    1627.9
1418.21484	    1167.7
1418.71521	     549.8
1435.77722	     566.6	c (15) (1+)
1439.68616	     969.5	z+1 (22) (2+)
1440.19519	     863.6	z+2 (22) (2+)
1440.70007	    1122.5
1441.21790	     519.4
1441.72327	     383.4
1467.21057	     508.6
1686.76038	     388.5
