# Supplementary material for: A Strategy for O-Glycoproteomics of Enveloped Viruses—the O-Glycoproteome of Herpes Simplex Virus Type 1
Source: PLoS Pathog. 2015 Apr 1;11(4):e1004784. doi: 10.1371/journal.ppat.1004784 (PMC4382219; doi:10.1371/journal.ppat.1004784)
Supplement: S1 Dataset — HSV-1 envelope glycoprotein-derived spectra are provided. (ZIP) [file ppat.1004784.s007.zip › data/VSVGEDVSLLPAPGPTGR_-2_16_720504.txt]

       m/z	          i	matches
 114.12717	    1008.7
 120.08043	    1701.1
 126.05442	    2608.6
 138.05432	    3191.0
 141.10158	    1290.2
 144.06503	    4440.1
 168.06493	    2251.5
 169.09639	    1868.9	b (2) (1+)-H2O
 173.09085	     756.7
 175.11827	     702.2	y (1) (1+)
 179.16849	     457.1
 183.07605	     616.6
 186.07556	   11475.7
 186.08850	     420.6
 187.07831	     970.9
 187.10725	    1039.9	b (2) (1+)
 191.11731	     660.4
 201.08678	    1522.8
 201.12128	     500.7
 204.08594	   11419.3
 205.08977	     450.4
 206.89037	     370.4
 214.15466	     416.1
 226.11774	     704.2
 244.09172	     382.0
 254.11356	     678.8
 262.11777	     788.3
 266.19995	     788.9
 268.16418	    1653.7	b (3) (1+)-H2O
 272.12387	    2436.4
 282.17984	     516.1
 283.10193	     612.6
 288.20175	    1243.7
 292.65817	     652.5	y (6) (2+)
 301.11505	     619.4
 333.15714	     523.3
 337.23697	     676.3
 338.16565	    2126.2
 366.13852	    2473.3
 373.16998	     993.6
 378.18036	     593.6	b (8) (2+)-H2O
 387.69971	    2447.4
 388.19888	     721.2
 391.19601	     536.1
 394.19943	   10938.1
 394.70087	    4294.3
 401.16382	    1465.9
 411.25507	     464.8
 412.14468	     516.4
 424.26874	    3682.6
 425.27158	     686.2
 430.24063	     441.6	y (4) (1+)
 434.72168	    1696.3	b (9) (2+)-H2O
 437.23181	    1454.8
 448.19528	    1513.2
 450.26633	     553.2
 453.15665	     445.5
 470.18491	     696.2
 472.23877	     993.5	b (5) (1+)
 475.22464	     751.0
 478.24405	    4637.2
 478.74475	    2719.6
 488.19324	     897.8
 500.23248	     507.8
 500.27158	    1314.3	b (10) (2+)
 503.27786	     394.8
 516.20276	     823.6
 528.30090	     630.3
 531.28809	    1050.4
 533.28564	     653.8
 534.78668	     685.6
 537.35065	    2914.8
 538.35583	     926.2
 552.82227	     487.7
 559.27301	     544.0
 559.76587	     467.6
 561.27826	    2528.6
 562.27832	     608.9
 562.60742	     440.9
 564.12579	     396.8
 567.28949	     412.0	y (6) (1+)-NH3
 569.25372	    2357.8	b (6) (1+)-H2O
 583.27405	     637.1
 584.31244	    9509.1	b (12) (2+), y (6) (1+), [M+3H] (3+)
 585.31653	    2733.3
 586.25610	     759.9
 587.26245	    2908.3	b (6) (1+)
 588.27307	     590.0
 601.28125	     399.1
 604.26233	     487.4
 633.31439	     582.3
 638.27917	     721.7
 640.32562	     652.6
 647.32678	     518.9
 651.80872	     871.1
 651.85199	     465.5
 652.30450	     628.0
 656.28351	    1193.5
 657.29028	     481.0
 658.34106	     625.0
 659.33899	     552.3
 668.32410	    1133.2	b (7) (1+)-H2O
 675.32117	    7157.4
 676.32782	    2234.2
 677.32477	     772.6
 678.35303	    3333.1
 679.35828	     781.7
 682.33997	     443.6
 684.41980	    4495.5
 684.84705	    2959.0
 685.34717	    2827.0
 685.42365	    1447.5
 685.84650	    1056.7
 686.33148	    1426.8	b (7) (1+)
 686.43518	     632.2
 696.35437	     702.4	y (14) (2+)-NH3
 699.34644	     453.5
 699.38989	     717.2
 700.00934	     456.1
 700.34607	     878.4
 701.34467	     654.9
 704.05133	     539.4
 704.86084	    3593.8	y (14) (2+)
 705.06451	     473.7
 705.27173	     889.6
 705.35803	    2718.2
 705.41760	     903.6
 705.85681	    1578.1
 705.90649	     412.8
 706.01208	     904.9
 706.26416	     451.9
 706.33527	     819.2
 706.44733	     682.8
 706.68915	    1457.3
 706.91302	     656.5
 707.02844	    1405.4
 707.32642	     817.7
 707.37213	    1117.8
 714.36938	     744.4
 715.36749	     427.6
 737.33783	     787.6
 751.35822	    1370.1
 752.40192	   22053.4	y (8) (1+)
 753.40460	    8910.2
 754.40002	    1191.5
 755.35345	    3515.5	b (8) (1+)-H2O
 756.35730	    1327.5
 757.35809	     554.4
 769.36749	    2367.0
 770.36993	     742.6
 773.36182	    1521.9	b (8) (1+)
 774.39056	    8477.4	y (16) (2+)-NH3
 775.39539	    3858.3
 776.39819	     813.9
 783.42200	     459.0
 787.38995	   11537.5
 788.39343	    3925.1
 789.38739	     691.3
 795.36542	     561.2
 795.45874	     704.5
 807.39545	    4138.6
 808.39917	    1237.9
 812.48138	    2166.5
 813.43103	     961.2
 813.47925	     986.5
 818.37274	     414.7
 850.42365	     823.6
 851.41888	     546.4
 858.43085	    1175.1
 859.43146	     681.8
 865.48431	    3554.5	y (9) (1+)
 866.49213	    1400.5
 868.43604	    3479.3	b (9) (1+)-H2O
 869.43970	    1983.5
 869.58087	     467.1
 873.45538	    1741.1
 874.46252	    1179.8
 875.97119	    1006.2
 876.47168	     550.4
 878.43262	    3796.7
 879.43549	    1103.1
 882.45203	    2360.3
 883.45563	     691.7
 886.44550	    2891.4	b (9) (1+)
 887.44623	     967.9
 900.46375	    1297.2
 901.45898	     646.9
 916.80310	     419.4
 941.51178	     751.7
 949.44226	    3692.5
 950.44263	    2243.0
 955.47937	   11529.6
 956.48175	    6080.9
 957.47388	     449.8
 971.54871	     413.8
 978.56854	    1415.5	y (10) (1+)
 979.57269	     607.1
 981.52252	    2557.6	b (10) (1+)-H2O
 982.52551	     906.1
 988.98022	    1823.7
 989.48029	    1520.1
 992.47498	    5049.2
 993.47638	    2684.5
 994.47430	     754.9
 999.52972	    2731.5	b (10) (1+)
1000.53296	    1287.2
1002.50153	     604.1
1065.60034	    4887.6	y (11) (1+)
1066.60364	    2139.5
1068.56372	     728.8
1095.55249	     789.4
1112.58777	    1989.9
1113.59338	    1014.6
1117.53455	    2288.3
1118.53296	    1211.1
1139.54382	    2730.0
1140.54834	    1146.1
1164.67480	    1186.1	y (12) (1+)
1165.68018	     651.8
1167.63416	     446.6	b (12) (1+)
1168.62793	     477.6
1210.57288	    1166.1
1211.58423	     621.8
1224.59485	     944.4
1227.57373	     633.5
1228.57263	     601.5
1241.62866	    2071.3
1242.62854	    1550.0
1243.62720	     472.5
1279.69971	    1335.5	y (13) (1+)
1280.70410	     988.3
1295.77002	     454.2
1465.75928	     934.8	y (15) (1+)
1466.76660	    1039.0
1751.92126	     635.9
1830.77380	     553.7
