# Supplementary material for: A Strategy for O-Glycoproteomics of Enveloped Viruses—the O-Glycoproteome of Herpes Simplex Virus Type 1
Source: PLoS Pathog. 2015 Apr 1;11(4):e1004784. doi: 10.1371/journal.ppat.1004784 (PMC4382219; doi:10.1371/journal.ppat.1004784)
Supplement: S1 Dataset — HSV-1 envelope glycoprotein-derived spectra are provided. (ZIP) [file ppat.1004784.s007.zip › data/VSVGEDVSLLPAPGPTGR_-2_16_720508.txt]

       m/z	          i	matches
 126.05457	   27951.5
 127.05777	    2096.4
 138.05446	   32281.6
 139.83612	    1542.7
 144.06512	   34269.7
 145.06783	    1709.6
 159.11198	    1428.5
 168.06508	   30529.7
 172.61383	    1384.1
 175.11884	    2537.8
 186.06232	    2420.2
 186.07549	  246325.0
 187.07890	   12579.5
 187.10703	    9037.9	b (2) (1+)
 204.08589	  282632.0
 205.08963	   15301.5
 206.69319	    1500.6
 210.28296	    1486.2
 215.10175	    1344.6
 232.13959	    6663.2	y (2) (1+)
 259.86642	    1404.9
 268.16449	    9359.7	b (3) (1+)-H2O
 274.09079	    2277.0
 282.17969	    2563.5
 286.13907	    4682.2
 302.09805	    3572.0
 327.16800	    1448.3
 343.19562	    3345.0	b (4) (1+)
 355.15982	    4507.0
 366.13840	  124939.0
 367.14224	   15464.7
 369.20859	    2379.7
 373.17020	    5713.4
 383.19022	    2575.8
 385.28262	    2005.7
 395.26175	    2073.5
 397.20624	    2810.0
 401.16470	   18464.4
 413.27408	    3599.5
 415.22128	    1653.8
 430.24075	    2029.0
 442.18704	    1439.0
 444.24158	    2301.0
 448.19397	    1621.9
 450.26883	    3719.3
 453.15717	    5367.0
 454.22897	    3661.6	b (5) (1+)-H2O
 468.27948	    3896.2
 470.18631	   12874.5
 471.18738	    2662.6
 472.23761	   10403.1	b (5) (1+)
 482.26038	    1939.4
 482.29410	    3279.5
 487.25964	    1823.5
 488.19620	   12245.7
 489.19907	    2816.2
 500.23230	    4664.3
 500.30338	    1566.8
 518.24780	    1754.9
 524.23267	    3120.6
 528.30133	    3674.7
 541.25873	    6541.2
 551.24341	    3980.1
 552.22198	    3618.5
 553.22491	    1626.0
 559.26959	    4728.5
 561.27692	    3229.4
 563.35510	    1657.8
 569.25378	   31273.9	b (6) (1+)-H2O
 570.25812	    7634.3
 581.36328	    3498.4
 583.27051	    5290.3
 584.31262	   32773.9	b (12) (2+), y (6) (1+)
 585.31549	    8795.4
 587.26398	   35039.7	b (6) (1+)
 588.26825	    7834.8
 597.27777	    2044.3
 601.28088	    6775.3
 621.24615	    2052.2
 627.37067	    2894.4
 633.31897	    2077.9
 638.27454	    9025.8
 639.25012	    1758.3
 640.32843	    3344.2
 641.30908	    2022.1
 650.31616	    1677.1
 654.34338	    2857.1
 655.35803	    2863.3	y (7) (1+)
 656.28503	    9871.5
 656.35352	    1521.5
 657.28357	    3148.8
 658.33820	    9866.3
 659.34686	    1817.2
 668.32196	   15962.4	b (7) (1+)-H2O
 669.32654	    6242.9
 670.29572	    2629.5
 672.35468	    2441.9
 674.29633	    3548.5
 675.32495	    2576.2
 682.33795	    4415.3
 683.33954	    1928.0
 686.33105	   17434.6	b (7) (1+)
 687.33447	    4935.2
 696.34918	    4479.1	y (14) (2+)-NH3
 697.35236	    1845.2
 700.34631	    8676.7
 701.34998	    2550.6
 714.36169	   12029.6
 715.36621	    2701.1
 723.41083	    2514.0
 734.33533	    1845.2
 734.39154	    2135.8
 735.36871	    3627.5	y (8) (1+)-NH3
 737.34198	    5345.4
 738.33759	    1522.8
 751.35767	   21067.9
 752.40149	  128033.0	y (8) (1+)
 753.40491	   45300.6
 754.40417	    9061.1
 755.35382	   15494.1	b (8) (1+)-H2O
 756.35510	    4114.7
 768.42682	    1636.2
 769.36896	   27139.2
 770.37378	    7946.0
 771.37909	    1880.5
 773.36462	    9342.7	b (8) (1+)
 774.36652	    3249.4
 782.92017	    3100.7	y (16) (2+)
 783.42902	    2108.2
 785.43671	    1612.7
 787.38940	   48914.3
 788.39288	   18799.4
 789.38855	    2686.9
 795.41479	    5485.7
 796.42114	    2239.0
 799.41895	    2132.8
 813.42999	   12813.5
 814.43542	    4482.7
 816.50391	    3166.3
 821.08142	    1741.3
 823.41779	    3048.8
 840.44348	    4257.7
 841.42639	    3770.6
 850.42609	    6447.6
 851.42731	    3433.5
 858.44836	    6014.8	[M+2H] (2+)-NH3-H2O
 859.45959	    2689.3
 864.43591	    3287.3
 865.48541	   28492.7	y (9) (1+)
 866.48730	   11330.2
 866.96906	    1581.1
 867.48981	    2334.0
 868.43762	   32415.2	b (9) (1+)-H2O
 869.43848	   13052.6
 870.43909	    1882.5
 872.47284	    2511.8
 875.96539	   16084.5	[M+2H] (2+)
 876.46686	   13223.3
 876.97247	    4761.6
 882.45209	   25797.4
 883.45422	   10351.2
 886.44659	   23974.4	b (9) (1+)
 887.45074	    9011.0
 900.46063	   18919.0
 901.46509	   10875.0
 936.50519	    2889.4
 949.44214	   36838.2
 950.44653	   15718.4
 951.44788	    2874.8
 953.51465	    2086.2
 954.51172	    2127.7
 955.47998	  183178.0
 956.48242	   85009.9
 957.48523	   16179.7
 963.51031	    4582.3
 964.51520	    2694.8
 971.54041	    5302.4
 972.53534	    1921.0
 978.56842	    7949.0	y (10) (1+)
 979.56927	    4210.1
 981.52045	   28067.2	b (10) (1+)-H2O
 982.52222	   15611.4
 983.52240	    3429.4
 999.53131	   39547.1	b (10) (1+)
1000.53510	   18831.6
1001.52979	    3426.4
1020.47931	    2664.4
1021.48901	    1858.4
1050.05054	    1569.3
1057.54431	    2229.4
1057.72034	    1526.6
1058.04968	    2684.9
1058.57092	    1838.8
1059.55859	    4171.0
1060.55286	    1535.0
1065.60120	   24222.7	y (11) (1+)
1066.60303	   14733.4
1067.60291	    2546.0
1068.56262	   35392.6
1069.56287	   19019.6
1070.56787	    5056.7
1114.11621	    2288.9
1114.60815	    2506.1
1115.11719	    2555.9
1117.53333	  198923.0
1118.53516	  100019.0
1119.53894	   26205.0
1120.52942	    2471.1
1149.61279	    3653.3	b (12) (1+)-H2O
1150.62817	    1806.9
1164.66980	   13420.9	y (12) (1+)
1165.67224	    5206.5
1167.62244	   10346.2	b (12) (1+)
1168.62500	    7683.3
1181.64783	   11688.7
1182.65283	    9108.4
1230.61682	   41150.7
1231.61951	   25283.8
1232.62024	    6052.2
1241.62219	    3630.8
1242.63123	    2725.2
1250.68750	    1586.7
1268.67859	   30374.4
1269.68323	   19537.2
1270.68811	    7089.6
1279.69299	    8404.6	y (13) (1+)
1280.70691	    5444.1
1340.70251	    3351.8
1341.70435	    1970.0
1343.70020	   12341.3
1344.70337	    9179.1
1345.68823	    2702.7
1367.75330	    3835.9
1368.74622	    3647.2
1430.73145	   27276.1
1431.73462	   17868.9
1432.73792	    5237.7
1465.76062	    6752.7	y (15) (1+)
1466.75806	    4149.3
1482.77490	    4015.7
1483.76648	    2213.2
1529.79517	    2376.6
1530.81287	    4339.1
1564.81787	    2765.7
1565.83496	    2068.6
1644.82178	    4529.9
1645.81299	    2680.7
1668.83630	    1813.2
1669.84363	    2060.5
1732.90051	    2888.9
1750.92566	  216622.0
1751.92761	  205045.0
1752.92908	   98744.0
1753.92139	   10380.3
1831.88098	    1908.3
