# Supplementary material for: A Strategy for O-Glycoproteomics of Enveloped Viruses—the O-Glycoproteome of Herpes Simplex Virus Type 1
Source: PLoS Pathog. 2015 Apr 1;11(4):e1004784. doi: 10.1371/journal.ppat.1004784 (PMC4382219; doi:10.1371/journal.ppat.1004784)
Supplement: S1 Dataset — HSV-1 envelope glycoprotein-derived spectra are provided. (ZIP) [file ppat.1004784.s007.zip › data/VSVGEDVSLLPAPGPTGR_-2_16_805561.txt]

m/z	i	matches
126.05429	21619.8
127.03844	1746.6
127.05820	969.4
133.12643	616.4
138.05417	49682.2
139.05751	2209.2
141.10184	847.8
144.06468	18829.9
145.04904	590.7
145.06831	917.0
168.06461	36389.2
169.06793	2352.3
169.09587	2196.0	b (2) (1+)-H2O
186.07509	98137.3
187.07858	5887.9
187.10670	2056.2	b (2) (1+)
204.04897	589.0
204.05280	1072.9
204.06590	1186.6
204.08551	151183.0
204.11868	832.7
205.08902	9593.1
206.09119	652.1
227.40054	598.5
232.13889	1269.2
263.13757	1308.4
268.16437	2333.5	b (3) (1+)-H2O
286.13953	682.4
292.66013	1287.1
302.09546	954.3
343.19284	702.8
366.13779	67495.7
367.14114	7388.5
368.14096	644.2
373.16937	1715.1
376.70374	758.5
394.19852	15468.7
394.70053	4827.9
395.20255	1012.7
401.16400	2662.8
407.16437	780.2
415.21967	727.9
430.23624	790.9
434.71909	883.3
450.26367	692.1
468.27789	798.6
470.18613	1394.6
471.19022	627.0
472.23648	3646.3	b (5) (1+)
473.24182	747.4
475.22357	2122.1
475.72629	928.1
478.24286	7741.2
478.74356	3079.1
479.24582	869.7
488.19351	1957.1
495.73590	2106.4
500.22919	999.2
500.26282	798.4
512.33795	783.4
534.78156	660.4
541.25629	1184.3
551.24408	624.9
552.22552	1031.6
559.26917	2145.9
560.27496	659.7
563.35083	663.1
569.25281	8304.4	b (6) (1+)-H2O
570.25500	1823.5
576.76508	1298.2
581.36200	811.2
584.31110	17677.8	b (12) (2+), y (6) (1+), [M+3H] (3+)
585.31464	4222.5
586.30573	750.6
587.26404	8265.1	b (6) (1+)
588.26544	793.3
633.31348	814.6
636.24548	683.0
638.27496	1062.3
650.32599	683.0
655.34973	1351.0
656.28558	2367.1
657.79095	1109.7
658.33862	1447.3
668.32019	5939.4	b (7) (1+)-H2O
669.32202	1650.6
674.29565	752.1
682.33234	822.6
686.33038	5462.9	b (7) (1+)
687.33472	1722.9
689.81171	683.2
690.34467	931.8
696.34698	637.8
696.38855	694.4
700.34631	2548.5
714.36273	1845.7
715.36359	842.1
726.88330	704.7
737.33588	988.2
751.35626	4643.1
752.40027	46765.6	y (8) (1+)
753.40326	15803.1
754.40106	3265.8
755.35168	4587.3	b (8) (1+)-H2O
756.35693	1216.0
757.36603	826.4
762.34186	643.5
769.36749	5090.0
770.37158	1886.1
773.36261	2948.3	b (8) (1+)
774.36560	1280.5
782.91785	2388.6	y (16) (2+)
783.42365	1050.5
785.44421	768.8
786.59082	1662.8
787.38922	21531.3
788.39276	8816.2
789.39380	1360.7
795.41376	1411.2
796.40790	643.2
798.87006	1032.3
799.85931	670.9
808.88458	2524.8
809.38391	2097.0
813.43048	3313.7
813.72650	681.9
814.43060	1154.9
817.39691	632.4
818.36548	810.2
825.94281	824.7
826.00598	768.8
826.37701	2035.2
826.45142	2428.4	y (17) (2+)
826.50885	1208.2
826.78754	3622.0
826.88544	1522.5
827.04309	801.6
827.12439	1755.9
827.38574	1962.6
827.45490	1953.9
827.89325	1716.8
828.39453	4556.7
828.45355	9254.5
828.95068	10125.9
829.45502	1221.0
840.43073	666.3
850.42139	2113.5
851.42816	825.7
858.45654	1192.8
864.44012	1263.4
865.48535	8664.1	y (9) (1+)
866.48822	4259.7
867.48322	738.5
868.43549	12691.5	b (9) (1+)-H2O
869.43750	4113.9
870.43719	842.4
875.96539	12717.9
876.46698	12304.7
876.96765	5753.8
877.47241	1299.6
882.45117	7671.7
883.45203	2935.8
886.44580	11215.1	b (9) (1+)
887.45056	3910.1
888.45355	1090.8
900.46252	6472.8
901.46552	2609.5
912.49048	694.1
936.50879	904.8
949.44037	10848.3
950.44434	4755.8
951.44849	788.2
955.47797	47896.2
956.48108	19559.3
957.48267	4637.0
963.50934	1484.4
964.51935	852.3
971.53461	3102.0
972.53680	1195.0
977.50824	1264.9
978.00824	2042.3
978.56354	2625.8	y (10) (1+)
979.57056	1062.6
981.51984	13590.8	b (10) (1+)-H2O
982.52295	6085.2
983.52295	1581.3
990.46637	869.3
999.53040	19525.5	b (10) (1+)
1000.53198	9195.6
1001.53949	1999.6
1046.75684	628.7
1065.59985	7681.3	y (11) (1+)
1066.60193	4490.9
1068.55835	4838.0
1069.55994	3596.7
1117.53198	28006.1
1118.53479	16058.2
1119.53613	3098.5
1149.60205	1148.4
1152.53650	700.1
1158.56323	1394.9
1164.67041	1718.4	y (12) (1+)
1165.66138	1193.3
1167.61963	6284.6	b (12) (1+)
1168.62244	5069.9
1169.61768	1434.9
1180.64453	1413.5
1181.64551	3408.3
1182.64758	1039.9
1183.64758	933.4
1230.62000	3276.8
1231.61853	1629.7
1268.67639	4770.0
1269.67749	3080.2
1270.68042	1468.2
1279.69775	2216.2	y (13) (1+)
1280.69543	1042.5
1320.58960	733.2
1343.70264	1183.5
1367.74072	881.4
1368.75269	653.9
1430.72791	2445.8
1431.73779	1164.5
1465.76135	1464.2
1466.76868	1079.7
1482.76917	1024.7
1564.80090	790.6
1750.92407	27172.1
1751.92651	23232.1
1752.92700	10902.9
1753.92700	1979.9
1954.00671	1099.3
1954.98682	1240.1
