# Supplementary material for: A Strategy for O-Glycoproteomics of Enveloped Viruses—the O-Glycoproteome of Herpes Simplex Virus Type 1
Source: PLoS Pathog. 2015 Apr 1;11(4):e1004784. doi: 10.1371/journal.ppat.1004784 (PMC4382219; doi:10.1371/journal.ppat.1004784)
Supplement: S1 Dataset — HSV-1 envelope glycoprotein-derived spectra are provided. (ZIP) [file ppat.1004784.s007.zip › data/VSVGEDVSLLPAPGPTGR_-2_16_805563.txt]

m/z	i	matches
109.52647	554.3
114.75890	569.2
126.05428	26562.7
127.03822	1641.8
127.05807	766.7
138.05415	87569.6
139.05751	4870.8
144.06470	26822.4
145.06847	1535.0
168.06454	79642.8
169.06796	3804.7
175.11838	585.9
186.07507	152463.0
187.07852	8462.2
187.10725	729.1
204.05385	798.0
204.05705	1515.7
204.07059	1225.5
204.08549	233699.0
204.10576	1449.0
204.10997	1578.9
204.11510	840.4
204.11868	1307.7
204.17592	705.2
205.08904	16512.7
206.09035	1613.5
232.13942	1607.7
235.12013	1491.4
235.23131	1869.7
235.34349	998.5
248.13823	1636.3
268.16434	2021.3
274.09097	3073.3
292.09863	963.2
342.62039	577.6
343.19452	663.3
355.15982	678.7
366.04755	1230.4
366.05661	782.5
366.13763	211337.0
366.16119	1065.0
366.18457	1451.9
366.19443	1080.8
367.14084	23111.0
368.14276	3034.1
373.16983	1729.8
374.17096	575.6
388.11877	1066.1
401.16376	2528.1
407.16461	3820.5
408.16321	657.5
413.27167	735.7
453.15845	716.0
454.22626	803.1
470.18484	1882.5
471.18179	586.5
472.23688	2220.3
482.26099	730.9
485.34247	974.7
488.19443	2139.5
500.23288	1170.6
528.18768	1453.8
528.29694	896.8
541.25897	1275.7
547.35571	594.2
552.22473	2216.7
563.35437	591.6
569.25195	6759.2	b (6) (1+)-H2O
570.25287	1342.7
581.36328	1074.8
584.31177	10172.6	y (6) (1+), b (12) (2+)
585.31543	2943.5
587.26251	6567.5	b (6) (1+)
588.26477	1990.3
601.27747	1168.8
627.36487	1135.2
638.27411	862.8
640.32538	1195.6
652.29730	649.4
655.35382	806.2
656.28339	1672.6
657.28845	611.5
658.33539	1607.6
668.32104	4918.0	b (7) (1+)-H2O
669.32379	1255.1
674.29193	802.6
682.33911	820.4
686.33057	6949.8	b (7) (1+)
687.33435	1860.6
696.39404	898.8
700.34424	1454.2
714.36139	3448.5
715.36090	1540.1
731.26312	861.9
737.34943	1044.7
751.35675	3701.0
752.40033	26273.3	y (8) (1+)
753.40326	10703.7
754.40155	2425.4
755.35187	3384.1	b (8) (1+)-H2O
755.47272	847.1
756.35547	1488.7
763.88660	697.4
769.36731	5293.5
770.37189	1836.7
771.37189	602.8
773.36029	2595.8	b (8) (1+)
774.36420	1099.8
782.91687	896.6
787.38849	13085.6
788.39014	4041.2
795.41528	1001.7
801.38666	640.0
813.42749	3536.7
814.43372	1231.2
840.44128	787.1
841.43195	599.2
850.42297	1941.0
851.42615	764.7
858.45306	1378.1
864.42877	1096.9
865.48431	6310.5	y (9) (1+)
866.48663	1951.9
866.95514	1066.3
868.43542	11269.2	b (9) (1+)-H2O
869.43884	3977.9
872.47095	680.9
875.96448	15451.3	[M+2H] (2+)
876.46564	13506.2
876.96735	6781.1
877.47180	1145.9
882.45056	8839.5
883.45331	4837.8
884.45807	1322.9
886.44550	7134.5	b (9) (1+)
887.44836	3641.7
888.44800	861.2
900.45923	6583.1
901.46326	2159.9
931.77313	1303.1
936.49829	922.1
949.44177	10804.2
950.44562	4516.2
954.51361	727.2
955.47748	34317.8
956.48016	15018.4
957.48486	3485.4
963.50781	2102.2
964.72687	659.9
968.49396	2367.4
968.83301	1542.2
969.16565	2416.8
969.49335	858.1
971.53064	2286.4
972.52985	862.5
977.50525	2722.3
978.00366	3258.8
978.56952	1831.3
979.57635	1173.3
981.51843	14554.1	b (10) (1+)-H2O
982.52252	6055.7
983.52386	1774.2
999.52887	18260.5	b (10) (1+)
1000.53308	9669.7
1001.53314	2365.2
1005.50647	767.1
1023.41754	2212.4
1026.81677	656.0
1033.49426	853.7
1036.19421	1727.3
1036.52112	2238.0
1036.85864	2379.8
1037.19763	744.3
1037.53223	1808.7
1050.01514	708.9
1065.60071	4378.8	y (11) (1+)
1066.59900	2172.6
1068.56287	6364.0
1069.56299	3744.1
1070.57532	824.9
1071.80408	725.0
1096.58191	877.9
1107.54846	2279.9
1117.53223	30241.0
1118.53357	17547.5
1119.53625	4709.7
1119.72156	771.3
1119.79150	682.7
1121.59485	2162.9
1129.54297	665.5
1138.01794	886.1
1146.07300	727.7
1146.23877	1429.4
1149.61292	1106.9
1150.61768	1083.2
1152.51782	2811.9
1152.90637	788.9
1153.25354	692.0
1153.52368	1321.2
1155.58594	799.2
1155.74207	828.0
1156.78943	2062.5
1158.55518	3804.9
1159.55835	2169.2
1160.56897	936.5
1164.65869	1687.9
1165.24829	858.4
1165.67468	843.3
1167.61914	6541.2	b (12) (1+)
1168.62671	4779.7
1169.77686	792.6
1170.72388	698.9
1172.31970	1318.4
1172.57483	1443.3
1173.11963	778.9
1179.59802	1148.7
1179.91187	1653.8
1180.07593	700.7
1180.26245	974.5
1180.75049	659.6
1181.64429	2102.4
1182.65601	716.4
1186.72314	855.5
1188.08765	680.3
1189.10168	1024.6
1191.75562	1193.5
1192.08008	966.9
1192.25244	1702.0
1192.42224	1052.3
1197.94421	673.1
1206.58704	1547.0
1206.75452	2210.9
1206.92957	2140.8
1207.10339	1017.7
1207.26758	1577.4
1207.43079	1094.3
1224.71460	739.9
1225.93372	717.8
1230.61792	5126.2
1231.61707	3515.0
1232.61743	726.8
1240.58850	1161.4
1242.60681	826.1
1248.28479	1020.9
1248.80249	870.4
1268.68066	4944.6
1269.68201	2182.0
1270.68555	821.8
1271.63477	696.0
1279.70032	975.1
1309.63354	673.6
1314.56946	4259.0
1315.56299	2190.9
1315.98206	643.3
1316.55627	841.8
1320.60767	9101.8
1321.61121	6781.8
1322.60803	1980.4
1328.97998	919.0
1339.73376	721.1
1343.70605	1237.5
1344.70959	1145.5
1350.70215	2378.2
1351.20691	4145.7
1351.70972	2574.7
1352.20227	1149.6
1367.75171	1479.8
1368.74902	861.1
1375.26563	844.8
1383.01306	994.4
1383.34045	1093.2
1430.73254	1848.1
1431.74292	1200.3
1432.72754	815.9
1433.70532	712.4
1434.68835	846.2
1437.01758	1148.9
1437.36267	1012.6
1452.24414	5430.3
1452.74695	9540.6
1453.24988	8178.1
1453.75012	2793.3
1465.74817	874.6
1471.76160	806.9
1482.65894	15607.4
1483.66284	10709.8
1484.66406	3723.4
1529.79980	2090.4
1530.80603	1467.7
1533.27332	2918.7
1533.77368	4620.1
1534.27222	5222.0
1534.77454	1944.1
1595.73218	1483.1
1596.74670	1535.6
1633.80811	1308.0
1634.82336	1131.6
1635.29065	1055.3
1635.81958	936.7
1732.92603	802.5
1750.92395	54846.0
1751.92578	51975.9
1752.92700	23322.4
1753.92725	4954.8
1795.84521	1421.0
1796.87585	927.6
1913.97205	967.9
1954.00281	21149.8
1955.00684	23068.6
1956.00574	11711.0
1956.99829	2532.3
