# Supplementary material for: A Strategy for O-Glycoproteomics of Enveloped Viruses—the O-Glycoproteome of Herpes Simplex Virus Type 1
Source: PLoS Pathog. 2015 Apr 1;11(4):e1004784. doi: 10.1371/journal.ppat.1004784 (PMC4382219; doi:10.1371/journal.ppat.1004784)
Supplement: S1 Dataset — HSV-1 envelope glycoprotein-derived spectra are provided. (ZIP) [file ppat.1004784.s007.zip › data/VSVGEDVSLLPAPGPTGR_-2_5_10329.txt]

       m/z	          i	matches
 110.58662	     377.0
 408.24890	     421.6
 604.28845	     780.0	c (6) (1+)
 657.31799	    1636.9
 703.35999	     646.5	c (7) (1+)
 790.38635	     740.9	c (8) (1+)
 837.39136	     428.2	z+1 (5) (1+)
 903.47449	    1152.6	c (9) (1+)
 970.00586	    1672.0
 970.50891	    1673.5
 971.00458	     569.0
 977.51233	    1089.6
 978.51038	    1002.7
1033.50964	     829.1
1034.00854	     683.7
1113.60815	     862.7	c (11) (1+)
1214.60071	    1280.9	z (9) (1+)
1215.60107	    1633.5	z+1 (9) (1+)
1216.59961	     746.1	z+2 (9) (1+)
1281.69800	    1475.0	c (13) (1+)
1282.69897	    1005.6	c+1 (13) (1+)
1328.68604	    1043.2	z+1 (10) (1+)
1329.68982	     640.8	z+2 (10) (1+)
1366.66357	     902.8
1367.66382	     443.5
1394.64136	    1575.9
1395.63147	     831.2
1408.72925	     872.3
1409.66711	     455.0
1411.66541	    3615.6
1412.65930	    2364.0
1413.67322	    1024.0
1415.72461	     424.5	z+1 (11) (1+)
1513.77393	     744.3	z (12) (1+)
1514.78674	     766.6	z+1 (12) (1+)
1515.80139	     765.0	z+2 (12) (1+)
1558.96497	     417.0
1629.82483	    1150.7	z+1 (13) (1+)
1630.82214	     830.4	z+2 (13) (1+)
1758.85571	     863.1	z+1 (14) (1+)
1759.87048	     513.1	z+2 (14) (1+)
1901.93335	     593.8
1902.95544	     605.9	c+1 (16) (1+)
1958.96533	     545.0	c (17) (1+)
