# Supplementary material for: A Strategy for O-Glycoproteomics of Enveloped Viruses—the O-Glycoproteome of Herpes Simplex Virus Type 1
Source: PLoS Pathog. 2015 Apr 1;11(4):e1004784. doi: 10.1371/journal.ppat.1004784 (PMC4382219; doi:10.1371/journal.ppat.1004784)
Supplement: S1 Dataset — HSV-1 envelope glycoprotein-derived spectra are provided. (ZIP) [file ppat.1004784.s007.zip › data/VSVGEDVSLLPAPGPTGR_-2_5_10337.txt]

       m/z	          i	matches
 160.19405	    1469.2
 182.69174	    1388.5
 240.22101	    1508.6
 477.83792	    1626.6
 683.30426	    1858.5	z+1 (3) (1+)
 768.24609	    1535.8
 836.37433	    4693.4	z (5) (1+)
 837.38043	    9505.6	z+1 (5) (1+)
 838.38568	    4075.3	z+2 (5) (1+)
1005.46185	    2645.2	z+1 (7) (1+)
1006.47223	    1876.4	z+2 (7) (1+)
1117.52222	    2525.4	y (8) (1+)
1214.59607	    5315.5	z (9) (1+)
1215.60449	   14040.8	z+1 (9) (1+)
1216.61108	    6715.4	z+2 (9) (1+)
1231.62341	    1970.0
1328.68665	   12174.0	z+1 (10) (1+)
1329.69080	    9250.0	z+2 (10) (1+)
1330.69421	    2203.1
1414.70715	    2493.1	z (11) (1+)
1415.71960	    7087.9	z+1 (11) (1+)
1416.73279	    3816.4	z+2 (11) (1+)
1430.72803	    3373.4	y (11) (1+)
1513.78394	    6041.8	z (12) (1+)
1514.78088	   11011.7	z+1 (12) (1+)
1515.78894	    7263.1	z+2 (12) (1+)
1516.79102	    2598.6
1529.79407	   16653.5	y (12) (1+)
1530.79663	   12865.7
1531.78796	    4779.1
1532.79553	    2243.5
1628.81323	    4389.7	z (13) (1+)
1629.81238	   21033.2	z+1 (13) (1+)
1630.80933	   15294.0
1631.82349	    7665.1
1644.82458	    2521.4	y (13) (1+)
1733.93237	    2160.3
1734.93018	    2699.0
1735.92163	    5274.9
1736.94092	    2134.2
1750.92786	    6873.1
1751.92822	    9196.3
1752.94092	    4230.7
1753.94751	    3703.6
1757.84241	    8266.1	z (14) (1+)
1758.85168	   10622.3	z+1 (14) (1+)
1759.86401	    6378.8	z+2 (14) (1+)
1760.86475	    2249.5
1815.87952	    2193.3	z+1 (15) (1+)
1913.94348	    2269.5	z (16) (1+)
1914.94165	    3507.2	z+1 (16) (1+)
1921.99792	    2174.6
1930.01062	    1656.9
1937.01001	    5972.0
1938.00305	    9838.7
1939.00867	   12046.5
1940.01550	    6227.5
1941.00012	    2582.6
1954.00220	    9041.6
1955.00867	   13074.1
1956.01099	    9393.9
1957.00989	    4821.5
1957.95532	    4919.0	c-1 (17) (1+)
1958.97070	    4594.5	c (17) (1+)
1959.98279	    3920.4	c+1 (17) (1+)
