# Supplementary material for: A Strategy for O-Glycoproteomics of Enveloped Viruses—the O-Glycoproteome of Herpes Simplex Virus Type 1
Source: PLoS Pathog. 2015 Apr 1;11(4):e1004784. doi: 10.1371/journal.ppat.1004784 (PMC4382219; doi:10.1371/journal.ppat.1004784)
Supplement: S1 Dataset — HSV-1 envelope glycoprotein-derived spectra are provided. (ZIP) [file ppat.1004784.s007.zip › data/WPSAPEVSHVR_-2_18_1322035.txt]

       m/z	          i	matches
 126.05439	    4885.8
 127.03854	     772.1
 127.05788	     302.8
 129.10176	     711.8	y (2) (2+)-NH3
 130.06451	     516.6
 130.99002	     163.2
 132.08002	     435.7	y (3) (3+)-NH3
 136.07466	     191.4
 138.05421	    4525.0
 144.06488	    5931.6
 145.04887	     643.0
 145.06805	     282.1
 156.87184	     164.6
 159.09096	    4385.9
 160.09418	     377.9
 160.57549	     167.1
 168.06474	    2904.1
 169.06718	     164.1
 170.05920	    3284.2
 171.06325	     230.6
 175.11807	     770.6	y (1) (1+)
 180.66467	     166.1
 185.09221	     191.3
 186.07535	   14950.8	b (3) (2+)
 187.07867	     991.8	b (1) (1+)
 200.13824	     407.2
 204.08571	   11067.2
 205.08910	     675.3
 227.10030	     241.8
 234.13870	     180.7
 235.10616	     251.4
 238.11700	     716.8
 239.11670	     719.5
 249.64110	     389.6
 256.12790	     990.8
 256.14334	    1469.7
 258.11078	     225.6
 267.11179	     392.1
 274.18588	     438.6	y (2) (1+)
 284.13742	    1628.2	b (2) (1+)
 285.14041	     209.5
 298.36499	     177.8
 299.17548	     301.6
 308.13837	     479.8
 326.17026	     186.8
 336.13351	     812.2
 341.02829	     176.9
 354.14160	     742.1
 360.19156	     576.6	y (10) (3+)
 360.52591	     318.1
 366.13779	     339.0
 371.17056	    1018.4	b (3) (1+)
 372.17404	     234.4
 397.18787	     426.2
 400.15851	     473.0
 407.16852	     467.2
 410.53876	     366.7
 411.24377	     849.8	y (3) (1+)
 412.22229	    4228.2	y (7) (2+)
 412.72391	    1733.6
 413.22604	     235.0
 414.02176	     179.1
 414.21127	     577.9
 415.21683	     315.7
 416.54184	    2332.7	[M+3H] (3+)-NH3
 416.87585	    1644.1
 417.20880	     453.9
 420.79730	     223.2
 422.21912	    1013.5	[M+3H] (3+)
 422.55258	    1014.9
 424.19550	    1297.1	b (4) (1+)-H2O
 425.17822	    1005.0
 426.18558	     205.3
 428.22104	     211.3
 430.21286	     178.6
 436.71924	     315.2
 442.20587	    1894.6	b (4) (1+)
 443.20737	     447.7
 447.74106	    1309.6	y (8) (2+)
 448.24377	     473.9
 458.21948	     235.7
 482.25107	    1048.9	y (9) (2+)-H2O
 482.75281	     509.6	y (9) (2+)-NH3
 484.23688	     407.9
 485.77673	     210.0
 489.91013	    1448.5
 490.24289	     828.9
 490.58032	     286.9
 491.25690	    1057.4	y (9) (2+)
 491.75723	     498.6
 492.25937	     332.3
 493.77710	     251.3
 498.27545	    2555.8	y (4) (1+)
 499.27512	     438.1
 519.05359	     184.4
 523.95959	     184.7
 530.77814	     440.6	y (10) (2+)-H2O
 534.28876	     197.9
 534.32825	     229.7
 538.77515	     489.8
 539.28387	     246.7
 539.78271	   12525.0	y (10) (2+)
 540.28369	    7229.6
 540.78583	    2204.3
 542.11755	    6226.0
 542.21375	    1100.8
 542.28406	     647.6
 542.35620	     680.3
 542.79474	     453.2
 542.83099	     585.2
 542.93445	     340.1
 543.11609	    4834.5
 543.17865	     229.1
 543.21533	    1068.9
 543.28650	    2007.3
 543.32477	     654.1
 543.38428	     325.9
 543.78870	    1007.2
 543.93414	     274.6
 544.11823	    1272.3
 544.21790	     296.2
 544.25378	     255.1
 544.33118	     462.4
 544.36316	     227.3
 544.38385	     398.0
 544.70862	     182.4
 544.80292	     323.3
 545.11249	     189.0
 545.23761	     266.0
 545.29456	     978.1
 545.33777	     943.8
 549.76971	     204.9
 558.77252	    2595.7
 559.27454	    1516.9
 573.32965	     218.6
 597.34412	    1332.6	y (5) (1+)
 598.34314	     241.6
 609.30109	     229.1
 610.31104	     280.9
 615.30310	    2363.6
 615.80365	    1568.2
 616.30493	     448.9
 623.81683	    1861.0
 624.30927	   15743.4
 624.81024	    9824.7
 625.31134	    3899.3
 625.81439	     482.8
 632.82172	   39431.7
 632.90515	     311.0
 633.32306	   26540.1
 633.82379	    7867.9
 634.32422	     788.7
 644.82520	     216.5
 657.36719	     182.4
 668.29816	     956.0	b (6) (1+)
 669.30658	     317.4
 687.41663	     200.2
 700.86481	     704.9
 701.36609	     408.3
 701.86151	     207.2
 726.38599	     662.3	y (6) (1+)
 727.38019	     212.9
 731.34412	     790.7
 732.34808	     188.1
 734.36005	    1686.5
 734.86395	    1122.1
 735.36389	     408.8
 736.38605	     501.0
 736.88562	     549.8
 737.38513	     278.5
 767.36560	     350.7
 805.43921	     218.2
 823.43622	   10527.1	y (7) (1+)
 824.43921	    4467.5
 825.44360	    1092.5
 894.47412	    2483.4	y (8) (1+)
 895.47552	     837.3
 896.48871	     266.7
 963.50769	     207.3
 981.50464	    5624.3	y (9) (1+)
 982.50769	    2713.5
 983.50806	     528.8
 991.49438	     199.5
1078.55859	    4523.6	y (10) (1+)
1079.56201	    2323.1
1080.55737	     342.0
1116.54443	     235.4
1133.56323	     686.3
1134.56274	     390.0
1185.59314	     206.7
1247.61597	     519.8
1248.61511	     512.2
1264.63647	    6783.0
1265.64026	    5075.0
1266.64270	    2198.2
1267.66125	     235.2
1531.94910	     188.9
