# Supplementary material for: A Strategy for O-Glycoproteomics of Enveloped Viruses—the O-Glycoproteome of Herpes Simplex Virus Type 1
Source: PLoS Pathog. 2015 Apr 1;11(4):e1004784. doi: 10.1371/journal.ppat.1004784 (PMC4382219; doi:10.1371/journal.ppat.1004784)
Supplement: S1 Dataset — HSV-1 envelope glycoprotein-derived spectra are provided. (ZIP) [file ppat.1004784.s007.zip › data/YVCPPPTGATVVQFEQPR_-2_18_1312935.txt]

       m/z	          i	matches
 126.05448	     585.2
 133.04234	     319.1
 134.31779	     116.1
 138.05449	     782.6
 144.06493	     789.8
 168.06500	     893.1
 175.11940	     114.2
 186.07545	    6346.0
 187.07861	     297.4
 195.11189	     205.8
 204.08589	    9559.7
 205.08942	     549.5
 215.77592	     119.2
 227.33488	     122.6
 227.44781	     214.8
 230.09422	     168.0
 235.14314	     585.1
 241.89485	     121.9
 258.08905	     207.8
 263.13803	     675.2	b (2) (1+)
 272.17105	     785.5	y (2) (1+)
 274.09177	     238.5
 332.15854	     210.9
 355.14139	     198.2
 366.13794	    5811.6
 367.14145	     755.8
 385.15237	     785.0
 386.16321	     121.6
 393.21124	     211.1
 395.17212	     338.0
 400.22919	     738.8	y (3) (1+)
 401.23212	     151.5
 421.15369	     172.5
 423.16748	    2722.4	b (3) (1+)
 424.17017	     661.9
 429.21024	     252.7
 441.64114	     123.7
 520.21667	     445.3	b (4) (1+)
 521.27032	     226.2
 527.29132	     152.3
 529.26959	     201.7
 583.42993	     123.1
 617.27197	     384.7	b (5) (1+)
 656.85217	     283.5
 676.33844	     426.8	y (5) (1+)
 677.34729	     162.0
 712.13190	     221.9
 715.37091	     593.2	y (13) (2+)
 715.87457	     367.9
 716.37634	     177.2
 763.89795	    3776.9	y (14) (2+)
 764.39838	    3134.1
 764.89893	    1044.3
 780.42981	     198.4
 803.41919	     393.9	y (15) (2+)-H2O
 803.91791	     376.8	y (15) (2+)-NH3
 804.39642	     592.2	y (6) (1+)
 804.91528	     143.0
 805.40002	     232.2
 812.42438	   26090.3	y (15) (2+)
 812.83459	     134.8
 812.92529	   22947.4
 813.42609	    8151.3
 813.92908	    1005.1
 815.36908	     292.6	b (15) (2+)-NH3, b (7) (1+)
 816.37799	     229.2
 851.94208	     136.7
 865.43646	     345.5
 865.93805	     598.2
 872.39954	     131.4
 883.42853	     429.7	y (16) (2+)-H2O
 883.93451	     453.3	y (16) (2+)-NH3
 884.43158	     240.3
 892.43848	    6444.6	y (16) (2+)
 892.94122	    6445.8
 893.44128	    3062.4
 893.94342	     669.1
 903.46094	     860.0	y (7) (1+)
 904.46851	     256.0
 913.96332	    5642.8
 914.46448	    4993.4
 914.96619	    2316.6
 915.46527	     344.9
 943.42865	     229.0
 946.97455	     232.8
 982.09552	     300.7
 993.97559	     480.4
 994.48529	     163.6
 994.98645	    2101.6
 995.48950	    1891.7
 995.99109	     801.6
 996.49353	     160.0
1002.52722	     184.8
1014.97662	     131.1
1023.03088	     171.3
1023.50470	    2176.1	[M+2H] (2+)
1024.00330	    2635.4
1024.50635	    1109.6
1025.00488	     175.1
1080.25623	     294.9
1092.38977	     129.4
1103.57837	     426.2	y (9) (1+)
1104.59473	     167.3
1105.16150	     142.0
1108.45483	     238.3
1130.59900	     263.7
1174.60706	     292.2	y (10) (1+)
1175.61157	     188.1
1193.57007	     156.3
1200.57751	     132.5
1204.99072	     188.2
1206.58447	     301.2
1206.97180	     200.2
1207.11060	     183.0
1207.64771	     258.2
1224.62231	     149.6
1231.63745	     819.7	y (11) (1+)
1232.63806	     382.9
1233.62952	     151.5
1242.63098	     152.0
1243.60132	     180.9
1244.62463	     162.1
1265.64270	     145.7
1306.31226	     624.6
1332.68005	     215.6
1370.65808	     137.2
1371.65234	     156.9
1386.71240	     215.0
1429.73914	     893.7	y (13) (1+)
1430.73621	     615.4
1431.76489	     202.2
1441.17139	     166.9
1441.71497	     135.8
1526.78894	    1320.9	y (14) (1+)
1527.79370	    1063.6
1528.78418	     334.0
1623.83667	    1858.0	y (15) (1+)
1624.84058	    1522.5
1625.84375	     557.2
1729.86621	     270.4
1730.85413	     211.3
1752.82104	     159.8
1783.86597	     274.6	y (16) (1+)
1784.86133	     235.7
1826.92053	     307.0
1827.90869	     347.0
1891.93250	     152.5
1893.88574	     146.5
1989.97375	     227.5
