# Supplementary material for: A Strategy for O-Glycoproteomics of Enveloped Viruses—the O-Glycoproteome of Herpes Simplex Virus Type 1
Source: PLoS Pathog. 2015 Apr 1;11(4):e1004784. doi: 10.1371/journal.ppat.1004784 (PMC4382219; doi:10.1371/journal.ppat.1004784)
Supplement: S1 Dataset — HSV-1 envelope glycoprotein-derived spectra are provided. (ZIP) [file ppat.1004784.s007.zip › index.xlsx]

## Sheet: index
Confidence	Sequence	Activation Type	Modifications	XCorr	ΔScore	Rank	Search Engine	Charge	Precursor m/z [Da]	ΔM [ppm]	First Scan	Last Scan	Annotated Spectrum	Peak List
High	AENTDANFYVcPPPTGATVVQFEQPR	Subtracted HCD	C11(Carbamidomethyl)	7.17	1	1	Sequest HT (16)	3	970.127	3.48	10958	10958	Image	Peak List
High	AENTDANFYVcPPPTGATVVQFEQPR	Subtracted HCD	C11(Carbamidomethyl)	6.11	1	1	Sequest HT (16)	3	970.123	-0.71	10707	10707	Image	Peak List
High	AGLQPKPLtTPPPIIATsDPTPR	ETD	T9(Hex1HexNAc1); S18(Hex1HexNAc1)	3.18	1	1	Sequest HT (7)	3	1033.53	-5.08	8133	8133	Image	Peak List
High	AGLQPKPLTTPPPIIATSDPTPR	Subtracted HCD		4.33	1	1	Sequest HT (18)	3	790.107	-6.65	8132	8132	Image	Peak List
High	AmAYAPPAPSAtGGLR	ETD	M2(Oxidation); T12(Hex1HexNAc1)	3.67	1	1	Sequest HT (7)	3	637.973	1.61	6142	6142	Image	Peak List
High	AmAYAPPAPsATGGLR	ETD	M2(Oxidation); S10(Hex1HexNAc1)	4.18	1	1	Sequest HT (7)	3	637.972	0.27	6327	6327	Image	Peak List
High	AmAYAPPAPSATGGLR	Subtracted HCD	M2(Oxidation)	4.12	1	1	Sequest HT (18)	3	516.261	0.32	6326	6326	Image	Peak List
High	APVPLAmAYAPPAPSAtGGLR	ETD	M7(Oxidation); T17(Hex1HexNAc1)	3.75	1	1	Sequest HT (5)	3	797.068	-2.15	8719	8719	Image	Peak List
High	APVPLAmAYAPPAPSATGGLR	Subtracted HCD	M7(Oxidation)	3.48	1	1	Sequest HT (16)	2	1012.53	-2.45	8714	8714	Image	Peak List
High	APVPLAmAYAPPAPSATGGLR	Subtracted HCD	M7(Oxidation)	5.45	1	1	Sequest HT (16)	3	675.358	-2.54	8718	8718	Image	Peak List
High	APVPLAmAYAPPAPSATGGLR	Subtracted HCD	M7(Oxidation)	5.02	1	1	Sequest HT (16)	3	675.362	3.61	8798	8798	Image	Peak List
High	APVPLAmAYAPPAPSATGGLR	Subtracted HCD	M7(Oxidation)	3.5	1	1	Sequest HT (16)	2	1012.53	-0.64	8800	8800	Image	Peak List
High	APVPLAMAYAPPAPSATGGLR	Subtracted HCD		5.34	1	1	Sequest HT (16)	3	670.02	-11.55	9617	9617	Image	Peak List
High	APVPLAMAYAPPAPSATGGLR	Subtracted HCD		3.41	1	1	Sequest HT (16)	2	1004.53	-8.41	9621	9621	Image	Peak List
High	APVPLAmAYAPPAPSATGGLR	Subtracted HCD	M7(Oxidation)	3.77	1	1	Sequest HT (16)	3	675.356	-4.55	8582	8582	Image	Peak List
High	APVPLAmAYAPPAPSATGGLR	Subtracted HCD	M7(Oxidation)	2.52	1	1	Sequest HT (16)	2	1012.53	-4.51	8588	8588	Image	Peak List
High	APVPLAmAYAPPAPSATGGLR	Subtracted HCD	M7(Oxidation)	4.5	1	1	Sequest HT (16)	3	675.357	-3.14	8282	8282	Image	Peak List
High	APVPLAmAYAPPAPSATGGLR	Subtracted HCD	M7(Oxidation)	4.4	1	1	Sequest HT (16)	3	675.358	-1.79	8498	8498	Image	Peak List
High	APVPLAmAYAPPAPSATGGLR	Subtracted HCD	M7(Oxidation)	3.38	1	1	Sequest HT (16)	2	1012.53	-3.59	8504	8504	Image	Peak List
High	APVPLAmAYAPPAPSATGGLR	Subtracted HCD	M7(Oxidation)	3.92	1	1	Sequest HT (16)	4	506.773	3.09	8517	8517	Image	Peak List
High	APVPLAmAYAPPAPSATGGLR	Subtracted HCD	M7(Oxidation)	4.06	1	1	Sequest HT (16)	3	675.356	-5.41	8608	8608	Image	Peak List
High	APVPLAMAYAPPAPSATGGLR	Subtracted HCD		3.94	1	1	Sequest HT (16)	3	670.03	2.99	9425	9425	Image	Peak List
High	APVPLAMAYAPPAPSATGGLR	Subtracted HCD		3.33	1	1	Sequest HT (16)	2	1004.53	-3	9427	9427	Image	Peak List
High	APVPLAmAYAPPAPSATGGLR	Subtracted HCD	M7(Oxidation)	3.08	1	1	Sequest HT (16)	3	675.352	-10.99	8407	8407	Image	Peak List
High	APVPLAMAYAPPAPSATGGLR	Subtracted HCD		2.72	1	1	Sequest HT (16)	3	670.021	-9.53	9095	9100	Image	Peak List
High	APVPLAMAYAPPAPSATGGLR	Subtracted HCD		3.23	1	1	Sequest HT (16)	3	670.025	-3.82	9337	9337	Image	Peak List
High	ASLPAPTTVEPTAQPPPSVAPLK	Subtracted HCD		5.4	1	1	Sequest HT (18)	3	757.079	-9.17	7377	7377	Image	Peak List
High	ATcTAAAYYPR	Subtracted HCD	C3(Carbamidomethyl)	2.9	1	1	Sequest HT (16)	2	622.789	-2.4	4791	4791	Image	Peak List
High	AtRDYAGVYVLR	ETD	T2(Hex1HexNAc1)	3.74	1	1	Sequest HT (5)	3	583.628	-0.32	6950	6950	Image	Peak List
High	AtRDYAGVYVLR	ETD	T2(Hex1HexNAc1)	3	1	1	Sequest HT (5)	2	874.934	-5.31	6956	6956	Image	Peak List
High	DGcGPLHPSWVSLmPPK	Subtracted HCD	C3(Carbamidomethyl); M14(Oxidation)	4.33	1	1	Sequest HT (18)	3	631.968	-5.11	8327	8327	Image	Peak List
High	DIKAENTDANFYVcPPPTGATVVQFEQPR	Subtracted HCD	C14(Carbamidomethyl)	6.79	1	1	Sequest HT (16)	3	1088.86	-0.24	10945	10945	Image	Peak List
High	DKPNRPVVPSPDPNN	Subtracted HCD		3.69	1	1	Sequest HT (18)	3	549.28	-3	4633	4730	Image	Peak List
High	DKPNRPVVPSPDPNN	Subtracted HCD		4.46	1	1	Sequest HT (18)	3	549.279	-4.51	4626	4626	Image	Peak List
High	DTLPQSPGPAFPLAEDVEKDKPNRPVVPSPD	Subtracted HCD		4.81	1	1	Sequest HT (18)	4	828.923	-0.88	8713	10943	Image	Peak List
High	DTLPQSPGPAFPLAEDVEKDKPNRPVVPSPD	Subtracted HCD		4.98	1	1	Sequest HT (18)	4	828.917	-8.63	10015	10015	Image	Peak List
High	EGSHtEHTSYAADRFK	ETD	T5(Hex1HexNAc1)	4.09	1	1	Sequest HT (5)	4	550.997	0.81	3315	3315	Image	Peak List
High	EGSHTEHTSYAADRFK	Subtracted HCD		4.74	1	1	Sequest HT (16)	4	459.714	0.96	3314	3314	Image	Peak List
High	ETDSGLYTLSVGDIKDPAR	Subtracted HCD		4.33	1	1	Sequest HT (16)	3	679.672	-5.45	9484	9484	Image	Peak List
High	FIPENQRtVAVYS	ETD	T8(Hex1HexNAc1)	3.46	1	1	Sequest HT (7)	2	944.961	-1.48	6656	6656	Image	Peak List
High	FIPENQRtVAVYSLK	ETD	T8(Hex1HexNAc1)	4.98	1	1	Sequest HT (5)	3	710.702	-2.96	5881	5881	Image	Peak List
High	FIPENQRtVAVYSLK	ETD	T8(Hex1HexNAc1)	2.62	1	1	Sequest HT (5)	2	1065.55	-5.08	5894	5894	Image	Peak List
High	FIPENQRtVAVYsLK	ETD	T8(HexNAc); S13(Hex1HexNAc1)	2.99	1	1	Sequest HT (5)	3	778.396	-1.07	6811	6811	Image	Peak List
High	FIPENQRtVAVYSLK	ETD	T8(Hex1HexNAc1)	4.18	1	1	Sequest HT (5)	3	710.698	-7.43	7014	7014	Image	Peak List
High	FIPENQRtVAVYSLK	ETD	T8(Hex1HexNAc1)	2.81	1	1	Sequest HT (5)	2	1065.54	-6.57	7025	7025	Image	Peak List
High	FIPENQRtVAVYSLK	ETD	T8(Hex1HexNAc1)	4.56	1	1	Sequest HT (5)	3	710.708	6.23	7113	7113	Image	Peak List
High	FIPENQRtVAVYSLK	ETD	T8(Hex1HexNAc1)	2.37	1	1	Sequest HT (5)	2	1065.55	-1.98	7126	7126	Image	Peak List
High	FIPENQRtVAVYSLK	ETD	T8(Hex1HexNAc1)	5.15	1	1	Sequest HT (5)	3	710.703	-0.9	7372	7372	Image	Peak List
High	FIPENQRtVAVYSLK	ETD	T8(Hex1HexNAc1)	4.07	1	1	Sequest HT (5)	3	710.7	-5.37	8392	8392	Image	Peak List
High	FIPENQRtVAVYSLK	ETD	T8(Hex1HexNAc1)	5.12	1	1	Sequest HT (5)	3	710.697	-8.81	7295	7295	Image	Peak List
High	FIPENQRtVAVYSLK	ETD	T8(Hex1HexNAc1)	2.75	1	1	Sequest HT (5)	2	1065.55	-6.45	7304	7304	Image	Peak List
High	FIPENQRtVAVYSLK	ETD	T8(Hex1HexNAc1)	3.64	1	1	Sequest HT (5)	3	710.703	-0.38	7401	7401	Image	Peak List
High	FIPENQRtVAVYSLK	ETD	T8(Hex1HexNAc1)	4.53	1	1	Sequest HT (5)	3	710.703	-0.47	7268	7268	Image	Peak List
High	FIPENQRtVAVYSLK	ETD	T8(Hex1HexNAc1)	2.64	1	1	Sequest HT (5)	2	1065.55	-2.9	7283	7283	Image	Peak List
High	FIPENQRtVAVYSLK	ETD	T8(Hex1HexNAc1)	2.83	1	1	Sequest HT (5)	3	710.704	0.39	7371	7371	Image	Peak List
High	FIPENQRtVAVYSLK	ETD	T8(Hex1HexNAc1)	3.74	1	1	Sequest HT (5)	3	710.703	-1.42	7525	7525	Image	Peak List
High	FIPENQRtVAVYSLK	ETD	T8(Hex1HexNAc1)	2.78	1	1	Sequest HT (5)	2	1065.55	-3.01	7533	7533	Image	Peak List
High	FIPENQRtVAVYSLK	ETD	T8(Hex1HexNAc1)	3.56	1	1	Sequest HT (5)	3	710.703	-0.56	7637	7637	Image	Peak List
High	FIPENQRTVAVYSLK	Subtracted HCD		2.87	1	1	Sequest HT (16)	2	882.98	-6.13	5893	5893	Image	Peak List
High	FIPENQRTVAVYSLK	Subtracted HCD		2.77	1	1	Sequest HT (16)	3	588.989	-6.61	7013	7267	Image	Peak List
High	FIPENQRTVAVYSLK	Subtracted HCD		3	1	1	Sequest HT (16)	2	882.98	-6.22	7024	7532	Image	Peak List
High	FIPENQRTVAVYSLK	Subtracted HCD		2.77	1	1	Sequest HT (16)	3	588.997	7.4	7112	7370	Image	Peak List
High	FIPENQRTVAVYSLK	Subtracted HCD		2.89	1	1	Sequest HT (16)	2	882.984	-2.4	7125	7125	Image	Peak List
High	FIPENQRTVAVYSLK	Subtracted HCD		2.54	1	1	Sequest HT (16)	2	882.979	-7.8	7303	7303	Image	Peak List
High	GADLAEPTHPHVG	Subtracted HCD		4.86	1	1	Sequest HT (18)	3	434.214	0.5	4653	4653	Image	Peak List
High	GADLAEPTHPHVGAPPHAPPTHGALR	Subtracted HCD		6.16	1	1	Sequest HT (16)	5	521.472	2.28	5016	5016	Image	Peak List
High	GADLAEPTHPHVGAPPHAPPTHGALR	Subtracted HCD		5.84	1	1	Sequest HT (16)	4	651.585	-2.03	5031	5031	Image	Peak List
High	GDNVATASHPSGPR	Subtracted HCD		3.79	1	1	Sequest HT (16)	3	455.888	-0.41	2787	2787	Image	Peak List
High	GGPATPAPPAPGAPPTGDPKPK	Subtracted HCD		3.38	1	1	Sequest HT (18)	3	660.015	-4.8	4703	4703	Image	Peak List
High	GGPATPAPPAPGAPPTGDPKPK	Subtracted HCD		4.86	1	1	Sequest HT (18)	4	495.265	-1.2	4733	4733	Image	Peak List
High	GGPATPAPPAPGAPPTGDPKPK	Subtracted HCD		3.38	1	1	Sequest HT (18)	3	660.017	-2.02	4643	4643	Image	Peak List
High	GPATPAPPAPGAPPTGDPKPK	Subtracted HCD		3.76	1	1	Sequest HT (18)	3	641.008	-4.54	4621	4621	Image	Peak List
High	GPATPAPPAPGAPPTGDPKPK	Subtracted HCD		4.08	1	1	Sequest HT (18)	3	641.01	-1.78	4605	4605	Image	Peak List
High	IKttSSIEFAR	ETD	T3(Hex1HexNAc1); T4(Hex1HexNAc1)	3.34	1	1	Sequest HT (5)	3	661.656	0.18	4378	4378	Image	Peak List
High	IKTTsSIEFAR	ETD	S5(Hex1HexNAc1)	2.85	1	1	Sequest HT (5)	3	539.944	-2.31	4721	4721	Image	Peak List
High	IKtTSSIEFAR	ETD	T3(Hex1HexNAc1)	2.03	1	1	Sequest HT (5)	2	809.41	-5.28	4732	4732	Image	Peak List
High	IKTTSSIEFAR	Subtracted HCD		2.76	1	1	Sequest HT (16)	3	418.233	-3	4720	4720	Image	Peak List
High	IKTTSSIEFAR	Subtracted HCD		2.21	1	1	Sequest HT (16)	2	626.844	-6.82	4731	4731	Image	Peak List
High	KPPNPTPPPPG	Subtracted HCD		2.91	1	1	Sequest HT (18)	2	549.798	-5.11	3578	3578	Image	Peak List
High	KPPNPTPPPPGA	Subtracted HCD		3.22	1	1	Sequest HT (18)	2	585.317	-3.35	3576	3576	Image	Peak List
High	KYALVDAsLK	ETD	S8(Hex1HexNAc1)	3.06	1	1	Sequest HT (7)	2	736.888	-2.54	6008	6008	Image	Peak List
High	KYALVDASLK	Subtracted HCD		2.73	1	1	Sequest HT (18)	2	554.321	-5.81	5426	5426	Image	Peak List
High	KYALVDASLK	Subtracted HCD		2.75	1	1	Sequest HT (18)	2	554.321	-4.93	5895	5895	Image	Peak List
High	KYALVDASLK	Subtracted HCD		3.26	1	1	Sequest HT (18)	2	554.322	-3.37	6007	6007	Image	Peak List
High	LPPPPAPPRsWPsAPEVSHVR	ETD	S10(Hex1HexNAc1); S13(Hex1HexNAc1)	3.26	1	1	Sequest HT (5)	4	751.867	-10.82	7909	7909	Image	Peak List
High	LPPPPAPPRsWPSAPEVSHVR	ETD	S10(Hex1HexNAc1)	3.26	1	1	Sequest HT (5)	4	660.59	-2.84	8125	8125	Image	Peak List
High	PLtTPPPIIATsDPTPR	ETD	T3(Hex1HexNAc1); S12(Hex1HexNAc1)	3.26	1	1	Sequest HT (7)	3	835.413	-5.64	6988	6988	Image	Peak List
High	PNNSPARPEtsRPK	ETD	T10(Hex1HexNAc1); S11(Hex1HexNAc1)	4.87	1	1	Sequest HT (7)	4	571.018	-7.2	1606	1606	Image	Peak List
High	PNNSPARPEtSRPK	ETD	T10(Hex1HexNAc1)	5.31	1	1	Sequest HT (7)	4	479.741	4.04	2025	2025	Image	Peak List
High	PNNSPARPEtSRPK	ETD	T10(Hex1HexNAc1)	3.94	1	1	Sequest HT (7)	3	639.319	4.07	2027	2027	Image	Peak List
High	RVSVGEDVSLLPAPGPtGR	ETD	T17(Hex1HexNAc1)	3.77	1	1	Sequest HT (5)	3	758.058	-3.74	8100	8100	Image	Peak List
High	RVSVGEDVSLLPAPGPtGR	ETD	T17(Hex1HexNAc1)	4.17	1	1	Sequest HT (5)	3	758.062	1.49	8110	8110	Image	Peak List
High	RVSVGEDVsLLPAPGPtGR	ETD	S9(HexNAc); T17(Hex1HexNAc1)	3.54	1	1	Sequest HT (5)	3	825.753	-0.49	8319	8319	Image	Peak List
High	RVSVGEDVSLLPAPGPtGR	ETD	T17(Hex1HexNAc1)	3.46	1	1	Sequest HT (5)	3	758.065	6.41	8405	8405	Image	Peak List
High	RVSVGEDVSLLPAPGPtGR	ETD	T17(Hex1HexNAc1)	2.13	1	1	Sequest HT (5)	2	1136.59	-1.29	8407	8407	Image	Peak List
High	RVSVGEDVSLLPAPGPtGR	ETD	T17(HexNAc)	6.49	1	1	Sequest HT (5)	3	704.044	1.13	8446	8446	Image	Peak List
High	RVSVGEDVSLLPAPGPtGR	ETD	T17(Hex1HexNAc1)	3.72	1	1	Sequest HT (5)	3	758.059	-1.89	8790	8790	Image	Peak List
High	RVSVGEDVSLLPAPGPtGR	ETD	T17(Hex1HexNAc1)	3.77	1	1	Sequest HT (5)	3	758.06	-0.6	8206	8206	Image	Peak List
High	RVSVGEDVSLLPAPGPtGR	ETD	T17(Hex1HexNAc1)	3.35	1	1	Sequest HT (5)	3	758.058	-3.83	7194	7194	Image	Peak List
High	RVSVGEDVSLLPAPGPTGR	Subtracted HCD		2.95	1	1	Sequest HT (16)	3	636.349	-1.35	8099	8205	Image	Peak List
High	RVSVGEDVSLLPAPGPTGR	Subtracted HCD		3.19	1	1	Sequest HT (16)	3	636.351	1.77	8109	8109	Image	Peak List
High	RVSVGEDVSLLPAPGPTGR	Subtracted HCD		3.41	1	1	Sequest HT (16)	3	636.355	7.64	8404	8404	Image	Peak List
High	RVSVGEDVSLLPAPGPTGR	Subtracted HCD		2.8	1	1	Sequest HT (16)	3	636.349	-0.53	8503	8503	Image	Peak List
High	RVSVGEDVSLLPAPGPTGR	Subtracted HCD		3.09	1	1	Sequest HT (16)	3	636.35	1.2	8602	8602	Image	Peak List
High	RVSVGEDVSLLPAPGPTGR	Subtracted HCD		2.74	1	1	Sequest HT (16)	3	636.348	-2.26	8789	8789	Image	Peak List
High	RVSVGEDVSLLPAPGPTGR	Subtracted HCD		3.37	1	1	Sequest HT (16)	3	636.351	1.25	8445	8445	Image	Peak List
High	RVSVGEDVsLLPAPGPtGRGPTQK	ETD	S9(Hex1HexNAc1); T17(Hex1HexNAc1)	4.65	1	1	Sequest HT (5)	4	787.898	-0.97	6915	6915	Image	Peak List
High	RVSVGEDVSLLPAPGPtGRGPTQK	ETD	T17(Hex1HexNAc1)	4.43	1	1	Sequest HT (5)	4	696.616	-0.7	7231	7231	Image	Peak List
High	RVSVGEDVsLLPAPGPtGRGPTQK	ETD	S9(Hex1HexNAc1); T17(Hex1HexNAc1)	5.66	1	1	Sequest HT (5)	4	787.898	-0.89	7165	7165	Image	Peak List
High	RVSVGEDVSLLPAPGPtGRGPtQK	ETD	T17(Hex1HexNAc1); T22(Hex1HexNAc1)	3.17	1	1	Sequest HT (5)	4	787.897	-2.44	7282	7282	Image	Peak List
High	RVSVGEDVSLLPAPGPtGRGPTQK	ETD	T17(Hex1HexNAc1)	6.21	1	1	Sequest HT (5)	4	696.611	-7.19	7493	7493	Image	Peak List
High	RVSVGEDVSLLPAPGPTGRGPTQK	Subtracted HCD		3.7	1	1	Sequest HT (16)	4	605.332	-0.81	7230	7230	Image	Peak List
High	RVSVGEDVSLLPAPGPTGRGPTQK	Subtracted HCD		4.08	1	1	Sequest HT (16)	4	605.328	-8.28	7492	7492	Image	Peak List
High	RVSVGEDVSLLPAPGPTGRGPTQK	Subtracted HCD		2.93	1	1	Sequest HT (16)	3	806.774	-0.55	7514	7514	Image	Peak List
High	RVSVGEDVSLLPAPGPTGRGPTQK	Subtracted HCD		3.96	1	1	Sequest HT (16)	4	605.332	-1.25	6914	6914	Image	Peak List
High	RVSVGEDVSLLPAPGPTGRGPTQK	Subtracted HCD		3.56	1	1	Sequest HT (16)	4	605.329	-6	7015	7015	Image	Peak List
High	RVSVGEDVSLLPAPGPTGRGPTQK	Subtracted HCD		4.11	1	1	Sequest HT (16)	4	605.332	-1.15	7164	7164	Image	Peak List
High	SVGEDVSLLPAPGPTGR	Subtracted HCD		3	1	1	Sequest HT (18)	2	826.435	-1.72	9229	9229	Image	Peak List
High	SVLLNAPsEAPQIVR	ETD	S8(Hex1HexNAc1)	3.06	1	1	Sequest HT (5)	2	980.015	-2.51	8441	8441	Image	Peak List
High	SVLLNAPsEAPQIVR	ETD	S8(Hex1HexNAc1)	2.49	1	1	Sequest HT (5)	2	980.018	0.29	8801	8801	Image	Peak List
High	SVLLNAPsEAPQIVR	ETD	S8(Hex1HexNAc1)	2.91	1	1	Sequest HT (5)	3	653.681	-0.55	8814	8814	Image	Peak List
High	SVLLNAPSEAPQIVR	Subtracted HCD		3.5	1	1	Sequest HT (16)	2	797.449	-3.09	8440	8440	Image	Peak List
High	SVLLNAPSEAPQIVR	Subtracted HCD		3.53	1	1	Sequest HT (16)	2	797.452	0.37	8800	8800	Image	Peak List
High	SVLLNAPSEAPQIVR	Subtracted HCD		4.76	1	1	Sequest HT (16)	3	531.97	-0.69	8813	8813	Image	Peak List
High	SVLLNAPSEAPQIVR	Subtracted HCD		2.74	1	1	Sequest HT (16)	2	797.448	-3.91	8261	8591	Image	Peak List
High	SVLLNAPSEAPQIVR	Subtracted HCD		4.37	1	1	Sequest HT (16)	3	531.97	-1.11	8599	8599	Image	Peak List
High	SWPSAPEVsHVR	ETD	S9(Hex1HexNAc1)	3.36	1	1	Sequest HT (5)	3	572.939	-2.73	5703	5703	Image	Peak List
High	SWPSAPEVsHVR	ETD	S9(Hex1HexNAc1)	3	1	1	Sequest HT (5)	3	572.942	1.86	5783	5783	Image	Peak List
High	SWPsAPEVSHVR	ETD	S4(Hex1HexNAc1)	2.08	1	1	Sequest HT (5)	2	858.905	-2.58	5805	5805	Image	Peak List
High	SWPsAPEVSHVR	ETD	S4(Hex1HexNAc1)	2.88	1	1	Sequest HT (5)	3	572.941	1	5941	5941	Image	Peak List
High	SWPsAPEVSHVR	ETD	S4(Hex1HexNAc1)	2.36	1	1	Sequest HT (5)	2	858.905	-3.01	5952	5952	Image	Peak List
High	SWPsAPEVSHVR	ETD	S4(HexNAc)	2.17	1	1	Sequest HT (5)	2	777.878	-3.89	6020	6020	Image	Peak List
High	SWPsAPEVSHVR	ETD	S4(Hex1HexNAc1)	2.98	1	1	Sequest HT (5)	3	572.945	7.83	6047	6047	Image	Peak List
High	SWPsAPEVSHVR	ETD	S4(Hex1HexNAc1)	2.24	1	1	Sequest HT (5)	2	858.91	2.97	6049	6049	Image	Peak List
High	sWPsAPEVSHVR	ETD	S1(Hex1HexNAc1); S4(HexNAc)	2.93	1	1	Sequest HT (5)	3	640.638	6.03	6064	6064	Image	Peak List
High	SWPsAPEVSHVR	ETD	S4(Hex1HexNAc1)	3.12	1	1	Sequest HT (5)	3	572.944	5.38	6146	6146	Image	Peak List
High	SWPsAPEVSHVR	ETD	S4(Hex1HexNAc1)	2.27	1	1	Sequest HT (5)	2	858.909	2.04	6148	6148	Image	Peak List
High	SWPsAPEVSHVR	ETD	S4(Hex1HexNAc1)	2.42	1	1	Sequest HT (5)	2	858.904	-4	6236	6236	Image	Peak List
High	SWPsAPEVSHVR	ETD	S4(Hex1HexNAc1)	3.29	1	1	Sequest HT (5)	3	572.941	0.04	6324	6324	Image	Peak List
High	SWPsAPEVSHVR	ETD	S4(Hex1HexNAc1)	1.92	1	1	Sequest HT (5)	2	858.903	-4.78	6324	6324	Image	Peak List
High	SWPsAPEVSHVR	ETD	S4(Hex1HexNAc1)	2.08	1	1	Sequest HT (5)	2	858.904	-3.5	6412	6412	Image	Peak List
High	SWPSAPEVSHVR	Subtracted HCD		2.67	1	1	Sequest HT (16)	3	451.233	6.79	6224	6778	Image	Peak List
High	SWPSAPEVSHVR	Subtracted HCD		2.61	1	1	Sequest HT (16)	3	451.231	1.26	5940	5940	Image	Peak List
High	SWPSAPEVSHVR	Subtracted HCD		2.88	1	1	Sequest HT (16)	3	451.234	9.94	6046	6046	Image	Peak List
High	SWPSAPEVSHVR	Subtracted HCD		1.89	1	1	Sequest HT (16)	2	676.344	3.76	6048	6048	Image	Peak List
High	SWPSAPEVSHVR	Subtracted HCD		2.66	1	1	Sequest HT (16)	3	451.231	1.2	6323	6407	Image	Peak List
High	SWPSAPEVSHVR	Subtracted HCD		1.87	1	1	Sequest HT (16)	2	676.338	-4.45	6411	6411	Image	Peak List
High	SWPSAPEVSHVR	Subtracted HCD		2.6	1	1	Sequest HT (16)	3	451.23	0.4	5980	5980	Image	Peak List
High	SWPSAPEVSHVR	Subtracted HCD		3.34	1	1	Sequest HT (16)	3	451.231	3.37	6081	6081	Image	Peak List
High	SWPSAPEVSHVR	Subtracted HCD		2.85	1	1	Sequest HT (16)	3	451.23	0.66	6178	6178	Image	Peak List
High	SWPSAPEVSHVRG	Subtracted HCD		3.47	1	1	Sequest HT (18)	3	470.238	1.82	6765	6808	Image	Peak List
High	SWPSAPEVSHVRG	Subtracted HCD		3.4	1	1	Sequest HT (18)	3	470.238	1.45	6717	6717	Image	Peak List
High	TPPtIIGPLAtRPTTR	ETD	T4(Hex1HexNAc1); T11(Hex1HexNAc1)	2.93	1	1	Sequest HT (5)	3	808.09	3.84	6747	6747	Image	Peak List
High	TPVLPPDDEAGLQPKPLTTPPPIIATSD	Subtracted HCD		3.67	1	1	Sequest HT (18)	3	960.844	-2.83	10962	10962	Image	Peak List
High	TVAVYSLK	Subtracted HCD		2.08	1	1	Sequest HT (16)	2	440.76	-2.23	4883	5605	Image	Peak List
High	TVAVYSLK	Subtracted HCD		1.97	1	1	Sequest HT (16)	2	440.758	-5.03	5273	5273	Image	Peak List
High	TVAVYSLK	Subtracted HCD		2.06	1	1	Sequest HT (16)	2	440.759	-3.21	5770	5770	Image	Peak List
High	TVAVYSLK	Subtracted HCD		2.65	1	1	Sequest HT (16)	2	440.759	-3.38	5609	5609	Image	Peak List
High	TVAVYSLK	Subtracted HCD		2.33	1	1	Sequest HT (16)	2	440.758	-6.12	5385	5385	Image	Peak List
High	TYLLGRPPNASLPAPTTVEPTAQPPPSVAPLK	Subtracted HCD		3.29	1	1	Sequest HT (16)	3	1094.26	-4.74	7124	7127	Image	Peak List
High	TYLLGRPPNASLPAPTTVEPTAQPPPSVAPLK	Subtracted HCD		4.83	1	1	Sequest HT (16)	4	820.95	-5.11	7143	7143	Image	Peak List
High	VSVGEDVSLLPAPGPtGR	ETD	T16(Hex1HexNAc1)	2.85	1	1	Sequest HT (5)	3	706.028	1.19	9967	9967	Image	Peak List
High	VSVGEDVSLLPAPGPtGR	ETD	T16(Hex1HexNAc1)	2.91	1	1	Sequest HT (5)	2	1058.54	-1.37	9976	9976	Image	Peak List
High	VSVGEDVSLLPAPGPTGR	Subtracted HCD		3.74	1	1	Sequest HT (16)	3	584.317	1.44	9966	9966	Image	Peak List
High	VSVGEDVSLLPAPGPTGR	Subtracted HCD		3.1	1	1	Sequest HT (16)	2	875.969	-1.66	9975	9975	Image	Peak List
High	VSVGEDVSLLPAPGPTGR	Subtracted HCD		3.15	1	1	Sequest HT (16)	3	584.311	-9.08	9486	9486	Image	Peak List
High	VSVGEDVSLLPAPGPTGR	Subtracted HCD		2.85	1	1	Sequest HT (16)	2	875.965	-6.18	9488	9488	Image	Peak List
High	VSVGEDVSLLPAPGPtGRGPtQK	ETD	T16(Hex1HexNAc1); T21(Hex1HexNAc1)	4.4	1	1	Sequest HT (5)	4	748.871	-3.12	8098	8098	Image	Peak List
High	VSVGEDVSLLPAPGPTGRGPTQK	Subtracted HCD		3.04	1	1	Sequest HT (16)	3	754.74	-1.25	7091	8331	Image	Peak List
High	VSVGEDVSLLPAPGPTGRGPTQK	Subtracted HCD		3.51	1	1	Sequest HT (16)	3	754.74	-1.67	7976	7976	Image	Peak List
High	VSVGEDVSLLPAPGPTGRGPTQK	Subtracted HCD		3.11	1	1	Sequest HT (16)	3	754.739	-2.81	8084	8084	Image	Peak List
High	WPSAPEVSHVR	Subtracted HCD		4.12	1	1	Sequest HT (18)	3	422.219	0.18	6160	6160	Image	Peak List
High	YVcPPPTGATVVQFEQPR	Subtracted HCD	C3(Carbamidomethyl)	3.02	1	1	Sequest HT (18)	2	1023.5	-13.48	8555	8555	Image	Peak List
