# Supplementary material for: A Strategy for O-Glycoproteomics of Enveloped Viruses—the O-Glycoproteome of Herpes Simplex Virus Type 1
Source: PLoS Pathog. 2015 Apr 1;11(4):e1004784. doi: 10.1371/journal.ppat.1004784 (PMC4382219; doi:10.1371/journal.ppat.1004784)
Supplement: S2 Dataset — HSV-1 envelope glycoprotein-derived spectra are provided. (ZIP) [file ppat.1004784.s008.zip]

Archive with 629 entries (629 files):
- data/AANGGPATPAPPAPGAPPTGDPKPK_-3_18_629148.emf
- data/AANGGPATPAPPAPGAPPTGDPKPK_-3_18_629148.txt
- data/AATQAANGGPATPAPPAPGAPPTGDPKPK_-3_18_629233.emf
- data/AATQAANGGPATPAPPAPGAPPTGDPKPK_-3_18_629233.txt
- data/AENTDANFYVCPPPTGATVVQFEQPRR_-3_16_403645.emf
- data/AENTDANFYVCPPPTGATVVQFEQPRR_-3_16_403645.txt
- data/AENTDANFYVCPPPTGATVVQFEQPR_-3_16_395891.emf
- data/AENTDANFYVCPPPTGATVVQFEQPR_-3_16_395891.txt
- data/AENTDANFYVCPPPTGATVVQFEQPR_-3_5_5694.emf
- data/AENTDANFYVCPPPTGATVVQFEQPR_-3_5_5694.txt
- data/AGLQPKPLTTPPPIIATSDPTPR_-3_18_630634.emf
- data/AGLQPKPLTTPPPIIATSDPTPR_-3_18_630634.txt
- data/AGLQPKPLTTPPPIIATSDPTPR_-3_7_126800.emf
- data/AGLQPKPLTTPPPIIATSDPTPR_-3_7_126800.txt
- data/AGLQPKPLTTPPPIIATSDPTPR_-3_7_126953.emf
- data/AGLQPKPLTTPPPIIATSDPTPR_-3_7_126953.txt
- data/AMAYAPPAPSATGGLR_-3_18_603513.emf
- data/AMAYAPPAPSATGGLR_-3_18_603513.txt
- data/AMAYAPPAPSATGGLR_-3_18_629607.emf
- data/AMAYAPPAPSATGGLR_-3_18_629607.txt
- data/AMAYAPPAPSATGGLR_-3_7_125713.emf
- data/AMAYAPPAPSATGGLR_-3_7_125713.txt
- data/AMAYAPPAPSATGGLR_-3_7_125927.emf
- data/AMAYAPPAPSATGGLR_-3_7_125927.txt
- data/APSEAPQIVR_-3_18_611518.emf
- data/APSEAPQIVR_-3_18_611518.txt
- data/APSEAPQIVR_-3_18_613749.emf
- data/APSEAPQIVR_-3_18_613749.txt
- data/APSSPGTPGVAAATQAANGGPATPAPPAPGAPPTGDPKPK_-3_18_630077.emf
- data/APSSPGTPGVAAATQAANGGPATPAPPAPGAPPTGDPKPK_-3_18_630077.txt
- data/APSSPGTPGVAAATQAANGGPATPAPPAPGAPPTGDPKPK_-3_18_630082.emf
- data/APSSPGTPGVAAATQAANGGPATPAPPAPGAPPTGDPKPK_-3_18_630082.txt
- data/APSSPGTPGVAAATQAANGGPATPAPPAPGAPPTGDPKPK_-3_18_630086.emf
- data/APSSPGTPGVAAATQAANGGPATPAPPAPGAPPTGDPKPK_-3_18_630086.txt
- data/APSSPGTPGVAAATQAANGGPATPAPPAPGAPPTGDPKPK_-3_18_636415.emf
- data/APSSPGTPGVAAATQAANGGPATPAPPAPGAPPTGDPKPK_-3_18_636415.txt
- data/APSSPGTPGVAAATQAANGGPATPAPPAPGAPPTGDPKPK_-3_18_643399.emf
- data/APSSPGTPGVAAATQAANGGPATPAPPAPGAPPTGDPKPK_-3_18_643399.txt
- data/APSSPGTPGVAAATQAANGGPATPAPPAPGAPPTGDPKPK_-3_18_658501.emf
- data/APSSPGTPGVAAATQAANGGPATPAPPAPGAPPTGDPKPK_-3_18_658501.txt
- data/APSSPGTPGVAAATQAANGGPATPAPPAPGAPPTGDPKPK_-3_7_126369.emf
- data/APSSPGTPGVAAATQAANGGPATPAPPAPGAPPTGDPKPK_-3_7_126369.txt
- data/APVPLAMAYAPPAPSATGGLR_-3_16_401455.emf
- data/APVPLAMAYAPPAPSATGGLR_-3_16_401455.txt
- data/APVPLAMAYAPPAPSATGGLR_-3_16_401457.emf
- data/APVPLAMAYAPPAPSATGGLR_-3_16_401457.txt
- data/APVPLAMAYAPPAPSATGGLR_-3_16_427877.emf
- data/APVPLAMAYAPPAPSATGGLR_-3_16_427877.txt
- data/APVPLAMAYAPPAPSATGGLR_-3_16_427881.emf
- data/APVPLAMAYAPPAPSATGGLR_-3_16_427881.txt
- data/APVPLAMAYAPPAPSATGGLR_-3_16_427972.emf
- data/APVPLAMAYAPPAPSATGGLR_-3_16_427972.txt
- data/APVPLAMAYAPPAPSATGGLR_-3_16_427974.emf
- data/APVPLAMAYAPPAPSATGGLR_-3_16_427974.txt
- data/APVPLAMAYAPPAPSATGGLR_-3_5_16994.emf
- data/APVPLAMAYAPPAPSATGGLR_-3_5_16994.txt
- data/APVPLAMAYAPPAPSATGGLR_-3_5_17193.emf
- data/APVPLAMAYAPPAPSATGGLR_-3_5_17193.txt
- data/APVPLAMAYAPPAPSATGGLR_-3_5_17329.emf
- data/APVPLAMAYAPPAPSATGGLR_-3_5_17329.txt
- data/ATCTAAAYYPR_-3_16_399919.emf
- data/ATCTAAAYYPR_-3_16_399919.txt
- data/ATDSTHSPAYPTLE_-3_18_596769.emf
- data/ATDSTHSPAYPTLE_-3_18_596769.txt
- data/ATDSTHSPAYPTLE_-3_7_110949.emf
- data/ATDSTHSPAYPTLE_-3_7_110949.txt
- data/ATQAANGGPATPAPPAPGAPPTGDPKPK_-3_18_629193.emf
- data/ATQAANGGPATPAPPAPGAPPTGDPKPK_-3_18_629193.txt
- data/ATQAANGGPATPAPPAPGAPPTGDPKPK_-3_18_657918.emf
- data/ATQAANGGPATPAPPAPGAPPTGDPKPK_-3_18_657918.txt
- data/AYAPPAPSATGGLR_-3_7_125429.emf
- data/AYAPPAPSATGGLR_-3_7_125429.txt
- data/AYAPPAPSATGGLR_-3_7_125672.emf
- data/AYAPPAPSATGGLR_-3_7_125672.txt
- data/DAIEPCTVGHR_-3_16_405810.emf
- data/DAIEPCTVGHR_-3_16_405810.txt
- data/DAIEPCTVGHR_-3_16_408479.emf
- data/DAIEPCTVGHR_-3_16_408479.txt
- data/DAIEPCTVGHR_-3_5_28492.emf
- data/DAIEPCTVGHR_-3_5_28492.txt
- data/DAIEPCTVGHR_-3_5_34335.emf
- data/DAIEPCTVGHR_-3_5_34335.txt
- data/DALEPCTVGHRR_-3_5_49326.emf
- data/DALEPCTVGHRR_-3_5_49326.txt
- data/DALEPCTVGHR_-3_16_405681.emf
- data/DALEPCTVGHR_-3_16_405681.txt
- data/DALEPCTVGHR_-3_5_28283.emf
- data/DALEPCTVGHR_-3_5_28283.txt
- data/DIKAENTDANFYVCPPPTGATVVQFEQPR_-3_16_395884.emf
- data/DIKAENTDANFYVCPPPTGATVVQFEQPR_-3_16_395884.txt
- data/DSGLLDYTEVQRR_-3_16_393936.emf
- data/DSGLLDYTEVQRR_-3_16_393936.txt
- data/DSGLLDYTEVQRR_-3_5_1794.emf
- data/DSGLLDYTEVQRR_-3_5_1794.txt
- data/DSGLLDYTEVQRR_-3_5_1804.emf
- data/DSGLLDYTEVQRR_-3_5_1804.txt
- data/DVSLLPAPGPTGR_-3_7_143344.emf
- data/DVSLLPAPGPTGR_-3_7_143344.txt
- data/DVTVSQVWFGHR_-3_16_415398.emf
- data/DVTVSQVWFGHR_-3_16_415398.txt
- data/DVTVSQVWFGHR_-3_5_51604.emf
- data/DVTVSQVWFGHR_-3_5_51604.txt
- data/EGSHTEHTSYAADRFK_-3_5_39522.emf
- data/EGSHTEHTSYAADRFK_-3_5_39522.txt
- data/EGSHTEHTSYAADRFK_-3_5_44464.emf
- data/EGSHTEHTSYAADRFK_-3_5_44464.txt
- data/ESLAGTPASGTPR_-3_18_608554.emf
- data/ESLAGTPASGTPR_-3_18_608554.txt
- data/ESLAGTPASGTPR_-3_18_611243.emf
- data/ESLAGTPASGTPR_-3_18_611243.txt
- data/ESLAGTPASGTPR_-3_7_139568.emf
- data/ESLAGTPASGTPR_-3_7_139568.txt
- data/ESLAGTPASGTPR_-3_7_145884.emf
- data/ESLAGTPASGTPR_-3_7_145884.txt
- data/FVPLEVYTR_-3_7_149775.emf
- data/FVPLEVYTR_-3_7_149775.txt
- data/FYVCPPPTGATVVQFEQPR_-3_18_613316.emf
- data/FYVCPPPTGATVVQFEQPR_-3_18_613316.txt
- data/FYVCPPPTGATVVQFEQPR_-3_18_613318.emf
- data/FYVCPPPTGATVVQFEQPR_-3_18_613318.txt
- data/GADLAEPTHPHVG_-3_18_608899.emf
- data/GADLAEPTHPHVG_-3_18_608899.txt
- data/GADLAEPTHPH_-3_18_608506.emf
- data/GADLAEPTHPH_-3_18_608506.txt
- data/GADLAEPTHPH_-3_18_608512.emf
- data/GADLAEPTHPH_-3_18_608512.txt
- data/GGPATPAPPAPGAPPTGDPKPK_-3_18_602926.emf
- data/GGPATPAPPAPGAPPTGDPKPK_-3_18_602926.txt
- data/GGPATPAPPAPGAPPTGDPKPK_-3_18_619294.emf
- data/GGPATPAPPAPGAPPTGDPKPK_-3_18_619294.txt
- data/GGPATPAPPAPGAPPTGDPKPK_-3_18_619515.emf
- data/GGPATPAPPAPGAPPTGDPKPK_-3_18_619515.txt
- data/GGPATPAPPAPGAPPTGDPKPK_-3_18_619866.emf
- data/GGPATPAPPAPGAPPTGDPKPK_-3_18_619866.txt
- data/GGPATPAPPAPGAPPTGDPKPK_-3_18_625680.emf
- data/GGPATPAPPAPGAPPTGDPKPK_-3_18_625680.txt
- data/GGPATPAPPAPGAPPTGDPKPK_-3_18_629092.emf
- data/GGPATPAPPAPGAPPTGDPKPK_-3_18_629092.txt
- data/GGPATPAPPAPGAPPTGDPKPK_-3_18_629102.emf
- data/GGPATPAPPAPGAPPTGDPKPK_-3_18_629102.txt
- data/GGPATPAPPAPGAPPTGDPKPK_-3_18_629169.emf
- data/GGPATPAPPAPGAPPTGDPKPK_-3_18_629169.txt
- data/GGPATPAPPAPGAPPTGDPKPK_-3_18_635217.emf
- data/GGPATPAPPAPGAPPTGDPKPK_-3_18_635217.txt
- data/GGPATPAPPAPGAPPTGDPKPK_-3_18_638023.emf
- data/GGPATPAPPAPGAPPTGDPKPK_-3_18_638023.txt
- data/GGPATPAPPAPGAPPTGDPKPK_-3_7_125038.emf
- data/GGPATPAPPAPGAPPTGDPKPK_-3_7_125038.txt
- data/GPATPAPPAPGAPPTGDPKPK_-3_18_625640.emf
- data/GPATPAPPAPGAPPTGDPKPK_-3_18_625640.txt
- data/GPATPAPPAPGAPPTGDPKPK_-3_18_626920.emf
- data/GPATPAPPAPGAPPTGDPKPK_-3_18_626920.txt
- data/GPATPAPPAPGAPPTGDPKPK_-3_18_629064.emf
- data/GPATPAPPAPGAPPTGDPKPK_-3_18_629064.txt
- data/GPATPAPPAPGAPPTGDPKPK_-3_18_633180.emf
- data/GPATPAPPAPGAPPTGDPKPK_-3_18_633180.txt
- data/GPATPAPPAPGAPPTGDPKPK_-3_18_635162.emf
- data/GPATPAPPAPGAPPTGDPKPK_-3_18_635162.txt
- data/GPATPAPPAPGAPPTGDPKPK_-3_18_637930.emf
- data/GPATPAPPAPGAPPTGDPKPK_-3_18_637930.txt
- data/GPATPAPPAPGAPPTGDPKPK_-3_7_157148.emf
- data/GPATPAPPAPGAPPTGDPKPK_-3_7_157148.txt
- data/HEIKDSGLLDYTEVQRR_-3_16_404643.emf
- data/HEIKDSGLLDYTEVQRR_-3_16_404643.txt
- data/HEIKDSGLLDYTEVQRR_-3_5_25529.emf
- data/HEIKDSGLLDYTEVQRR_-3_5_25529.txt
- data/HEIKDSGLLDYTEVQRR_-3_5_25535.emf
- data/HEIKDSGLLDYTEVQRR_-3_5_25535.txt
- data/HEIKDSGLLDYTEVQR_-3_16_402888.emf
- data/HEIKDSGLLDYTEVQR_-3_16_402888.txt
- data/HEIKDSGLLDYTEVQR_-3_16_402890.emf
- data/HEIKDSGLLDYTEVQR_-3_16_402890.txt
- data/HEIKDSGLLDYTEVQR_-3_5_21070.emf
- data/HEIKDSGLLDYTEVQR_-3_5_21070.txt
- data/HEIKDSGLLDYTEVQR_-3_5_21072.emf
- data/HEIKDSGLLDYTEVQR_-3_5_21072.txt
- data/IKTTSSIEFAR_-3_5_14292.emf
- data/IKTTSSIEFAR_-3_5_14292.txt
- data/KPPNPTPPPPGASANASVER_-3_16_397654.emf
- data/KPPNPTPPPPGASANASVER_-3_16_397654.txt
- data/KPPNPTPPPPGASANASVER_-3_16_399749.emf
- data/KPPNPTPPPPGASANASVER_-3_16_399749.txt
- data/KPPNPTPPPPGASANASVER_-3_16_426298.emf
- data/KPPNPTPPPPGASANASVER_-3_16_426298.txt
- data/KPPNPTPPPPGASANASVER_-3_5_14294.emf
- data/KPPNPTPPPPGASANASVER_-3_5_14294.txt
- data/KPPNPTPPPPGASANASVER_-3_5_9839.emf
- data/KPPNPTPPPPGASANASVER_-3_5_9839.txt
- data/KPPNPTPPPPGASAN_-3_18_602412.emf
- data/KPPNPTPPPPGASAN_-3_18_602412.txt
- data/KPPNPTPPPPGAS_-3_18_602380.emf
- data/KPPNPTPPPPGAS_-3_18_602380.txt
- data/KPPNPTPPPPGA_-3_18_602430.emf
- data/KPPNPTPPPPGA_-3_18_602430.txt
- data/KPPNPTPPPPG_-3_18_602394.emf
- data/KPPNPTPPPPG_-3_18_602394.txt
- data/KPPNPTPPPPG_-3_18_602424.emf
- data/KPPNPTPPPPG_-3_18_602424.txt
- data/KPPNPTPPPP_-3_18_602508.emf
- data/KPPNPTPPPP_-3_18_602508.txt
- data/KYALVDASLK_-3_18_601369.emf
- data/KYALVDASLK_-3_18_601369.txt
- data/KYALVDASLK_-3_18_601371.emf
- data/KYALVDASLK_-3_18_601371.txt
- data/KYALVDASLK_-3_7_121274.emf
- data/KYALVDASLK_-3_7_121274.txt
- data/KYALVDASLK_-3_7_121276.emf
- data/KYALVDASLK_-3_7_121276.txt
- data/LEDHEFVPLEVYTR_-3_18_598714.emf
- data/LEDHEFVPLEVYTR_-3_18_598714.txt
- data/LNAPSEAPQIVR_-3_18_612318.emf
- data/LNAPSEAPQIVR_-3_18_612318.txt
- data/LNAPSEAPQIVR_-3_7_148133.emf
- data/LNAPSEAPQIVR_-3_7_148133.txt
- data/LNPNAIASATVGR_-3_16_400733.emf
- data/LNPNAIASATVGR_-3_16_400733.txt
- data/LNPNAIASATVGR_-3_5_15963.emf
- data/LNPNAIASATVGR_-3_5_15963.txt
- data/LTRDALEPCTVGHR_-3_16_414737.emf
- data/LTRDALEPCTVGHR_-3_16_414737.txt
- data/LTRDALEPCTVGHR_-3_5_49613.emf
- data/LTRDALEPCTVGHR_-3_5_49613.txt
- data/NNLETTAFHRDDHETDMELKPANAATR_-3_16_404134.emf
- data/NNLETTAFHRDDHETDMELKPANAATR_-3_16_404134.txt
- data/NNLETTAFHRDDHETDMELKPANAATR_-3_5_24540.emf
- data/NNLETTAFHRDDHETDMELKPANAATR_-3_5_24540.txt
- data/NNLETTAFHRDDHETDMELKPANAATR_-3_5_24542.emf
- data/NNLETTAFHRDDHETDMELKPANAATR_-3_5_24542.txt
- data/NNLETTAFHR_-3_16_413307.emf
- data/NNLETTAFHR_-3_16_413307.txt
- data/NNLETTAFHR_-3_5_45014.emf
- data/NNLETTAFHR_-3_5_45014.txt
- data/NTDANFYVCPPPTGATVVQFEQPR_-3_18_606630.emf
- data/NTDANFYVCPPPTGATVVQFEQPR_-3_18_606630.txt
- data/PATPAPPAPGAPPTGDPKPK_-3_18_629014.emf
- data/PATPAPPAPGAPPTGDPKPK_-3_18_629014.txt
- data/PATPAPPAPGAPPTGDPKPK_-3_18_633160.emf
- data/PATPAPPAPGAPPTGDPKPK_-3_18_633160.txt
- data/PATPAPPAPGAPPTGDPKPK_-3_18_637881.emf
- data/PATPAPPAPGAPPTGDPKPK_-3_18_637881.txt
- data/PLTTPPPIIATSDPTPR_-3_18_613150.emf
- data/PLTTPPPIIATSDPTPR_-3_18_613150.txt
- data/PLTTPPPIIATSDPTPR_-3_18_615565.emf
- data/PLTTPPPIIATSDPTPR_-3_18_615565.txt
- data/PLTTPPPIIATSDPTPR_-3_18_632730.emf
- data/PLTTPPPIIATSDPTPR_-3_18_632730.txt
- data/PLTTPPPIIATSDPTPR_-3_18_634587.emf
- data/PLTTPPPIIATSDPTPR_-3_18_634587.txt
- data/PLTTPPPIIATSDPTPR_-3_18_637063.emf
- data/PLTTPPPIIATSDPTPR_-3_18_637063.txt
- data/PLTTPPPIIATSDPTPR_-3_18_637101.emf
- data/PLTTPPPIIATSDPTPR_-3_18_637101.txt
- data/PLTTPPPIIATSDPTPR_-3_18_637163.emf
- data/PLTTPPPIIATSDPTPR_-3_18_637163.txt
- data/PLTTPPPIIATSDPTPR_-3_18_637165.emf
- data/PLTTPPPIIATSDPTPR_-3_18_637165.txt
- data/PLTTPPPIIATSDPTPR_-3_18_639542.emf
- data/PLTTPPPIIATSDPTPR_-3_18_639542.txt
- data/PLTTPPPIIATSDPTPR_-3_18_639544.emf
- data/PLTTPPPIIATSDPTPR_-3_18_639544.txt
- data/PLTTPPPIIATSDPTPR_-3_18_639657.emf
- data/PLTTPPPIIATSDPTPR_-3_18_639657.txt
- data/PLTTPPPIIATSDPTPR_-3_18_639659.emf
- data/PLTTPPPIIATSDPTPR_-3_18_639659.txt
- data/PLTTPPPIIATSDPTPR_-3_18_642043.emf
- data/PLTTPPPIIATSDPTPR_-3_18_642043.txt
- data/PLTTPPPIIATSDPTPR_-3_18_642045.emf
- data/PLTTPPPIIATSDPTPR_-3_18_642045.txt
- data/PLTTPPPIIATSDPTPR_-3_18_642065.emf
- data/PLTTPPPIIATSDPTPR_-3_18_642065.txt
- data/PLTTPPPIIATSDPTPR_-3_18_642123.emf
- data/PLTTPPPIIATSDPTPR_-3_18_642123.txt
- data/PLTTPPPIIATSDPTPR_-3_18_643691.emf
- data/PLTTPPPIIATSDPTPR_-3_18_643691.txt
- data/PLTTPPPIIATSDPTPR_-3_7_132093.emf
- data/PLTTPPPIIATSDPTPR_-3_7_132093.txt
- data/PLTTPPPIIATSDPTPR_-3_7_137387.emf
- data/PLTTPPPIIATSDPTPR_-3_7_137387.txt
- data/PLTTPPPIIATSDPTPR_-3_7_143127.emf
- data/PLTTPPPIIATSDPTPR_-3_7_143127.txt
- data/PLTTPPPIIATSDPTPR_-3_7_143440.emf
- data/PLTTPPPIIATSDPTPR_-3_7_143440.txt
- data/PLTTPPPIIATSDPTPR_-3_7_143442.emf
- data/PLTTPPPIIATSDPTPR_-3_7_143442.txt
- data/PLTTPPPIIATSDPTPR_-3_7_149612.emf
- data/PLTTPPPIIATSDPTPR_-3_7_149612.txt
- data/PLTTPPPIIATSDPTPR_-3_7_154777.emf
- data/PLTTPPPIIATSDPTPR_-3_7_154777.txt
- data/PLTTPPPIIATSDPTPR_-3_7_159575.emf
- data/PLTTPPPIIATSDPTPR_-3_7_159575.txt
- data/PLTTPPPIIATSDPTPR_-3_7_159857.emf
- data/PLTTPPPIIATSDPTPR_-3_7_159857.txt
- data/PLTTPPPIIATSDPTPR_-3_7_163348.emf
- data/PLTTPPPIIATSDPTPR_-3_7_163348.txt
- data/PTEPASPPTTPKPTSTPK_-3_7_124112.emf
- data/PTEPASPPTTPKPTSTPK_-3_7_124112.txt
- data/RVSVGEDVSLLPAPGPTGRGPTQK_-3_5_16454.emf
- data/RVSVGEDVSLLPAPGPTGRGPTQK_-3_5_16454.txt
- data/RVSVGEDVSLLPAPGPTGR_-3_16_410136.emf
- data/RVSVGEDVSLLPAPGPTGR_-3_16_410136.txt
[truncated: 329 more entries]
