# Supplementary material for: A Strategy for O-Glycoproteomics of Enveloped Viruses—the O-Glycoproteome of Herpes Simplex Virus Type 1
Source: PLoS Pathog. 2015 Apr 1;11(4):e1004784. doi: 10.1371/journal.ppat.1004784 (PMC4382219; doi:10.1371/journal.ppat.1004784)
Supplement: S2 Dataset — HSV-1 envelope glycoprotein-derived spectra are provided. (ZIP) [file ppat.1004784.s008.zip › data/AANGGPATPAPPAPGAPPTGDPKPK_-3_18_629148.txt]

       m/z	          i	matches
 126.05471	   10762.0
 127.03899	     470.2
 127.05810	     520.1
 138.05460	   10489.5
 139.05820	     855.7
 143.08150	     678.5
 144.06519	   14848.7
 145.06906	     623.2
 155.08122	     670.5
 168.06520	    7009.7
 169.06877	     434.6
 169.09712	     464.4
 172.07063	     388.2
 175.10721	     502.3
 186.07578	   57316.8	b (5) (2+)
 186.08900	     721.7
 187.07932	    3987.7
 199.10814	     434.2
 204.08614	   70105.5
 205.08990	    4263.9
 226.11798	    1969.5	b (6) (2+)-NH3
 226.15474	    1316.9
 244.16524	    3596.7	y (2) (1+)
 252.01256	     332.1
 257.12402	     768.3	b (3) (1+)
 266.14935	    2336.2
 270.14383	    1004.5	b (7) (2+), b (10) (3+)
 271.10394	     426.5
 283.10382	     749.3
 300.13025	     688.8
 309.11877	     318.7
 310.13855	    1126.9
 314.14566	     808.8	b (4) (1+)
 326.14490	     810.8
 328.14880	     823.4
 353.15787	     407.9
 354.13916	    1295.0	b (5) (1+)-NH3
 371.16760	    1462.8	b (5) (1+)
 384.18674	     557.1
 397.18350	     681.4
 404.69788	     344.0
 412.21985	     329.1
 420.21893	     659.8
 427.19855	     334.3
 434.23868	    1525.2
 435.24722	     365.6
 438.23190	     552.6
 451.19534	     748.5	b (6) (1+)-NH3
 453.22638	    1164.4	b (11) (2+)
 453.72815	     593.3
 468.20767	    1152.9	b (6) (1+)
 468.75998	    6154.8	y (9) (2+)
 469.26080	    2190.4
 469.31168	   26288.1	y (4) (1+)
 469.76270	     659.6
 470.31473	    5135.6
 471.31757	     594.3
 480.21481	     440.8
 481.20200	     432.6
 491.25970	    2324.3
 492.25903	     360.9
 495.25375	     447.6
 498.22894	     793.0
 502.25082	     380.6
 512.23517	     411.8
 522.22784	    1668.3	b (7) (1+)-NH3
 526.26044	     611.5
 534.22742	     612.9
 535.28406	     616.5
 537.27130	     476.8
 539.25580	    1451.8	b (7) (1+)
 552.23712	     885.7
 569.26251	     349.7
 570.29865	   10792.8
 570.80090	    6524.1
 571.30170	    1903.7
 579.25122	     824.5
 581.31586	    5623.8	y (12) (2+)
 581.81738	    4049.4
 582.32013	    1102.7
 588.31262	     364.7
 595.28180	     707.6
 597.29034	     332.6
 605.26605	    3959.5
 606.26752	    1379.8
 612.30927	    1632.5
 622.29175	    5863.7	b (8) (1+)-H2O
 623.27448	    7768.4	b (8) (1+)-NH3
 623.32068	     438.5
 624.27881	    2171.0
 625.27960	     444.5
 640.30255	   10462.7	b (8) (1+)
 641.30621	    2889.8	b (16) (2+)-NH3
 659.34924	    2257.4
 660.34924	     886.5
 666.31702	    1578.9
 667.32483	     572.8
 671.28546	    1678.4
 671.56177	     852.2
 672.28748	     360.9
 674.29022	     468.6
 676.34088	     569.2
 676.66327	     687.1
 682.85474	    6809.4
 683.35541	    3619.0
 683.85364	    1024.0
 684.36084	     739.8
 690.02380	     425.2
 693.31494	    1620.0
 693.36145	     638.3
 701.05463	    1171.1
 703.37170	     747.9
 703.69897	    1071.9
 704.03705	     887.1
 704.37457	     462.9
 704.70453	     390.3
 707.41510	    1057.1
 713.77820	     542.0
 713.88550	    4614.8	y (15) (2+)
 714.38641	    3604.2
 714.88745	    1491.1
 719.34717	     422.9
 726.51154	     608.7
 728.37073	     352.6
 731.47656	     429.5
 735.84937	     520.7
 737.35822	     429.0
 739.71667	     387.0
 741.67163	     427.9
 743.15747	     458.1
 744.02997	     431.7
 744.35669	    1097.1
 744.69208	     651.4
 744.99249	     962.5
 745.34558	     464.1
 745.71716	     830.3
 746.39380	     477.5
 761.72046	     712.8
 765.08313	     492.3
 766.90924	     407.4
 769.52814	     765.4
 769.75464	     383.6
 771.40100	     373.1
 773.35455	     674.2
 775.85834	     430.6
 776.08771	     405.3
 776.80762	     496.9
 777.06323	     545.8
 777.30328	     439.3
 779.65649	     612.6
 780.35620	     392.4
 781.91107	    1430.5
 782.14850	     409.1
 783.13293	    1013.8
 784.08130	     977.0
 785.27136	     390.5
 785.42847	     389.7
 786.51563	     746.4
 788.43530	    1247.5
 788.72357	     389.6
 790.38300	    3435.2	b (10) (1+)-H2O
 791.36737	    2155.2	b (10) (1+)-NH3
 792.36743	    1140.4
 792.91913	    1266.2
 793.14288	     415.2
 795.89246	     904.2
 797.33313	     430.9
 797.93201	    3720.6	y (17) (2+)
 798.43329	    3824.0
 798.92993	    1156.6
 799.42865	     370.8
 799.66064	    1078.2
 800.09894	     534.8
 800.22699	     467.4
 802.83466	     884.2
 803.20624	     867.4
 806.10559	     391.6
 806.42499	     377.1
 806.73608	     377.7
 807.40869	     484.4
 808.39203	   12905.6	b (10) (1+)
 809.02087	     424.3
 809.39465	    4325.5
 810.28827	    1638.1
 810.40662	     621.7
 810.68243	     543.7
 811.33612	     485.8
 811.85321	     518.4
 811.91852	     459.9
 814.44464	     629.9
 815.42615	   11019.9
 815.74957	    1288.0
 815.92670	    8310.8
 816.34747	     426.0
 816.42828	    3588.4
 816.93005	    1035.7	b (20) (2+)-H2O
 824.45416	     578.8
 824.63873	     939.0
 830.04730	     399.2
 834.85437	     431.0
 835.66992	     397.8
 836.58514	     572.3
 839.45734	    1065.5	y (18) (2+)-H2O, y (8) (1+)
 842.75323	     752.6
 847.77716	     358.6
 848.23584	     423.0
 848.45593	    1160.4	y (18) (2+)
 848.95715	     851.7
 850.43506	     397.5
 850.93134	     418.9
 851.93091	     409.7
 852.23108	     455.8
 852.67212	     468.1
 859.49402	     410.3
 862.16492	     859.1
 862.60730	     482.3
 864.79340	     545.7
 870.63617	     457.2
 873.07520	     748.1
 873.47632	     663.8
 875.08179	     425.9
 879.11371	     815.5
 879.45459	    1113.9
 881.12604	     742.2
 881.44025	    1039.2
 881.78363	     432.5
 891.34821	     642.5
 891.52234	     371.2
 896.39307	     969.1
 896.46454	     633.9
 899.47015	    4627.7
 899.97076	    5044.7
 900.47180	    2806.2
 900.97424	     791.7
 905.43738	     776.5	b (11) (1+)
 928.49323	     634.0
 931.09088	     406.8
 932.49939	    3462.1	y (20) (2+)
 933.00153	    4230.9
 933.50323	    1242.4
 933.99994	     423.3
 936.51160	    5527.7	y (9) (1+)
 937.51434	    2982.1
 938.50739	     766.5
 949.99664	    1523.6
 950.49750	    1359.2
 950.99054	     995.5
 951.96381	     534.4
 952.45605	     781.4
 952.96234	     453.2
 955.46002	     425.2
 958.46051	    2107.5
 959.01544	     623.1
 959.46509	     704.8
 960.05475	     734.0
 961.00781	    1126.5	y (21) (2+)
 961.50372	     748.6
 962.01489	     547.3
 972.78394	     459.8
 979.05615	     547.0
 985.82928	     458.0
 989.51697	    1170.7	y (22) (2+)
 990.01935	    1813.4
 990.51709	     646.8
1007.26331	     374.3
1007.53461	     446.3
1014.49127	     635.2
1017.98395	     816.5
1019.55750	     650.2
1024.17505	     426.3
1034.04102	    2902.3
1034.53955	    4120.0
1035.04016	    2692.7
1035.54260	    1057.3	b (24) (2+)-H2O
1042.53955	    1190.8
1043.53503	     709.6
1045.54272	     675.7
1046.54224	    2246.2	y (23) (2+)
1047.04456	    1252.6
1047.54321	    1664.0	y (11) (1+)-NH3
1055.52539	    1629.5	b (13) (1+)-H2O
1056.50732	    1422.0	b (13) (1+)-NH3
1057.50952	     981.5
1062.54846	    1718.2
1063.05225	    2118.3
1063.55151	     667.0
1073.16309	     374.9
1073.53479	    9061.1	y (24) (2+)-NH3, b (13) (1+)
1074.53760	    5174.7
1075.54102	    1354.2
1076.24536	     440.3
1083.05542	     465.3
1091.05859	    1706.8
1091.55969	    1889.8
1092.07092	    1060.1
1108.57678	    1853.3
1109.06934	    4172.3
1109.57300	    3777.5
1110.07507	    1778.9
1115.54089	    1109.1
1116.04004	    1268.8
1116.53516	    1288.3
1117.57935	   36231.5
1118.08154	   45026.3
1118.58374	   29113.7
1119.08289	   12127.4
1119.58179	    1385.9
1126.54907	    1683.7
1127.54980	    1067.1
1139.59302	    9799.9
1140.59680	    5504.0
1141.59839	    1642.8
1148.08679	    1173.2
1148.58765	    1073.7
1149.08130	     727.9
1161.62537	    6331.4	y (12) (1+)
1162.62683	    3618.8
1163.63464	    1166.4
1166.54321	     393.3
1167.03796	     475.9
1183.61694	     627.6
1210.12695	     387.8
1210.61902	    1683.3
1211.11499	     962.6
1211.61987	     531.7
1217.08020	     973.9
1217.59192	     946.7
1218.10425	     779.3
1218.60229	     522.1
1219.11853	   15234.7
1219.62012	   19711.1
1220.12256	   15181.3
1220.62219	    7685.5
1221.13135	    1513.9
1227.61047	    1218.6	b (15) (1+)
1228.60327	     479.5
1233.66187	     390.0
1246.42114	     491.5
1267.65417	    1002.3
1271.65588	     521.9
1280.63440	     839.9	b (16) (1+)-H2O
1281.62244	    1359.5	b (16) (1+)-NH3
1282.63049	     436.6
1294.08972	     475.9
1294.59924	     385.2
1298.64612	    6674.9	b (16) (1+)
1299.64990	    3866.5
1300.65527	    1559.6
1329.61230	     891.5
1329.73083	     510.0
1364.70288	    6235.0
1365.70532	    4274.0
1366.70667	    1695.2
1395.64624	     368.2
1426.76624	    5054.1	y (15) (1+)
1427.76746	    3359.1
1428.77478	    1237.5
1429.78076	     433.0
1497.80286	     428.9
1532.78625	     682.5
1533.80212	     689.4
1594.85645	    4025.5	y (17) (1+)
1595.85571	    3552.2
1596.85999	    1538.5
1597.86145	     562.9
1629.84363	    3190.1
1630.84790	    3409.0
1631.84460	    1182.2
1695.87036	     496.5
1749.81445	     500.9
1765.84607	    1472.2	b (21) (1+)
1766.84937	    1525.6
1767.84778	     557.6
1797.93530	    2417.8
1798.93835	    2141.5
1799.94202	    1209.6
1968.94153	     363.4
