# Supplementary material for: A Strategy for O-Glycoproteomics of Enveloped Viruses—the O-Glycoproteome of Herpes Simplex Virus Type 1
Source: PLoS Pathog. 2015 Apr 1;11(4):e1004784. doi: 10.1371/journal.ppat.1004784 (PMC4382219; doi:10.1371/journal.ppat.1004784)
Supplement: S2 Dataset — HSV-1 envelope glycoprotein-derived spectra are provided. (ZIP) [file ppat.1004784.s008.zip › data/AATQAANGGPATPAPPAPGAPPTGDPKPK_-3_18_629233.txt]

       m/z	          i	matches
 122.06477	     172.2
 126.05450	    3713.5
 127.03806	     276.6
 127.05794	     193.1
 128.46214	     164.9
 138.05435	    6254.1
 139.05783	     345.1
 140.50156	     193.8
 141.10097	     189.1
 143.08096	     317.3
 144.06500	    9152.6
 145.06802	     475.8
 163.51602	     175.1
 168.06490	    3909.0
 169.06850	     245.4
 169.09679	     339.1
 186.07541	   29976.1
 187.07874	    1881.6
 200.10223	     200.6
 204.05312	     233.1
 204.08572	   38623.3	b (7) (3+)-H2O
 205.08932	    2167.1
 206.09137	     213.1
 212.10211	     395.2
 226.11778	     916.3	b (3) (1+)-H2O
 226.15399	     545.5
 230.11279	    1158.6
 238.11829	     213.1
 238.15414	     232.3
 243.14427	     427.5
 244.12773	     394.3	b (3) (1+)
 244.16466	    2500.8	y (2) (1+)
 256.12842	     467.3
 261.15503	     291.6
 266.14883	    2417.8
 267.15280	     249.0
 301.14981	     725.8
 354.17633	     950.0	b (4) (1+)-H2O
 369.21259	     329.9
 372.18634	    1350.7	b (4) (1+)
 384.18518	     259.9
 387.22394	     328.9
 398.20160	     455.7
 415.22849	     407.0
 420.22250	     255.5
 425.21313	     769.8	b (5) (1+)-H2O
 426.19672	     696.2	b (15) (3+), b (5) (1+)-NH3
 434.23648	     555.9
 438.23236	     433.9	y (14) (3+)-NH3
 443.22272	    2678.5	b (5) (1+)
 444.22659	     265.1
 468.20786	     535.3
 468.75882	    1868.7	y (9) (2+)
 469.22949	     345.5
 469.25757	     646.6
 469.31094	   19420.2	y (4) (1+)
 470.23495	     202.8
 470.31439	    4251.7
 471.31851	     419.0
 480.21994	     419.1
 486.26202	     223.5
 491.25873	    1258.8
 492.26270	     198.3
 496.24850	     892.4	b (6) (1+)-H2O
 497.22943	     312.3
 498.22632	     334.1
 514.25897	    1366.4	b (6) (1+)
 515.26410	     354.2
 544.84088	     176.4
 545.76648	     224.7
 552.24445	     320.8
 552.27216	     324.6
 566.25281	     266.9
 569.26758	     334.9
 570.29834	    4730.2
 570.80017	    2348.6
 571.30341	     517.3
 581.31421	    2179.7	y (12) (2+)
 581.81610	    1476.7
 582.31567	     554.9
 593.26337	     240.7
 607.32373	     543.5
 607.82526	     745.7	y (13) (2+)-H2O
 608.32355	     216.7
 610.29022	     287.8
 611.27313	     791.0	b (7) (1+)-NH3
 623.27148	     256.9
 624.64740	     346.2
 628.30157	    1056.7	b (7) (1+)
 628.55560	     185.8
 629.30835	     449.9
 630.30762	     252.4
 638.81628	     506.1	b (15) (2+)
 639.31561	     402.7
 640.30206	     277.4
 641.35992	     310.1
 659.34857	     747.8
 666.31714	     501.7
 667.30865	     317.4
 668.29456	     523.0	b (8) (1+)-NH3
 670.30396	     321.8
 671.28235	     575.3
 682.85345	    4803.7
 683.35504	    2916.5
 683.85645	     932.1
 685.32202	    1315.2	b (8) (1+)
 686.32727	     341.3
 687.34705	     211.1
 693.31531	     730.6
 694.31567	     356.3
 703.37433	     447.7
 708.86127	    1024.0
 709.36188	    1676.6
 709.86334	     766.3
 710.36774	     228.9
 713.88483	    4152.4	y (15) (2+)
 714.38611	    3030.6
 714.88586	     750.0
 715.38947	     279.4
 718.86115	     191.5
 719.87903	     187.2
 724.33228	     887.6	b (9) (1+)-H2O
 725.31586	    1218.4	b (9) (1+)-NH3
 726.32520	     240.1
 737.35394	     338.5
 742.34344	    1979.8	b (9) (1+)
 743.34473	     529.4
 749.59418	     267.7
 754.60352	     606.6
 760.39630	     433.3
 766.89929	     259.5
 768.35815	     490.4
 785.90894	     190.2
 797.92975	     778.2	y (17) (2+)
 798.42792	     822.9
 798.94055	     338.5
 808.38940	     394.5
 808.60651	     480.5
 811.78949	     225.6
 815.42438	   12729.2
 815.92523	   11271.4
 816.42621	    5541.0
 816.92847	     844.4
 817.41980	     366.0
 826.40466	     192.2
 839.01196	     246.3
 839.45294	     270.5
 842.21521	     398.6
 842.59357	     221.6
 863.36548	     383.5
 867.07477	     240.0
 868.42102	     201.2
 871.34253	     304.3
 874.54645	     428.9
 877.75958	     224.2
 878.14362	    1053.4
 878.22864	     285.7
 882.44305	     240.0
 884.08270	     649.4
 884.40924	     218.9
 888.50409	     280.0
 889.70947	     612.4
 890.62469	     448.6
 892.43091	     307.1
 893.01068	     288.4
 893.40985	     454.5	b (11) (1+)-NH3
 893.84467	     278.8
 894.40234	     218.5
 895.03906	     189.8
 895.43170	     239.3
 895.82458	     718.8
 896.33325	    1039.6
 896.94269	     323.0
 897.39014	     318.2
 898.01941	     263.9
 898.14514	     210.5
 899.10992	     447.0
 899.46490	    1602.4
 899.84509	     738.6
 899.96674	    1988.6
 900.46960	    1009.5
 900.89166	     650.5
 901.60718	     312.3
 901.68274	     384.7
 902.09052	     345.2
 902.23676	     304.6
 904.40997	     340.4
 905.49609	     275.6
 905.86584	     810.7
 906.35394	     309.9
 906.53674	    1020.7
 907.98718	     567.8
 909.16345	     287.2
 909.34082	     312.4
 910.43311	    1138.0	b (11) (1+)
 910.91791	     229.4
 911.43408	     394.2
 911.96637	     293.4
 912.62054	     848.9
 913.37512	     761.5
 914.30115	     223.7
 915.34601	     265.3
 916.06635	     219.8
 916.84235	     645.2
 922.06097	     617.3
 926.72278	     228.2
 927.39807	     627.1
 928.38879	     277.0
 929.99469	     506.4
 930.28040	     613.3
 931.03668	     432.4
 931.29541	     374.5
 932.49713	    1040.2	y (20) (2+)
 932.99805	     911.1
 933.48590	     257.2
 936.51147	    2530.4	y (9) (1+)
 937.11041	     531.8
 937.51263	    1416.0
 940.45172	     223.2
 941.76172	     241.2
 942.77997	     316.5
 945.57666	     225.5
 949.99640	     439.6
 950.50018	     668.5
 953.64026	     425.8
 956.18384	     551.9
 956.62262	     227.2
 958.45624	    1648.7
 959.46472	     930.9
 960.10455	     416.8
 961.01111	     769.9	y (21) (2+)
 962.01563	     412.6
 962.22339	     354.0
 962.31940	     464.6
 963.13910	     315.7
 964.35303	     212.6
 966.51910	     445.7
 969.36249	     537.0
 973.95160	     228.0
 974.63568	     337.3
 976.44666	     765.9
 977.45618	     336.9
 983.48608	     429.5
 984.48199	     240.3
 985.65723	     233.0
 987.48279	     228.9
 989.51776	    1197.0	y (22) (2+)
 990.01550	     887.5
 990.51794	     649.5	y (10) (1+)-NH3
 993.46936	    2332.0	b (12) (1+)-H2O
 993.85620	     272.0
 994.45923	    2332.6	b (12) (1+)-NH3
 995.45453	     852.0
 996.01233	     406.6
 996.52283	     324.0
 997.05981	     259.6
 997.62042	     254.4
 998.96558	     203.4
1003.17810	     318.3
1003.47174	     373.3
1003.82660	     326.7
1004.52435	    1368.8
1005.02161	    1003.1
1005.35791	     249.6
1005.52631	    1218.2
1007.52905	     283.1
1011.47900	    5598.0	b (12) (1+)
1012.48260	    2556.2
1013.48669	     501.0
1013.83472	     190.5
1020.46783	     224.7
1023.49078	     273.6
1034.03992	    1414.7
1034.53955	    1820.7
1035.03992	     504.3
1035.53674	     407.0
1042.53357	     588.5
1045.66101	     352.6
1046.54150	    1188.8	y (23) (2+)
1047.04138	    1797.2
1047.53955	     570.8	y (11) (1+)-NH3
1048.95300	     288.3
1062.54773	    1135.4
1063.04834	    1235.8
1063.55371	     632.6
1064.05151	     336.6
1068.71265	     249.0
1069.80933	     189.8
1074.71533	     737.9
1074.93665	     283.3
1077.25085	     315.7
1082.05872	    1799.2	y (24) (2+)
1082.55823	    1609.0
1083.06152	    1139.9
1083.55994	     218.2
1089.67542	     489.2
1091.05725	    2209.1
1091.56104	    2182.2
1092.06287	    1323.3
1092.57336	     370.4
1108.54358	     281.1
1117.57996	     827.4	y (25) (2+)
1118.07922	    1152.6
1118.58545	     927.1
1119.08240	     394.6
1120.57629	     268.3
1126.54810	     798.6
1127.55151	     416.9
1135.56360	     252.7
1139.58960	    5125.7
1140.59424	    3047.4
1141.59656	     890.1
1144.52881	     295.2
1145.53430	     202.8
1148.08130	    2330.7
1148.58386	    2123.6
1149.08203	    1482.5
1149.58557	     789.2
1151.57336	     310.3
1161.53601	    2435.0
1161.63403	    2478.6	y (12) (1+)
1162.54089	    3799.2	b (14) (1+)-NH3
1162.63879	    1635.8
1163.54138	    1302.7
1168.74341	     250.3
1174.10840	     225.8
1178.65381	     221.3
1179.57043	    7180.6	b (14) (1+)
1180.57336	    4181.8
1181.58179	    1313.6	b (27) (2+)
1182.10339	     516.6
1182.60962	     307.2
1183.59998	    1737.1
1184.09875	    2244.5
1184.60046	    1842.5
1185.09900	     545.1
1192.61804	     190.8
1193.60437	     207.6
1214.64526	     264.8
1219.11780	    1499.7
1219.61646	    1487.6
1220.11584	     844.3
1220.61255	     324.5
1223.63062	     217.5
1232.13489	     715.7	y (27) (2+)
1232.63208	     970.5
1233.13477	     754.2
1267.64465	     264.0
1274.61353	     225.5
1276.60181	     289.0
1283.14587	     430.2
1283.64709	     443.0
1284.15295	     338.4
1285.64771	     420.8
1286.14636	     436.5
1286.63635	     202.9
1294.16492	     972.2
1294.65613	    3213.5
1295.15662	    3005.0
1295.65710	    2221.9
1296.15759	    1235.1
1296.68970	     211.2
1298.65527	     194.5
1303.16711	   18730.5
1303.66870	   26708.7
1304.16968	   19506.4
1304.67004	    8798.1
1305.15210	     755.9
1311.42163	     226.0
1321.66406	     235.9
1329.72534	     424.8	y (14) (1+)
1333.66077	     382.2
1334.17175	     505.8
1334.66455	     341.2
1346.65771	     207.2
1364.70007	    5042.1
1365.70178	    3810.8
1366.70239	    1200.7
1367.71521	     207.8
1387.70691	     324.1
1395.69727	     739.6
1396.19580	     950.5
1396.69690	    1860.9
1397.19910	     806.3
1397.69995	     541.9
1404.70422	    7633.9
1405.20752	   10535.1
1405.54639	     198.0
1405.70801	    8681.9
1406.20837	    4457.9
1406.70007	     607.1
1416.70935	     839.4
1417.71826	     739.3
1418.71814	     311.0
1426.76721	    1978.5	y (15) (1+)
1427.78394	    1386.0
1428.65332	     275.1
1435.76184	     246.9
1444.71240	    2314.4	b (17) (1+)
1445.71509	    1474.7
1446.71985	     621.7
1509.72559	     219.6
1532.78906	     938.1
1533.78906	     754.4
1594.85168	    1194.8	y (17) (1+)
1595.85291	    1159.8
1596.84753	     403.8
1600.85303	     293.7
1601.83704	     339.9
1629.84009	    2112.3
1630.84509	    1974.2
1631.85278	     619.8
1652.80542	     249.1
1669.82495	     945.3	b (20) (1+)
1670.82544	    1185.9
1671.82422	     441.1
1797.93420	    1272.2
1798.93030	    1243.5
1799.93921	     706.0
1802.94067	     267.2
1803.93140	     713.0
1804.93970	     380.9
