# Supplementary material for: A Strategy for O-Glycoproteomics of Enveloped Viruses—the O-Glycoproteome of Herpes Simplex Virus Type 1
Source: PLoS Pathog. 2015 Apr 1;11(4):e1004784. doi: 10.1371/journal.ppat.1004784 (PMC4382219; doi:10.1371/journal.ppat.1004784)
Supplement: S2 Dataset — HSV-1 envelope glycoprotein-derived spectra are provided. (ZIP) [file ppat.1004784.s008.zip › data/AENTDANFYVCPPPTGATVVQFEQPRR_-3_16_403645.txt]

       m/z	          i	matches
 126.05486	     550.1
 138.05482	     747.1
 144.06541	     792.6
 168.06552	     410.6
 175.11957	     125.8	y (1) (1+)
 176.91635	      96.2
 186.07591	    3295.4
 187.07953	     241.8
 201.08659	     306.5	b (2) (1+)
 204.08650	    3716.6
 205.09026	     292.8
 216.09801	     118.4
 242.16322	     102.2
 315.13062	     239.0	b (3) (1+)
 324.97180	     131.2
 330.22012	     307.9
 331.12393	     135.9
 398.54929	     103.3
 416.17831	     329.9	b (4) (1+)
 416.72275	     232.2	y (6) (2+)
 417.22791	     107.6
 470.50180	     113.2
 480.75250	     357.4	y (7) (2+)
 481.25739	     224.8
 513.19287	     289.8	b (5) (1+)-H2O
 514.17633	     152.6	b (5) (1+)-NH3
 530.28760	     441.9	y (8) (2+)
 531.20398	     360.2	b (5) (1+)
 532.20465	     151.2
 556.33356	     137.4	y (4) (1+)
 579.23669	     119.8
 584.23346	     200.3	b (6) (1+)-H2O
 585.21191	     143.3	b (6) (1+)-NH3
 602.23956	     338.3	b (6) (1+)
 630.34674	     233.1	y (10) (2+)
 630.84540	     175.7
 660.68567	     238.5
 682.23914	     145.6
 694.37360	     144.8	y (12) (2+)
 694.87549	     171.1
 698.26941	     192.1	b (7) (1+)-H2O
 699.25323	     391.7	b (7) (1+)-NH3
 702.24219	     238.7
 716.28204	     224.1	b (7) (1+)
 730.48712	     178.4
 761.41870	     385.3
 778.23297	     115.3
 778.37415	     554.6
 811.01306	     243.8
 812.92133	     113.3
 841.70129	     196.5
 845.34418	     153.8	b (8) (1+)-H2O
 846.32544	     611.6	b (8) (1+)-NH3
 847.32434	     168.9
 849.68756	     376.3
 863.35254	     538.4	b (8) (1+)
 864.35577	     270.3
 868.52191	     109.5
 881.10803	     373.1
 885.75842	     223.2
 889.88428	     115.1
 890.47711	    1739.4	y (16) (2+)
 890.97937	    1182.3
 891.47748	     801.3
 891.98199	     249.1
 894.96423	     131.0
 895.46497	     250.2
 910.18634	     197.4
 931.83771	     687.4
 939.43573	     136.9
 943.49072	     530.8	y (7) (1+)-NH3
 943.99164	     660.0
 944.49310	     270.6
 949.01050	     117.7
 962.49786	     141.2
 963.35541	     168.0
 968.55127	     140.2
 970.49359	     760.0	y (17) (2+)
 970.99683	     731.5
 971.49713	     476.5
 971.99353	     173.5
 973.69537	     323.3
 983.84137	     545.0
 991.28955	     197.6
 991.37823	     180.0
 992.01672	    3974.7
 992.51874	    3724.9
 993.01904	    2724.6
 993.52185	     970.3
 994.01703	     260.6
 996.58893	     248.6
1000.58014	     197.7
1003.48077	     467.7
1003.62988	     108.5
1003.68591	     134.6
1006.27917	     121.7
1008.39679	     135.0	b (9) (1+)-H2O
1008.61548	     182.9
1009.39374	     321.7	b (9) (1+)-NH3
1010.38000	     125.7
1011.88123	     237.7
1014.83569	     328.9
1016.46820	     127.9	[M+3H] (3+)-NH3
1016.82153	     117.3
1018.63464	     168.0
1020.02515	     410.5	y (18) (2+)
1020.09900	     189.1
1020.53168	     640.5
1021.02905	     411.6
1026.41248	     272.0	b (9) (1+)
1056.76318	     114.0
1063.52979	     252.4
1064.01953	     185.4
1072.03210	    2979.9
1072.53308	    3339.0
1073.03442	    2296.1
1073.53723	     918.6
1074.04175	     291.8
1077.88440	     313.4
1088.48389	     137.3
1091.47717	     388.3
1091.97888	     687.8
1101.55994	     454.2	y (19) (2+)
1102.06067	     544.7
1102.56323	     453.4
1103.06152	     220.9
1107.47742	     114.1	b (10) (1+)-H2O
1108.45984	     239.0	b (10) (1+)-NH3
1121.56677	    1917.4
1122.06873	    2303.4
1122.56787	    1675.7
1123.07227	     821.8
1123.56812	     317.6
1126.47021	     169.6
1175.09351	     348.0	y (20) (2+)
1175.59412	     408.0
1176.09338	     278.7
1203.09937	    2700.8
1203.60071	    4379.4
1204.10229	    3113.3
1204.60327	    1228.8
1205.10193	     503.2
1205.60974	     155.4
1232.10925	     202.8	y (21) (2+)
1232.60974	     301.5
1233.11987	     290.7
1233.62598	     170.8
1234.77673	     121.3
1267.62512	     476.4	y (22) (2+)
1268.13538	     668.5
1268.49097	     189.1	b (11) (1+)-NH3
1268.63818	     670.7
1269.12976	     387.3
1276.63342	    1390.6
1277.13293	    2296.0
1277.63464	    1546.1
1278.14197	     787.4
1278.63538	     338.1
1285.51404	     155.4	b (11) (1+)
1319.83777	     109.5
1321.08765	     153.5
1325.13525	     170.6	y (23) (2+)
1325.64551	     382.0
1326.15393	     279.2
1326.66028	     130.7
1333.65491	    1191.0
1334.15527	    1808.8
1334.65796	    1335.0
1335.15723	     810.7
1335.66138	     334.6
1356.92786	     153.2
1369.17334	     812.3
1369.67297	    1037.4
1370.17297	     771.8
1370.67517	     621.1
1371.17737	     277.6
1371.74475	     706.6
1426.67920	     391.3
1427.18604	     869.5
1427.69373	     437.2
1428.18616	     239.3
1432.70020	     172.7	y (25) (2+)
1433.18726	     252.2
1433.70459	     248.1
1434.19519	     166.0
1477.21436	     209.9
1477.71411	     286.8
1478.21790	     110.2
1511.69275	     127.5
1515.73022	     121.2
1524.22766	     324.4
1524.72620	     857.8
1525.21838	     401.7
1525.70959	     282.0
1532.73059	    5288.7
1533.23047	    7130.6
1533.73193	    7121.2
1534.23267	    4319.9
1534.73181	    2176.3
1535.22852	     635.2
