# Supplementary material for: A Strategy for O-Glycoproteomics of Enveloped Viruses—the O-Glycoproteome of Herpes Simplex Virus Type 1
Source: PLoS Pathog. 2015 Apr 1;11(4):e1004784. doi: 10.1371/journal.ppat.1004784 (PMC4382219; doi:10.1371/journal.ppat.1004784)
Supplement: S2 Dataset — HSV-1 envelope glycoprotein-derived spectra are provided. (ZIP) [file ppat.1004784.s008.zip › data/AENTDANFYVCPPPTGATVVQFEQPR_-3_16_395891.txt]

m/z	i	matches
108.04441	298.1
126.04073	132.3
126.04236	115.2
126.04496	185.8
126.04643	125.0
126.05479	28848.6
126.06216	148.2
126.06396	147.6
126.06624	148.2
126.07063	165.8
127.03883	948.7
127.05823	1705.8
133.04318	885.0
136.07568	697.8
138.05487	15722.4
139.05821	1134.3
144.05086	124.7
144.06541	20704.8
144.07436	155.2
145.06880	1156.6
150.05486	229.9
167.08125	291.0
167.11774	174.9
168.06558	10070.5
169.06883	654.5
173.09175	228.8
173.12807	132.7
175.11890	918.0
186.03160	222.3
186.03529	216.0
186.03925	260.2
186.04308	288.1
186.04684	301.0
186.05070	341.1
186.05457	408.8
186.05849	486.8
186.06161	324.5
186.07600	66883.7
186.08498	637.3
186.08899	557.1
186.09265	401.2
186.09657	392.4
186.10060	400.2
186.10425	306.6
186.10805	260.7
186.11980	238.7
186.12311	153.5
187.07932	5236.9
188.07985	389.6
188.10246	148.2
195.11253	736.3
198.08711	125.3
199.07262	131.0
201.12463	185.8
204.06670	937.4
204.07112	746.6
204.08650	127585.0
204.09731	535.0
204.10185	920.4
204.10631	819.1
204.11066	847.1
204.11513	897.9
204.11942	568.2
204.12834	537.0
204.13264	507.8
204.13719	559.0
204.14145	362.7
205.08992	10821.7
206.09122	1122.2
216.09801	1112.1
228.13399	234.6
230.09554	586.4
235.14445	195.4
255.14510	298.5
258.09036	476.4
260.10611	577.3
262.11768	383.1
263.13913	284.3
272.17142	13663.0	y (2) (1+)
273.17508	1575.8
274.17609	162.0
288.11826	142.7
296.16129	211.1
301.11435	229.9
311.13849	477.0
315.12991	1102.6
327.13129	176.0
327.16675	122.5
331.12436	590.4
332.15964	223.1
333.15491	399.0
334.15738	116.5
340.13440	128.6
345.13986	114.3
349.18558	191.4
355.14377	352.4
361.11990	122.6
365.21936	124.3
371.15598	352.0
375.20331	432.7
383.20331	161.5
384.14850	249.1
385.15192	303.6
393.21249	1333.9
393.69821	171.9
394.21671	145.1
395.17310	149.6
397.18912	138.1
398.16672	426.9
400.22940	5570.0	y (3) (1+)
401.23227	1141.6
402.16113	755.0
402.23306	176.6
402.70410	139.6
403.20609	184.8
405.17401	163.5
408.15717	120.6
410.20499	545.9
410.23889	117.4
416.17639	1234.0
417.17606	267.3
420.18625	141.8
423.16830	998.2
424.16699	174.4
424.21896	293.8
425.18069	1140.9
426.18469	259.5
428.21127	135.3
432.22662	202.4
442.15402	349.7
442.19156	118.0
448.18051	424.5
450.23340	395.0
451.19702	211.9
452.23862	274.9
456.17059	164.5
460.16321	211.4
461.16684	146.2
462.19449	169.6
467.18936	128.4
468.17142	144.0
473.19949	277.2
475.15991	143.8
478.18719	153.2
479.19147	320.5
495.17654	269.1
496.16367	263.7
496.21704	637.8
497.21906	170.0
499.17514	386.4
501.76636	159.5
505.22372	118.3
507.24759	240.7
513.19330	1378.5	b (5) (1+)-H2O
513.71021	182.4
514.19647	307.4
516.20197	626.9
517.20898	152.1
518.22058	205.4
520.21521	167.0
521.26929	1310.5
522.27087	321.8
524.24896	884.7
525.25476	158.3
529.27057	3312.0	y (4) (1+)
530.27350	820.2
531.20081	2124.6	b (5) (1+)
531.27643	170.5
532.20294	639.4
533.23370	168.8
541.27148	119.2
549.22809	484.5
550.23413	217.4
553.23901	444.2
557.21692	291.3
563.24084	253.8
563.74677	179.3
566.30383	122.7
567.19958	255.8
570.23682	242.5
574.24658	232.0
576.20361	227.5
578.25671	298.4
583.19751	371.5
584.22974	1877.8	b (6) (1+)-H2O
585.20935	1109.9
586.21570	372.9
588.24933	134.8
589.25458	122.7
594.21204	128.7
595.28534	762.8
596.28937	305.2
597.75604	423.4
598.26447	287.3
600.22119	124.5
601.22089	235.4
602.23810	2656.8	b (6) (1+)
603.24261	896.7
604.24286	267.4
604.30701	1227.1
605.31067	494.2
610.21008	146.0
611.24548	706.5
612.24585	176.8
617.27057	197.6
620.26361	209.8
622.31647	1074.1
623.24274	127.9
623.32031	440.7
627.23645	253.3
628.21582	288.4
629.21899	311.7
630.27228	195.4
633.25189	160.2
638.19232	167.1
643.25702	372.3
643.75739	140.8
645.25262	351.3
646.24200	775.1
647.24390	214.0
648.25330	144.2
649.24182	134.1
649.30011	135.9
653.25104	161.6
654.23193	528.9
655.22998	190.0
656.27313	143.7
657.29492	180.8
663.27069	1408.3
664.27118	501.4
665.27985	144.9
671.26147	603.9
672.21814	422.7
672.25342	413.5
673.21832	170.9
673.25775	123.7
676.33856	6098.6	y (5) (1+)
677.25665	125.4
677.34302	2117.6
678.34399	443.9
681.24310	874.1
681.29395	588.6
682.22449	574.3
682.29700	168.1
683.23016	197.2
684.27661	545.6
685.28125	245.3
688.28613	220.7
691.23425	388.5
693.28406	251.0
693.39984	132.8
694.27997	247.7
695.26282	301.8
698.27081	1213.1
699.25476	4204.9	b (7) (1+)-NH3
700.25787	1697.3
701.26129	566.1
703.37427	898.6
703.78119	171.4
704.28656	242.3
704.37878	467.0
705.38947	131.6
706.36188	228.2
710.31183	523.9
711.31232	199.8
712.29108	405.5
713.29327	184.0
715.37183	1426.8	y (13) (2+)
715.87402	1533.3
716.28186	3449.4	b (7) (1+)
716.37543	436.8
716.86969	123.4
717.28479	1605.4
718.28406	268.2
719.29559	132.0
721.38525	1412.6
722.38757	474.7
723.39404	261.2
724.32837	158.8
731.37689	199.1
738.28729	392.3
739.29858	128.6
754.89514	531.3
755.31653	448.6
755.39545	488.4
755.89215	427.0
757.27319	148.0
761.50342	223.4
761.86829	138.6
762.26434	166.2
763.89911	9439.2	y (14) (2+)
764.27106	151.4
764.40027	7749.5
764.90106	3283.6
765.40338	1393.5
765.90393	441.4
774.30383	482.5
775.28680	616.5
776.28223	251.2
780.36322	129.8
781.31000	179.0
782.34576	378.9
783.35297	270.4
786.39117	351.6
787.37183	337.7
791.30560	170.3
792.31824	394.9
794.34210	424.7
794.91919	156.0
800.31976	156.5
801.30371	294.9
802.30194	353.1
803.42017	3263.0	y (15) (2+)-H2O
803.92120	2838.6	y (15) (2+)-NH3
804.39673	7674.3	y (6) (1+)
804.91876	416.3
805.39972	3198.9
806.40283	1034.6
807.40100	218.4
808.31934	253.9
809.30902	859.7
810.30414	464.3
811.27960	185.8
811.36310	429.5
812.42615	30000.3	y (15) (2+)
812.62231	207.0
812.65607	339.9
812.83704	199.9
812.92725	28309.9
813.10046	148.2
813.12598	251.4
813.42828	14195.9
813.93018	4890.3
814.43109	1655.2
814.93256	278.5
817.34747	179.9
818.33032	1061.9
819.33124	536.5
820.33960	157.5
820.45276	1569.2
821.45660	798.3
822.46429	167.4
826.33136	553.7
827.33240	558.1
828.31128	1144.6
829.29614	1297.2
830.30090	620.7
831.29449	304.7
835.35706	865.5
836.35760	273.6
839.09692	187.2
841.32965	163.6
845.33966	2245.1	b (8) (1+)-H2O
846.32434	7082.2	b (8) (1+)-NH3
847.32727	3267.6
848.32855	836.4
849.33118	190.4
851.46423	128.6
859.30548	147.5
863.35034	9798.4	b (8) (1+)
864.35229	4038.1
865.35669	1108.9
865.43732	1699.9
865.93951	1419.0
866.43756	875.7
866.93994	296.0
870.33417	202.8
876.31024	271.4
880.33649	233.6
881.41858	395.3
882.42267	272.6
883.43652	738.0
883.93628	1187.6
884.43701	657.9
884.92999	274.5
885.43506	139.7
892.44012	6553.5	y (16) (2+)
892.94226	6434.6
893.44165	3759.8
893.94318	1655.8
894.44952	632.0
895.35132	200.4
903.46509	9339.4	y (7) (1+)
904.46796	4847.6
905.47125	1475.0
906.47180	329.2
907.38562	161.0
908.37659	678.2
909.38019	455.1
910.39294	320.2
911.39258	162.3
913.96405	8509.1
914.46594	8366.3
914.96729	5039.1
915.46710	2163.6
915.97180	549.2
917.40063	421.6
920.34625	179.1
921.32117	165.1
925.39728	315.3
925.48700	180.1
926.41083	262.8
927.40692	179.7
932.38214	191.0
937.36365	271.9
938.34564	462.0
938.85797	145.0
939.35107	447.2
942.47583	187.7
944.90533	168.7
945.38434	167.9
948.51257	669.1
949.51239	382.8
955.37543	370.8
956.37299	215.3
956.78406	323.6
958.44983	177.5
962.42505	166.5
964.36780	367.9
965.36774	190.9
973.36584	167.6
974.34766	148.7
979.41870	264.9
980.48206	707.1
981.39331	1146.4
982.39099	488.5
983.39368	182.2
991.37512	988.9
992.36493	1270.9
993.36462	527.2
993.97546	592.9
994.34912	212.2
994.48297	738.6
994.99042	539.0
995.48248	214.4
996.43976	253.7
998.41638	765.1
999.42139	337.5
1000.17828	234.0
1000.42169	129.7
1002.53235	2822.6	y (8) (1+)
1003.53436	1642.1
1004.53809	457.8
1006.34991	242.4
1008.40326	1516.5	b (9) (1+)-H2O
1009.38721	5550.2	b (9) (1+)-NH3
1010.38794	2847.9
1011.38928	760.8
1012.38727	279.8
1015.49817	201.5
1019.39496	245.1
1023.38110	299.6
1023.50922	695.8
1024.00940	788.5
1024.50732	463.5
1025.00769	237.0
1025.38757	134.9
1026.41077	4444.9	b (9) (1+)
1027.41516	2400.7
1028.41626	942.9
1028.99243	330.1
1029.42029	242.7
1037.41370	389.8
1037.56079	138.6
1038.41064	263.9
1039.44617	361.8
1040.00781	331.7
1040.50867	267.9
1040.99512	375.3
1054.43738	391.5
1057.45349	129.4
1063.44263	205.0
1064.42810	234.1
1065.42395	138.4
1068.40112	309.7
1072.42456	158.9
1073.41968	210.5
1080.44617	829.7
1081.46472	470.4
1082.46301	214.5
1085.43909	221.7
1089.45789	127.3
1090.44446	969.4
1091.43579	1250.3
1092.43042	612.9
1093.44116	228.2
1095.44775	151.7
1095.58667	184.0
1096.58826	189.1
1097.05115	218.6
1097.47522	246.6
1098.04602	278.2
1098.47241	439.1
1099.48450	159.7
1103.58081	3949.1	y (9) (1+)
1104.58215	2053.4
1105.58643	857.9
1106.43140	149.5
1106.58850	161.5
1107.47156	1673.9	b (10) (1+)-H2O
1108.45789	5006.2	b (10) (1+)-NH3
1109.45850	3153.4
1110.46411	1186.1
1111.46448	310.3
1121.42542	179.5
1122.46533	246.0
1123.44580	154.3
1125.48096	5921.8	b (10) (1+)
1126.48438	3830.8
1127.48755	1263.9
1128.48975	297.4
1128.81213	193.2
1138.44604	213.1
1139.45215	158.4
1140.45801	136.7
1141.43970	154.2
1142.50903	744.9
1143.51050	528.2
1144.50964	151.9
1152.39746	187.3
1154.07166	193.6
1154.56335	300.3
1169.42188	605.3
1170.42603	162.7
1171.48779	190.9
1172.46704	171.7
1174.62061	1180.8
1175.62085	935.3
1176.49023	199.4
1176.62354	289.9
1177.48718	551.5
1178.48230	251.5
1186.44434	319.2
1187.45557	231.8
1190.58838	205.3
1194.50598	998.2
1195.50623	773.6
1196.51257	260.1
1202.36902	127.7
1214.48157	275.9
1223.46936	245.5
1224.48315	294.6
1224.62000	541.1
1225.62500	503.3
1226.63464	148.5
1231.63879	3005.8	y (11) (1+)
1232.64355	2250.3
1233.44360	184.7
1233.64417	994.5
1234.65063	166.8
1236.87622	132.5
1240.49695	705.7
1241.49622	295.3
1241.65564	171.9
1249.48743	185.9
1250.47766	961.6
1251.46826	1118.4
1252.46997	618.7
1253.46057	231.9
1255.62549	181.2
1256.61743	215.6
1257.51807	949.4
1258.51868	605.6
1259.53442	200.0
1267.50134	2047.1	b (11) (1+)-H2O
1268.48877	4854.0	b (11) (1+)-NH3
1269.49219	3290.3
1270.49365	1514.4
1271.49377	571.1
1285.51160	6740.6	b (11) (1+)
1286.51440	4733.0
1287.51477	2087.9
1288.51648	665.1
1289.51233	178.6
1291.55420	152.9
1332.68970	937.6
1333.69275	530.1
1334.68555	143.7
1352.67627	720.3
1353.68848	558.2
1354.68994	211.7
1365.54175	243.1
1366.53955	214.9
1382.56836	437.0
1383.57300	252.7
1429.74158	3051.9	y (13) (1+)
1430.74255	2276.5
1431.74707	1039.3
1432.75293	350.4
1445.66455	162.5
1446.17310	588.7
1446.67542	737.4
1447.17542	439.4
1447.68030	276.8
1448.14990	157.2
1454.67810	3402.5
1455.18176	4692.0
1455.68359	2998.9
1456.18359	1865.2
1456.68323	955.9
1457.17249	706.1
1457.66772	394.6
1458.17297	264.4
1479.62170	239.3
1480.62231	233.5
1508.78308	222.3
1509.78369	285.8
1510.79822	129.5
1512.70850	132.1
1513.72351	135.6
1526.79395	4879.9	y (14) (1+)
1527.79492	4281.0
1528.79663	2228.7
1529.79944	877.2
1530.80322	283.5
1605.84766	505.6
1606.82446	668.8
1607.83887	483.6
1608.83606	260.2
1623.84631	23224.8	y (15) (1+)
1624.22144	163.1
1624.30164	277.6
1624.84839	20902.0
1625.08447	136.8
1625.84949	11089.9
1626.85168	3946.3
1627.85840	1183.6
1628.86731	224.3
1632.81384	186.9
1633.81067	212.8
1672.41760	147.6
1729.87036	348.0
1730.86707	324.0
1765.85327	191.1
1766.86438	187.1
1767.85254	322.8
1768.86414	231.8
1783.87476	6754.8	y (16) (1+)
1784.87988	6826.8
1785.88245	3878.9
1786.88220	1944.5
1787.88696	587.2
1806.78113	159.8
1827.87634	130.6
1882.94604	1751.7	y (17) (1+)
1883.94763	1629.1
1884.94714	1272.2
1885.94971	589.7
1886.95605	276.5
1913.81201	135.1
