# Supplementary material for: A Strategy for O-Glycoproteomics of Enveloped Viruses—the O-Glycoproteome of Herpes Simplex Virus Type 1
Source: PLoS Pathog. 2015 Apr 1;11(4):e1004784. doi: 10.1371/journal.ppat.1004784 (PMC4382219; doi:10.1371/journal.ppat.1004784)
Supplement: S2 Dataset — HSV-1 envelope glycoprotein-derived spectra are provided. (ZIP) [file ppat.1004784.s008.zip › data/AENTDANFYVCPPPTGATVVQFEQPR_-3_5_5694.txt]

       m/z	          i	matches
 177.87004	     112.0
 326.18118	     232.9
 385.21741	     406.3	z+1 (3) (1+)
 400.22821	     467.8	y (3) (1+)
 433.20111	     476.4	c (4) (1+)
 513.25299	     238.9	z (4) (1+)
 514.25970	    1226.0	z+1 (4) (1+)
 515.26404	     374.4	z+2 (4) (1+)
 529.26971	     211.7	y (4) (1+)
 548.22650	     468.2	c (5) (1+)
 549.23230	     129.7
 601.30133	     124.4
 602.23846	     127.6
 618.26587	     139.7	c-1 (6) (1+)
 619.26642	     327.6	c (6) (1+)
 620.27380	     138.3	c+1 (6) (1+)
 660.31891	     886.5	z (5) (1+)
 661.32635	    2868.1	z+1 (5) (1+)
 662.32928	     880.4	z+2 (5) (1+)
 663.33533	     168.6
 676.33734	     288.5	y (5) (1+)
 680.31122	     120.1
 690.30121	     222.8
 732.30060	     590.9	c-1 (7) (1+)
 733.30615	    1661.1	c (7) (1+)
 734.30737	     534.3	c+1 (7) (1+)
 788.37555	     572.0	z (6) (1+)
 789.38251	     852.6	z+1 (6) (1+)
 790.38373	     272.6	z+2 (6) (1+)
 804.39508	     369.5	y (6) (1+)
 836.36090	     169.5
 837.36530	     168.9
 838.37976	     140.4
 863.34497	     174.2
 865.36481	     264.5
 879.36761	     873.6	c-1 (8) (1+)
 880.37378	    2436.9	c (8) (1+)
 881.37787	    1053.1	c+1 (8) (1+)
 882.38275	     246.5
 887.44763	     453.3	z (7) (1+)
 888.45435	     306.9	z+1 (7) (1+)
 889.45520	     179.1	z+2 (7) (1+)
 903.46045	     259.7	y (7) (1+)
 913.94958	     222.2	y (15) (2+)
 914.45551	     132.9
 986.51105	     580.6	z (8) (1+)
 987.51569	     387.6	z+1 (8) (1+)
 988.53113	     134.8	z+2 (8) (1+)
 993.97784	     550.9	y (16) (2+)
 994.48053	     264.5
 994.98151	     198.6
1000.43488	     299.9
1001.43658	     328.6
1024.48376	     144.6
1026.28113	     122.2
1042.43237	     279.6	c-1 (9) (1+)
1043.43506	    1033.9	c (9) (1+)
1044.44275	     451.1	c+1 (9) (1+)
1085.55371	     207.8
1086.55054	     671.2
1087.55896	    1073.5	z (9) (1+)
1088.56506	    2068.9	z+1 (9) (1+)
1089.56897	    1130.3	z+2 (9) (1+)
1090.57751	     341.8
1091.57471	     128.3
1103.58655	     189.7	y (9) (1+)
1109.45972	     175.0
1110.45776	     215.3
1111.56226	     126.5
1125.04370	     554.5	y (18) (2+)
1125.47278	     795.4
1125.56653	     258.1
1126.04578	     225.3
1126.47742	     440.2
1127.47839	     151.5
1142.50110	     180.6	c (10) (1+)
1143.50317	     184.9	c+1 (10) (1+)
1158.59863	     932.3	z (10) (1+)
1159.60266	     797.8	z+1 (10) (1+)
1160.60974	     418.9	z+2 (10) (1+)
1175.62329	     124.6
1199.08313	     174.1
1215.62073	    1045.5	z (11) (1+)
1216.62439	    1544.2	z+1 (11) (1+)
1217.62708	     673.1	z+2 (11) (1+)
1218.63354	     283.0
1219.62256	     137.5
1241.08215	     122.8
1255.58618	     177.0	y (20) (2+)
1256.08862	     126.5
1268.49634	     211.2
1285.50830	    1161.1
1286.51257	     510.3
1287.51233	     221.1
1290.10400	     213.2
1290.61450	     214.0
1291.11169	     186.0	y (21) (2+)
1291.61157	     339.2
1292.11877	     360.1
1292.61279	     219.9
1340.62512	     278.6	z (22) (2+)
1341.12073	     479.6	z+1 (22) (2+)
1341.62476	     444.7	z+2 (22) (2+)
1342.12036	     235.9
1342.62976	     127.6
1348.13611	     275.9
1348.63257	     335.9	y (22) (2+)
1349.12720	     544.7
1349.63843	     191.8
1350.13708	     146.0
1356.63525	     132.0
1357.62451	     129.4
1361.59595	     123.3
1363.15454	     159.3
1363.64587	     168.0
1369.13147	     129.6
1369.64075	     311.6
1370.65198	     175.3
1381.66736	     129.0
1382.63977	     207.8
1383.13501	     220.0
1383.63391	     233.5
1390.14612	     611.2
1390.64038	     914.6
1391.14575	    1708.2	z (23) (2+)
1391.64636	    1938.9	z+1 (23) (2+)
1392.14600	    1989.4	z+2 (23) (2+)
1392.65100	    1066.0
1393.14795	     488.0
1393.65308	     378.7
1398.64270	     184.5
1399.15564	     147.1	y (23) (2+)
1399.66589	     242.3
1403.65723	     156.7
1404.15210	     157.5
1404.63843	     216.2
1411.66321	     139.9
1412.17236	     271.5
1412.67139	     192.1
1413.16443	     152.7
1417.15137	     144.9
1417.66638	     528.1
1418.16455	     973.4
1418.66577	     853.4
1419.16223	     466.3
1419.66467	     472.6
1420.64502	     176.7
1421.62012	     189.4
1424.17004	     414.7
1424.67151	    1449.5
1425.17261	    2798.3
1425.67236	    2663.0
1426.17114	    1498.6
1426.66980	    1178.7
1427.17041	     967.3
1427.66760	     708.2
1428.16309	     398.8
1428.64856	     198.4	c-1 (24) (2+)
1432.16736	     518.6
1432.67114	    1558.2
1433.17358	    2103.8
1433.67285	    1954.3
1434.17480	    1692.5
1434.67273	    1212.5
1435.17017	     926.8
1435.67810	     788.5
1436.17944	     443.9
1436.66736	     229.1
1437.66321	     353.5
1438.16418	     836.8
1438.66516	    1027.8
1439.16565	     731.0
1439.66663	     520.3
1440.17200	     433.7
1440.66003	     361.9
1441.66833	     165.2
1446.17200	     721.6
1446.66907	    3586.0
1447.17139	    5592.8
1447.67346	    5542.3
1448.17212	    4942.7	z (24) (2+)
1448.67249	    4247.5	z+1 (24) (2+)
1449.17175	    2583.8	z+2 (24) (2+)
1449.67017	    1865.7
1450.17004	     809.9
1450.67725	     285.7
1454.19653	     159.5
1454.67603	    7700.7
1455.17786	   13231.6
1455.38489	     142.5
1455.67871	   10707.3
1456.17981	    7639.7	y (24) (2+)
1456.67957	    4921.0
1457.18115	    2524.8
1457.68054	    1569.9
1458.18298	     491.8
1458.69653	     169.8
1462.67847	     194.2
1469.68323	     390.8
1470.18445	     586.4
1470.68298	     531.5
1471.18042	     449.0
1471.68579	     226.2
1476.17871	     233.9
1476.68237	     173.7
1477.19604	     128.6
1481.70850	     294.8
1482.19312	     176.8
1482.69934	     422.1
1483.19714	     271.5
1489.20483	    1111.2
1489.70874	    1511.7
1490.21436	    1258.4
1494.70703	     122.8
1495.19116	     192.0
1495.67236	     171.2
1496.18933	     205.9
1496.69006	     598.5
1497.19556	     563.8
1497.70117	     931.1
1498.20422	    1092.0
1498.70044	    2585.5
1499.19702	    2057.8
1499.69348	    2028.0
1500.19495	    1048.5
1500.69617	     535.4
1501.19580	     182.0
1510.69006	     629.6
1511.20605	     479.0
1511.71484	    3198.4
1512.21875	    5607.2
1512.71106	    6722.1	z (25) (2+)
1519.19849	    2267.6
1523.70215	     278.6
1524.69141	     170.9
1525.20044	    1000.3
1525.70618	    1830.3
1526.20789	    2141.8
1530.70630	     576.1
1531.21436	     159.1
1532.69409	     280.0
1573.20056	     126.8
1581.37854	     149.0
1623.84521	     470.1
1624.85022	     300.0
1783.88843	     189.4
1827.92004	     170.8
1828.91650	     171.1
1896.79236	     212.2
1897.82434	     554.2	c (15) (1+)
1898.81812	     408.8	c+1 (15) (1+)
1899.83972	     248.0
1954.84155	     240.7	c (16) (1+)
1955.84094	     303.2	c+1 (16) (1+)
1956.27271	     131.0
1956.83862	     233.2
1984.87439	     135.5
1986.97595	     150.7	y (16) (1+)
1987.93713	     248.0
