# Supplementary material for: A Strategy for O-Glycoproteomics of Enveloped Viruses—the O-Glycoproteome of Herpes Simplex Virus Type 1
Source: PLoS Pathog. 2015 Apr 1;11(4):e1004784. doi: 10.1371/journal.ppat.1004784 (PMC4382219; doi:10.1371/journal.ppat.1004784)
Supplement: S2 Dataset — HSV-1 envelope glycoprotein-derived spectra are provided. (ZIP) [file ppat.1004784.s008.zip › data/AGLQPKPLTTPPPIIATSDPTPR_-3_18_630634.txt]

       m/z	          i	matches
 126.05466	    3329.8
 127.03902	     180.7
 128.76329	     112.8
 138.05457	    3515.1
 139.05766	     191.8
 144.06520	    5118.3
 168.06528	    2492.3
 186.07573	   18629.2
 187.07910	     927.0
 204.08607	   27027.6
 204.10254	     138.6
 204.10609	     217.2
 204.11491	     188.2
 205.08961	    1405.8
 226.15451	    3217.4
 227.15791	     331.3
 242.14952	     498.4	b (3) (1+)
 259.17697	     396.6
 272.17065	     227.7
 325.18628	     145.4
 341.00159	     139.9
 370.20767	    1006.7	b (4) (1+)
 377.25455	     115.3
 405.24835	     461.3
 436.29077	     170.9
 467.26031	     311.0
 470.27066	    5866.9	y (4) (1+)
 471.27347	    1159.4	b (14) (3+)
 472.27448	     155.6
 495.29156	     152.4
 495.79199	     144.7
 518.33130	     209.3
 527.76587	     843.2
 537.33759	     163.5
 543.81921	     252.3
 544.31897	     241.8
 552.82086	     143.8
 573.90466	     252.4
 584.32312	     192.2
 585.29382	     182.7
 592.34119	     162.2
 595.35309	     850.1	b (18) (3+), b (6) (1+)
 596.35657	     325.1
 601.35120	     297.6
 601.85266	     196.8
 620.37451	     290.0
 632.85022	     327.6
 633.34808	     209.4
 638.38562	    1168.6
 639.38995	     336.0
 649.87512	     131.9
 661.20526	     157.2
 663.07544	     130.1
 672.36438	     221.5
 681.37225	    2500.6	y (13) (2+)
 681.87335	    1646.6
 682.37604	     607.9
 682.87231	     166.7
 690.06934	     119.3
 706.91473	     295.6
 719.35022	     125.3
 719.58881	     218.9
 731.89532	     121.1
 734.38458	     786.6
 734.88818	     442.8
 735.44708	     145.4
 741.23602	     118.6
 753.69806	     157.8
 762.96051	     212.7
 763.45587	     337.9
 769.37860	     235.3
 773.37476	     304.9
 774.37207	     139.9
 776.34784	     146.2
 778.42877	     169.2
 781.58606	     181.9
 782.91174	    2961.5
 783.41357	    2557.6
 783.91571	     839.9
 784.41766	     162.0
 793.08557	     183.3
 793.14056	     162.5
 798.47723	     191.1
 804.32813	     277.3
 805.49091	     489.9	b (8) (1+)
 812.76947	     176.5
 812.84283	     159.9
 816.70618	     267.9
 823.04144	     126.3
 823.95062	     146.7
 824.20544	     148.8
 824.28156	     145.2
 824.41687	     160.6
 824.49146	     305.2
 828.49731	     131.2
 828.63574	     152.9
 833.49371	     152.9
 834.84930	     193.0
 837.13123	     206.2
 844.41241	     496.2	y (8) (1+)
 844.55316	     202.3
 845.19855	     196.4
 847.40179	     120.6
 848.91534	     129.3
 849.23627	     156.2
 850.16077	     153.0
 851.51276	     230.8
 857.52405	     159.5
 862.40509	     241.9
 865.48370	     140.1
 865.66962	     152.5
 866.12115	     123.0
 866.25293	     197.1
 869.64130	     124.6
 871.14941	     167.0
 871.65656	     259.8
 872.08856	     120.8
 874.52917	     166.3
 875.41302	     278.6
 876.40741	     174.0
 879.88159	     326.1
 883.16193	     315.1
 884.75385	     130.3
 887.49091	     230.1
 891.89233	     183.8
 892.46857	     251.3
 893.47510	     131.5
 894.97571	     233.8
 901.24493	     216.8
 906.54224	     496.7	b (9) (1+)
 907.54633	     209.3
 912.50104	     194.4
 913.14026	     140.3
 913.77399	     174.3
 917.82745	     180.9
 925.04419	     289.9
 925.24091	     211.4
 925.51099	     962.8
 926.51569	     584.4
 926.76862	     215.5
 926.88684	     146.5
 927.41156	     381.6
 957.49597	     382.0
 963.55499	     259.2
 967.59351	     136.9
 968.51990	     313.5
 970.88177	     264.8
 971.55627	     139.5
 971.78204	     237.6
 971.94452	     175.5
 976.45361	     924.0
 977.45697	     349.5
 989.02161	     144.1
 989.58026	     983.6	b (10) (1+)-H2O
 990.57660	     485.8	b (10) (1+)-NH3
 991.58923	     147.2
1000.06201	    1446.4	y (19) (2+)
1000.56274	    1150.6
1001.06140	     681.2
1002.26715	     127.4
1005.24585	     190.2
1007.58496	    4428.6	b (10) (1+)
1008.58673	    2176.9
1009.59070	     579.6
1012.36517	     283.6
1047.49048	    1131.3
1048.49280	     681.9
1049.49878	     198.2
1054.52112	     444.6
1101.60193	    1834.8
1102.10413	    1997.4
1102.60205	    1033.7
1103.10559	     519.0
1104.63123	     204.2
1113.33081	     765.9
1121.16345	     130.0
1156.62732	     141.5
1157.12805	     211.0
1157.62915	     131.2
1158.12549	     157.2
1160.57605	     956.4
1161.57751	     562.0
1162.65503	     428.5
1163.14270	     228.2
1163.64575	     279.5
1164.15698	     222.9
1165.65344	     149.3
1166.12146	     179.7
1166.64551	     155.8
1167.63855	     387.5
1168.62988	     201.3
1175.64575	     213.8
1176.15137	     463.5
1176.65771	     375.6
1177.15784	     341.2
1184.66345	   21066.0	b (12) (1+)-NH3
1184.87561	     217.2
1184.93372	     206.9
1185.16455	   27223.7
1185.44312	     212.8
1185.53113	     187.2
1185.66614	   16639.8
1186.16663	    7313.9
1186.66150	     294.8
1210.66187	     632.8
1211.67114	     418.6
1212.67053	     149.3
1222.16711	     129.3
1223.09229	     210.2
1223.58850	     239.9
1264.18835	     452.9
1264.68921	    1097.3	y (12) (1+)
1265.19055	     553.6
1265.68958	     561.5
1277.19897	     276.2
1277.69727	     524.0
1278.19739	     569.7
1278.69775	     346.7
1285.60767	     145.9
1285.95068	     189.7
1286.20227	   32107.2
1286.44348	     275.6
1286.70398	   44361.0
1286.95984	     410.5
1287.02979	     317.8
1287.20386	   33916.0
1287.37756	     170.6
1287.44531	     274.6
1287.51892	     228.9
1287.70422	   14477.5
1288.19531	     766.6
1361.73767	    1446.5	y (13) (1+)
1362.74011	     828.3
1363.73425	     279.6
1370.70996	     783.2
1371.71265	     604.8
1372.72424	     267.6
1411.82971	     418.8
1412.82788	     219.5
1467.76245	     617.9
1468.77905	     298.8
1469.77380	     227.8
1524.90210	     190.8
1525.93494	     151.3
1564.81372	    1259.3
1565.81946	    1099.5
1566.81873	     348.6
1595.91589	     149.8
1665.87549	     141.0
1718.86560	     127.4
1773.95056	     341.6
1774.96692	     384.6
1775.98767	     222.4
1899.05249	     393.1
1900.06689	     208.1
1948.50671	     123.1
1977.05225	     566.1
1978.04761	     698.7
1979.05896	     217.9
1980.04211	     132.2
