# Supplementary material for: A Strategy for O-Glycoproteomics of Enveloped Viruses—the O-Glycoproteome of Herpes Simplex Virus Type 1
Source: PLoS Pathog. 2015 Apr 1;11(4):e1004784. doi: 10.1371/journal.ppat.1004784 (PMC4382219; doi:10.1371/journal.ppat.1004784)
Supplement: S2 Dataset — HSV-1 envelope glycoprotein-derived spectra are provided. (ZIP) [file ppat.1004784.s008.zip › data/AGLQPKPLTTPPPIIATSDPTPR_-3_7_126800.txt]

       m/z	          i	matches
 100.72179	      64.4
 207.23300	      68.1
 272.17130	     135.2
 355.18481	     311.2
 356.19214	    1081.4
 357.19611	     203.0
 358.20847	     582.4	z+1 (3) (1+)
 426.24686	     195.2
 452.25888	     185.5
 468.25305	      79.7
 470.27072	    2343.7	y (4) (1+)
 471.27423	     518.1
 472.28107	     109.1
 484.28564	     198.1
 498.26816	      76.1
 525.28918	     450.0
 526.29266	     223.7
 568.36572	      86.4
 569.27893	     639.6	z (5) (1+)
 570.28571	    3695.9	z+1 (5) (1+)
 571.28894	    1049.6	z+2 (5) (1+)
 572.29199	     164.9
 595.35315	      87.5
 708.42395	     642.1	c-1 (7) (1+)
 709.43256	    3368.6	c (7) (1+)
 710.43585	    1158.1	c+1 (7) (1+)
 711.44073	     229.6
 778.50500	      93.5
 779.50769	     104.0
 780.49640	      94.3
 792.10986	      88.3
 821.51331	     166.7
 822.51697	     728.0	c (8) (1+)
 823.36444	     122.5
 823.51874	     355.8	c+1 (8) (1+)
 828.36694	      74.4
 842.38269	     110.3
 859.39081	     518.4	z (6) (1+)
 860.39648	    1852.8	z+1 (6) (1+)
 861.39935	     731.1	z+2 (6) (1+)
 862.40295	     219.8
 925.79669	      77.2
 993.52209	     110.9
 993.85278	     101.2
1046.85315	      80.4
1125.63269	     227.9
1126.63953	     986.1	c (9) (1+)
1127.64490	     536.2	c+1 (9) (1+)
1128.64844	     170.5
1163.51440	     121.7
1164.52368	     651.9	z+1 (7) (1+)
1165.52197	     445.1	z+2 (7) (1+)
1179.53516	     153.1
1216.54651	     180.5
1217.53784	     187.3
1218.54431	     101.0
1234.55164	     737.3	z (8) (1+)
1235.55933	    2251.6	z+1 (8) (1+)
1236.56128	    1152.2	z+2 (8) (1+)
1237.56506	     449.5
1238.56274	     118.7
1248.15222	      91.6
1248.64575	     155.3
1249.15002	     160.4
1250.56580	     123.9
1252.58215	      89.1
1286.20422	     210.8
1286.71667	      84.1
1304.69116	      83.2
1330.62988	     115.7
1332.20227	      89.2
1335.75720	      83.7
1340.68274	     160.6
1341.18408	     557.4
1341.68018	     675.4
1342.18518	     474.0
1342.68909	     422.9
1343.17859	      96.4
1347.63477	     974.5	z (9) (1+)
1348.64355	     841.5	z+1 (9) (1+)
1349.68311	    1013.1	z (18) (2+)
1350.18567	    3126.4	z+1 (18) (2+)
1350.68884	    3038.7	z+2 (18) (2+)
1351.18762	    1738.4
1351.68982	    1320.5
1352.18787	     632.0
1352.69653	     348.0
1353.20349	     256.7
1353.69910	     138.6
1354.24231	      83.2
1357.69788	     134.5
1358.17871	     113.3
1358.69885	     143.5
1359.21436	     163.3
1360.19507	     119.5
1360.71155	      76.3
1361.71216	     104.4
1363.21460	      77.4
1371.73352	     388.0
1372.24390	     344.4
1372.74695	     234.3
1373.25049	     219.4
1373.75305	     163.8
1379.73804	     296.7
1380.23975	     528.8
1380.74658	     438.8
1381.25269	     478.9
1381.75012	     294.8
1382.23499	      80.8
1386.21802	      78.9
1387.74426	     831.5
1388.23987	    1111.2
1388.74475	    1004.8
1389.24683	     757.6
1389.74219	     422.0
1390.25024	     275.5
1390.74976	      97.8
1391.23962	     135.4
1394.73059	      81.5
1395.23657	      75.6
1402.75513	     120.0
1404.24805	      80.5
1405.71423	     175.5
1406.21716	     711.5	y (19) (2+)
1406.72131	     653.5
1407.21814	     496.4
1407.72388	     377.1
1408.23694	     272.1
1408.75684	      90.3
1409.74353	      92.4
1416.71448	      85.9
1417.24707	     130.5
1417.73975	     210.3
1418.24170	     257.1
1418.74597	     149.3
1419.24744	     114.1
1420.21582	     243.4
1420.72046	     131.8
1421.21570	      78.5
1426.73584	     119.6
1427.73486	      80.4
1431.75586	      76.5
1432.23914	      92.3
1433.31836	      79.7
1437.25256	     197.9
1437.75488	     403.6
1438.25281	     313.0
1438.75415	     288.8
1439.26025	     276.6
1439.77942	     141.3
1442.72961	     106.4
1443.71594	     178.1
1444.17236	      91.1
1444.73596	     131.4
1445.25146	     203.4
1445.75732	     353.8
1446.25879	     519.2
1446.76184	     483.5
1447.25989	     428.0
1447.76538	     364.4
1448.25598	     144.1
1448.75476	     118.2
1451.26599	     155.9
1451.76965	     425.6
1452.27661	     508.0
1452.76917	     427.6
1453.25464	     658.1
1453.75500	     729.9
1454.26111	     867.5
1454.76428	    1103.4
1455.26819	     757.0
1455.76758	     531.8
1456.26575	     195.5
1458.27576	     105.6
1458.77783	     202.2
1459.27307	     400.1
1459.77307	     603.4
1460.27246	     946.0
1460.77136	     972.7
1461.27100	     894.9
1461.74084	    1100.4	z+1 (10) (1+)
1462.24402	    4009.7	z (20) (2+)
1462.74280	    5264.6	z+1 (20) (2+), z+2 (10) (1+)
1463.24573	    3518.9	z+2 (20) (2+), c-1 (21) (2+)
1463.74670	    2677.9	c (21) (2+)
1464.25000	    1449.6	c+1 (21) (2+)
1464.75098	     850.6
1465.26453	     396.7
1465.77075	     306.6
1466.27759	     181.8
1466.77539	     317.9
1467.27454	     540.6
1467.77942	     950.0
1468.27539	    1006.2
1468.77734	    1060.0
1469.28723	     367.6
1469.77710	     340.4
1470.25208	     458.4	y (20) (2+)
1470.75427	     623.6
1471.25476	     527.6
1471.77283	     607.8
1472.27112	     689.6
1472.77625	    1567.4
1473.27673	    2405.3
1473.77966	    1722.2
1474.28186	    1563.7
1474.78296	    1037.5
1475.28552	     670.8
1475.77087	     232.9
1476.27490	     247.3
1476.76379	     199.7
1477.28088	     100.8
1480.26538	     472.7
1480.77307	    2359.8
1481.27942	    5388.3
1481.78381	    9004.7
1482.28589	    9553.6
1482.50720	     102.3
1482.78748	    6205.9
1483.28906	    3950.0
1483.78809	    2031.1
1484.28931	    1026.6
1484.78625	     329.6
1485.29053	      88.3
1487.29150	     130.0
1487.65564	     115.5
1488.19849	     131.0
1488.34668	     153.6
1488.44409	     114.3
1488.53345	     129.3
1488.62402	     143.2
1488.70374	     247.2
1488.86560	     270.3
1488.97546	     200.8
1489.27966	   14947.2
1489.50659	     253.2
1489.55334	     231.3
1489.78308	   27464.3
1490.28418	   28950.7
1490.52185	     307.0
1490.78613	   22551.0
1491.28735	   14852.1
1491.78870	    8243.0
1492.28638	    3249.6
1492.57959	     104.2
1492.78345	    1335.1
1493.27771	     493.7
1493.78967	     193.4
1495.30542	     210.9
1495.77051	     815.3
1496.27246	    1033.9
1496.77063	     905.9
1497.27295	     461.4
1497.78333	     223.8
1498.29419	     246.7
1498.81287	      92.1
1499.30554	     103.9
1501.80786	      85.6
1502.28845	     147.5
1503.26086	     103.1
1504.28406	    2099.7
1504.78748	    3051.9
1505.28687	    2136.2
1505.78674	    1365.4
1506.28650	    1145.7
1506.78882	     346.3
1507.31140	     116.7
1509.78235	     226.7
1510.28076	     398.0
1510.78149	     415.5
1511.26965	     243.0
1511.77856	     497.7	c-1 (22) (2+)
1512.27319	     565.9	c (22) (2+)
1512.77649	     555.8	c+1 (22) (2+)
1513.28003	     359.8
1513.78455	     262.9
1514.30347	     108.8
1514.73474	      84.9
1518.32532	     109.3
1518.77942	    2425.0	z (21) (2+)
1519.27979	    4035.8	z+1 (21) (2+)
1519.78149	    3095.2	z+2 (21) (2+)
1520.28577	    2271.0
1520.78223	    1157.7
1521.28003	     614.3
1521.78247	     187.0
1522.78137	     110.5
1523.28333	     165.4
1524.30701	     116.3
1524.79102	     112.5
1529.28528	     208.0
1529.79443	     126.4
1530.28406	     110.0
1530.79773	     159.5
1531.30896	     142.9
1531.80261	     364.4
1532.30811	     275.5
1532.80334	     263.2
1533.29480	     305.1
1533.79724	     247.1
1534.28650	     299.6
1534.80066	     180.3
1535.28748	     105.2
1535.77808	     118.0
1536.29456	     110.9
1545.29565	     273.4
1545.80115	     315.0
1546.29797	     421.8
1546.79700	     667.9
1547.29114	    1540.1	z (22) (2+)
1558.29810	     396.4
1558.80078	     466.3	z+1 (11) (1+)
1559.31348	     272.6
1559.79675	     207.6
1560.30261	     302.5
1560.79919	     420.0
1565.33130	     109.7
1566.80933	     431.6
1567.31091	     509.3
1607.82654	     117.7
1608.29419	      88.2
1720.91028	     100.7
1721.92590	     634.4	c (13) (1+)
1722.92090	     444.9	c+1 (13) (1+)
1723.92700	     249.3
1731.32983	      85.0
1835.01123	     536.3	c (14) (1+)
1836.00500	     483.7	c+1 (14) (1+)
1837.02808	     252.5
1837.99365	      82.7
1947.08362	     237.4
1948.09448	     422.8	c (15) (1+)
1949.09595	     406.5	c+1 (15) (1+)
1950.10327	     241.6
