# Supplementary material for: A Strategy for O-Glycoproteomics of Enveloped Viruses—the O-Glycoproteome of Herpes Simplex Virus Type 1
Source: PLoS Pathog. 2015 Apr 1;11(4):e1004784. doi: 10.1371/journal.ppat.1004784 (PMC4382219; doi:10.1371/journal.ppat.1004784)
Supplement: S2 Dataset — HSV-1 envelope glycoprotein-derived spectra are provided. (ZIP) [file ppat.1004784.s008.zip › data/AGLQPKPLTTPPPIIATSDPTPR_-3_7_126953.txt]

       m/z	          i	matches
 157.90038	     149.7
 219.50069	     129.0
 259.17728	     238.4	c (3) (1+)
 272.17105	    1073.8	y (2) (1+)
 273.38824	     140.4
 357.20004	    2093.4	z (3) (1+)
 358.20639	     205.4	z+1 (3) (1+)
 400.69174	     148.4
 470.27127	     937.6	y (4) (1+)
 472.28729	     135.2
 484.28638	    3344.0	c (5) (1+)
 485.28955	     843.1	c+1 (5) (1+)
 525.29126	     251.2
 563.82233	     142.6	c (9) (2+)
 569.27869	    4774.2	z (5) (1+)
 570.28284	    1617.6	z+1 (5) (1+)
 571.28644	     402.0	z+2 (5) (1+)
 585.29633	     425.9	y (5) (1+)
 622.28259	     150.8
 648.08197	     144.9
 709.43274	    6539.1	c (7) (1+)
 710.43579	    2140.3	c+1 (7) (1+)
 711.43689	     611.5
 741.36450	     167.5
 756.34619	     436.6
 817.42877	    1320.7
 817.93091	    1014.8
 818.43292	     462.9
 818.93854	     227.6
 822.51685	     715.9	c (8) (1+)
 823.52002	     542.0	c+1 (8) (1+)
 841.37329	     205.6
 850.99695	     161.8
 859.38800	     483.4	z (6) (1+)
 860.39185	     406.1	z+1 (6) (1+)
 861.46509	     588.7	c (13) (2+)
 861.97052	     655.3	c+1 (13) (2+)
 862.47174	     327.1
 876.40784	     188.0
 896.00806	     156.9
 896.50830	     261.0
 914.82001	     166.8
 918.01031	    3164.5	c (14) (2+)
 918.51038	    3363.8	c+1 (14) (2+)
 919.01221	    1842.8
 919.51440	     623.8
 920.00684	     164.6
 920.49774	     571.0
 920.83411	     539.3
 921.16840	     211.2
 921.50262	     343.0
 925.49658	     240.5
 925.83093	     396.7
 926.16602	     429.1
 926.50494	     223.6
 926.83777	     254.8
 926.96527	     776.5	z (14) (2+)
 927.46503	     824.4	z+1 (14) (2+)
 927.96948	     499.1	z+2 (14) (2+)
 928.47809	     276.9
 942.42218	     286.0
 952.54321	    1058.8
 953.04742	    1163.8
 953.55048	     765.5
 954.05212	     174.7
 964.16937	     257.6	z (22) (3+)
 976.05505	     943.3
 976.45941	     501.0	y (7) (1+)
 976.56250	     284.3
1010.06885	    3461.8	c (16) (2+)
1010.57086	    3934.3	c+1 (16) (2+)
1011.06976	    2274.4
1011.57355	    1312.5
1012.07141	     290.3
1013.46179	    1522.5
1014.46503	     801.1
1015.46497	     190.5
1031.47278	    1950.3	z (8) (1+)
1032.47546	     953.2	z+1 (8) (1+)
1033.46765	     365.7
1047.49133	    1545.4	y (8) (1+)
1048.49207	     599.2
1049.49597	     231.9
1060.59204	     587.2	c (17) (2+)
1061.09583	     807.8	c+1 (17) (2+)
1061.59521	     937.5
1062.09351	     333.1
1062.60266	     154.6
1073.61914	     146.6
1079.03027	     196.5	z (15) (2+)
1079.53528	     255.1	z+1 (15) (2+)
1080.02222	     260.7	z+2 (15) (2+)
1117.05762	     284.8
1117.54956	     195.1
1118.55225	     163.4
1120.60767	     150.1
1126.64063	    3416.9	c (9) (1+)
1127.06616	     953.5
1127.64612	    2145.7	c+1 (9) (1+)
1128.07788	     241.1
1128.64868	     548.1
1129.64392	     212.6
1135.57166	     866.0	z (16) (2+)
1136.07654	    1072.0	z+1 (16) (2+)
1136.57642	     692.1	z+2 (16) (2+)
1137.07190	     322.6
1144.55750	    2464.2	z (9) (1+)
1145.56226	    1453.0	z+1 (9) (1+)
1146.56213	     495.4	z+2 (9) (1+)
1147.56848	     228.5
1160.57629	     285.3	y (9) (1+)
1161.57886	     219.7
1183.63977	     237.3
1184.14050	     413.7
1184.64746	     285.2
1185.14685	     227.5
1193.09619	     195.2
1205.64978	    3477.1	c (18) (2+)
1206.15063	    4825.7	c+1 (18) (2+)
1206.65186	    3559.1
1207.15332	    1698.1
1207.65491	     700.2
1208.15430	     161.3
1239.14038	    1104.5
1239.63879	    1843.9
1240.14307	    1541.1
1240.63989	     801.2
1241.14893	     379.5
1241.64221	     175.0
1248.14685	    1023.4	z (18) (2+)
1248.64771	    1520.5	z+1 (18) (2+)
1249.14990	    1430.8	z+2 (18) (2+)
1249.65161	    1046.0
1250.15027	     530.0
1257.64526	     306.6	z (10) (1+)
1258.64246	     249.5	z+1 (10) (1+)
1259.64880	     286.0	z+2 (10) (1+)
1286.69275	     196.5
1287.21497	     271.7
1287.72083	     325.6
1288.21521	     188.2
1290.17749	     275.2
1304.67908	     352.4	y (19) (2+)
1305.16248	     234.5
1305.68213	     281.8
1306.18689	     409.3
1306.69421	     445.4
1308.68555	     196.5
1311.68811	    1500.8	c (20) (2+)
1312.18799	    2777.9	c+1 (20) (2+)
1312.69067	    1807.8
1313.19275	     953.8
1313.69568	     410.0
1331.19727	     691.5
1331.69885	     819.2
1332.19690	     506.2
1332.72180	     271.9
1339.67200	     171.9
1340.20313	     600.0
1340.70276	     977.9
1341.20227	     504.4
1341.70483	     530.6
1342.74182	     146.4
1344.21216	     253.6
1350.24500	     144.3
1352.69885	     286.2
1353.20715	     418.0
1358.73376	     271.7
1359.23682	     253.2
1359.73999	     331.6
1360.23401	     350.0
1360.70007	     806.7	z (20) (2+)
1361.20496	    2522.6	z+1 (20) (2+)
1361.70593	    3266.8	z+2 (20) (2+), c-1 (21) (2+)
1362.20483	    2343.5	c (21) (2+)
1362.70898	    1577.6	c+1 (21) (2+)
1363.20630	     428.8
1363.72229	     279.2
1366.23938	     214.5
1366.73779	     441.4
1367.23694	     467.4
1367.74194	    1118.7
1368.24805	     551.1
1368.73755	     495.8
1369.21082	     431.8
1369.72351	     477.0
1370.72986	     224.6	y (11) (1+)
1371.22876	     249.9
1371.73596	     412.0
1372.23584	     171.7
1372.74316	     196.8
1378.73120	     265.3
1379.24072	     748.0
1379.74182	    1830.0
1380.24060	    3544.7
1380.74133	    3776.8
1381.24390	    2860.0
1381.74414	    1507.5
1382.24158	     820.3
1382.73535	     268.6
1387.73779	     643.0
1388.24341	    2426.4
1388.74658	    8988.3
1389.24902	   12416.0
1389.75049	    9605.5
1390.25159	    4832.3
1390.74988	    1872.4
1391.25708	     346.7
1396.73535	     346.0
1397.24341	     302.1
1397.73059	     241.3
1398.24548	     194.8
1401.73474	     155.9
1403.24365	     325.9
1403.74353	     350.9
1404.25732	     280.0
1408.73706	     179.1
1409.25330	     259.4
1409.74524	     344.6
1410.73816	    1318.3	c (22) (2+)
1411.23889	    1537.1	c+1 (22) (2+)
1411.73840	    1324.1
1412.23987	     761.5
1412.73462	     333.0
1416.75159	     327.3
1417.24878	     837.6	z (21) (2+)
1417.74438	    4565.8	z+1 (21) (2+)
1418.24585	    7016.3	z+2 (21) (2+)
1418.74878	    5881.2
1419.24756	    2939.0
1419.74536	    1227.5
1420.24988	     366.3
1433.26343	     172.8
1433.73755	     159.4
1434.23926	     243.6
1445.24414	     207.3
1445.75244	     441.9	z (22) (2+)
1446.25842	    2263.5	z+1 (22) (2+)
1452.26892	     747.1
1452.76367	     463.2	z+1 (12) (1+)
1459.27637	     296.6
1459.77234	     871.7
1464.28931	     184.4
1464.76941	     219.1
1471.27832	     218.4
1484.78076	     161.7
1592.31921	     151.1
1592.83447	     213.8
1632.84631	     405.8
1633.84949	     339.5
1634.84619	     511.6
1691.92761	     197.6
1722.94592	     259.3	c+1 (13) (1+)
1723.89880	     221.9
1791.97192	     147.0
1793.00537	     163.9
1794.02429	     190.1
1835.01160	     703.2	c (14) (1+)
1836.01062	     645.6	c+1 (14) (1+)
1837.02563	     754.9
1838.02112	     258.0
1853.93396	     518.1	z+1 (14) (1+)
1854.92505	     718.7
1855.92932	     354.7
1905.09705	     365.4
1906.07776	     293.5
1929.17627	     165.7
1933.07678	     144.1
1948.08032	     228.0	c (15) (1+)
1949.09619	     347.0	c+1 (15) (1+)
1950.10767	     468.9
1951.10413	     239.9
