# Supplementary material for: A Strategy for O-Glycoproteomics of Enveloped Viruses—the O-Glycoproteome of Herpes Simplex Virus Type 1
Source: PLoS Pathog. 2015 Apr 1;11(4):e1004784. doi: 10.1371/journal.ppat.1004784 (PMC4382219; doi:10.1371/journal.ppat.1004784)
Supplement: S2 Dataset — HSV-1 envelope glycoprotein-derived spectra are provided. (ZIP) [file ppat.1004784.s008.zip › data/AMAYAPPAPSATGGLR_-3_18_603513.txt]

m/z	i	matches
100.71702	461.2
110.64635	507.4
118.59980	442.7
126.05457	8177.7
138.05452	21565.7
139.05782	733.1
141.10201	1142.8
144.06509	13426.7
145.06863	763.0
155.08162	1210.8
168.06497	6259.2
169.09663	1985.1
175.11844	1602.6
180.82620	491.5
186.07559	47528.6
187.07892	2682.2
189.68098	457.6
191.08464	562.7
195.11201	710.8
202.05275	8798.6
203.05595	462.9
204.08601	40971.0
205.08931	2344.2
207.11296	819.3
212.13766	601.5
219.07932	30881.0	b (2) (1+)
220.08286	1965.1
221.07529	482.0
226.11812	1543.3
226.15488	650.0
235.10724	2417.3
236.10431	1181.5
244.16551	1614.6
245.09468	3094.7
247.07401	1538.9
262.12137	1038.6
266.14908	5941.3
272.10614	614.7
290.11600	59403.8	b (3) (1+)
291.11984	5253.9
292.11166	788.5
297.15433	799.9
306.14398	5514.6
316.13199	4888.9
317.13672	541.7
318.10971	2116.9
325.14914	468.3
325.18628	876.5
326.18994	577.4
333.15796	1488.2
334.13861	806.9
337.11615	660.4
337.18665	1429.1
349.18851	629.3
354.14609	1740.3
361.15323	19266.8
361.18457	636.1
362.15604	2481.5
372.15521	1438.5
377.18100	8528.5
378.18350	778.3
379.71185	707.3
382.14163	7275.8
389.14816	1521.9
389.18085	2057.1
392.12717	968.3
402.24429	2077.7	y (4) (1+)
405.17542	1068.5
408.15695	3766.2
409.16055	550.1
410.13635	8636.8
411.13947	1440.2
415.19525	1365.4
425.18350	23170.6
426.18686	4132.0
432.22235	5181.7
435.16980	483.8
436.15240	2084.3
443.19086	3028.9
444.19376	570.7
451.20010	3243.8
453.17886	35597.1	b (4) (1+)
454.18152	6981.6
455.17001	1012.3
458.20496	522.7
460.21725	20262.7
461.22012	3855.2
463.16232	1116.4
463.75577	1848.0
464.25879	794.7
468.20569	754.1
468.76035	1606.1
469.25919	720.3
469.31119	2793.9
479.19348	9736.2
480.19629	1411.4
481.17258	8160.0
481.25409	833.7
482.17783	1446.7
496.22034	27021.1
497.22266	5600.0
498.21671	594.5
506.20456	793.5
507.18655	874.4
512.28052	41191.0	y (11) (2+)
512.78210	19067.6
513.28223	4304.1
517.27246	587.1
524.21490	38587.4	b (5) (1+)
525.21729	8358.8
526.22015	1263.8
547.79962	1696.0
548.29956	848.9
550.23169	1483.4
557.26965	1801.6
565.29498	3222.1
565.79218	1569.4
570.29865	708.3
572.31671	476.7
593.27045	1438.2
594.28680	494.7
612.55078	1406.4
613.82050	190646.0
613.90369	1151.3
613.92621	1285.2
613.94861	1339.7
613.97131	1280.0
613.99457	1122.5
614.01831	932.3
614.04218	960.5
614.06201	1219.2
614.08862	767.8
614.10864	905.8
614.13562	720.2
614.15436	979.7
614.17889	839.6
614.20502	750.0
614.22430	873.5
614.24530	1005.1
614.32153	105450.0
614.82245	28739.2
615.32526	1012.6
621.26740	3875.6	b (6) (1+), b (14) (2+)-H2O
622.26929	1406.1
647.92029	3125.5
649.33679	2274.0
649.83710	1864.1
650.34210	697.2
682.86792	512.9
682.96875	536.2
683.07880	1357.5
688.07819	694.8
697.71814	554.6
706.37201	826.9
714.38397	506.3
717.07294	620.0
717.21826	704.0
718.31909	1059.3
728.87018	891.0
740.68323	880.4
741.37897	577.9
757.13361	1349.5
758.41217	5761.7	y (8) (1+)
759.41620	1781.7
759.92108	1339.9
760.05597	524.5
760.20770	906.1
761.36304	662.7
762.31970	572.0
764.50165	510.6
766.45410	597.2
768.50781	680.6
770.49158	965.3
772.88635	816.5
773.10535	691.0
773.88495	1352.5
774.38843	549.5
774.88635	1741.9
775.18365	2814.2
781.81677	1807.4
782.12872	578.6
789.35693	5465.9	b (8) (1+)
789.95911	795.4
790.35852	2279.9
791.35840	612.8
792.18671	500.8
799.66541	687.3
803.20880	836.7
805.39813	549.0
805.73383	1563.4
808.08411	1280.1
813.90588	855.3
816.35944	1622.1
823.71606	619.0
827.24261	692.7
828.09003	520.9
828.40753	1399.4
829.44916	1136.0
834.91803	536.3
839.52435	536.2
843.41827	503.4
843.93347	500.3
849.44116	673.1
858.50336	1385.6
873.40851	2630.9
873.91412	2102.7
874.42627	883.0
875.43848	746.3
875.49768	633.1
876.41718	1134.0
877.73688	511.4
880.76599	544.5
914.15149	958.6
926.50049	6010.2	y (10) (1+)
927.50000	2342.8
936.51752	754.1
946.09387	511.2
947.34314	538.6
949.29071	574.0
952.05267	599.0
961.49036	17009.2
962.49329	6694.5
963.49677	1882.5
974.96368	972.4
975.95911	793.8
1005.54602	1032.5
1006.53381	1603.9
1007.53149	1005.0
1023.55444	48920.8	y (11) (1+)
1024.55664	25133.3
1025.55908	5847.6
1032.52637	2223.6
1033.52734	861.0
1066.05139	1596.4
1066.56274	917.2
1067.05493	591.5
1077.00647	747.7
1094.59180	9693.6	y (12) (1+)
1095.59387	4461.7
1096.59680	1484.3
1129.58142	22365.3
1130.58374	12515.1
1131.59119	2263.6
1171.53882	552.8
1174.89880	564.7
1207.59192	883.4
1208.09790	1368.7
1208.60144	1087.7
1209.05493	568.0
1209.61206	1872.5
1210.59839	783.0
1226.14478	1213.4
1226.19482	591.4
1226.27295	1421.6
1226.33325	1101.1
1226.63379	183082.0
1226.85608	736.0
1226.91809	1174.1
1226.98975	1094.8
1227.04395	1019.7
1227.13354	916.4
1227.20532	666.3
1227.33130	936.7
1227.40332	964.0
1227.63623	108463.0
1227.91113	541.1
1228.63940	31279.0
1229.65540	755.5
1242.26672	699.0
1242.61243	836.5
1256.60535	1242.1
1256.94153	1353.5
1257.26758	1915.0
1257.65356	2891.8	y (13) (1+)
1258.65540	1589.6
1259.65454	686.9
1297.67004	28905.3
1298.67285	19785.3
1299.67419	5678.1
1316.34729	546.2
1324.30945	734.4
1328.69202	4000.2	y (14) (1+)
1329.69922	2534.4
1330.70618	724.5
1460.73413	5479.2
1461.73584	3425.3
1462.73962	1159.9
1482.76501	11398.6
1483.76794	8963.5
1484.76807	3353.4
1518.69141	657.2
1531.77002	4167.9
1532.77490	3082.8
1533.77649	1207.8
1546.76331	29385.9
1547.76453	22613.3
1548.76514	12629.6
1549.77026	888.4
