# Supplementary material for: A Strategy for O-Glycoproteomics of Enveloped Viruses—the O-Glycoproteome of Herpes Simplex Virus Type 1
Source: PLoS Pathog. 2015 Apr 1;11(4):e1004784. doi: 10.1371/journal.ppat.1004784 (PMC4382219; doi:10.1371/journal.ppat.1004784)
Supplement: S2 Dataset — HSV-1 envelope glycoprotein-derived spectra are provided. (ZIP) [file ppat.1004784.s008.zip › data/AMAYAPPAPSATGGLR_-3_18_629607.txt]

m/z	i	matches
126.05484	2684.1
138.05472	7519.7
139.05800	368.1
144.06529	5999.4
145.06860	358.4
155.08125	229.6
168.06531	3743.9
169.09665	429.0
175.11890	555.7
176.03725	241.6
184.31795	182.3
186.07585	29301.4
187.07901	1538.5
191.08530	196.0
195.11421	221.0
202.05292	2142.6
204.08626	33202.1
205.08966	2029.4
207.11180	342.8
219.07957	13927.2	b (2) (1+)
220.08369	505.5
221.07562	221.9
226.11899	212.9
235.10690	1113.1
236.10481	535.7
245.09491	1047.7
247.07472	559.8
261.12302	197.2
262.12186	280.4
266.14941	2490.9
272.10617	255.2
289.11761	266.9
290.11621	23718.6	b (3) (1+)
291.11945	1864.0
292.10922	309.4
306.14432	2343.6
316.13211	2605.2
317.13458	285.4
318.11102	903.0
325.18668	500.8
332.15912	356.9
334.13940	498.6
337.18686	372.0
354.14667	1027.1
361.15326	10053.3
361.18784	274.9
362.15656	1346.6
372.15497	746.4
377.18124	2888.6
378.18301	537.3
382.14267	2607.1
383.14612	444.2
389.14856	762.1
389.18094	1002.1
392.12674	307.0
402.24460	670.2	y (4) (1+)
405.17612	560.4
408.15747	1880.5
410.13696	3341.6
411.13931	666.7
415.19632	461.8
425.18417	10244.8
426.18719	1987.7
427.17725	194.0
432.22272	2003.3
433.22711	298.1
436.15204	865.0
443.19116	1779.3
444.19421	275.4
451.20035	1026.5
453.17883	16645.4	b (4) (1+)
454.18173	3257.1
455.17490	333.8
460.21765	10208.4
461.22043	2417.6
463.16144	560.6
469.31036	278.7
478.20612	248.0
479.19421	4711.6
480.19797	852.0
481.17346	4260.0
481.73590	195.4
482.17673	817.8
496.22070	13634.7
497.22391	2991.7
498.22394	353.2
506.20218	579.7
507.18912	548.9
512.28107	7435.8	y (11) (2+)
512.78223	3340.6
513.28210	759.6
524.21521	20888.8	b (5) (1+)
525.21802	4623.5
526.21399	801.6
529.27313	312.5
550.23108	678.8
557.26862	986.3
558.27142	236.0
565.29578	864.3
565.79456	570.3
578.22192	200.6
593.27295	1018.5
604.81396	305.8
613.82117	43049.3
613.97565	213.8
613.99286	322.2
614.19952	250.8
614.32196	22754.1
614.82294	5908.6
615.32257	624.2
621.26746	2129.3	b (6) (1+), b (14) (2+)-H2O
622.27148	752.5
629.59064	304.4
649.33862	1820.2
649.84015	957.4
650.33832	457.1
666.83234	632.1
667.33112	261.5
679.49988	224.1
685.98065	262.9
706.37335	410.6
714.24908	672.8
715.11121	272.2
715.16693	252.3
715.20447	303.3
715.25110	312.9
715.35974	65901.7
715.43378	294.7
715.46912	394.3
715.49493	489.1
715.52539	371.6
715.55518	373.8
715.58038	575.4
715.61462	270.7
715.63867	440.5
715.86041	47217.3
715.97046	219.6
716.02240	343.5
716.36200	16290.8
716.86200	2315.7
718.32104	566.7
725.36316	213.7
739.30121	537.4
741.88403	484.5
747.31848	202.0
750.87646	747.7
751.38031	652.9
751.88379	262.9
753.67706	268.0
755.01581	270.7
758.41089	956.5	y (8) (1+)
759.41461	429.2
761.35828	339.4
772.03888	257.9
773.88562	1540.1	[M+2H] (2+)
774.38550	1331.7
774.88440	678.7
775.86005	222.3
777.39948	251.5
783.35516	329.6
787.96716	584.2
789.35681	3042.1	b (8) (1+)
790.35895	1241.4
795.75220	230.7
797.40155	248.7
805.16205	326.0
817.53479	222.4
827.23291	337.6
827.69989	261.5
829.44897	203.7
836.97540	605.5
838.38049	932.9
840.05481	323.4
842.32660	620.6
842.71893	199.7
843.75574	469.8
843.93451	435.8
845.26843	502.1
845.40320	224.1
845.45886	226.4
845.53027	237.6
848.19952	308.8
853.80005	451.8
853.89496	301.8
855.21283	769.1
858.59271	246.4
859.43201	347.2
860.86029	228.1
863.14398	518.9
863.77338	452.2
864.16656	373.9
865.14612	468.6
867.07465	407.2
867.25256	661.5
868.30103	465.3
869.78766	765.0
871.45685	552.5
872.52069	266.8
873.39154	404.6
875.41840	401.8
875.92828	240.5
876.45251	411.1
879.95374	246.6
880.09344	276.7
881.90082	304.5
882.55035	226.3
889.16895	233.1
890.19647	402.6
890.66125	244.2
893.31348	633.4
894.18134	205.1
895.18365	287.9
895.31488	357.1
899.02905	894.1
899.24756	292.0
901.33911	356.1
904.97540	410.1
911.77112	282.8
914.28125	207.3
920.30682	302.7
921.80389	601.8
921.99524	776.2
922.16309	354.3
922.22455	303.9
926.38196	271.3
926.49695	675.9	y (10) (1+)
926.62897	216.1
926.91992	456.2
927.50928	461.1
935.40717	210.2
936.05713	467.8
941.69940	260.9
946.22534	575.7
953.74310	244.1
956.08734	462.2
956.23108	314.3
961.11993	291.8
961.49097	3103.7
962.49268	1493.6
963.49384	309.5
963.94037	600.6
964.27197	222.0
965.73993	291.2
966.21185	298.9
967.18066	316.1
970.09460	398.1
974.67926	381.4
974.95435	308.2
975.45374	830.9
975.96094	257.0
976.45648	666.0
977.48053	620.8
977.64063	282.8
991.36511	274.6
999.47028	386.4
1002.22949	298.3
1006.52917	258.0
1009.50830	337.2
1021.71271	499.0
1023.55444	8002.6	y (11) (1+)
1024.55676	4108.4
1025.55505	800.1
1028.46045	322.8
1032.53003	733.7
1050.94360	256.4
1072.87183	212.3
1076.51685	218.0
1088.23779	293.8
1094.59033	2202.8	y (12) (1+)
1095.59277	1189.0
1096.60254	240.6
1111.59839	649.2
1129.58081	3132.5
1129.98999	400.3
1130.58325	1925.6
1131.58630	428.2
1164.56970	6245.6
1165.57166	3221.0
1166.57764	590.6
1178.54578	204.0
1208.61646	334.6
1209.61890	474.4
1210.61035	278.8
1226.63354	27020.0
1227.63623	16113.4
1228.63757	4677.8
1229.63940	371.1
1231.55212	367.3
1235.60437	964.9
1236.61243	604.6
1257.65271	476.2
1259.07837	341.4
1259.57385	431.2
1273.07166	209.3
1280.67371	207.1
1297.67065	4495.0
1298.67297	2930.4
1299.67090	926.1
1328.69189	642.1
1329.69263	311.1
1332.65918	7146.0
1333.66235	4125.4
1334.66858	1644.7
1360.62256	548.3
1361.10852	408.6
1361.62854	435.2
1412.69922	446.0
1429.71240	47033.5
1430.49500	270.4
1430.71497	32760.9
1431.71594	11369.0
1432.71985	1086.1
1460.73157	751.0
1461.73877	287.0
1482.76636	1287.1
1483.76758	802.1
1500.74792	5797.6
1501.75305	4378.8
1502.75610	1633.5
1503.76697	295.3
1528.75244	230.7
1531.76660	955.1
1532.77478	745.7
1546.76208	5890.6
1547.76636	4693.1
1548.76648	2210.6
1549.75378	403.0
1663.81006	1077.9
1664.81531	680.0
1685.84387	4594.6
1686.84705	4081.2
1687.85059	1758.3
1688.83435	339.1
1734.83936	845.6
1735.84912	817.7
1736.86328	376.9
1749.84106	12225.5
1750.84363	11467.9
1751.84521	5923.8
1752.83875	954.1
