# Supplementary material for: A Strategy for O-Glycoproteomics of Enveloped Viruses—the O-Glycoproteome of Herpes Simplex Virus Type 1
Source: PLoS Pathog. 2015 Apr 1;11(4):e1004784. doi: 10.1371/journal.ppat.1004784 (PMC4382219; doi:10.1371/journal.ppat.1004784)
Supplement: S2 Dataset — HSV-1 envelope glycoprotein-derived spectra are provided. (ZIP) [file ppat.1004784.s008.zip › data/AMAYAPPAPSATGGLR_-3_7_125713.txt]

       m/z	          i	matches
 100.27054	     188.7
 164.31439	     176.1
 289.28253	     195.0
 387.23431	     950.0	z+1 (4) (1+)
 691.35712	     843.6	z+1 (5) (1+)
 761.38806	     366.0	z (6) (1+)
 762.39484	    6141.9	z+1 (6) (1+)
 763.39679	    2078.1	z+2 (6) (1+)
 764.40100	     496.0
 971.56738	     215.8
1012.84424	     226.5
1021.79010	     190.6
1034.49304	     369.2
1051.50232	     333.3	z (7) (1+)
1052.50305	    2189.0	z+1 (7) (1+)
1053.50854	    1123.5	z+2 (7) (1+)
1054.50806	     308.9
1202.57654	     282.0
1219.59180	     319.5	z (9) (1+)
1220.59155	    1242.7	z+1 (9) (1+)
1221.60022	     559.5	z+2 (9) (1+)
1332.65100	     712.5	y (10) (1+)
1428.71667	     235.4
1429.70776	     608.6	y (11) (1+)
1430.71729	     427.5
1463.15979	     248.2
1464.70203	     215.3
1484.72131	     928.2	z (12) (1+)
1485.73279	    3373.7	z+1 (12) (1+)
1486.73816	    2236.6	z+2 (12) (1+)
1487.74292	    1064.0
1488.71594	     229.9
1577.74548	     600.1
1578.77307	     525.3
1626.74792	     232.8	c+1 (13) (1+)
1647.79126	    3133.7	z (13) (1+)
1648.79382	    3441.2	z+1 (13) (1+)
1649.79517	    1399.2	z+2 (13) (1+)
1650.79724	     466.1
1663.77625	     227.9
1681.77441	     244.8
1701.78186	     291.1
1705.85657	     246.6
1706.82202	     246.2
1716.82397	     614.2
1717.82800	     938.3
1718.82739	    3158.0	z (14) (1+)
1719.82983	    2629.8	z+1 (14) (1+)
1720.83704	    1307.7	z+2 (14) (1+)
1721.83398	     334.8
1731.18225	     201.6
1731.78772	     244.5
1732.82983	     484.7
1733.83545	    1887.7
1734.83875	    2722.2	y (14) (1+)
1735.84705	    1844.5
1736.85107	     862.4
1749.84424	     460.4
1750.84155	    2455.3
1751.84937	    2624.6
1752.84985	    1455.9
1753.85974	     307.4
1779.85022	     658.6
1780.85779	     388.5
1781.84290	     223.3
1794.81323	     738.3
1795.83057	     470.7	c (15) (1+)
1796.83142	     291.3	c+1 (15) (1+)
1863.93530	     234.0
1864.92395	     201.9
1865.86426	     405.9	z (15) (1+)
1866.87500	     352.9	z+1 (15) (1+)
1888.91907	    1374.6
1889.92285	    1941.9
1890.92944	    1351.8
1891.93054	    1005.2
1892.92798	     378.2
