# Supplementary material for: A Strategy for O-Glycoproteomics of Enveloped Viruses—the O-Glycoproteome of Herpes Simplex Virus Type 1
Source: PLoS Pathog. 2015 Apr 1;11(4):e1004784. doi: 10.1371/journal.ppat.1004784 (PMC4382219; doi:10.1371/journal.ppat.1004784)
Supplement: S2 Dataset — HSV-1 envelope glycoprotein-derived spectra are provided. (ZIP) [file ppat.1004784.s008.zip › data/AMAYAPPAPSATGGLR_-3_7_125927.txt]

       m/z	          i	matches
 156.52071	     460.6
 177.92265	     465.4
 330.21222	     663.8	z+1 (3) (1+)
 387.23358	    2568.2	z+1 (4) (1+)
 691.35687	    3054.6	z+1 (5) (1+)
 692.35565	     711.2	z+2 (5) (1+)
 761.39142	     696.6	z (6) (1+)
 762.39484	   12186.7	z+1 (6) (1+)
 763.39825	    3773.1	z+2 (6) (1+)
 848.42090	     997.9	z (7) (1+)
 849.42889	    3350.1	z+1 (7) (1+)
 850.42645	    1106.2	z+2 (7) (1+)
 999.50928	     932.9
1017.51239	    1926.3	z+1 (9) (1+)
1018.52777	     713.7	z+2 (9) (1+)
1129.58545	     608.1	y (10) (1+)
1130.59106	     687.1
1226.63171	    1519.0	y (11) (1+)
1227.63159	     520.2
1281.65283	     936.3	z (12) (1+)
1282.65625	    5901.4	z+1 (12) (1+)
1283.65906	    3823.3	z+2 (12) (1+)
1284.66614	     863.4
1374.68713	     870.6
1444.71326	    5236.3	z (13) (1+)
1445.71570	    4476.8	z+1 (13) (1+)
1446.72546	    2107.3	z+2 (13) (1+)
1478.66687	    1254.0	c-1 (14) (1+)
1479.66699	    2125.2	c (14) (1+)
1480.66943	     989.8	c+1 (14) (1+)
1502.77649	    1364.6
1503.77246	    2106.3
1514.74524	     775.3
1515.75000	    5093.3	z (14) (1+)
1516.75049	    5571.1	z+1 (14) (1+)
1517.75952	    2648.4	z+2 (14) (1+)
1530.76367	    1297.4
1531.76941	    3276.9	y (14) (1+)
1532.76453	    2393.8
1546.76208	     782.1
1547.75977	    2378.4
1548.77527	    2764.1
1549.77283	    1523.1
1550.77502	     684.3
1577.77319	     577.0
1591.75037	    2605.0	c-1 (15) (1+)
1592.75061	    2400.9	c (15) (1+)
1593.74231	     807.4
1661.86304	     600.8
1662.78918	     761.5	z (15) (1+)
1685.84045	    2682.1
1686.84863	    3701.1
1687.84851	    4087.7
1688.86096	    2136.4
1689.84741	     668.3
