# Supplementary material for: A Strategy for O-Glycoproteomics of Enveloped Viruses—the O-Glycoproteome of Herpes Simplex Virus Type 1
Source: PLoS Pathog. 2015 Apr 1;11(4):e1004784. doi: 10.1371/journal.ppat.1004784 (PMC4382219; doi:10.1371/journal.ppat.1004784)
Supplement: S2 Dataset — HSV-1 envelope glycoprotein-derived spectra are provided. (ZIP) [file ppat.1004784.s008.zip › data/APSEAPQIVR_-3_18_611518.txt]

       m/z	          i	matches
 110.50092	     121.1
 125.14291	     119.8
 126.05471	    4717.0
 127.03882	     226.8
 127.05823	     278.1
 129.10178	     151.3
 138.05464	    3685.8
 139.05811	     148.1
 141.10190	    1131.9
 144.06529	    5431.8
 145.06892	     219.5
 168.06525	    2518.9
 169.09705	    1433.9	b (2) (1+)
 175.11841	     492.3
 180.27104	     126.5
 185.09207	     408.0
 186.07584	   17941.7
 187.07930	     862.8
 189.72485	     121.7
 204.08615	   20290.0
 205.08954	    1133.4
 217.08139	     412.2
 226.11816	     187.5
 226.15491	     201.4
 256.12878	     684.1	b (3) (1+)
 267.53195	     135.6
 270.10800	     189.3
 274.18698	     256.6
 288.11948	     168.3
 296.12375	     215.9
 306.69452	     549.1	y (5) (2+)
 307.19724	     228.6
 314.13440	     347.3
 342.21375	     376.4
 357.17480	     190.1
 367.16202	     299.9
 372.18951	     141.8
 385.17160	    1980.9	b (4) (1+)
 386.17325	     215.8
 387.26758	     188.6
 428.21182	     479.6
 438.19650	     323.0
 441.24509	     444.8
 441.74738	     244.4
 450.25247	     193.7
 456.20776	    1515.9	b (5) (1+)
 457.21066	     202.9
 489.77124	     318.2
 498.77585	    8645.5	y (9) (2+)
 499.27756	    4185.6
 499.77762	     362.6
 525.28900	     585.7	[M+2H] (2+)-H2O
 525.79242	     396.4
 534.29382	   11127.4	[M+2H] (2+)
 534.79535	    5349.9
 535.29663	     740.4
 552.26361	     458.3
 564.26794	     309.9
 582.27289	     606.0
 595.35529	     221.4
 596.35748	     170.4
 604.59674	     158.7
 612.38104	    5961.1	y (5) (1+)
 613.38428	    1674.5
 633.80872	     494.2
 634.01294	     155.8
 634.14783	     177.7
 634.31598	     569.7
 634.80902	     159.4
 635.08447	     142.7
 635.35205	     788.6
 635.82294	     219.2
 636.31354	     428.0
 636.34991	     571.1
 636.64954	     293.0
 637.30780	     145.1
 642.03094	     134.2
 679.86121	     142.2
 681.00769	     248.6
 681.31689	     142.6
 683.41736	    3647.1	y (6) (1+)
 684.42175	    1036.4
 685.41888	     141.7
 693.60785	     140.1
 705.06226	     144.6
 716.24554	     138.9
 728.84186	    1041.0
 729.34540	     568.4
 743.36816	     261.9
 767.70190	     139.3
 768.24792	     152.5
 794.40125	     202.9
 812.46008	    1826.6	y (7) (1+)
 813.46704	     519.3
 840.14557	     148.9
 842.42261	     140.1
 872.90314	     144.5
 881.47821	     176.4
 893.47607	     358.3
 899.49152	    5683.7	y (8) (1+)
 900.49487	    2041.0
 901.49829	     156.6
 932.42413	     156.3
 996.54523	     706.3	y (9) (1+)
 997.54388	     309.5
1049.57288	     617.5
1050.55981	     684.2
1051.55103	     270.7
1067.58228	   54581.7
1067.76758	     500.5
1067.81787	     358.9
1068.34790	     294.0
1068.39673	     384.4
1068.58411	   28649.7
1069.58630	    4425.7
1102.57336	     339.0
1103.55835	     221.5
