# Supplementary material for: A Strategy for O-Glycoproteomics of Enveloped Viruses—the O-Glycoproteome of Herpes Simplex Virus Type 1
Source: PLoS Pathog. 2015 Apr 1;11(4):e1004784. doi: 10.1371/journal.ppat.1004784 (PMC4382219; doi:10.1371/journal.ppat.1004784)
Supplement: S2 Dataset — HSV-1 envelope glycoprotein-derived spectra are provided. (ZIP) [file ppat.1004784.s008.zip › data/APSEAPQIVR_-3_18_613749.txt]

       m/z	          i	matches
 126.05460	   11815.4
 127.03863	     308.3
 127.05816	     407.8
 138.05463	    8312.8
 139.05768	     384.1
 141.10201	    2765.2
 142.10570	     161.3
 144.06517	   11289.9
 145.06830	     293.8
 150.05389	     178.8
 157.09769	     171.5
 168.06519	    5792.1
 169.06737	     196.0
 169.09676	    3546.6	b (2) (1+)
 175.11855	    1229.6	y (1) (1+)
 185.09187	     789.8
 186.07571	   35938.7
 187.07912	    2252.7
 189.08688	     217.9
 204.06200	     304.6
 204.08612	   39638.9
 205.08980	    2317.8
 217.08122	     590.3
 238.11749	     301.9
 256.12866	    1586.4	b (3) (1+)
 270.10812	     214.7
 274.18695	     696.0
 288.11884	     449.5
 296.12335	     482.1
 306.69470	    1275.0	y (5) (2+)
 307.19675	     358.0
 314.13376	     456.1
 341.00250	     166.1
 342.21326	     598.0
 357.17621	     289.5
 359.15662	     217.7
 367.16025	     943.9
 385.17133	    3447.7	b (4) (1+)
 386.17578	     484.0
 387.26917	     361.7
 387.71643	     188.5
 428.21359	     971.4
 438.19608	     650.9
 441.24435	     722.5
 441.74719	     363.8
 450.24863	     365.8
 456.20795	    2971.0	b (5) (1+)
 457.20953	     642.5
 489.76978	     504.8
 490.27298	     402.6
 498.77551	   15163.0	y (9) (2+)
 499.27698	    7772.0
 499.77786	    1511.9
 525.28906	    1341.0	[M+2H] (2+)-H2O
 525.78729	     726.3
 534.29407	   21335.8	[M+2H] (2+)
 534.79517	    9800.9
 535.29626	    1909.0
 576.30865	     189.8
 595.35327	     485.4
 596.36249	     221.5
 600.31750	     190.9
 612.38068	   11337.5	y (5) (1+)
 613.38373	    3294.2
 614.38623	     198.3
 616.47357	     217.0
 630.33398	     222.9
 634.30933	     256.1
 634.37518	     301.3
 635.36249	     308.4
 636.34070	     190.8
 637.22668	     173.6
 681.31946	     222.3
 683.41742	    7251.9	y (6) (1+)
 684.42023	    2524.5
 714.48944	     245.4
 788.77441	     190.8
 794.39844	     479.6
 796.32623	     299.2
 812.45953	    2933.0	y (7) (1+)
 813.46375	    1328.5
 853.47900	     288.2
 881.48035	     391.0
 893.46783	     576.7
 899.49139	    9437.7	y (8) (1+)
 900.49414	    4052.3
 901.49634	     864.0
 915.43542	     293.8
 945.48059	     431.8
 945.98285	     195.6
 961.49097	     208.0
 975.51416	     210.6
 991.48413	     398.5
 996.54633	    1133.6	y (9) (1+)
 997.54382	     529.4
1025.54749	     195.7
1049.57068	    1015.5
1050.55884	    1174.0
1051.55652	     547.1
1067.58215	  102054.0
1067.81812	     901.0
1067.86914	     846.9
1068.24036	     761.0
1068.29150	     629.6
1068.58411	   58308.7
1069.58606	   11643.2
1102.56738	     474.7
1103.58350	     263.1
1263.60632	     252.5
