# Supplementary material for: A Strategy for O-Glycoproteomics of Enveloped Viruses—the O-Glycoproteome of Herpes Simplex Virus Type 1
Source: PLoS Pathog. 2015 Apr 1;11(4):e1004784. doi: 10.1371/journal.ppat.1004784 (PMC4382219; doi:10.1371/journal.ppat.1004784)
Supplement: S2 Dataset — HSV-1 envelope glycoprotein-derived spectra are provided. (ZIP) [file ppat.1004784.s008.zip › data/APSSPGTPGVAAATQAANGGPATPAPPAPGAPPTGDPKPK_-3_18_630077.txt]

       m/z	          i	matches
 126.05457	   84409.6
 127.05772	    5757.6
 138.05447	   92072.4
 139.05789	    9857.9
 141.10164	   10332.5
 144.06508	  108487.0
 155.08162	    6535.2
 168.06491	   48083.1
 169.06851	    6171.3
 169.09677	   17021.1	b (2) (1+)
 186.07564	  348234.0
 186.08885	    4420.3
 187.07898	   20862.9
 200.10321	    6070.4	b (7) (3+)
 204.08609	  566769.0
 204.76701	    5208.2
 205.08948	   33689.3
 226.11739	   12105.5
 226.15399	    6396.8
 230.11287	   19044.1
 238.11850	    4513.5
 242.14998	    5253.9
 244.16479	   33460.7	y (2) (1+)
 256.12823	   11007.1	b (3) (1+)
 266.14908	   49462.5
 270.14383	   18262.6
 283.13824	    6887.0
 297.15405	    6772.8
 301.15030	   16285.8
 315.16681	    4790.6
 325.14932	   23875.8	b (4) (1+)-H2O
 327.16565	   11354.4
 343.16043	   52109.5	b (4) (1+)
 366.17493	    5713.2
 372.18835	    9061.7
 384.18576	   13852.5
 412.21988	    5495.3
 420.22256	    6994.6	y (8) (2+), y (18) (4+)-H2O
 425.21143	    5418.1
 426.21588	   10326.7	b (15) (3+)-NH3, b (10) (2+)
 434.23862	   20870.2
 435.24002	    5296.1
 438.23227	   11844.3	y (14) (3+)-NH3, y (19) (4+)-NH3
 443.22482	    7332.0
 461.73447	   39400.8	b (11) (2+)
 462.23608	   21446.4	y (20) (4+)-H2O
 462.73944	    8509.5
 463.26343	    7250.4
 468.20389	   13144.5
 468.75806	   29633.0	y (9) (2+)
 469.25864	    5377.0
 469.31134	  218864.0	y (4) (1+)
 470.31528	   61305.8
 471.31729	    6607.1
 488.24243	    6301.6	b (12) (2+)-H2O
 491.26038	   30411.4
 492.26099	    6382.8
 493.26788	    4921.3
 497.25299	   73265.1	b (12) (2+), b (6) (1+)
 497.75345	   31323.1
 498.23361	    8664.9
 498.25476	    7402.3
 527.23798	    6049.9
 532.77094	   54436.1	y (11) (2+), b (13) (2+)
 533.27118	   24951.4
 533.77362	    9402.9
 550.29279	    5835.6	b (26) (4+)
 552.27893	    8069.5
 560.29138	    9157.5	y (18) (3+)-NH3
 561.28589	    4672.9
 562.26276	   10432.3
 570.29980	   88996.3	b (27) (4+)-NH3
 570.80096	   50660.6
 571.30164	   21085.6
 574.28973	   73312.1	b (14) (2+)-H2O
 574.79181	   42563.0
 575.29059	   13470.6
 580.27026	   42012.3	b (7) (1+)-H2O
 581.31329	   32918.0	y (12) (2+)
 581.81580	   14760.8
 582.31598	   11181.1
 582.79810	    6926.5
 583.29480	   52980.0	b (14) (2+)
 583.79688	   31660.1
 598.28082	  120860.0	b (7) (1+)
 599.28314	   42421.9
 600.28345	    6223.9
 622.29352	    6618.9
 638.31744	   43126.2	b (15) (2+)-H2O
 638.81561	   19148.7	b (15) (2+)-NH3
 639.31879	    9259.8	b (23) (3+)-NH3
 647.32117	   15469.7	b (15) (2+)
 647.82648	   14904.0	y (29) (4+)-NH3
 648.33752	    6502.3
 651.34363	    4994.4
 659.34973	   14537.3
 660.35229	    7716.3
 666.31415	    6767.9
 671.28351	   10857.5
 673.83807	   10700.0	b (16) (2+)-H2O
 674.33716	   13516.5	b (16) (2+)-NH3
 680.25793	    7014.5
 682.47552	    5269.5
 682.84558	  167617.0	b (16) (2+)
 683.34570	  113338.0
 683.84601	   38650.9
 684.35352	    7694.8
 690.03198	    5524.2
 693.31451	   17386.1
 694.32056	    6030.3
 696.36560	   17456.1
 703.37183	    7786.2
 704.37170	    5010.8
 710.35242	    7472.8
 713.88397	   73636.3	y (15) (2+)
 714.38623	   55299.3
 714.88947	   27476.7
 718.36206	   13691.9	b (17) (2+)
 718.86194	   16811.0
 722.38092	    7220.1	b (34) (4+)
 737.36151	    8726.2
 752.35437	    5354.7
 760.40002	    8229.8
 767.40613	    6893.9
 793.38818	    5065.0
 794.88702	    6751.2	b (19) (2+)-H2O
 797.93243	   34487.8	y (17) (2+)
 798.43384	   35941.7
 798.93268	   10257.0
 803.89172	   50367.0	b (19) (2+)
 804.39447	   43472.9
 804.89819	   14594.5
 815.42566	  215803.0
 815.92694	  198223.0
 816.42780	   80199.1
 816.92981	   20817.3
 817.41895	    5510.9
 823.38440	    6386.7	b (20) (2+)-H2O
 823.89032	    7316.2	b (20) (2+)-NH3
 824.38470	    6759.7
 832.40381	   13753.3	b (20) (2+)
 832.89722	    5241.5
 833.41156	    7090.7	b (10) (1+)-H2O
 839.45508	    5777.8	y (18) (2+)-H2O, y (8) (1+)
 848.45612	    9108.9	y (18) (2+)
 848.95807	    6326.8
 851.42468	   50045.8	b (10) (1+)
 852.42450	   23260.0
 869.62756	    4826.5
 877.91217	    7329.9
 896.39496	    8130.1
 899.47217	   93813.3
 899.96960	   79593.0
 900.47144	   37903.5
 900.97235	   19343.7
 902.75354	   10248.2
 907.44824	    9002.2	b (22) (2+)-H2O
 907.94250	   14211.5	b (22) (2+)-NH3
 914.81738	    8574.5
 921.23511	    6379.2
 922.45831	   62589.4	b (11) (1+)
 923.33350	    5719.4
 923.46863	   22258.9	b (33) (3+)-NH3
 923.71906	    7515.7
 924.48816	    7557.7
 928.49017	    7116.0
 929.22363	    4893.3
 932.50305	   37418.2	y (20) (2+)
 933.00336	   30032.9
 933.50128	   12011.3
 934.00763	    6885.8
 935.96509	    6072.1
 936.51556	   20706.9	y (9) (1+)
 937.51349	   14260.8
 940.44757	    7252.0
 941.44958	    5678.8
 944.46606	    5765.5
 948.95703	    6263.2
 949.45978	    5618.4
 950.00940	   12875.6
 950.49591	   19334.2
 952.48499	    7607.9	y (21) (2+)-NH3
 954.73676	    5226.3
 958.46295	   38220.3	b (23) (2+)-NH3
 958.95630	   14010.3
 959.46344	   18147.8
 961.00635	   21019.8	y (21) (2+)
 961.50922	   15477.8
 962.00604	    8327.5
 966.97137	   18771.0	b (23) (2+)
 967.47424	   13839.5
 975.79401	    7894.8
 989.51880	   32928.4	y (22) (2+)
 990.02051	   28378.4
 990.52112	   18867.0	y (10) (1+)-NH3
 991.02649	    6057.7
 993.49695	   45679.2	b (12) (1+)
 994.50299	   21819.9
 995.50549	    6329.7
 995.73303	    5889.3
1009.49841	    6330.9
1022.51978	    6007.5
1034.03857	   59373.7
1034.54004	   66631.1
1035.04102	   40831.4
1035.53674	    6094.2
1037.51465	    5015.4
1038.51367	    5768.3
1042.01270	   11338.8	b (25) (2+)-H2O
1042.51416	   16686.1	b (25) (2+)-NH3
1043.00562	   12131.9
1046.53894	   34250.0	b (13) (1+)-H2O, y (23) (2+)
1047.04492	   34888.2
1047.54456	   27248.3	y (11) (1+)-NH3
1048.03833	    5068.8
1052.02734	    6591.5
1056.20947	    5263.5
1062.54932	   56514.1
1062.87732	   10307.9
1063.05139	   53239.3
1063.55688	   21573.6
1064.05371	   11853.1
1064.53540	   60563.1	b (13) (1+)
1065.54285	   22886.4
1066.53625	   12289.1
1073.53943	   10139.3	y (24) (2+)-NH3
1082.05823	   44352.9	y (24) (2+)
1082.56470	   40142.0
1083.06189	   28814.9
1083.56567	   13173.5
1091.06006	   62523.7
1091.56116	   84106.3
1092.06177	   36149.0
1092.56860	   14029.4
1094.56470	    5136.9
1109.07141	    6609.0	y (25) (2+)-NH3
1109.56519	    6681.3
1117.57861	   16541.8	y (25) (2+)
1118.07788	   29371.1
1118.58093	   22589.5
1126.54846	   11814.8
1127.56372	    7061.4	b (39) (3+)
1130.24438	   19092.0
1130.58105	    8260.2
1135.58630	    6920.9
1136.56982	    9634.9
1139.58972	   60650.3
1140.07129	   10861.2
1140.59460	   35823.6
1141.59009	    5871.7
1147.57141	   15371.6	b (14) (1+)-H2O
1148.08069	   65869.0	b (27) (2+)
1148.58411	   88750.9
1149.08484	   49557.6
1149.58533	   27831.8
1152.92334	    7527.3
1153.23767	    5676.5
1156.58777	    7415.7
1159.57703	    5341.2
1161.62561	   34659.8	y (12) (1+)
1162.62646	   19899.3
1164.09070	    6780.7
1164.59021	   14036.6
1165.08545	    7065.6
1165.25830	    5409.0
1165.58386	   39670.7	b (14) (1+)
1166.58081	   17115.3
1170.26270	   16786.3
1170.59680	   40799.8
1170.92822	   65105.9
1171.26196	   33579.4
1171.59412	   31181.0
1171.92810	   13441.9
1173.58972	    6172.4
1174.58582	    5961.0	b (28) (2+)-H2O
1175.08276	   18799.3	b (28) (2+)-NH3
1175.59302	   21349.9
1176.05310	    6455.9
1176.26672	  141795.0
1176.60022	  213220.0
1176.93506	  224324.0
1177.26965	  132055.0
1177.60303	   66425.6
1177.94287	   15956.7
1181.60437	    7113.1	y (26) (2+)
1182.10547	   10825.7
1182.62451	    6781.7
1183.60046	   65211.3	b (28) (2+)
1184.10010	   85382.0
1184.60095	   58384.0
1185.10510	   17597.0
1192.59460	   13478.1
1193.10840	   14211.0
1193.60181	    9493.3
1194.08533	    5284.4
1210.61084	   11434.1
1211.11389	    7379.6
1211.61523	    9337.9
1216.00366	    5688.1
1219.12146	   29890.5
1219.62061	   44482.4
1220.12292	   29531.9
1220.62585	   16298.6
1221.12781	    5377.3
1227.60767	    7398.7
1232.12415	    5057.2
1232.62817	    7566.8
1237.95374	    7605.9
1238.28894	   23668.4
1238.62085	   34734.9
1238.95398	   37221.4
1239.28967	   19443.5
1239.62378	    6815.7
1243.95996	  119430.0
1244.29358	  226355.0
1244.62866	  249677.0
1244.96118	  161673.0
1245.29639	   81552.0
1245.62183	   20952.0
1249.62500	    8009.9
1250.13965	    8100.6
1250.62000	   10085.7
1267.64001	    9770.3	y (28) (2+)
1274.14661	    5184.0
1275.13928	    9451.2
1275.64001	   10286.3	b (15) (1+)-H2O
1276.62537	    5723.7	b (15) (1+)-NH3
1283.13623	    8665.7
1283.64722	   12428.8
1284.14526	   11246.0
1284.63562	    5372.6
1285.64722	   14210.5
1286.15125	   12163.5
1287.64185	    6568.3	b (31) (2+)-NH3
1293.63916	   25382.7	b (15) (1+)
1294.65381	    9720.6	y (29) (2+)-NH3
1321.65881	    8207.8
1333.67932	    5564.8
1334.16455	   17228.0
1334.67786	    7086.2
1335.66711	    7227.7	b (32) (2+)-H2O
1336.67737	    5294.6
1364.69543	   53510.6	b (16) (1+)
1365.69934	   42777.1
1366.69885	   12097.1
1405.71716	    6029.6
1426.76819	   23493.3	y (15) (1+)
1427.77881	   13819.1
1435.70996	   12304.1	b (17) (1+)
1436.71716	   19935.4
1437.73206	    7134.4
1440.73303	    9675.3
1465.27954	    6804.6	y (33) (2+)
1465.75403	   21764.2
1466.26636	   28983.7
1466.77234	    8405.2
1503.75269	    5129.1
1532.79663	    7293.4
1549.76685	    8306.6	b (18) (1+)
1558.77563	    5120.9
1566.79468	   17496.4
1567.30103	   16945.2
1567.80286	   16260.6
1593.31409	   14140.1
1594.85315	   12769.2	y (17) (1+)
1595.84082	   14635.7
1596.83960	    5269.5
1629.84607	   32240.6
1630.84070	   28321.3
1631.84436	   12109.9
1663.80640	   13501.4	b (20) (1+)
1664.81055	   10017.6
1685.38599	    5268.0
1694.84558	    5988.1
1755.35596	    6416.3
1756.40271	    6110.7
1764.40088	   13370.8
1764.89648	   12918.8
1765.39197	   12432.3
1797.93555	   25525.4
1798.93835	   25193.0
1799.94849	   14205.8
1800.92065	    5260.7
1932.94397	    6266.2	b (23) (1+)
1933.95850	   10936.9
