# Supplementary material for: A Strategy for O-Glycoproteomics of Enveloped Viruses—the O-Glycoproteome of Herpes Simplex Virus Type 1
Source: PLoS Pathog. 2015 Apr 1;11(4):e1004784. doi: 10.1371/journal.ppat.1004784 (PMC4382219; doi:10.1371/journal.ppat.1004784)
Supplement: S2 Dataset — HSV-1 envelope glycoprotein-derived spectra are provided. (ZIP) [file ppat.1004784.s008.zip › data/APSSPGTPGVAAATQAANGGPATPAPPAPGAPPTGDPKPK_-3_18_630082.txt]

       m/z	          i	matches
 110.57962	     930.6
 114.43802	      91.8
 118.19678	      92.9
 122.48998	     106.2
 126.05446	    6397.2
 138.05439	    7316.1
 141.10182	    2402.4
 144.06491	    8653.7
 156.37872	      93.9
 168.06502	    3958.9
 169.09681	    2671.2	b (2) (1+)
 186.07565	   31707.0
 187.07893	    2668.6
 204.08615	   46175.2
 205.08988	    3841.9
 226.15181	    2041.1
 238.11807	     111.2
 242.15037	    1161.5
 243.21249	     980.1
 244.16535	    6836.0	y (2) (1+)
 252.13278	    1146.5
 256.12943	    2101.5	b (3) (1+)
 261.98395	      97.4
 266.14908	    6864.9
 270.14451	    4514.3
 292.20813	    1039.3
 307.14026	     120.2
 315.16440	     992.7
 325.14962	    4776.9	b (4) (1+)-H2O
 327.16655	    1976.2
 343.16016	   11753.5	b (4) (1+)
 344.16321	     131.2
 383.31381	     108.8
 384.18372	    1162.4
 434.23855	    3449.6
 438.23187	     120.6
 468.20718	    4399.8
 468.75949	    1133.0
 469.31147	   68898.1	y (4) (1+)
 470.31466	   16696.1
 471.31898	    1248.4
 479.21719	    1007.8
 486.21899	     135.6
 491.26010	    4848.3
 492.25787	    1166.6
 497.23489	    1814.0	b (6) (1+), b (12) (2+)
 499.21234	      98.7
 518.47388	      99.2
 552.25680	     215.5
 562.25815	    1767.1
 570.29790	    6546.9
 570.79925	    3047.0
 571.30225	     228.7
 580.27098	   10255.1	b (7) (1+)-H2O
 581.30972	    2853.2	y (12) (2+)
 581.81977	    2458.6
 598.28084	   25721.6	b (7) (1+)
 599.28558	    7966.6
 600.27319	      97.0
 638.31250	     100.5
 647.32538	     114.3
 659.35478	    2504.9
 671.28457	    2351.7
 682.85320	    8980.2	b (16) (2+)
 683.35202	    5408.4
 683.85777	    2778.4
 690.83685	     117.3
 691.41809	     107.9
 693.31572	    5099.4
 694.32179	    2136.1
 697.44989	     100.5
 705.37854	      98.7
 713.88716	   13399.9	y (15) (2+)
 714.38659	   11515.4
 714.88771	    4269.4
 715.39354	     215.0
 718.35815	    1703.9	b (17) (2+)
 752.35144	    1088.7
 797.93092	    5753.4	y (17) (2+)
 798.43252	    4212.4
 798.93330	    2180.6
 803.89581	    2789.5	b (19) (2+)
 804.39557	    1671.4
 810.62213	     166.7
 815.42630	   52252.2
 815.92723	   42121.6
 816.42822	   18033.8
 816.93136	    6981.7
 817.43365	     168.4
 823.39764	    1138.8
 832.40213	    2743.6	b (20) (2+)
 832.90654	    1773.9
 833.41139	    3307.3	b (10) (1+)-H2O
 847.29608	    1102.4
 848.46155	     102.7
 848.94110	     104.6
 849.40814	     102.7
 851.42264	    6530.3	b (10) (1+)
 852.42114	    1939.1
 867.41637	     577.7
 868.41551	     254.8
 896.39520	    2747.2
 899.47091	   11586.6
 899.97088	   11616.5
 900.47393	    5632.1
 900.97622	    2246.9
 902.01031	     120.2
 907.43573	    1142.1
 916.44818	    1680.4	b (22) (2+)
 916.94635	    1554.2
 922.46122	    3379.7	b (11) (1+)
 923.46698	    2062.9	b (33) (3+)-NH3
 929.10004	     152.7
 936.51059	    4100.0	y (9) (1+)
 937.51379	     318.7
 938.45463	     260.4
 941.03302	     102.4
 949.45551	    1870.2
 950.00003	    2797.8
 950.50209	    3866.9
 953.45892	     142.6
 957.96657	    1768.8	b (23) (2+)-H2O
 958.46029	   11736.8	b (23) (2+)-NH3
 958.96012	    2893.6
 959.46314	    3072.5
 966.44981	     398.8
 966.97646	    3592.6	b (23) (2+)
 967.46767	    3308.4
 967.96391	    2360.3
 968.46831	     264.5
 977.83331	     106.7
 989.52899	     137.2
 990.02427	     393.9
 993.49251	    4339.0	b (12) (1+)
 994.49611	    1990.3
1009.49230	     366.2
1034.04062	    4462.3
1034.54076	    3372.9
1035.03770	    2367.3
1036.03479	     107.0
1042.00696	    1970.7	b (25) (2+)-H2O
1042.51158	    1835.5	b (25) (2+)-NH3
1052.00305	     114.6
1056.54736	    1128.2
1061.86731	     106.2
1062.22864	    1271.7	y (36) (3+)
1062.54602	    5432.6
1063.00649	    7803.2
1063.55148	    2406.4
1064.53689	    3122.2	b (13) (1+)
1067.50562	     105.2
1080.53308	     268.7
1081.52332	     119.5
1085.86951	    1182.8
1091.05805	    2498.2
1091.56777	    4220.1
1091.98781	    3407.7
1092.56152	     168.5
1100.53528	     113.8
1115.23743	    1239.2
1119.07019	     101.9
1126.54675	    3729.1
1127.56460	    2054.3	b (39) (3+)
1129.56386	     248.3
1129.89805	     385.6
1130.24381	    5253.8
1130.57607	    6390.6
1130.91194	    6914.6
1131.24522	     386.2
1139.59136	   13803.1
1140.59395	    9524.8
1141.59829	    2546.8
1147.56201	     102.8
1148.08386	    1307.8	b (27) (2+)
1148.58643	    1103.3
1152.57190	    1686.6	y (39) (3+)
1152.92053	    2298.7
1153.25083	    1713.4
1153.58850	     132.4
1159.26195	    2831.7
1161.57049	    9067.1
1161.91370	     115.8
1162.57803	    6889.5
1163.54042	    1481.2
1164.59473	    2850.8	[M+3H] (3+)-NH3-H2O
1164.92236	    1528.5
1165.26331	    1634.3
1165.59058	    3452.6	b (14) (1+)
1166.59241	     104.6
1170.25964	    2192.7	[M+3H] (3+)-H2O
1170.59677	    6670.1	[M+3H] (3+)-NH3
1170.93332	    6741.3
1171.26130	    5930.8
1171.59725	    4148.3
1171.92804	     243.0
1172.25464	     124.1
1175.07727	     124.5
1175.92414	    2448.8
1176.26520	   37485.1	[M+3H] (3+)
1176.60130	   76116.3
1176.93520	   66214.7
1177.26888	   48527.5
1177.60313	   27617.2
1177.93418	    7175.0
1178.25732	     149.1
1183.61389	     166.4
1184.60876	    1415.2
1187.33838	     366.0
1187.74060	    1865.8
1188.94263	    1410.4
1208.57080	     114.8
1211.62231	     108.9
1220.28113	    1338.8
1220.61727	    2152.7
1220.94724	    2312.2
1221.28503	     106.5
1221.61011	     163.3
1229.61963	    1277.0
1230.28271	    1197.6
1232.27258	    1880.0
1232.61969	    2859.5
1232.95325	     120.8
1235.60425	     127.1
1237.59485	     114.5
1237.95797	    5677.3
1238.29248	    9522.8
1238.62263	   13419.9
1238.95315	    8458.4
1239.28248	    3822.0
1239.62917	    1949.3
1243.61623	    2932.1
1243.95959	   49248.6
1244.29401	  114348.3
1244.62794	  118444.3
1244.96400	   85375.3
1245.29398	   50470.4
1245.62664	   16377.7
1245.95313	     110.4
1268.64856	    1233.9
1275.63660	    1238.1	b (15) (1+)-H2O
1293.63692	    4082.0	b (15) (1+)
1294.64298	    2095.6	y (29) (2+)-NH3
1306.64368	     126.7
1308.82336	     127.0
1309.63953	     117.3
1310.63196	     109.3
1311.31042	     144.1
1311.65470	    2994.9
1311.98293	    3827.0
1312.32098	    4657.8
1312.65215	    3743.3
1312.98345	    1548.8
1313.29419	     123.3
1317.61938	    1196.8
1329.62108	    1747.1
1330.61279	     151.0
1334.17200	    1338.8
1334.63916	     148.9
1335.67126	    2196.6	b (32) (2+)-H2O
1336.65802	    2079.9
1339.18077	    2324.0
1339.69507	    1973.4
1364.69982	   14624.1	b (16) (1+)
1365.70278	   11223.7
1366.69847	    3743.2
1380.12439	    1755.2
1381.66541	     123.7
1385.69873	     204.4
1394.58423	    1243.4
1396.68762	     129.7
1405.70178	     113.2
1426.76353	    5276.5	y (15) (1+)
1427.77442	    3029.4
1428.78047	     266.8
1431.70142	     135.3
1432.21936	     117.4
1435.72023	    4364.9	b (17) (1+)
1436.71158	    3409.8
1437.70251	    1164.3
1440.21375	    1246.6
1440.71851	    1235.7
1441.22400	    1276.4
1464.74365	     159.7
1465.25609	    5624.0	y (33) (2+)
1465.75934	   11401.7
1466.26256	    5847.4
1466.76276	    4310.0
1467.25993	     271.7
1504.72408	     258.8
1532.78900	    2868.6
1533.80153	    2192.4
1534.80664	     113.9
1549.75513	    2950.0	b (18) (1+)
1550.73799	     586.5
1551.74238	     512.4
1552.75598	     113.9
1560.23010	     114.9
1566.27893	     151.3
1566.79743	    4829.8
1567.29842	   12442.9
1567.80091	    9366.3
1568.29734	    4697.5
1568.80065	    2073.1
1592.29150	     144.9
1592.80322	    2077.9	y (36) (2+)
1593.31126	    2782.8
1593.82996	    2653.0
1594.31966	     308.4
1594.85483	    2515.7	y (17) (1+)
1595.85735	    3534.0
1596.83667	     125.3
1606.78381	    1641.5	b (19) (1+)
1629.84366	   11333.9
1630.84097	    8691.6
1631.84054	    4872.2
1636.82300	    1640.0
1662.28528	     160.6
1663.79761	    2763.6	b (20) (1+)
1664.79574	    2751.8
1665.77966	     159.7
1668.86511	    1226.3
1680.35999	    1347.9
1694.37292	    2021.5
1694.84604	    4550.5
1695.36320	    3960.8
1695.86285	    2196.7
1696.38044	    1736.9
1756.40820	    1249.5
1763.38825	     561.3
1763.89086	    7238.6
1764.39644	   12506.2
1764.89216	   14740.5
1765.39426	    8584.3
1765.89389	    4040.9
1766.40375	    1835.9
1782.90845	    1528.0
1797.93096	   10114.8
1798.93581	    8589.1
1799.93426	    4061.0
1800.94653	     109.7
1822.32361	     111.4
1831.82239	     105.1
1832.91040	    1443.2
1858.38623	     109.0
1864.36792	     312.2
1864.86472	     954.2
1865.43424	    5980.7
1865.93417	   10016.8
1866.43749	   11491.1
1866.93433	    8309.6
1867.43483	    4447.7
1867.94225	    2256.1
1931.93347	     124.6
1932.92879	    3206.2	b (23) (1+)
1933.92842	    2663.8
1934.92225	     417.5
1936.92334	     103.9
