# Supplementary material for: A Strategy for O-Glycoproteomics of Enveloped Viruses—the O-Glycoproteome of Herpes Simplex Virus Type 1
Source: PLoS Pathog. 2015 Apr 1;11(4):e1004784. doi: 10.1371/journal.ppat.1004784 (PMC4382219; doi:10.1371/journal.ppat.1004784)
Supplement: S2 Dataset — HSV-1 envelope glycoprotein-derived spectra are provided. (ZIP) [file ppat.1004784.s008.zip › data/APSSPGTPGVAAATQAANGGPATPAPPAPGAPPTGDPKPK_-3_18_630086.txt]

       m/z	          i	matches
 104.88036	     729.3
 110.57875	     720.4
 110.64761	     706.0
 126.05482	   21026.2
 127.03843	    1186.3
 127.05803	     927.7
 138.05476	   22108.6
 139.05882	    1359.1
 141.10252	     916.5
 144.06532	   25800.0
 145.06837	    1698.2
 155.08124	     902.5
 168.06522	   10318.4
 169.06898	    1042.8
 169.09708	    3681.7	b (2) (1+)
 186.06723	     755.5
 186.07590	   81781.6
 187.07916	    5349.9
 204.08635	  123313.0
 205.09013	    9159.9
 212.10254	     940.1
 226.11810	    4446.0
 226.15436	    1177.3
 230.11317	    5064.1
 244.16542	    4060.6	y (2) (1+)
 252.13455	    1537.1
 254.15129	     793.3
 256.12943	    1787.1	b (3) (1+), b (15) (5+)-NH3
 266.14960	    8283.5
 267.15353	    1031.7
 270.14435	    4559.3	b (16) (5+)-H2O
 283.14185	    1346.3
 297.15558	    1831.1
 301.15042	    3154.1
 315.16522	     860.2
 325.15024	    2241.2	b (4) (1+)-H2O
 325.18698	    1002.6
 327.16513	    1969.6
 343.16058	    7489.2	b (4) (1+)
 344.16354	    1541.2
 366.17740	     904.9
 372.18661	    2331.3
 384.18488	    2043.5
 385.18124	     961.4
 396.22079	     863.2
 420.22418	    1766.7	y (18) (4+)-H2O, y (8) (2+)
 425.21753	     819.5
 426.21701	    2979.3	b (15) (3+)-NH3, b (10) (2+)
 427.22128	     818.5
 434.23856	    2871.1
 438.23410	    2018.3	y (14) (3+)-NH3, y (19) (4+)-NH3
 443.22787	    1245.7
 453.22430	     944.7
 461.73398	   12467.1	b (11) (2+)
 462.23608	    4671.0	y (20) (4+)-H2O
 462.73773	    2797.9
 468.20831	    1612.7
 468.76025	    8125.8	y (9) (2+)
 469.26294	    3301.5
 469.31238	   28830.3	y (4) (1+)
 470.31503	    7377.1
 471.31320	     794.7
 476.26163	    1953.0	y (15) (3+)
 476.58841	     995.2
 491.25778	    4079.5
 492.26050	    1268.6
 497.25293	   16745.8	b (6) (1+), b (12) (2+)
 497.75299	    7205.7
 498.23068	    2322.8
 498.25208	    2449.3
 512.28070	     872.3
 523.77216	     940.9
 527.24756	    1231.0
 532.77069	   16566.5	y (11) (2+), b (13) (2+)
 533.27228	    7926.9
 533.77100	    2211.5
 534.22479	     875.7
 544.28827	    1554.2
 550.29462	    1431.5	b (26) (4+)
 551.25281	     870.1
 552.26746	    1760.3
 562.25891	    1269.5
 563.26721	     958.6
 565.28540	    1086.8
 570.29980	   11458.0	b (27) (4+)-NH3
 570.80139	    8289.1
 571.30298	    2137.7
 574.29065	   13992.6	b (14) (2+)-H2O
 574.79004	    8394.4
 575.29083	    3845.5
 580.27271	    5075.3	b (7) (1+)-H2O
 581.31482	    9844.3	y (12) (2+)
 581.81616	    3013.0
 582.31824	    1343.1
 582.80194	    2324.4
 583.29492	   10206.6	b (14) (2+), y (33) (5+)-NH3
 583.79553	    6101.5
 584.29694	    1226.1
 584.79785	     880.6
 598.28210	   17413.9	b (7) (1+)
 599.28424	    4360.7
 621.46558	    1173.8
 622.29028	    1165.3
 622.67627	    1032.7
 623.27753	    1200.7
 624.31787	    1041.1
 632.95148	    3204.6
 633.31122	    1975.8
 638.31897	    8512.2	b (15) (2+)-H2O
 638.81879	    4437.9	b (15) (2+)-NH3
 639.31927	    3291.3	b (23) (3+)-NH3
 640.30408	     841.9
 647.32196	    5088.2	b (15) (2+)
 647.82550	    2498.9	y (29) (4+)-NH3
 648.32867	    1432.8
 651.34308	    1249.4
 659.34802	    3038.6
 660.35626	     994.6
 665.36243	     890.7
 665.50311	    2142.0
 666.31848	    2159.8
 667.85248	     883.1
 671.28326	    1499.9
 673.83691	    4101.2	b (16) (2+)-H2O
 674.33881	    2779.3	b (16) (2+)-NH3
 674.83807	    1338.5
 676.03406	    1043.2
 678.35889	    1594.9
 682.84521	   31048.9	b (16) (2+)
 683.34540	   20891.1
 683.84784	    7198.8
 684.35107	    2374.5
 693.31940	    1714.1
 693.66956	    1604.3
 696.36615	    2523.6
 699.07770	    3614.6
 700.98712	    2517.0
 703.36987	    1171.2
 705.38196	    1401.0	y (15) (2+)-NH3
 709.35596	    2416.5	b (17) (2+)-H2O
 713.88605	   32214.9	y (15) (2+)
 714.38684	   28107.8
 714.88928	   11933.3
 715.38477	    2092.9
 718.27869	     904.3
 718.36469	    2933.9	b (17) (2+)
 718.85992	    2260.2
 720.32910	    1256.7
 722.38428	    1001.3
 734.11768	    1044.5
 735.34814	    4182.2
 737.35632	    1469.8
 746.45355	     853.3
 749.40277	    1202.7
 750.37494	    2737.8
 752.36066	    2023.7	b (9) (1+)
 753.35907	    1820.8
 760.40039	     955.4
 764.04901	    1001.6
 766.89740	    1455.2
 767.40381	    2437.0
 775.38440	     876.4
 777.73364	     966.4
 786.06805	     862.3
 786.88092	     945.8
 787.34479	    3116.4
 787.84955	    2476.7
 788.03296	    1187.9
 794.89099	     931.0
 797.93256	   13761.5	y (17) (2+)
 798.43317	   11805.1
 798.93451	    5075.4
 799.43774	    1291.2
 803.89264	   11811.7	b (19) (2+)
 804.39484	    7977.3
 804.89618	    4237.2
 805.40161	    1276.2
 809.39636	    1432.8
 810.50897	     937.3
 814.89716	     959.9
 815.42755	   45111.2
 815.92847	   38924.2
 816.42920	   14676.3
 816.93011	    4975.0
 823.39807	    2726.5	b (20) (2+)-H2O
 823.89532	    5108.4	b (20) (2+)-NH3
 824.39508	    1855.0
 827.06653	    1712.8
 832.40723	    1922.4	b (20) (2+)
 832.90332	    1523.4
 833.41528	    2441.1	b (10) (1+)-H2O
 837.39685	    1651.5
 839.45569	    2110.7	y (8) (1+), y (18) (2+)-H2O
 848.45984	    2102.3	y (18) (2+)
 848.95819	    3777.1
 849.46106	    1318.6
 849.96228	    1290.1
 850.95129	    1123.5
 851.42493	   12298.2	b (10) (1+)
 851.93756	     919.7
 852.42780	    4164.4
 878.20599	    1316.6
 878.44183	    1147.2
 896.39459	    1438.9
 899.47076	   19273.8
 899.97198	   19131.3
 900.47418	   10923.1
 900.97363	    3132.9
 907.45227	    1622.0	b (22) (2+)-H2O
 907.94672	    2021.0	b (22) (2+)-NH3
 922.46045	   10923.4	b (11) (1+)
 923.46063	    5414.5	b (33) (3+)-NH3
 924.46594	    1733.6
 928.48755	    1184.4
 929.20251	    1163.3
 929.47644	    2255.2
 932.50256	    5769.6	y (20) (2+)
 933.00415	    7218.2
 933.50287	    3179.0
 934.00519	    1803.8
 935.95160	    1509.5
 936.51483	    4746.4	y (9) (1+)
 937.50818	    1967.5
 940.45325	     920.6
 944.47113	    1204.1
 944.96979	    1249.3
 948.97302	     978.8
 949.46228	    2585.9
 949.99854	    4592.8
 950.49774	    3988.6
 950.99976	    1777.5
 952.48218	    1579.8	y (21) (2+)-NH3
 953.47473	    1002.9
 957.96545	    2435.1	b (23) (2+)-H2O
 958.46112	    6907.7	b (23) (2+)-NH3
 958.96686	    1677.4
 959.46173	    2565.3
 961.01166	    3685.2	y (21) (2+)
 961.51447	    5226.4
 962.01398	    1772.6
 962.23920	     862.0
 962.51917	    1493.0
 966.97278	    1590.8	b (23) (2+)
 967.47095	    1691.1
 967.97418	    1451.4
 985.51117	    1391.9
 986.01807	     933.0
 989.52094	    5935.5	y (22) (2+)
 990.02124	    6431.2
 990.52197	    3002.6	y (10) (1+)-NH3
 991.02667	    1548.4
 993.49762	    9718.1	b (12) (1+)
 994.50049	    4871.1
 995.50055	    1074.3
1002.50897	    1150.9
1003.47906	    1260.8
1034.04187	   10095.8
1034.54346	   11281.9
1035.04163	    6277.6
1035.54578	    1940.1
1042.01074	    3496.6	b (25) (2+)-H2O
1042.51917	    2830.3	b (25) (2+)-NH3
1043.00281	    1782.0
1043.52295	    1856.8
1046.54248	    8201.1	b (13) (1+)-H2O, y (23) (2+)
1047.04712	    8446.5
1047.54419	    5140.2	y (11) (1+)-NH3
1048.04163	    1318.6
1051.02161	    1058.1
1056.52576	     868.4
1062.22595	     937.1
1062.54736	    6739.2
1063.05005	    5175.2
1063.55713	    4174.0
1064.53528	   11823.1	b (13) (1+)
1065.53442	    6404.0
1066.53088	    2055.1
1073.55322	    2601.7	y (24) (2+)-NH3
1074.04846	    2727.2
1074.55127	    2256.4
1082.06396	    6259.0	y (24) (2+)
1082.56470	   10518.4
1083.06213	    6429.9
1083.57654	    1285.5
1091.06091	    8951.3
1091.56287	   11915.3
1092.06445	    5765.8
1092.56958	    2355.0
1109.07642	    1628.8	y (25) (2+)-NH3
1109.56958	    2218.7
1117.57983	    4905.3	y (25) (2+)
1118.08057	    5734.1
1118.58459	    2227.1
1119.07947	    2043.7
1126.54602	    1655.0
1127.55847	    1047.9
1139.59082	    7849.4
1140.08191	     891.3
1140.59595	    5424.4
1141.60364	    1791.8
1147.57776	    2853.4	b (14) (1+)-H2O
1148.08582	    8646.2	b (27) (2+)
1148.58240	    9942.5
1149.08948	    6738.7
1149.58484	    4233.7
1150.09436	    1070.9
1153.58594	    1240.3
1156.56372	    1237.8
1161.62769	    5337.0	y (12) (1+)
1162.54590	    2166.9
1162.62280	    3082.9
1164.58032	    1074.1
1164.92725	    1052.8
1165.26318	    1151.2
1165.58643	    5203.0	b (14) (1+)
1166.58215	    2681.6
1167.59021	    1232.9
1170.27173	     886.9
1170.59497	    5524.9
1170.92542	    5634.5
1171.26782	    3951.4
1171.59668	    2679.0
1171.92847	    1271.3
1173.09827	    1352.7	y (26) (2+)-NH3
1173.60535	    1237.3
1175.09277	    1214.3
1175.60046	    2652.5
1176.08875	    1428.1
1176.26929	    8556.6
1176.60339	   12598.4
1176.93665	   11550.3
1177.27222	    9099.3
1177.60193	    4748.2
1177.94141	    2835.7
1178.26831	    1353.1
1181.61035	    2981.8	y (26) (2+)
1182.11292	    2039.1
1182.61377	    1159.7
1183.60278	    7119.3	b (28) (2+)
1184.10413	    9423.2
1184.60339	    6661.0
1185.10938	    2406.4
1210.61353	    1913.2
1211.61536	    1832.3
1219.12524	    4490.5
1219.62061	    5751.9
1220.12341	    4995.4
1220.63257	    1209.2
1232.63672	    2765.6
1233.12317	    1828.5
1257.00964	    1342.9
1274.63367	    1168.4
1275.63745	    2615.1	b (15) (1+)-H2O
1276.62952	     854.0
1283.15735	     873.4
1283.65515	    2238.3
1284.14001	    1370.6
1293.64014	    2785.2	b (15) (1+)
1294.65259	    2432.1	y (29) (2+)-NH3
1329.72888	    1304.2	y (14) (1+)
1333.67688	    1134.5
1334.16956	    2055.5
1334.67261	    1234.1
1335.67188	    1380.2	b (32) (2+)-H2O
1336.65710	     908.3
1347.64978	     912.7
1364.70056	    7830.3
1365.70190	    5812.4
1366.70569	    2727.8
1426.76636	    3279.3	y (15) (1+)
1427.76746	    2161.5
1435.72266	    2515.5	b (17) (1+)
1436.71265	    1798.4
1466.25366	    1170.2
1509.49634	     850.7
1532.78381	    1116.6
1533.78613	    1426.4
1534.79321	    1125.6
1549.76672	    1404.5	b (18) (1+)
1594.85608	    1472.9	y (17) (1+)
1595.84863	    2654.6
1629.84338	    2001.8
1630.85352	    2351.0
1645.82166	    1304.1
1663.78918	    1570.5	b (20) (1+)
1798.95691	     975.0
