# Supplementary material for: A Strategy for O-Glycoproteomics of Enveloped Viruses—the O-Glycoproteome of Herpes Simplex Virus Type 1
Source: PLoS Pathog. 2015 Apr 1;11(4):e1004784. doi: 10.1371/journal.ppat.1004784 (PMC4382219; doi:10.1371/journal.ppat.1004784)
Supplement: S2 Dataset — HSV-1 envelope glycoprotein-derived spectra are provided. (ZIP) [file ppat.1004784.s008.zip › data/APSSPGTPGVAAATQAANGGPATPAPPAPGAPPTGDPKPK_-3_18_636415.txt]

       m/z	          i	matches
 126.05453	    4949.7
 138.05437	    5336.8
 141.10136	     375.0
 142.89944	     311.4
 144.06496	    7208.7
 168.06474	    3507.0
 169.09636	     840.1	b (2) (1+)
 186.07555	   22907.5
 187.07901	    1681.2
 204.08592	   37622.2
 205.08951	    2318.2
 226.11787	    1125.0
 226.15459	     399.0
 230.11308	    1638.4
 238.11839	     331.1
 244.16486	    2163.5	y (2) (1+)
 245.16876	     315.0
 256.12900	     469.1	b (3) (1+)
 266.14929	    2070.6
 267.15228	     439.8
 270.14459	     817.9
 276.92065	     296.7
 297.15445	     421.5
 301.14886	     939.1
 325.14932	    1265.0	b (4) (1+)-H2O
 343.16006	    3208.7	b (4) (1+)
 344.16263	     467.0
 366.17664	     478.5
 372.18646	     464.6
 384.18808	     454.9
 386.16650	     744.6
 434.23828	    1347.2
 438.23203	     413.8	y (14) (3+)-NH3, y (19) (4+)-NH3
 443.22449	     471.5
 460.72470	     519.0
 461.73230	    1672.3	b (11) (2+)
 462.23126	     644.7
 468.20566	    1003.6
 468.76062	    1264.9	y (9) (2+)
 469.25897	     603.3
 469.31128	   14191.0	y (4) (1+)
 469.73013	     482.0
 470.22992	     818.7
 470.31393	    2960.7
 481.20193	     679.6
 487.21149	     490.9
 491.25885	    1930.0
 492.26468	     433.1
 496.24933	     473.0
 497.25162	    3007.6	b (12) (2+), b (6) (1+)
 497.75113	     660.2
 499.21506	     415.6
 505.24762	    1236.6
 505.75119	     882.2
 509.27423	     305.4
 532.76959	    1972.2	b (13) (2+)
 533.27136	    1173.2
 534.23004	     533.9
 540.76617	    1070.2
 541.27051	     374.9
 550.29523	     440.7	b (26) (4+)
 552.23615	     504.0
 552.27100	     352.3
 560.28656	     333.6
 562.25867	     435.5
 570.29938	    4635.4	b (27) (4+)-NH3
 570.80060	    2587.1
 571.30469	     698.4
 574.28839	    3454.0	b (14) (2+)-H2O
 574.79132	    1249.4
 575.29010	     357.4
 580.27081	    2296.8	b (7) (1+)-H2O
 581.31525	    2066.7	y (12) (2+)
 581.81836	     777.0
 582.28595	    1606.3
 582.78888	     888.5
 583.29230	    1591.1	b (14) (2+)
 583.79547	     871.8
 591.29034	     662.9	y (26) (4+)
 596.30518	     416.0
 598.28070	    6042.0	b (7) (1+)
 599.28320	    1698.1
 605.26062	     336.7
 612.29480	     315.8
 623.27466	     362.6
 638.31543	    1541.5	b (15) (2+)-H2O
 638.81720	     976.7	b (15) (2+)-NH3
 641.28351	     356.0
 641.35718	     313.3
 646.31494	     579.8
 646.81689	     381.5
 647.31982	     636.7	b (15) (2+)
 647.82751	     604.0	y (29) (4+)-NH3
 655.31873	     482.3
 659.34637	    1148.1
 667.29736	     346.0
 671.28418	     679.4
 673.83313	     581.4	b (16) (2+)-H2O
 674.33319	     489.4	b (16) (2+)-NH3
 681.83258	     826.1
 682.84753	    6721.2	b (16) (2+)
 683.34814	    5125.9
 683.85272	    1795.3
 684.35565	     359.6
 690.83862	    1891.5
 691.34186	    1253.5
 691.83875	     663.4
 693.31647	     894.2
 696.36694	     572.2
 697.36273	     327.4
 704.88458	     356.8
 713.88660	    4640.5	y (15) (2+)
 714.38611	    2428.1
 714.88647	    1131.1
 717.88556	     330.1
 718.36334	     536.3	b (17) (2+)
 720.32886	     715.3
 767.40472	     466.5
 797.92975	    2090.9	y (17) (2+)
 798.43311	    1544.2
 798.93469	     781.1
 801.86560	     320.0
 815.42517	   12806.9
 815.92590	   11374.1
 816.42731	    4651.4
 816.92780	    1286.3
 817.42230	     327.9
 823.40967	     391.2	b (20) (2+)-H2O
 824.38385	     514.0
 832.89484	     357.9
 833.40662	     661.1	b (10) (1+)-H2O
 848.45300	     690.9	y (18) (2+)
 848.95270	     368.2
 851.42236	    2008.7	b (10) (1+)
 852.42773	     656.6
 867.41730	    1388.5
 868.42261	     595.9
 870.47107	     458.2
 872.40881	     407.6	b (21) (2+)-NH3
 877.61835	     477.6
 879.77844	     599.2
 879.93896	     654.3
 881.13538	    1007.9
 892.98694	    2239.4
 896.39685	     838.8
 899.46924	    4304.3
 899.97119	    4918.6
 900.47382	    3025.1
 900.97723	     486.4
 917.42712	     595.8
 918.40289	     837.4
 919.15546	     703.2
 920.44513	     363.3
 922.45587	    1943.6	b (11) (1+)
 923.46460	     440.0	b (33) (3+)-NH3
 930.20721	     341.6
 930.33026	     349.3
 930.84039	     375.2
 932.49933	    1652.3	y (20) (2+)
 932.81494	     449.6
 932.99951	    1689.0
 933.50305	     561.4
 936.51428	    1719.1	y (9) (1+)
 937.51630	     652.0
 938.45459	    1381.2
 939.45740	     805.8
 943.33136	     900.9
 949.99768	    1099.6
 950.49097	    1269.1
 951.48895	     420.4
 953.15582	     928.4
 953.46680	    1350.9
 954.47009	     429.9
 955.69458	     325.7
 958.45789	    1519.5	b (23) (2+)-NH3
 958.96204	     386.1
 959.46045	     982.6
 961.02020	     349.1
 961.51190	     747.6
 966.33466	     406.1
 966.95087	     526.0
 967.46063	    1281.2
 967.96796	     871.6
 974.31909	     466.3
 980.80365	     544.7
 981.47589	     735.5
 981.80194	     411.0
 983.46698	     785.3
 983.68475	     352.7
 984.47675	     436.4
 985.14105	     351.7
 985.48773	     346.3
 988.31934	     371.6
 989.52112	    2308.4	y (22) (2+)
 990.02051	    1873.2
 990.53149	     936.1	y (10) (1+)-NH3
 993.49640	    2431.4	b (12) (1+)
 994.49481	     819.4
 996.60718	    1249.3
1007.22906	     345.1
1009.48804	    1232.2
1010.49573	    1112.2
1034.03796	    3115.7
1034.54077	    2902.3
1035.03943	    1710.6
1035.54150	     456.1
1042.53467	     544.1
1046.51550	     655.7	b (13) (1+)-H2O, b (37) (3+)-H2O
1047.03723	    1066.2
1047.53198	    1652.8	y (11) (1+)-NH3
1048.03784	     766.0
1048.54126	     597.4
1051.48071	     329.9
1056.13806	     566.5
1056.77466	     521.8
1062.01526	     352.0
1062.55054	    1688.7
1062.86731	     456.9
1063.04419	    1161.9
1063.22314	     438.6
1063.54272	     896.1
1064.53333	    2189.8	b (13) (1+)
1065.54736	     869.3
1073.55029	     782.1	y (24) (2+)-NH3
1074.05188	    1088.4
1074.55249	     694.5
1080.52100	    1356.5
1081.53223	    1067.1
1082.55188	    1327.5
1083.05322	    1638.7
1083.55896	     747.2
1091.06116	    4840.3
1091.56299	    5372.2
1092.06274	    3575.0
1092.56494	     542.8
1109.06238	     589.6	y (25) (2+)-NH3
1109.57068	     926.4
1110.06458	     852.9
1110.56372	     452.5
1118.06738	     451.9
1118.57544	     908.7
1119.07202	     651.5
1126.54785	     721.8
1127.54871	     470.5	b (39) (3+)
1129.89502	     419.7
1130.23901	     690.3
1130.56567	    1693.3
1130.91223	     620.3
1136.08081	     424.5
1136.58447	     577.2
1139.58716	    3251.5
1140.07629	     924.1
1140.58850	    2240.1
1141.06323	     664.3
1141.60107	     609.5
1147.57471	     715.6	b (14) (1+)-H2O
1148.57532	    3406.3
1149.07239	    3449.4
1149.57532	    2020.6
1150.06836	     425.3
1161.55396	    1186.9
1161.62427	    1625.4	y (12) (1+)
1162.53174	     902.1
1162.61902	     663.0
1163.54932	     671.7
1164.08752	     372.6
1164.58386	     726.5
1165.09924	     387.1
1165.24951	     646.5
1165.58105	    1787.6	b (14) (1+)
1166.58350	     848.8
1170.26550	     563.0
1170.58777	    1075.0
1170.91809	    1286.1
1171.25757	    1248.1
1171.59753	     753.8
1171.91479	     370.3
1173.59436	     695.8
1174.09766	     481.1
1175.08398	    1882.7	b (28) (2+)-NH3
1175.58801	    2759.5
1175.92371	    3082.7
1176.09021	    2209.2
1176.25598	    5649.4
1176.59131	   10949.7
1176.92700	   11855.2
1177.26160	    9764.7
1177.59546	    4784.7
1177.92920	     595.1
1182.59192	    1205.2
1183.61047	     344.8
1184.09302	    2222.2
1184.59229	    3285.4
1185.09412	    1521.0
1185.58081	     449.9
1192.59802	    1027.8
1193.10254	    1056.7
1210.60278	    1790.8
1211.09985	    1507.9
1211.60913	    1781.2
1212.11609	     375.8
1219.61328	    1672.1
1220.10657	    1486.1
1220.61182	    1106.4
1221.10706	     446.4
1224.13086	     356.7
1232.62854	     538.1
1235.58667	     347.0
1237.61560	     504.8
1237.94568	     808.5
1238.28967	    1598.7
1238.61096	    1657.6
1238.94629	    1456.7
1239.28870	     789.2
1239.59009	     412.3
1243.29895	     357.0
1243.61523	   10556.6
1243.94849	    8270.6
1244.28430	   10320.7
1244.61914	   12109.1
1244.95435	   11270.1
1245.28601	    6146.7
1245.62280	    1794.0
1250.11047	     449.1
1250.61572	     692.1
1257.62915	     506.7
1259.64246	     407.7
1268.15527	     460.4
1274.62952	     613.7
1275.13123	    1158.6
1275.63208	     937.6	b (15) (1+)-H2O
1276.13647	     529.4
1276.62891	     864.8	b (15) (1+)-NH3
1277.63635	     437.9
1284.14612	     534.5
1285.62500	     449.3
1286.12805	     862.4
1286.61707	     432.6
1293.64563	     548.6	b (15) (1+)
1294.63306	     391.5
1309.63232	     355.6
1321.17639	     333.6
1326.14819	     452.5
1361.67322	     377.0
1364.69775	    2824.5	b (16) (1+)
1365.69702	    2122.7
1366.70020	    1075.7
1380.65466	     396.4
1426.76294	    1138.3	y (15) (1+)
1427.76941	    1056.0
1428.76318	     437.4
1436.71887	     355.4
1457.23999	     391.7
1457.74670	     492.7
1465.73962	    1238.9
1466.25232	     925.1
1533.79114	     579.6
1550.75549	     434.1
1566.77820	     380.2
1567.29016	     540.4
1594.86011	     861.4	y (17) (1+)
1595.84167	     760.1
1596.83496	     378.3
1629.84424	    2824.0
1630.84583	    1664.6
1631.84448	     761.3
1664.78833	     490.3
1665.78406	     712.6
1694.84680	     393.7
1764.37988	    1376.0
1764.88489	     929.5
1765.39868	    1016.6
1765.90015	     416.9
1797.93616	    1315.1
1798.93323	    1427.7
1799.93945	     709.8
1932.88965	     344.8
1934.87500	     335.9
