# Supplementary material for: A Strategy for O-Glycoproteomics of Enveloped Viruses—the O-Glycoproteome of Herpes Simplex Virus Type 1
Source: PLoS Pathog. 2015 Apr 1;11(4):e1004784. doi: 10.1371/journal.ppat.1004784 (PMC4382219; doi:10.1371/journal.ppat.1004784)
Supplement: S2 Dataset — HSV-1 envelope glycoprotein-derived spectra are provided. (ZIP) [file ppat.1004784.s008.zip › data/APSSPGTPGVAAATQAANGGPATPAPPAPGAPPTGDPKPK_-3_18_643399.txt]

       m/z	          i	matches
 110.60789	     284.2
 114.26490	     299.3
 126.05479	    4790.8
 138.05464	    5374.2
 141.10190	     560.6
 141.44656	     330.8
 144.06523	    7382.9
 155.08118	     613.9
 168.06516	    4147.2
 169.06836	     351.7
 169.09697	     986.3	b (2) (1+)
 172.10727	     435.7
 186.07571	   32803.8
 187.07948	    1777.8
 188.07919	     366.5
 199.10669	     320.4
 200.10295	     472.4
 204.08609	   55174.6
 205.08960	    3417.1
 212.10214	     317.2
 214.11691	     330.9
 226.11781	    1724.9
 226.15398	     603.3
 230.11310	    1811.4
 236.79411	     310.2
 238.15590	     510.6
 242.14981	     359.8
 244.16498	    2800.6	y (2) (1+)
 252.13445	     479.3
 254.11357	     336.8
 256.12878	     727.6	b (3) (1+)
 266.14966	    3062.0
 267.15356	     397.3
 270.14429	    1136.1
 283.13919	     608.0
 297.15555	     551.5
 301.15030	    1731.0
 307.14023	     382.9
 315.16531	     465.3
 325.15012	    1436.6	b (4) (1+)-H2O
 327.16669	     348.6
 343.16052	    4749.1	b (4) (1+)
 344.16321	     655.8
 363.09595	     303.4
 366.17551	     375.5
 372.18558	     906.7
 380.15576	     313.4
 384.18625	     791.7
 386.16714	     619.1
 426.21698	     570.4	b (15) (3+)-NH3, b (10) (2+)
 434.23801	    2246.3
 435.24396	     451.2
 438.23294	     615.7	y (19) (4+)-NH3, y (14) (3+)-NH3
 439.23325	     351.7
 440.21436	     316.7
 443.22501	     763.2
 451.18982	     495.6
 451.30249	     515.2
 459.75061	     319.4
 461.73355	    2568.2	b (11) (2+)
 462.23483	     870.6	y (20) (4+)-H2O
 468.20657	    1241.0
 468.76089	    2120.7	y (9) (2+)
 469.26193	     996.2
 469.31158	   20777.2	y (4) (1+)
 469.73102	    1987.8
 470.23596	     542.4
 470.31485	    4514.2
 470.73233	     462.8
 471.31696	     635.2
 481.20346	    1016.4
 482.96091	     348.8
 486.22089	     398.0
 487.21014	     319.4
 491.25876	    2630.2
 497.25241	    3933.6	b (12) (2+), b (6) (1+)
 497.75381	    1655.2
 499.21207	     816.6
 505.24954	    2630.7
 505.75070	    1598.1
 506.25549	     795.1
 527.24396	     363.8
 532.76831	    2625.2	b (13) (2+)
 533.27295	    1156.4
 534.22870	     538.1
 535.28888	     370.2
 540.76819	    1450.5
 541.26880	     704.2
 550.29694	     387.5
 552.24152	     782.0
 552.27301	     766.6
 562.25702	     711.6
 570.29938	    7071.3	b (27) (4+)-NH3
 570.80005	    3877.6
 571.30115	    1335.9
 574.28955	    4738.3	b (14) (2+)-H2O
 574.79010	    1686.9
 575.29193	     800.1
 580.27008	    3330.5	b (7) (1+)-H2O
 581.31384	    3156.0	y (12) (2+)
 581.81787	    1337.4
 582.28650	    1983.4
 582.78772	     973.6
 583.29529	    2635.2	b (14) (2+)
 583.79468	    2252.4
 584.29529	     509.6
 591.29364	    1337.9	y (26) (4+)
 591.79401	     593.6
 598.28137	   10521.3	b (7) (1+)
 599.28406	    2607.1
 600.28180	     378.6
 623.27777	     906.1
 633.29651	     374.2
 638.31787	    2227.3	b (15) (2+)-H2O
 638.82007	    1501.1	b (15) (2+)-NH3
 639.31097	     526.0
 641.36096	     639.4	y (6) (1+)
 646.31616	    1042.0
 646.81445	     538.3
 647.32263	    1598.9	b (15) (2+)
 647.82336	     819.5	y (29) (4+)-NH3
 651.34467	     365.4
 659.35004	    1231.1
 660.35107	     397.6
 667.29944	     592.4
 671.28613	    1269.1
 672.28784	     420.5
 673.83545	    1099.5	b (16) (2+)-H2O
 674.33655	     916.4	b (16) (2+)-NH3
 674.83807	     505.8
 675.31165	     350.6
 680.37933	     350.0
 681.83405	     635.4
 682.84644	   11832.3	b (16) (2+)
 683.34918	    7164.4
 683.84839	    2587.3
 684.34821	     749.9
 690.83850	    2756.6
 691.34015	    2790.6
 691.84290	    1148.3
 693.31641	    1599.9
 694.31177	     454.1
 696.36530	    1067.3
 700.32129	     436.3
 703.37115	     646.0
 713.88483	    5691.9	y (15) (2+)
 714.38635	    4381.3
 714.88770	    2013.8
 715.38892	     474.7
 718.35449	     597.8	b (17) (2+)
 720.32568	     605.7
 722.37927	     419.7
 726.35693	     392.8
 738.33746	     381.9
 739.33893	     369.0
 751.33740	     346.9
 760.40106	     411.4
 763.86243	     333.3
 766.86121	     729.2	b (18) (2+)-NH3
 795.87848	     333.1
 796.39044	     369.6
 797.93219	    3139.8	y (17) (2+)
 798.43109	    2329.4
 798.93402	    1233.2
 799.43439	     660.9
 804.37750	     571.4
 806.89960	     363.9
 809.37311	     391.4
 815.42548	   18882.2
 815.92633	   16470.1
 816.42792	    7233.3
 816.92822	    1771.6
 817.42059	     549.7
 817.89044	     343.8
 823.39813	     327.0
 824.38629	     441.9
 831.89075	     394.3
 832.39056	     559.5	b (20) (2+)
 832.89581	     573.9
 833.40308	    1057.2	b (10) (1+)-H2O
 835.93726	     458.2
 839.45032	     441.1
 848.45697	     719.4	y (18) (2+)
 848.95563	    1212.7
 851.42175	    3492.0	b (10) (1+)
 852.42950	    1350.8
 867.41772	    2407.1
 868.42297	    1320.8
 869.09180	     877.7
 869.43140	     332.7
 872.43610	     595.8	b (21) (2+)-NH3
 872.51746	     617.8
 872.58990	     510.8
 874.98071	     322.4
 878.70007	     332.6
 878.98840	     509.9
 881.92914	     381.0
 883.50842	     792.4
 883.76874	     742.6
 891.22241	     957.9
 891.47430	     596.0
 891.50696	     588.4
 891.76801	     458.0
 891.98779	     375.8
 892.10309	    1486.8
 896.39130	     656.1
 899.47107	    7170.7
 899.97101	    6945.7
 900.47284	    4127.2
 900.97424	    1438.4
 904.45721	     460.3
 908.43793	     539.2
 915.41174	     373.6
 916.93854	     728.9
 920.07220	     539.9
 922.45734	    3277.4	b (11) (1+)
 923.46252	    1546.6	b (33) (3+)-NH3
 924.46838	     476.6
 926.73285	     434.5
 928.48315	     417.6
 928.70752	     555.8
 929.20807	     772.9
 929.45349	     367.9
 929.48834	     370.3
 929.71118	     401.1
 932.50159	    2271.3	y (20) (2+)
 932.99878	    2532.5
 933.50378	    1013.3
 936.51434	    1956.1	y (9) (1+)
 937.51013	     943.6
 937.68097	     477.8
 938.45532	    1873.2
 939.45947	    1483.3
 940.46124	     596.5
 944.96429	     351.8
 950.00287	    1494.1
 950.49896	    1690.8
 950.99597	    1048.1
 951.48474	     584.5
 953.46613	    1430.2
 954.46735	     598.2
 957.45044	     485.3
 957.94562	     593.2
 958.45856	    2877.2	b (23) (2+)-NH3
 958.95276	     506.4
 959.46356	    1531.0
 961.00989	     899.8	y (21) (2+)
 961.50299	     586.7
 966.45416	    1087.9
 966.95734	     501.2
 967.45801	    1543.9
 967.96179	     838.4
 968.46014	     558.0
 983.74353	     355.2
 988.70239	     344.8
 989.51953	    3466.8	y (22) (2+)
 990.02094	    2835.7
 990.51715	    1238.4	y (10) (1+)-NH3
 991.01758	     508.3
 993.49609	    3499.2	b (12) (1+)
 994.50153	    1310.1
 999.93237	     785.7
1002.87421	     345.2
1009.49042	    2214.3
1010.48999	    1096.7
1011.49884	     395.0
1022.52661	     475.4
1034.03967	    3514.8
1034.53979	    5517.8
1035.04163	    2304.0
1035.54419	    1416.1
1038.02356	     956.2	y (23) (2+)-NH3
1038.54187	     630.8
1039.03406	     490.6
1039.53015	     697.5
1041.49536	     445.1
1041.99780	     356.6
1042.52783	     635.2
1043.00635	     716.9
1043.54578	     356.9
1047.03418	    2008.6
1047.53320	    2432.4	y (11) (1+)-NH3
1048.04187	    1298.4
1048.53479	     609.7
1062.19556	     473.3
1062.54517	    2372.1
1062.87891	    1333.1
1063.04785	    1881.0
1063.20862	     534.8
1063.54993	    1085.9
1064.53198	    3452.2	b (13) (1+)
1065.53918	    1369.2
1067.48987	     336.2
1073.54688	    1320.4	y (24) (2+)-NH3
1074.04565	    2283.3
1074.54712	     855.9
1080.52917	    2168.0
1081.53210	    1139.0
1082.54626	    1825.3
1083.05164	    2184.7
1083.55017	    1031.2
1084.50305	    1179.6
1091.05933	    6492.1
1091.56140	    8156.6
1092.06189	    4794.3
1092.20374	     375.0
1092.56470	    1828.2
1109.07593	     702.1	y (25) (2+)-NH3
1109.56360	    1548.2
1110.06641	    1189.7
1110.56714	     415.3
1118.06921	    1028.5
1118.57300	    1369.0
1119.07361	    1091.3
1125.04517	     382.1
1126.54773	     727.2
1127.55408	     617.4	b (39) (3+)
1130.23535	    1094.5
1130.57117	    1632.4
1131.23315	     776.0
1131.57642	     539.5
1135.57397	     434.1
1136.07129	     591.8
1136.58789	     485.6
1139.58899	    3997.1
1140.07275	    1420.9
1140.59094	    3255.8
1141.59705	     896.3
1147.57544	     907.9	b (14) (1+)-H2O
1148.57471	    4044.9
1149.07568	    5208.8
1149.57703	    2332.3
1150.09167	     604.5
1152.92017	     579.9
1153.56653	     425.8
1157.57239	     387.1
1159.25928	     408.7
1161.54297	    1734.9
1161.62610	    2001.5	y (12) (1+)
1162.54004	    1392.8
1162.62598	    1506.5
1163.55078	     713.1
1164.09302	     492.5
1164.57654	    1048.1
1165.58337	    1921.0	b (14) (1+)
1165.94116	     331.6
1166.58105	    1001.3
1170.25793	     911.7
1170.58862	    1553.0
1170.92358	    2306.8
1171.25806	    1917.5
1171.59387	     851.3
1171.92224	     634.5
1173.10461	     975.7	y (26) (2+)-NH3
1173.59753	     721.5
1174.09656	     818.4
1175.08447	    3017.5	b (28) (2+)-NH3
1175.58899	    5277.7
1175.92505	    2957.6
1176.09412	    2642.4
1176.25806	    8443.0
1176.59253	   16018.2
1176.92712	   16727.0
1177.11182	     556.0
1177.26001	   10655.9
1177.59680	    7754.1
1177.92993	    2823.7
1178.25000	     600.0
1181.58252	     855.2
1182.58923	    1150.1
1182.84888	     405.2
1183.58655	     507.8
1184.09216	    3514.2
1184.59509	    3912.1
1185.09253	    2679.0
1185.59302	    1193.1
1192.59937	    1443.6
1193.10486	    1908.0
1193.60535	     474.6
1194.10571	     617.1
1208.58008	     421.3
1209.60498	     339.1
1210.60522	    1668.5
1211.10754	    2740.5
1211.60718	    1651.4
1212.11633	     719.4
1212.62354	     545.7
1219.61206	    2033.4
1220.10974	    1558.2
1220.61279	    1426.1
1220.94849	     483.7
1221.13184	     347.7
1221.25757	     492.2
1221.63293	     417.2
1224.11792	     575.1
1224.62061	     649.3
1228.58582	     396.2
1232.62524	     456.3
1232.93689	     345.2
1237.61511	     353.3
1237.95667	     694.1
1238.28247	    1576.2
1238.61865	    2170.1
1238.95154	    1742.6
1239.28845	    1716.8
1239.61951	     740.4
1239.95862	     392.4
1243.61584	    8268.9
1243.94885	    9932.8
1244.28467	   15999.2
1244.61987	   16384.0
1244.95435	   14809.4
1245.28894	   10989.7
1245.62085	    4152.0
1245.95435	    1279.0
1250.10559	     475.3
1250.61560	     795.3
1266.61438	     424.4
1267.11755	     342.5
1267.63208	     400.9
1268.64490	     461.3
1274.64172	     508.4
1275.12891	    1193.9
1275.63525	    1459.8	b (15) (1+)-H2O
1276.12512	     384.8
1276.63232	    1170.0	b (15) (1+)-NH3
1277.13440	     616.9
1277.63684	     743.4
1283.64343	     557.8
1284.63745	     359.6
1286.12659	     547.8
1286.62244	     798.9
1293.63989	     855.6	b (15) (1+)
1294.63806	     915.3
1304.16443	     360.0
1309.63220	     572.6
1310.64148	     402.0
1312.64478	     442.1
1318.61426	     382.0
1321.64209	     529.3
1325.64978	     700.1
1326.16284	     512.4
1329.61340	     729.1
1329.73083	     509.0
1330.59570	     420.8
1334.65356	     408.0
1335.15161	     536.0
1336.65613	     449.3
1339.68140	     567.5
1361.16748	     466.6
1364.69873	    4455.4	b (16) (1+)
1365.69958	    2923.7
1366.70471	    1251.8
1380.66565	     514.7
1385.45044	     824.8
1426.76160	    1801.1	y (15) (1+)
1427.77332	    1377.4
1428.77307	     645.5
1435.71716	     659.7	b (17) (1+)
1436.71313	     504.7
1441.74194	     408.6
1451.70581	     414.2
1465.23694	     612.5
1465.73828	     879.1
1466.24438	    1532.6
1466.75098	    1009.2
1467.24792	     346.3
1532.79150	     827.9
1533.80945	     807.6
1550.73511	     905.4
1551.73779	     742.9
1567.28296	     777.8
1567.78894	    1145.2
1568.27515	     687.8
1594.85474	    1367.0	y (17) (1+)
1595.86108	    1204.7
1596.87109	     612.7
1629.84375	    3430.7
1630.84802	    2975.9
1631.85156	    1235.7
1662.76611	     602.7
1663.75977	     569.0
1664.77991	     682.7
1665.75378	     470.3
1694.86072	     412.2
1695.35352	     443.9
1695.86377	     369.7
1764.37354	    1655.2
1764.89246	    1248.0
1765.38403	    1137.6
1765.91772	     401.7
1766.38623	     365.3
1797.92944	    2189.9
1798.93616	    2136.4
1799.93665	     838.5
1931.90137	     515.2
1932.89270	     593.5
1933.89026	     521.4
1934.92712	     372.8
