# Supplementary material for: A Strategy for O-Glycoproteomics of Enveloped Viruses—the O-Glycoproteome of Herpes Simplex Virus Type 1
Source: PLoS Pathog. 2015 Apr 1;11(4):e1004784. doi: 10.1371/journal.ppat.1004784 (PMC4382219; doi:10.1371/journal.ppat.1004784)
Supplement: S2 Dataset — HSV-1 envelope glycoprotein-derived spectra are provided. (ZIP) [file ppat.1004784.s008.zip › data/APSSPGTPGVAAATQAANGGPATPAPPAPGAPPTGDPKPK_-3_18_658501.txt]

       m/z	          i	matches
 126.05450	   20939.4
 127.03854	    1231.5
 127.05761	     905.7
 136.16046	     383.1
 138.05438	   19816.9
 139.05774	    1172.3
 141.10214	     982.5
 144.06499	   25295.2
 168.06493	   12948.9
 169.06793	     722.6
 169.09630	    1421.2	b (2) (1+)
 186.07544	   89262.9
 187.07893	    5105.9
 204.05792	     644.1
 204.06279	     647.1
 204.06673	     758.9
 204.07074	     620.9
 204.08582	  139718.0
 205.08943	    8816.6
 206.09026	    1051.3
 226.11833	    1160.0
 226.15488	     691.4
 230.11256	    1001.4
 238.15460	     592.8
 244.16422	    3308.5	y (2) (1+)
 244.90659	     445.9
 252.13289	     655.9
 256.12750	     871.1
 266.14905	    4435.9
 267.15356	     649.4
 270.14386	    1440.5
 283.14014	     505.3
 301.15039	     746.8
 307.13754	     555.9
 315.16470	     610.5
 325.14987	    2089.7	b (4) (1+)-H2O
 327.16650	    1216.3
 343.15985	    6104.6	b (4) (1+)
 344.16275	     714.4
 351.70865	     504.8
 373.18872	     414.7
 384.18823	     494.8
 420.22073	     517.4
 434.23770	    2319.0
 438.23221	     906.7
 440.20914	     434.7
 443.22263	     745.5
 451.30215	     530.3
 461.73306	    2100.9	b (11) (2+)
 462.23615	    1033.0
 463.25690	     543.9
 468.20563	    2081.4
 468.75980	    2169.6	y (9) (2+)
 469.20288	     464.1
 469.25696	     689.3
 469.31122	   34276.8	y (4) (1+)
 470.31421	    7678.5
 471.31671	     849.4
 491.25885	    3490.0
 492.26065	    1046.5
 497.25296	    4062.7	b (6) (1+), b (12) (2+)
 497.75293	    1537.7
 498.22827	    1245.5
 514.25677	     420.9
 532.76965	    3162.1	b (13) (2+)
 533.27319	    1036.2
 550.29718	     421.0
 552.27051	     596.9
 561.28912	     638.4
 562.25946	    1561.5
 568.30609	     423.3
 569.26703	     718.0
 570.29816	    7841.4	b (27) (4+)-NH3
 570.80060	    5020.7
 571.30200	    1497.6
 574.28833	    2996.2	b (14) (2+)-H2O
 574.78986	    2616.1
 575.29022	     519.6
 580.27057	    4134.5	b (7) (1+)-H2O
 581.31390	    3399.0	y (12) (2+)
 581.81793	    1693.4
 583.29468	    3332.3	b (14) (2+)
 583.79517	    1668.4
 584.29962	     614.1
 584.33392	     499.8
 598.27997	   14686.3	b (7) (1+)
 599.28387	    4612.1
 600.28839	     512.4
 621.16138	     456.5
 638.31628	    2730.5	b (15) (2+)-H2O
 638.81750	    1631.0	b (15) (2+)-NH3
 641.35773	     683.9
 647.32086	    2133.5	b (15) (2+)
 647.82324	     998.1
 659.34961	    1373.9
 660.35657	     423.5
 666.31842	     576.3
 671.28400	    1484.1
 672.28418	     789.5
 673.84021	    1272.7
 674.33429	    1068.4
 674.83826	     417.4
 682.84637	   13098.7	b (16) (2+)
 683.34778	    8007.9
 683.84882	    3920.1
 684.35986	     461.3
 690.02472	     421.6
 693.31604	    1886.6
 694.31830	     888.5
 696.36798	     879.9
 698.68439	     513.2
 703.36957	     615.9
 709.35309	     701.8
 713.88544	    6660.4	y (15) (2+)
 714.38672	    4622.9
 714.88708	    1667.9
 718.35858	    1172.3
 718.86121	    1456.6
 739.07715	     917.3
 752.35089	     830.4
 754.78583	    1980.5
 797.92810	    3605.8	y (17) (2+)
 798.43103	    1973.6
 798.93365	    1364.5
 803.89142	    4128.3	b (19) (2+)
 804.39056	    1986.7
 804.89368	    1546.0
 815.42529	   25205.7
 815.92487	   24209.7
 816.42596	    9235.3
 816.69434	     748.6
 816.93121	    3277.8
 817.43024	     505.5
 823.39148	     527.4
 823.88953	    1015.8
 832.39899	    1075.9
 833.41125	    1286.6
 835.57849	     431.4
 848.45148	     588.2
 851.42218	    4779.3	b (10) (1+)
 852.42877	    1974.7
 863.02130	    1010.4
 871.45294	     444.8
 872.42719	     593.3
 875.52673	     520.7
 886.71741	     869.6
 896.39410	     969.7
 896.46411	     704.5
 897.39661	     954.9
 899.46686	    8171.2
 899.97009	    7431.0
 900.47107	    5118.3
 900.97076	    1633.1
 907.44507	     538.5
 907.93671	    1218.0
 914.35522	     793.8
 917.52728	     817.9
 920.21686	    1160.6
 922.45947	    4929.2	b (11) (1+)
 923.46478	    1771.0	b (33) (3+)-NH3
 924.46759	     649.4
 928.47583	     526.9
 928.97174	     647.3
 929.42395	     624.6
 930.94403	     787.4
 932.49597	    3362.5	y (20) (2+)
 932.99725	    1564.4
 933.49622	    1166.3
 936.51129	    1964.6	y (9) (1+)
 937.51508	    1082.7
 940.43567	     547.4
 944.45972	     551.5
 944.81232	     609.2
 944.95752	     589.8
 947.01453	    1919.4
 948.96320	     650.6
 949.45709	     863.4
 949.93030	     457.1
 950.00067	    1601.9
 950.49518	    2231.2
 950.99402	    1125.7
 953.18738	     850.1
 953.49243	     449.5
 954.22925	    1538.2
 955.67352	     568.7
 957.84808	    2135.5
 957.96564	    1293.4
 958.45935	    5741.5	b (23) (2+)-NH3
 958.95648	    1478.6
 959.46008	    2146.9
 961.01379	     775.2
 961.34528	    1288.6
 961.51318	     745.3
 961.69312	     831.0
 962.02417	     658.7
 964.12988	    1017.2
 966.72345	     683.5
 966.97198	    1220.6
 967.46967	    1807.4
 967.97491	    1648.3
 972.26654	     733.3
 982.05457	     823.3
 983.56952	    2322.5
 987.12787	     453.9
 987.45483	     867.0
 989.51837	     953.0
 990.02173	    2320.3
 990.52155	    1405.0	y (10) (1+)-NH3
 990.73425	     545.8
 991.01740	     475.1
 993.49542	    3116.0	b (12) (1+)
 994.50055	    1825.0
1003.07843	    1545.7
1006.46558	     440.7
1009.50604	     460.0
1011.49561	     503.5
1012.92944	     734.8
1034.04138	    4194.4
1034.54077	    5453.2
1035.03857	    2748.5
1035.54858	    2450.1
1039.34387	     626.5
1041.87585	    1028.1
1042.01587	    1094.0
1042.52136	     808.4
1042.75854	     545.3
1043.01465	     982.2
1043.51672	     461.4
1045.22412	     848.4
1045.41187	     638.8
1045.53345	     465.5
1045.85461	    1514.3
1046.53394	    2445.0	b (37) (3+)-H2O, y (23) (2+), b (13) (1+)-H2O
1047.04419	    2476.1
1047.54309	    1524.8	y (11) (1+)-NH3
1048.04309	     487.8
1051.52344	     683.0
1062.21130	     838.1
1062.54553	    5900.1
1062.87781	    1139.9
1063.04883	    4472.8
1063.23047	     883.7
1063.54590	    1686.2
1063.87671	     447.8
1064.05176	    1165.2
1064.53235	    4246.5	b (13) (1+)
1065.53455	    2110.7
1066.52881	     781.1
1073.53992	     767.1
1082.05823	    2454.7	y (24) (2+)
1082.56250	    3064.1
1083.05762	    1833.4
1083.56396	     903.7
1091.05811	    4790.6
1091.55664	    6966.7
1092.06384	    2790.8
1092.55908	    1538.4
1100.04724	     698.7
1117.57935	     847.9
1118.08289	    1405.4
1118.58105	    1448.2
1124.23767	     552.7
1126.54797	    1678.7
1127.54810	     832.1
1129.90430	    1884.2
1130.23816	    3507.4
1130.57227	    2707.5
1130.90698	    1918.8
1135.57190	     481.9
1136.06714	     641.3
1139.59021	    7040.9
1140.59448	    4189.5
1141.60095	    1385.8
1147.56445	     773.5
1148.08130	    4584.8	b (27) (2+)
1148.57898	    6608.3
1149.08215	    3911.7
1149.58276	    1848.6
1150.09045	     442.3
1152.91760	     803.6
1156.24805	     524.5
1156.59070	     577.6
1159.25073	    1065.8
1159.91394	     578.8
1161.54248	    2435.0
1161.62573	    2655.8	y (12) (1+)
1162.53760	    1286.7
1162.63184	    1311.3
1163.63135	     594.2
1164.08936	    1078.9
1164.59253	    1763.8
1164.92249	    1153.4
1165.09131	     823.8
1165.58276	    3099.5	b (14) (1+)
1166.58301	    2110.8
1167.59167	     609.9
1170.26392	    1399.0
1170.59399	    5045.3
1170.92737	    5461.1
1171.26221	    5000.5
1171.59412	    2806.2
1171.90405	     571.8
1175.08850	    1598.8	b (28) (2+)-NH3
1175.59595	    1071.1
1176.26538	   18364.9
1176.59912	   33254.1
1176.93372	   35228.7
1177.26782	   26461.4
1177.60071	   10834.4
1177.93628	    3444.8
1178.25720	     790.5
1182.10315	     903.3
1182.61609	     620.3
1183.59888	    5240.0	b (28) (2+)
1184.10107	    5821.5
1184.60400	    3808.9
1185.10034	    2340.7
1185.60608	     652.9
1192.59460	    1236.4
1193.09692	    1093.8
1193.60327	     501.0
1210.60974	     558.3
1211.60938	     665.8
1219.11475	    2524.8
1219.61890	    3091.6
1220.11951	    2078.1
1220.61487	    1949.1
1220.93958	    1203.3
1221.27173	     588.2
1227.59583	     674.2
1230.29187	     523.2
1232.15015	     499.8
1232.28503	    1031.4
1232.62878	    1556.0
1232.94263	     473.6
1237.95837	    2824.4
1238.28796	    5621.3
1238.61804	    7394.9
1238.95166	    5708.9
1239.28381	    5434.5
1239.61462	    1599.1
1243.95813	   31636.8
1244.29272	   59342.3
1244.62634	   66262.5
1244.96033	   41825.7
1245.29285	   23932.1
1245.62476	    9872.0
1245.94604	    1375.9
1249.63745	     811.0
1250.11951	    2114.6
1250.61377	    1195.0
1267.65308	     764.3
1268.15393	     541.2
1274.63269	     514.7
1275.62781	     889.5
1276.64111	     495.5
1283.14380	     910.6
1283.65442	    1202.6
1284.14795	    1462.4
1284.63586	     643.9
1285.14417	    1612.6
1285.64453	     760.8
1286.14038	     703.8
1286.64050	     758.6
1293.63977	    3175.2	b (15) (1+)
1294.64624	    1691.0	y (29) (2+)-NH3
1295.64819	     679.6
1303.67017	     522.0
1305.98682	     493.2
1306.31995	     626.3
1311.64929	    3840.1
1311.98376	    5091.5
1312.31787	    6331.3
1312.65442	    4366.2
1312.82227	    1054.8
1312.98645	    2814.2
1313.32434	    1253.0
1321.15857	     478.3
1329.61450	     880.3
1333.66919	    1021.5
1334.16638	    1145.4
1334.67090	    1022.1
1335.64441	     852.9
1339.19495	     751.6
1347.66956	     518.6
1350.66077	     726.8
1364.69543	    7974.0	b (16) (1+)
1365.69397	    5083.3
1366.68652	    1572.1
1369.70251	     515.2
1405.20081	     650.3
1426.76733	    2542.9	y (15) (1+)
1427.76257	    1099.3
1435.71313	    2881.3	b (17) (1+)
1436.71411	    1757.2
1437.72058	     915.5
1440.72607	     703.3
1465.24976	    2384.7	y (33) (2+)
1465.76050	    2098.4
1466.26355	    2097.1
1466.76306	    1343.6
1503.74951	     615.2
1532.80005	    1067.8
1533.79517	     814.5
1534.80505	     497.8
1549.74927	    1497.0	b (18) (1+)
1550.75854	     984.0
1551.78052	     550.9
1558.28491	     485.1
1566.79041	    1945.6
1567.29419	    2698.1
1567.79224	    2235.3
1568.30090	    1649.2
1568.79492	     675.7
1593.29968	    1219.5
1593.82007	     710.6
1594.30872	     704.1
1594.83960	    1706.1	y (17) (1+)
1595.85583	    1431.1
1596.86536	     731.6
1599.75452	     583.7
1607.77356	     518.3
1629.84094	    4415.6
1630.84680	    3720.1
1631.84375	    1639.0
1632.84705	     718.9
1663.79077	    1873.7	b (20) (1+)
1664.79797	    1249.3
1694.36243	     573.7
1694.85339	    1547.8
1695.35840	    1612.6
1695.88098	    1509.7
1763.89734	    1573.3
1764.39539	    4143.1
1764.89563	    4025.8
1765.38110	    1877.9
1765.90503	     917.1
1782.38562	     457.0
1797.40991	     521.9
1797.92834	    3610.3
1798.92932	    3697.4
1799.93506	    1721.5
1800.98669	     593.8
1865.42700	    1601.2
1865.93860	    4079.3
1866.44043	    3296.9
1866.93140	    2339.2
1867.43359	    1951.2
1867.94006	     926.7
1899.01147	     496.1
1932.92627	    1845.5	b (23) (1+)
1933.93445	    1553.3
1934.91846	     928.8
