# Supplementary material for: A Strategy for O-Glycoproteomics of Enveloped Viruses—the O-Glycoproteome of Herpes Simplex Virus Type 1
Source: PLoS Pathog. 2015 Apr 1;11(4):e1004784. doi: 10.1371/journal.ppat.1004784 (PMC4382219; doi:10.1371/journal.ppat.1004784)
Supplement: S2 Dataset — HSV-1 envelope glycoprotein-derived spectra are provided. (ZIP) [file ppat.1004784.s008.zip › data/APSSPGTPGVAAATQAANGGPATPAPPAPGAPPTGDPKPK_-3_7_126369.txt]

       m/z	          i	matches
 109.36037	     743.0
 229.48572	     760.6
 250.26717	     754.4
 273.15558	    1826.6	c (3) (1+)
 429.70734	     796.8
 457.98447	     852.9
 514.26031	   13849.3	z+1 (8) (2+), c (6) (1+)
 515.26294	    3035.8	c+1 (6) (1+)
 516.26007	     826.0
 621.96185	     992.3
 631.16833	     795.4
 650.37799	     954.8
 693.18640	    1379.5
 710.87042	     871.4	z+1 (13) (2+)
 712.35773	    1297.6	c (8) (1+)
 726.87817	    1297.6	c (17) (2+)
 741.81250	     870.4
 742.76758	     818.3
 769.38763	    1422.3	c (9) (1+)
 783.89722	    4484.9	c (18) (2+)
 784.39435	    5404.0	c+1 (18) (2+)
 784.90002	    2123.2
 828.75659	    1030.8	z+2 (23) (3+)
 842.93750	    2624.4	z (16) (2+)
 843.43213	    1651.5	z+1 (16) (2+)
 843.94147	    1924.2	z+2 (16) (2+)
 848.02863	    1064.0
 868.45020	    2614.4	c (10) (1+)
 933.73029	    1477.3
 933.98529	     950.3
 938.51013	     895.6
1083.56580	     942.0
1125.55444	    1581.6	c (24) (2+)
1126.05798	    1676.6	c+1 (24) (2+)
1140.90479	    2689.1	z (34) (3+)
1141.24854	    3101.8	z+1 (34) (3+)
1141.57312	    2155.5	z+2 (34) (3+)
1141.89819	    1546.3
1156.57568	    1102.2	z+1 (21) (2+)
1175.59180	    1300.2
1176.09021	    5046.9
1176.59314	    5492.0
1177.08899	    2938.8
1177.58679	    1137.9
1184.59497	    2297.0	z (22) (2+)
1185.09460	    4789.2	z+1 (22) (2+)
1185.59692	    4675.4	z+2 (22) (2+)
1186.09058	    2130.4
1238.62427	    1201.5
1238.97339	     960.5
1239.29626	    1265.6
1239.62878	    1575.8
1240.30554	    1512.0
1242.11426	    3455.1	z+1 (23) (2+)
1242.60852	    4026.2	z+2 (23) (2+)
1243.11340	    2976.5
1243.62720	    1423.8
1243.96765	    1396.8
1244.29517	    3275.9
1244.63196	    7274.4
1244.96741	   11391.6
1245.30115	    7803.0
1245.63477	    7770.0
1245.96924	    2525.7
1246.29773	    2059.0
1250.96448	    2182.0	z+2 (38) (3+)
1251.97070	     898.5
1256.29626	    1410.7
1259.13232	     926.4
1377.67725	    1269.8	z+2 (26) (2+)
1452.73499	    2708.0	c (17) (1+)
1453.74182	    2912.5	c+1 (17) (1+)
1454.74365	    1348.0	c (32) (2+)
1498.73462	     840.3	z+1 (29) (2+)
1499.24414	    2007.6	z+2 (29) (2+)
1499.74036	    1740.6
1534.26880	    1580.5	z+1 (30) (2+)
1534.76160	    2676.3	z+2 (30) (2+)
1535.26660	    2135.7
1535.77844	    1258.6
1566.77612	    3312.4	c (18) (1+)
1567.79639	    2469.0	c+1 (18) (1+)
1568.79407	    2805.1
1569.77991	     959.4
1584.29675	    1840.0	z+2 (31) (2+)
1613.82654	     892.1	z (15) (1+)
1631.78577	     943.3
1702.84485	    1190.2
1703.35901	    1377.5
1703.87781	    1054.1
1711.35413	    5506.3	z+1 (34) (2+)
1711.85754	    5437.9	z+2 (34) (2+)
1712.35156	    4625.8
1712.84497	    2492.8
1734.83911	     972.8
1832.44250	     921.4
1833.41223	    1023.3
1866.44495	    1777.4
1866.93433	    1922.0
1867.43164	    1293.6
1876.90076	    1061.6
1937.94556	     918.4
1938.46472	    2218.4
