# Supplementary material for: A Strategy for O-Glycoproteomics of Enveloped Viruses—the O-Glycoproteome of Herpes Simplex Virus Type 1
Source: PLoS Pathog. 2015 Apr 1;11(4):e1004784. doi: 10.1371/journal.ppat.1004784 (PMC4382219; doi:10.1371/journal.ppat.1004784)
Supplement: S2 Dataset — HSV-1 envelope glycoprotein-derived spectra are provided. (ZIP) [file ppat.1004784.s008.zip › data/APVPLAMAYAPPAPSATGGLR_-3_16_401455.txt]

       m/z	          i	matches
 105.36209	     131.2
 126.05471	     341.9
 138.05478	     404.6
 141.10182	     258.5
 144.06523	     493.5
 168.06512	     416.1
 169.09698	    1391.6	b (2) (1+)
 175.11842	     586.2	y (1) (1+)
 183.14951	     276.9
 186.07574	    3220.7
 187.07948	     219.4
 197.12878	     172.9
 204.08615	    3550.7
 205.09026	     236.6
 211.14381	     495.0
 219.07953	     121.7
 228.16754	     134.1
 250.15392	     311.0
 268.16504	    1436.1	b (3) (1+)
 269.16995	     128.2
 282.18060	    1424.5
 283.18427	     283.4
 290.11526	     226.5
 294.18005	     162.5
 337.22171	     153.5
 339.51022	     117.8
 353.21774	     763.6
 365.21759	    1082.4	b (4) (1+)
 366.21777	     150.7
 379.27182	     131.8
 382.14252	     166.2
 389.18460	     142.2
 402.24545	     531.7	y (4) (1+)
 407.26364	     520.2
 408.26855	     153.0
 429.21478	    1962.5
 430.21957	     362.3
 436.25366	     390.5
 446.24084	     225.2
 450.26971	     115.3
 450.30600	     907.2
 453.17877	     467.5
 460.21777	     243.1
 472.25711	     457.9
 478.30087	    1731.1	b (5) (1+)
 479.30371	     308.8
 486.23901	     147.1
 496.21826	     126.9
 500.25183	    2190.3
 501.25418	     490.2	b (10) (2+)
 503.29214	     227.2
 507.28940	     159.1
 512.28125	     192.1
 517.27588	     249.4
 521.34222	     552.7
 524.21527	     603.1
 529.29260	     120.4
 549.33698	    2358.1	b (6) (1+)
 550.33990	     540.2
 554.29999	     126.3
 571.28802	     528.6
 575.35406	     127.3
 595.25226	     153.0
 599.31647	     638.5
 600.32007	     243.7
 613.82135	     985.2
 614.32288	     500.3
 625.33374	     415.3
 626.33862	     165.7
 632.37469	     594.8
 635.32025	     676.2
 636.32312	     244.8
 663.31482	    3530.3
 664.31671	    1202.4
 665.31891	     224.9
 668.37445	     285.7
 670.35333	    1708.9
 671.35760	     667.5
 680.34283	     255.1
 696.37207	    2482.7	b (7) (1+)
 697.37494	     852.2
 698.37787	     136.5
 703.41296	     497.7
 704.41180	     180.3
 706.35870	    1005.0
 707.36084	     291.4
 720.33752	     267.7
 734.35107	    7281.2
 735.35388	    3047.7
 736.35181	     585.3
 739.41473	     402.8
 741.38287	     295.6	y (8) (1+)-NH3
 758.41431	    1142.8	y (8) (1+)
 759.41852	     380.6
 767.40936	    2262.3	b (8) (1+)
 768.41022	     776.9
 769.40765	     273.7
 777.40277	     290.3
 799.27368	     175.9
 800.67670	     133.2
 805.38916	    1369.3
 806.38922	     646.2
 807.39001	     192.6
 819.88550	     131.9
 829.66223	     209.6
 831.39685	     254.1
 833.42145	     406.8
 838.44128	     179.9
 845.26978	     154.1
 846.95245	     944.0
 847.45844	     643.2
 847.96191	     477.0
 859.43427	     521.8
 860.43658	     235.0
 864.44104	     167.5
 866.47083	     737.2
 867.47742	     301.9
 873.63678	     128.2
 878.95380	    9562.2	y (18) (2+)
 879.45459	    8555.9
 879.95599	    4023.3
 880.45874	    1258.0
 902.48248	     475.5
 903.48956	     233.9
 909.51941	     227.8
 926.50500	     557.3	y (10) (1+)
 927.50793	     353.6
 928.48962	     315.5	y (19) (2+)
 928.98834	     463.7
 929.49609	     175.2
 930.47052	    3607.4	b (9) (1+)
 931.47430	    1537.0
 932.47675	     531.5
 937.50995	    1717.3
 938.51056	     833.8
 939.51636	     235.8
 945.30597	     135.1
 945.78809	     248.5
 948.49640	     530.9
 948.99255	     383.5
 949.48700	     234.5
 961.49133	    2442.0
 961.86029	     128.3
 962.49438	     947.5
 963.48926	     273.6
 965.17035	     413.8
 967.93372	     382.3
 973.51581	     730.2
 974.51483	     299.2
 977.01355	     143.8
 977.51849	     262.7
 978.01215	     195.2
 980.48218	    2530.7
 980.55792	     954.3
 980.98254	    2432.9
 981.06116	     999.5
 981.48071	    1455.2
 981.55872	     803.0
 981.98499	     474.6
 982.06061	     150.5
 984.29230	     385.9
 985.92584	     262.5
 995.42267	     170.3
 997.46893	     532.8
 999.17969	     270.5
 999.49805	     338.7
 999.56433	     422.8
1001.50909	    9167.3	b (10) (1+)
1002.51147	    4650.1
1003.51355	    1584.8	[M+2H] (2+)-H2O
1004.04492	     184.5
1004.52209	     268.6
1006.54059	     186.8
1007.53528	     153.6
1010.73798	     185.2
1012.53186	   12534.8	[M+2H] (2+)
1012.77521	     319.1
1013.03400	   13834.6
1013.53369	    9300.3
1014.03558	    2713.5
1015.02423	     190.7
1020.64301	     307.8
1022.21515	     263.9
1023.55481	    8482.9	y (11) (1+)
1024.55627	    4330.2
1025.55969	    1051.4
1028.11719	     246.3
1030.02747	     140.8
1030.52893	     265.2
1032.53760	     288.2
1035.51135	     511.9
1038.53308	     187.9
1038.74561	     229.7
1048.48267	     269.2
1052.30505	     302.7
1053.30664	     260.4
1058.52612	     126.9
1059.28748	     230.1
1063.26550	     171.0
1071.72766	     289.5
1082.07275	    1107.5
1082.57410	    1204.4
1083.07568	     555.5
1083.57520	     262.3
1094.59094	    1788.6	y (12) (1+)
1095.59387	    1058.2
1096.60010	     292.9
1098.55591	     432.4	b (11) (1+)
1099.56543	     306.0
1105.07458	     187.9
1105.57043	     200.8
1108.28564	     239.4
1111.98328	     206.7
1113.53271	     253.2
1113.78943	     199.9
1114.07300	    6487.5
1114.45715	     364.8
1114.57300	    7600.4
1115.07446	    5305.7
1115.57520	    2105.3
1120.51453	     218.0
1129.58215	    1906.1
1130.58533	     962.7
1131.58826	     225.9
1133.32178	     141.9
1142.70984	     247.4
1209.60669	     251.0
1226.63367	   26537.1
1226.86353	     165.4
1226.91357	     133.0
1227.37720	     167.0
1227.63660	   16796.5
1228.63953	    5176.7
1229.63623	     638.9
1244.66895	     175.9
1244.84863	     351.8
1257.65405	     978.1	y (13) (1+)
1258.65564	     830.8
1259.66296	     168.3
1266.65417	     763.4	b (13) (1+)
1267.65747	     440.8
1297.23889	     126.2
1297.67017	    6040.4
1298.67456	    3770.8
1299.67529	    1309.0
1300.68262	     169.9
1328.69153	     945.6	y (14) (1+)
1329.69385	     623.8
1411.69128	     135.8
1413.51306	     162.5
1414.95728	     143.1
1460.73279	    2715.4
1461.73450	    1815.8
1462.73999	     732.7
1475.73206	     489.6	y (15) (1+)
1476.72839	     294.9
1531.76843	    1282.9
1532.77124	    1234.1
1533.77051	     429.2
1546.75842	     228.8
1547.74963	     226.0
1614.81763	     340.3
1615.80212	     376.0
1678.80042	     873.5
1679.81335	     848.1
1680.81873	     434.5
1686.84448	     234.7
1692.90796	     220.9
1749.84192	     511.3
1750.85791	     521.4
1751.85828	     317.7
1756.89954	     641.0	y (18) (1+)
1757.90210	     773.2
1758.90369	     292.3
1959.99976	     318.3
1960.98621	     332.3
1961.96143	     223.2
