# Supplementary material for: A Strategy for O-Glycoproteomics of Enveloped Viruses—the O-Glycoproteome of Herpes Simplex Virus Type 1
Source: PLoS Pathog. 2015 Apr 1;11(4):e1004784. doi: 10.1371/journal.ppat.1004784 (PMC4382219; doi:10.1371/journal.ppat.1004784)
Supplement: S2 Dataset — HSV-1 envelope glycoprotein-derived spectra are provided. (ZIP) [file ppat.1004784.s008.zip › data/APVPLAMAYAPPAPSATGGLR_-3_16_401457.txt]

       m/z	          i	matches
 100.15462	     131.3
 126.05469	    2603.5
 136.07556	     629.3	y (2) (2+)-NH3
 137.07872	     125.0
 138.05461	    2298.9
 141.10190	     499.2
 144.06516	    3443.7
 145.06844	     128.8
 157.51929	     116.7
 158.88213	     112.3
 167.11880	     134.3
 168.06517	    1595.2
 169.09698	     970.7	b (2) (1+)
 175.11833	     233.5	y (1) (1+)
 183.14870	     208.5
 186.07573	    9994.9
 187.07890	     493.5
 195.11284	     407.9
 197.12764	     138.4
 204.08620	   11450.2
 205.09000	     732.2
 211.14349	     207.2
 228.17010	     123.2
 238.15413	     146.7
 266.14966	    2636.6
 267.15308	     273.9
 268.16534	     982.2	b (3) (1+)
 282.18079	     654.3
 290.11749	     158.1
 337.18509	     184.9
 337.22195	     123.1
 348.69058	     494.2	b (7) (2+)
 353.21808	     278.9
 355.06976	     223.8
 365.21634	     588.0	b (4) (1+)
 370.70523	     131.3
 379.71109	    2363.8	y (8) (2+)
 380.21262	     908.5
 380.71289	     174.2
 382.14203	     180.0
 384.20935	     418.3	b (8) (2+)
 384.71161	     179.2
 402.24548	     388.5	y (4) (1+)
 407.26309	     353.5
 429.08826	     410.3
 429.21396	     890.5
 436.25494	     143.3
 446.24078	     172.1
 450.30588	     328.0
 451.74203	     574.9
 452.24387	     304.4
 453.17868	     410.8
 463.75522	     335.0	y (10) (2+)
 464.25452	     177.3
 465.74039	     684.7	b (9) (2+)
 466.24359	     297.9
 472.25580	     229.7
 478.30023	     785.9	b (5) (1+)
 479.30420	     167.6
 481.24957	     964.8
 500.25140	    1197.1
 501.25687	    1404.8	b (10) (2+)
 501.76208	     590.6
 502.26337	     205.3
 503.29669	     230.8	y (5) (1+), y (11) (2+)-H2O
 512.28033	    3924.6	y (11) (2+)
 512.78156	    2281.2
 513.28259	     562.2
 517.28040	     166.0
 524.21320	     206.8
 533.30609	     195.4
 549.33685	     997.0	b (6) (1+)
 549.78436	     706.8	b (11) (2+)
 550.28839	     316.4
 550.33929	     249.3
 550.79053	     244.8
 565.29242	     188.6
 565.79340	     125.2
 571.28931	     171.6
 573.29749	     134.7
 574.32910	     161.6	y (6) (1+)
 583.27917	     230.7
 583.77753	     263.8
 595.25598	     185.7
 599.31702	     406.6
 604.81708	     202.9
 608.90234	     360.6
 613.82117	   13304.2
 614.32227	    7469.2
 614.82385	    2420.0
 615.32397	     319.8
 621.26483	     125.8
 625.33264	     323.9
 629.87469	     201.7
 632.37573	     289.4
 635.32007	     421.0
 640.45532	     171.4
 641.00238	     134.8
 647.27563	     510.7
 652.40521	     293.4
 652.61981	     443.9
 652.91193	     143.4
 657.28320	     321.6
 658.25061	     276.2
 660.39899	     132.8
 661.35846	     431.7	y (7) (1+)
 663.31415	    1839.8
 664.12677	     181.9
 664.31909	     416.0
 665.32538	     124.9
 668.38165	     137.2
 670.35370	     788.7
 671.35345	     187.3
 678.81763	     208.5
 678.94238	     148.0
 680.34338	     167.7
 681.90198	     471.7
 682.34491	     132.1
 696.37238	    1514.3	b (7) (1+)
 697.37274	     471.0
 697.92670	     230.4
 698.28888	     160.0
 700.04297	     162.6
 701.13696	     145.2
 706.35901	     494.6
 707.36194	     195.7
 720.33398	     129.6
 734.35101	    3812.9
 735.35254	    1388.0
 736.35583	     391.4
 739.41510	     289.4
 740.42096	     144.8	y (8) (1+)-H2O
 741.38678	     631.3	y (8) (1+)-NH3
 741.65173	     144.8
 741.90234	     181.0
 742.38885	     283.8
 743.29999	     131.9
 743.38873	     135.2
 743.44464	     175.1
 744.46252	     182.8
 754.90497	     142.9
 758.41205	    5836.6	y (8) (1+)
 759.41595	    1961.7
 760.40790	     213.4
 767.40912	    2342.4	b (8) (1+)
 768.41223	    1024.0
 769.41125	     175.7
 775.89069	     182.3
 777.40973	     378.0
 791.37030	     134.0
 805.38757	    1478.7
 806.38940	     574.9
 829.44781	     421.5	y (9) (1+)
 831.39709	     234.8
 833.41742	     182.4
 846.95789	     351.4
 847.45587	     537.2
 847.96149	     221.4
 849.44073	     166.9
 859.43311	     260.9
 860.44104	     148.3
 864.43829	     370.2
 866.47260	     308.2
 878.95300	    4588.3	y (18) (2+)
 879.45471	    4343.4
 879.95667	    2202.1
 880.45636	     375.1
 902.48962	     300.2
 926.50177	    1877.9	y (10) (1+)
 927.50446	     683.9
 928.49884	     137.3	y (19) (2+)
 928.99164	     263.0
 929.49005	     165.9
 930.47070	    2880.8	b (9) (1+)
 931.47540	    1443.7
 932.47900	     321.6
 937.51074	    1029.2
 938.51477	     464.7
 943.47888	     179.5
 945.10931	     240.1
 961.49091	    6720.7
 962.49359	    2942.2
 963.49408	     485.6
 970.76318	     133.3
 973.51550	     505.9
 974.51910	     260.1
 980.53241	     550.7
 981.03510	     995.2
 981.53784	     550.4
 999.48737	     222.2
1000.50269	     196.5
1001.50952	    9589.2	b (10) (1+)
1002.51141	    5049.3
1003.51379	    1301.4
1004.01855	     240.1
1004.51123	     181.4
1005.55139	     156.3	y (11) (1+)-H2O
1006.52887	     248.3	y (11) (1+)-NH3
1012.53192	    6094.5
1013.03345	    8265.8
1013.53583	    4056.1
1014.03436	    1978.9
1023.55505	   10615.5	y (11) (1+)
1024.55591	    5583.5
1025.55994	    1373.9
1032.53113	     975.0
1033.52405	     624.5
1094.59204	    2590.5	y (12) (1+)
1095.59534	    1512.9
1096.59607	     223.8
1129.58142	    3535.3
1130.58411	    1882.8
1131.58826	     503.6
1226.63428	    1746.2
1227.63928	     820.4
1228.63452	     314.6
1229.82288	     146.8
1257.65625	    1539.9	y (13) (1+)
1258.65808	    1169.8
1259.66406	     290.8
1266.65137	     863.8	b (13) (1+)
1267.65576	     564.3
1268.65466	     411.0
1279.71680	     220.4
1328.69287	    1047.3	y (14) (1+)
1329.69287	     654.4
1330.69849	     225.6
1411.74182	     215.2
1412.72437	     197.1
1460.39294	     142.1
1475.73169	     503.9	y (15) (1+)
1476.72522	     472.0
1477.72083	     163.7
1482.77039	     168.2
1546.76208	     442.3	y (16) (1+)
1547.78186	     189.2
1693.88855	     129.3
1756.88867	     223.5	y (18) (1+)
1757.90588	     193.8
