# Supplementary material for: A Strategy for O-Glycoproteomics of Enveloped Viruses—the O-Glycoproteome of Herpes Simplex Virus Type 1
Source: PLoS Pathog. 2015 Apr 1;11(4):e1004784. doi: 10.1371/journal.ppat.1004784 (PMC4382219; doi:10.1371/journal.ppat.1004784)
Supplement: S2 Dataset — HSV-1 envelope glycoprotein-derived spectra are provided. (ZIP) [file ppat.1004784.s008.zip › data/APVPLAMAYAPPAPSATGGLR_-3_16_427877.txt]

       m/z	          i	matches
 126.05476	    4087.5
 127.03848	     343.7
 127.05777	     185.8
 138.05469	    5194.8
 139.05797	     252.9
 141.10204	     379.7
 144.06528	    6742.0
 145.06810	     274.8
 168.06525	    3709.3
 169.06837	     169.7
 169.09673	     861.1	b (2) (1+)
 175.11859	     393.8	y (1) (1+)
 186.07584	   23466.2
 187.07903	    1174.2
 195.11215	     243.8
 197.12833	     136.8
 204.07077	     223.6
 204.08624	   29887.3
 204.10245	     140.7
 204.10658	     172.8
 205.08987	    1776.7
 211.14354	     169.9
 266.15002	     686.4
 268.16519	     839.5	b (3) (1+)
 282.18106	     752.8
 294.18106	     185.4
 337.18085	     135.2
 353.21823	     297.7
 365.21851	     531.7	b (4) (1+)
 379.71158	     538.9	y (8) (2+)
 380.21503	     157.3
 402.24533	     402.1	y (4) (1+)
 407.26471	     235.3
 429.21475	    1415.7
 436.25217	     199.9
 450.30466	     391.1
 453.17770	     279.4
 478.30054	    1316.9	b (5) (1+)
 479.30536	     454.7
 481.25006	     448.6
 481.75363	     254.9
 500.25232	    1233.7
 501.25696	     475.0	b (10) (2+)
 512.28058	    1718.9	y (11) (2+)
 512.78070	     795.5
 513.28149	     209.6
 520.36029	     145.9
 521.34442	     316.5
 524.21381	     415.5
 549.33807	    1283.5	b (6) (1+)
 565.29834	     215.5
 571.28906	     468.5
 599.32220	     214.8
 613.82153	   12318.4
 614.32178	    6492.0
 614.82422	    1824.4
 615.32220	     162.3
 632.37421	     216.5
 635.32056	     428.7
 642.36200	     147.4
 647.45087	     584.2
 663.31494	    1884.3
 664.31549	     508.6
 665.92261	     153.5
 670.35406	     635.2
 671.35364	     246.7
 677.16797	     158.6
 696.37219	    1492.8	b (7) (1+)
 696.93823	     233.0
 697.05811	     748.9
 697.37482	     374.6
 703.41174	     257.8
 705.44836	     222.8
 706.36188	     426.9
 706.77051	     382.6
 707.36462	     210.4
 709.49286	     192.2
 710.11902	     197.6
 716.71265	     155.1
 716.84894	     254.5
 720.33807	     281.6
 724.61676	     190.9
 725.08759	     465.6
 727.23401	     208.0
 728.40131	     267.5
 728.83423	     300.9
 734.35162	    4680.6
 734.82867	     165.5
 735.13892	     169.5
 735.35388	    1669.8
 736.35364	     286.3
 736.50873	     374.2
 738.39697	     255.1
 739.41547	     181.3
 741.03943	     296.5
 741.38287	     267.5
 741.73352	     196.6
 742.39252	     208.0
 743.13904	     357.6
 745.13586	     272.3
 745.60303	     295.6
 752.89166	     297.2
 758.41309	    2843.8	y (8) (1+)
 759.41565	     972.1
 765.70569	     605.8
 767.40826	    1645.5	b (8) (1+)
 768.41241	     583.3
 777.40997	     278.8
 779.35321	     300.4
 779.49835	     168.3
 781.85974	     183.4
 782.96356	     155.7
 784.28094	     152.6
 791.38013	     148.0
 794.85950	     302.5
 796.07465	     209.6
 802.20502	     248.9
 802.59399	     222.0
 805.38934	    1247.4
 806.39160	     473.7
 810.37567	     188.9
 827.42426	     217.3
 829.45624	     219.7
 831.40033	     250.1
 833.42255	     287.5
 834.94141	     162.0
 835.39771	     149.5
 835.52161	     176.5
 835.93915	     234.6
 846.95508	     545.6
 847.45807	     410.2
 859.43665	     363.3
 864.44049	     251.4
 866.47491	     402.7
 867.47119	     186.6
 867.53717	     313.4
 878.95374	    5689.8	y (18) (2+)
 879.45380	    5225.3
 879.95691	    3202.7
 880.45654	     610.7
 902.48383	     328.2
 904.37201	     186.8
 907.36792	     236.1
 926.50360	     713.8	y (10) (1+)
 927.51141	     379.4
 928.49200	     543.8	y (19) (2+)
 928.99487	     387.6
 930.47235	    3004.4	b (9) (1+)
 931.47559	    1409.2
 932.47919	     226.6
 937.50757	    1403.2
 938.51538	     755.8
 941.58569	     166.5
 946.98181	     168.4
 948.49091	     200.1
 948.99646	     264.2
 961.49237	    5735.3
 962.49475	    2433.7
 963.49304	     362.3
 973.51550	     586.9
 974.51184	     316.0
 977.52478	     236.5
 980.48022	    1059.3
 980.55127	     659.7
 980.98444	    1666.7
 981.05603	     875.8
 981.48676	     994.1
 981.99158	     401.7
 983.49396	     212.2
 999.48944	     166.5
1001.51025	   10396.0	b (10) (1+)
1002.51221	    5011.9
1003.51208	    1468.1
1004.01654	     151.0
1004.51392	     282.4
1012.53229	   11752.0
1013.03491	   13552.3
1013.53503	    7117.0
1014.03442	    2046.6
1023.55499	    7531.4	y (11) (1+)
1024.55664	    3721.7
1025.55896	     854.9
1032.53101	     632.7
1033.53589	     286.4
1082.07373	     780.4
1082.57739	    1114.7
1083.08569	     371.0
1094.59058	    1547.1	y (12) (1+)
1095.59534	    1082.1
1096.59985	     285.9
1098.56750	     289.5
1105.56873	     229.0
1106.08105	     165.7
1114.07312	    7913.5
1114.57336	    7325.0
1115.07507	    4326.3
1115.57642	    2336.0
1129.58191	    3215.0
1130.58374	    1638.2
1131.58899	     457.8
1204.58643	     860.7
1205.59778	     648.7
1226.63477	   13040.0
1227.63757	    7374.9
1228.64050	    2021.9
1229.63196	     235.9
1257.65857	     587.3	y (13) (1+)
1258.66321	     425.1
1266.64697	    1281.8	b (13) (1+)
1267.65796	    1185.5
1268.65857	     486.1
1297.67090	    2580.3
1298.67505	    1484.2
1299.67590	     643.9
1328.70068	     652.6	y (14) (1+)
1329.69006	     325.4
1460.73352	     901.7
1461.73730	    1037.3
1462.74329	     302.9
1475.72766	     308.8	y (15) (1+)
1476.73340	     196.3
1531.76965	     748.3
1532.77661	     528.1
1533.78210	     202.8
1678.81250	     475.4
1679.80920	     299.0
1680.81433	     178.5
1692.85571	     179.8
1749.84839	     214.1
1756.90479	     283.6
1757.90930	     311.4
1758.91382	     253.3
1960.99451	     246.7
