# Supplementary material for: A Strategy for O-Glycoproteomics of Enveloped Viruses—the O-Glycoproteome of Herpes Simplex Virus Type 1
Source: PLoS Pathog. 2015 Apr 1;11(4):e1004784. doi: 10.1371/journal.ppat.1004784 (PMC4382219; doi:10.1371/journal.ppat.1004784)
Supplement: S2 Dataset — HSV-1 envelope glycoprotein-derived spectra are provided. (ZIP) [file ppat.1004784.s008.zip › data/APVPLAMAYAPPAPSATGGLR_-3_16_427881.txt]

       m/z	          i	matches
 106.73991	      76.8
 114.70822	      77.9
 126.05478	     168.1
 135.30621	      84.0
 138.05453	     354.9
 141.10240	      97.9
 144.06508	     534.3
 168.06535	     334.8
 169.09698	     509.7	b (2) (1+)
 175.11903	     203.7	y (1) (1+)
 183.14847	     111.8
 186.07582	    2514.0
 187.07903	     142.3
 197.12836	      95.2
 204.08620	    3051.1
 205.08936	     188.7
 211.14430	     131.8
 250.15419	     126.2
 268.16565	     604.7	b (3) (1+)
 282.18082	     554.9
 353.21744	     186.6
 365.21741	     242.6	b (4) (1+)
 402.24451	     265.7	y (4) (1+)
 412.63013	      84.5
 429.21613	     682.0
 446.24524	      87.6
 450.30728	     235.9
 451.30515	      84.5
 453.17944	     227.7
 478.30090	     766.6	b (5) (1+)
 479.30453	     171.6
 500.25180	     836.6
 501.25354	     136.2	b (10) (2+)
 521.34332	     158.1
 524.21509	     166.2
 549.33752	     883.5	b (6) (1+)
 550.34058	     234.1
 571.28766	     127.8
 599.31512	     184.0
 613.81982	     249.4
 614.32471	     171.5
 625.33148	     124.7
 626.34308	      87.9
 632.37769	     186.8
 642.35486	     110.2
 663.31470	     884.7
 664.31665	     316.3
 670.35376	     531.9
 671.36041	     176.8
 672.46820	      84.7
 696.37219	     975.2	b (7) (1+)
 697.37488	     257.9
 703.41327	     129.0
 706.35883	     208.7
 734.35126	    2705.5
 735.35333	     847.2
 736.35278	     272.2
 738.79724	     171.1
 739.40796	     152.3
 749.40015	      86.4
 750.59216	     128.3
 758.41266	     690.7	y (8) (1+)
 759.41498	     208.9
 766.91052	     101.7
 767.40979	    1014.3	b (8) (1+)
 768.41309	     421.9
 775.13495	     187.4
 803.61218	      87.2
 805.38666	     503.1
 806.39630	     148.2
 831.40198	     139.1	b (18) (2+)-H2O
 833.42242	      91.4
 834.41779	      86.8
 846.95795	     400.8
 847.45563	     311.0
 851.54742	     229.7
 859.43317	     240.9
 864.43866	      91.9
 866.47534	     360.4
 867.21051	     103.6
 878.95435	    4479.4	y (18) (2+)
 879.45435	    3873.5
 879.95703	    2268.5
 880.45770	     424.3
 902.48596	     136.2
 926.50391	     243.0	y (10) (1+)
 927.50201	     109.7
 928.49615	     227.5	y (19) (2+)
 928.98425	     280.0
 930.47003	    1725.5	b (9) (1+)
 931.47394	     806.1
 932.48724	     152.3
 937.50830	     619.2
 938.51025	     417.1
 939.51422	     112.6
 948.49701	     289.9
 948.99500	     282.9
 949.49365	     166.7
 961.49078	    1478.6
 962.49426	     590.5
 963.50696	     126.2
 967.79303	     437.6
 973.51617	     276.6
 977.51501	     128.5
 978.01898	      99.9
 980.48621	    2269.0
 980.56763	     383.5
 980.99011	    2397.2
 981.48920	    1359.5
 981.57025	     166.8
 981.98914	     442.7
 999.49457	     162.7
1000.49475	     128.1
1000.90778	     108.3
1001.50903	    4281.2	b (10) (1+)
1002.50989	    2278.2
1003.51685	     649.2	[M+2H] (2+)-H2O
1012.53265	    7399.8	[M+2H] (2+)
1013.03381	    8890.3
1013.53461	    5362.3
1014.03339	    1507.2
1023.55463	    3351.9	y (11) (1+)
1023.78137	     124.3
1023.90771	     370.9
1024.55640	    1872.5
1025.56042	     378.6
1028.22363	     272.7
1030.02563	     216.0
1032.54236	     102.1
1050.05066	      88.9
1056.55908	     179.0
1067.84448	     168.5
1079.05481	      97.8
1079.55957	     138.0
1082.08545	     472.2
1082.58679	     839.4
1083.08813	     431.7
1094.59167	     896.4	y (12) (1+)
1095.59290	     505.7
1098.56360	     178.5	b (11) (1+)
1099.56995	     138.7
1100.38013	     490.4
1105.05737	     126.3
1106.05676	     147.8
1107.05322	     254.0
1112.55933	     222.8
1114.07239	    7368.5
1114.36658	     123.1
1114.57373	    8916.0
1115.07507	    5456.7
1115.57520	    2196.8
1120.96997	     358.4
1124.30261	     151.7
1126.95544	     119.7
1129.58325	     743.1
1130.19885	     475.2
1130.58337	     337.1
1131.58716	     123.9
1133.54736	     171.9
1134.95361	     109.0
1136.17346	     444.0
1140.59888	     136.9
1147.52429	     108.9
1151.95581	     136.4
1167.05005	      95.4
1176.82751	     505.6
1183.61853	     250.6
1184.11902	     382.7
1184.61670	     161.3
1185.12341	     215.7
1204.58765	     593.6
1205.59180	     473.4
1206.60144	     231.2
1207.41541	     109.6
1211.88770	     166.1
1215.61304	    1570.0
1216.11377	    2075.6
1216.61389	    1180.0
1217.11584	     669.6
1226.63379	   10461.7
1227.63660	    6116.8
1228.64026	    1599.5
1229.64282	     233.4
1257.65259	     392.2	y (13) (1+)
1258.65039	     183.6
1266.65479	     438.8	b (13) (1+)
1267.65479	     331.7
1284.23083	     132.1
1285.93079	     118.4
1297.67004	    2241.2
1298.67358	    1364.4
1299.67615	     365.5
1328.69324	     259.6	y (14) (1+)
1329.68994	     173.4
1460.73511	     628.7
1461.73206	     429.7
1462.73718	     135.6
1475.73840	      91.8
1531.76892	     387.3
1532.77014	     168.6
1663.80859	     298.5
1664.80042	     115.1
1665.82227	     105.8
1678.81091	     269.4
1679.80945	     156.1
1734.85718	     183.8
1735.84937	     204.2
1750.83838	     172.0
1751.86707	     101.2
1756.88464	     179.5
1757.89441	     173.1
1881.88708	     223.4
1882.88538	     139.5
1959.96252	     133.6
1960.98584	     196.1
