# Supplementary material for: A Strategy for O-Glycoproteomics of Enveloped Viruses—the O-Glycoproteome of Herpes Simplex Virus Type 1
Source: PLoS Pathog. 2015 Apr 1;11(4):e1004784. doi: 10.1371/journal.ppat.1004784 (PMC4382219; doi:10.1371/journal.ppat.1004784)
Supplement: S2 Dataset — HSV-1 envelope glycoprotein-derived spectra are provided. (ZIP) [file ppat.1004784.s008.zip › data/APVPLAMAYAPPAPSATGGLR_-3_16_427972.txt]

       m/z	          i	matches
 126.05476	   10746.0
 127.03904	     438.8
 127.05850	     380.2
 135.17856	     194.1
 136.07562	     584.6	y (2) (2+)-NH3
 137.52081	     210.3
 138.05469	    8651.0
 139.05789	     462.7
 141.10211	     387.5
 144.06529	   13215.1
 145.06847	     434.8
 150.05449	     264.7
 153.00880	     208.9
 154.42616	     201.9
 168.06522	    5212.5
 169.06807	     431.7
 169.09705	    1504.6	b (2) (1+)
 175.11882	     529.7	y (1) (1+)
 183.14848	     381.4
 186.07591	   36310.8
 187.07925	    1964.0
 195.11337	     332.5
 197.12848	     224.6
 204.05887	     218.0
 204.06680	     365.4
 204.07678	     507.1
 204.08627	   52922.2
 204.09763	     241.8
 204.11070	     360.8
 204.11940	     230.5
 205.08995	    2948.9
 206.09073	     203.7
 211.14407	     389.1
 266.14957	    2337.7
 267.15350	     219.0
 268.16522	    1802.4	b (3) (1+)
 275.13016	     224.7
 282.18106	    1494.1
 294.18219	     209.4
 353.21738	     469.7
 355.22821	     231.6
 365.21930	     838.4	b (4) (1+)
 379.71054	    1190.8	y (8) (2+)
 380.21307	     245.2
 382.14508	     231.4
 384.21185	     251.4
 402.24582	     921.9	y (4) (1+)
 407.26486	     516.1
 415.19794	     204.7
 429.21533	    1997.3
 430.21759	     558.3
 436.25549	     367.5
 450.30597	     920.2
 451.74344	     368.7
 452.24564	     374.5
 453.17776	     521.5
 465.74063	     419.1
 466.24399	     215.1
 472.25717	     229.4
 478.30093	    2030.3	b (5) (1+)
 479.30441	     485.1
 481.24945	    1231.9
 481.75403	     678.8
 500.25238	    2626.2
 501.25766	    1993.6	b (10) (2+)
 501.75989	     721.0
 502.26486	     239.6
 512.28101	    1920.3	y (11) (2+)
 512.78192	    1038.9
 521.34564	     506.4
 524.21490	     696.9
 549.33759	    2415.4	b (6) (1+)
 549.78223	     706.3	b (11) (2+)
 550.28778	     669.5
 550.33887	     429.1
 565.29742	     308.1
 571.28906	     563.0
 582.78961	     576.3
 583.28876	     330.7
 592.28143	     291.4
 595.25586	     320.5
 599.31708	     693.1
 613.82172	    7935.1
 614.32275	    6240.0
 614.82288	    1307.9
 625.33447	     507.8
 632.37708	     565.8
 635.32391	     609.3
 662.98065	     264.1
 663.31586	    3322.8
 664.31726	    1341.9
 669.74921	     778.0
 670.35266	    1363.2
 671.35345	     536.5
 693.62793	     288.3
 694.82147	     261.6
 696.37250	    2658.6	b (7) (1+)
 697.37537	    1041.3
 698.38062	     220.9
 703.41388	     485.7
 704.41937	     304.7
 704.48126	     220.1
 706.36047	    1019.7
 707.35962	     373.6
 715.36078	    8952.7
 715.86139	    5728.1
 716.21716	     271.0
 716.36261	    2851.7
 716.86768	     227.4
 720.33624	     288.8
 723.76923	    1348.9
 734.25000	     368.0
 734.35211	    8324.4
 734.47577	     256.9
 735.35480	    3348.7
 736.35730	     854.7
 737.35999	     245.9
 739.42157	     336.3
 741.39130	     734.7	y (8) (1+)-NH3
 743.89960	     487.7
 752.05731	     353.8
 758.34436	     681.2
 758.41412	    3062.8	y (8) (1+)
 759.41644	    1330.5
 762.66736	     483.4
 767.41107	    3478.3	b (8) (1+)
 768.41229	    1342.9
 769.41302	     366.7
 774.18451	     351.5
 775.43207	     329.0
 776.67590	     584.0
 777.40765	     320.0
 788.27863	     259.3
 794.89783	     325.5
 799.35016	     310.1
 802.94666	     405.9
 802.99982	     352.7
 804.48248	     349.2
 805.38843	    2141.6
 806.39093	    1096.2
 807.21863	     219.8
 810.88208	     322.5
 811.37872	     284.3
 812.12518	     229.1
 829.44531	     319.1
 829.62476	     297.1
 831.40234	     343.0
 833.42200	     308.9
 838.43823	     302.0
 846.95258	     391.3
 847.45905	     886.7
 859.43024	     538.8
 860.43719	     352.1
 863.75543	     321.7
 864.42236	     294.6
 866.47198	     758.3
 867.47919	     306.1
 869.59045	     220.2
 878.95441	    9826.1	y (18) (2+)
 879.45490	    8158.8
 879.95563	    4754.8
 880.45886	    1315.2
 899.47528	     274.4
 902.48511	     658.3
 926.50281	     838.8	y (10) (1+)
 927.50140	     408.1
 928.99219	     579.2
 930.47211	    5416.7	b (9) (1+)
 931.47565	    3015.8
 932.47729	     960.1
 937.51257	    2017.7
 938.51404	    1207.8
 948.49817	     575.6
 948.99536	     840.3
 949.49890	     415.4
 959.96588	     296.6
 961.49310	    6686.0
 962.49408	    3030.2
 963.49731	     498.9
 973.51550	    1158.2
 974.52136	     600.7
 977.51752	     344.7
 980.48163	    3208.2
 980.56177	    1102.6
 980.98743	    3116.9
 981.05591	    1004.5
 981.47937	    1312.8
 981.55750	    1221.8
 981.98535	     609.6
 982.06317	     294.0
 984.51447	     241.5
 999.49445	     356.6
1001.51086	   17758.5	b (10) (1+)
1002.51300	   10471.0
1003.51257	    3081.8
1004.50995	     431.4
1006.54016	     343.0
1012.53357	   19063.4
1013.03436	   21793.4
1013.53534	   13610.5
1014.03375	    5210.2
1023.55646	    9063.8	y (11) (1+)
1024.55798	    4746.7
1025.55884	    1187.8
1031.04016	     263.4
1032.52405	     598.7
1033.53577	     294.3
1067.52563	     233.4
1079.07556	     226.5
1082.07947	    1357.1
1082.57458	    1631.1
1083.07703	     723.1
1094.59241	    2121.3	y (12) (1+)
1095.59888	    1416.9
1098.55750	     489.5
1099.56189	     398.1
1114.07300	   14161.6
1114.57422	   15079.7
1115.07556	   10537.7
1115.57678	    4490.7
1129.58142	    3003.5
1130.58337	    1413.7
1131.58105	     312.0
1164.57202	    4517.8
1165.57593	    2446.0
1166.57373	     625.3
1178.24084	     296.1
1209.61182	     268.7
1226.63562	   26257.7
1227.63843	   15901.2
1228.64148	    4815.3
1229.63831	     841.6
1235.60608	     483.6
1236.61755	     295.8
1257.65796	    1525.7	y (13) (1+)
1258.65637	     813.1
1259.67969	     235.4
1266.65283	    1922.7	b (13) (1+)
1267.65820	    1489.4
1268.65503	     562.1
1297.67236	    4786.8
1298.67444	    3504.6
1299.67505	    1143.3
1328.69507	     910.8	y (14) (1+)
1329.69885	     581.6
1332.66003	     964.1
1333.66479	     563.0
1334.66174	     290.9
1429.70435	     375.1
1455.11414	     569.8
1460.73401	    2362.0
1461.73694	    1648.9
1462.74023	     628.4
1475.72742	     220.3
1476.73486	     454.7
1531.77026	    1471.0
1532.78027	    1207.3
1533.76965	     332.5
1534.48596	     225.0
1546.76318	     282.4
1614.79834	     267.6
1615.81250	     265.1
1678.80334	     818.2
1679.81262	     729.6
1680.82214	     297.2
1749.85461	     387.3
1756.89270	     637.6	y (18) (1+)
1757.91003	     642.9
1758.89722	     452.7
