# Supplementary material for: A Strategy for O-Glycoproteomics of Enveloped Viruses—the O-Glycoproteome of Herpes Simplex Virus Type 1
Source: PLoS Pathog. 2015 Apr 1;11(4):e1004784. doi: 10.1371/journal.ppat.1004784 (PMC4382219; doi:10.1371/journal.ppat.1004784)
Supplement: S2 Dataset — HSV-1 envelope glycoprotein-derived spectra are provided. (ZIP) [file ppat.1004784.s008.zip › data/APVPLAMAYAPPAPSATGGLR_-3_16_427974.txt]

       m/z	          i	matches
 126.05516	     169.3
 138.05502	     414.4
 141.10240	     171.0
 144.06541	     624.5
 168.06555	     425.1
 169.09741	     640.0	b (2) (1+)
 169.13397	     126.1
 175.11911	     253.7	y (1) (1+)
 183.14928	     315.7
 186.07614	    4199.5
 187.07924	     303.8
 197.12796	      95.7
 204.08676	    6222.0
 205.09036	     338.7
 211.14421	     479.3
 219.07999	     104.4
 228.17261	      82.0
 240.13390	      80.6
 240.17110	      98.1
 250.15453	     275.2
 266.14960	     117.6
 268.16568	    1344.7	b (3) (1+)
 269.17026	     171.0
 282.18109	    1768.6
 283.18512	     150.8
 290.11612	     183.2
 294.18076	     204.1
 325.22275	      81.7
 337.22266	      94.5
 339.20245	     146.6
 345.22269	     103.4
 353.21860	     658.8
 354.22452	     141.2
 365.21729	     770.3	b (4) (1+)
 366.22226	     160.6
 379.23230	      93.0
 379.27478	     109.2
 382.14413	     252.0
 402.24625	     444.0	y (4) (1+)
 403.24878	      86.2
 407.26477	     748.3
 415.19812	     139.1
 422.23566	      96.6
 429.21576	    2151.5
 430.21988	     336.7
 436.25479	     276.8
 446.24277	     378.5
 450.27161	     207.4
 450.30688	     839.9
 451.30750	     142.8
 453.17978	     639.7
 460.21820	      91.8
 472.25681	     309.2
 478.30118	    1905.7	b (5) (1+)
 479.19348	     106.7
 479.30457	     391.6
 480.31155	      82.1
 486.23883	     105.8
 500.25208	    2467.2
 501.25586	     600.3	b (10) (2+)
 503.29584	      90.0
 507.29047	     103.6
 516.28223	     114.6
 517.28052	     197.1
 521.34332	     576.6
 522.34705	     177.3
 524.21570	     612.0
 525.22321	     123.0
 549.33789	    2779.0	b (6) (1+)
 550.22900	      88.5
 550.34033	     722.2
 551.34192	     114.5
 561.33960	     167.5
 571.28992	     596.7
 572.29218	     152.3
 587.31268	     105.8
 592.27649	     106.3
 595.25452	     332.1
 599.31720	     754.7
 600.31964	     205.4
 604.37415	     117.6
 613.82239	     416.4
 614.32080	     284.9
 614.83661	      89.8
 621.26630	     100.7
 625.33527	     446.1
 626.33783	     126.9
 632.37561	     609.4
 633.37836	     211.9
 635.31982	     766.8
 636.32532	     248.3
 637.29889	     142.5
 643.37036	     128.4
 663.31549	    3421.8
 664.31824	    1094.5
 665.32184	     107.1
 668.37579	     301.8
 670.35376	    1467.3
 671.35718	     555.8
 680.34387	     266.8
 681.34076	     129.2
 696.37292	    2679.0	b (7) (1+)
 697.37640	     812.6
 698.38165	     174.7
 703.41223	     470.0
 704.41498	     154.5
 706.35803	     818.6
 707.36005	     319.0
 708.37030	     108.1
 715.36011	    1117.3
 715.86127	     729.4
 716.36646	     280.3
 720.33478	     337.5
 721.33893	     127.0
 722.38623	      93.3
 734.35150	    7810.6
 735.35431	    3278.4
 736.35638	     897.0
 737.35632	      93.7
 739.41382	     478.1
 740.42059	     161.4
 741.38422	     367.6	y (8) (1+)-NH3
 742.38727	     166.7
 749.39508	     101.5
 758.41132	     465.9	y (8) (1+)
 759.42273	     113.7
 767.40930	    3156.1	b (8) (1+)
 768.41040	    1379.6
 769.41437	     303.1
 773.89154	      97.3
 777.39795	     227.7
 784.44037	      90.6
 791.37006	     156.5
 795.44080	     149.2
 805.38782	    2048.4
 806.39178	     872.0
 807.38715	     247.5
 831.40131	     338.2
 832.40698	     128.8
 833.41882	     365.0
 834.41754	     194.1
 838.43500	     168.4
 839.43835	      87.3
 846.95837	     390.8
 847.45752	     561.1
 847.95502	     167.4
 854.47363	     126.8
 859.43536	     613.1
 860.44025	     347.0
 861.44379	      87.3
 866.47491	     868.7
 867.47797	     426.4
 878.95428	    5000.3	y (18) (2+)
 879.45526	    5166.1
 879.95667	    2516.2
 880.45752	     868.0
 898.58081	      92.9
 902.48352	     534.4
 903.48792	     252.1
 904.47003	     113.0
 906.97571	     107.5
 909.52258	     140.7
 912.46051	     122.8
 925.60486	     233.2
 926.50269	     153.9
 928.48889	     328.6	y (19) (2+)
 928.99060	     329.0
 930.47192	    4678.9	b (9) (1+)
 931.47589	    2261.7
 932.47705	     782.2
 933.47839	     110.7
 937.51074	    1997.3
 938.51416	    1130.1
 939.51160	     257.3
 943.74963	      91.5
 948.49347	     553.2
 948.99365	     507.9
 949.49799	     279.0
 956.49249	     136.9
 961.49207	    1365.1
 962.49561	     621.5
 963.49652	     147.3
 967.36646	     123.0
 971.49384	     137.8
 973.51526	     744.9
 974.51642	     476.3
 975.51672	     100.5
 977.50653	     237.3
 978.01111	      99.9
 980.48895	    4671.7
 980.98969	    4655.9
 981.48950	    2643.6
 981.99323	    1170.9
 983.49597	     156.0
 984.50305	     100.8
 999.49115	     355.9
1000.50116	     131.7
1001.50995	   13223.1	b (10) (1+)
1001.98199	     122.9
1002.04584	     192.8
1002.51166	    7554.2
1003.51331	    2529.0	[M+2H] (2+)-H2O
1004.02777	     229.1	[M+2H] (2+)-NH3
1004.51849	     480.6
1005.03845	     109.2
1006.51947	     121.2
1012.53253	   10492.6	[M+2H] (2+)
1012.76160	     137.2
1013.03412	   11765.2
1013.53394	    6790.0
1014.03424	    3097.0
1014.53510	     209.4
1023.55481	    3094.7	y (11) (1+)
1024.55688	    1448.0
1025.56042	     404.8
1030.02368	     205.3
1030.52478	     149.3
1031.02234	     198.3
1032.51587	     132.2
1034.54163	     109.5
1050.03284	     212.6
1050.54541	     214.7
1051.03723	     174.8
1059.76379	     227.2
1078.54907	     227.9
1079.08435	     169.5
1082.02881	    1054.3
1082.07532	    1011.1
1082.53528	    1381.3
1083.02283	     841.0
1083.54529	     368.2
1094.59082	     620.3	y (12) (1+)
1095.59570	     405.0
1096.23584	     211.4
1098.56140	     498.4	b (11) (1+)
1099.56860	     396.2
1099.75623	     205.2
1100.55823	     100.0
1105.57214	     176.5
1106.07507	      94.9
1114.07166	   12113.5
1114.25378	     112.2
1114.31592	     138.0
1114.36353	     114.3
1114.57288	   14882.2
1114.76514	     114.1
1114.80444	     102.1
1115.07385	    9875.9
1115.57507	    4541.2
1116.06726	     364.9
1129.57898	     774.7
1130.58459	     369.1
1147.90381	     130.7
1153.83472	     256.8
1164.14697	     197.9
1164.57092	    2208.8
1165.57336	    1172.7
1166.57556	     315.3
1183.61682	     660.2
1184.11462	    1058.3
1184.61560	     501.0
1185.11243	     168.3
1195.61670	     109.3
1206.61072	      96.4
1207.10681	     151.8
1208.62170	     227.7
1209.61731	     265.4
1212.03516	     114.5
1215.61157	    4197.2
1216.11401	    4620.2
1216.61377	    3929.3
1217.11511	    1825.9
1217.62000	     146.8
1226.63367	   11958.5
1227.63635	    7257.8
1228.63855	    2008.4
1229.64136	     386.0
1235.61157	     180.3
1257.65833	     361.0	y (13) (1+)
1258.65442	     138.2
1259.91528	     257.1
1266.65112	     934.8	b (13) (1+)
1267.65247	     600.9
1268.64587	     222.0
1297.67053	    2260.8
1298.67285	    1552.3
1299.67639	     454.2
1328.68738	     130.5
1329.69617	     142.3
1332.65857	    1619.6
1333.66406	     822.8
1334.67188	     296.4
1411.73718	     149.8
1412.71289	     116.4
1429.71265	   18658.3
1430.08569	     205.6
1430.15308	     104.4
1430.50037	     100.4
1430.71423	   13254.0
1431.71619	    5140.0
1432.72144	    1110.5	b (15) (1+)-H2O
1460.73279	     830.3
1461.73535	     699.6
1462.73828	     218.8
1475.72192	     121.3
1500.74902	    3159.9
1501.75122	    2318.9
1502.75305	     919.6
1503.76184	     197.0	b (16) (1+)-H2O
1531.77393	     656.1
1532.77600	     411.7
1533.78601	     183.9
1547.79675	      87.9
1614.81104	     137.8
1615.83643	      98.1
1663.81250	    1509.2
1664.81384	    1261.1
1665.82056	     442.6
1666.82080	     198.1
1678.80994	     383.7
1679.81250	     235.5
1680.79370	     178.7
1734.84790	    1050.0
1735.84912	     897.6
1736.85254	     341.1	b (19) (1+)
1750.85083	     123.1
1756.89038	     181.9
1757.90283	     186.2
1758.87427	      93.8
1817.87891	     163.3
1818.87976	     216.6
1849.92297	      90.0
1881.88635	     381.0
1882.88843	     486.4
1883.89282	     146.7
1889.91882	     101.2
1896.97986	     181.0
1952.92810	     258.5
1953.92432	     231.5
1954.89490	      99.2
1959.97546	     361.9
1960.97339	     444.9
1962.00110	     192.7
