# Supplementary material for: A Strategy for O-Glycoproteomics of Enveloped Viruses—the O-Glycoproteome of Herpes Simplex Virus Type 1
Source: PLoS Pathog. 2015 Apr 1;11(4):e1004784. doi: 10.1371/journal.ppat.1004784 (PMC4382219; doi:10.1371/journal.ppat.1004784)
Supplement: S2 Dataset — HSV-1 envelope glycoprotein-derived spectra are provided. (ZIP) [file ppat.1004784.s008.zip › data/APVPLAMAYAPPAPSATGGLR_-3_5_16994.txt]

       m/z	          i	matches
 150.45700	     129.3
 173.48991	     136.4
 230.43024	     133.4
 330.21176	     137.7	z+1 (3) (1+)
 387.23392	     166.7	z+1 (4) (1+)
 495.32813	     231.5	c (5) (1+)
 566.36346	     405.0	c (6) (1+)
 713.39929	    1427.0	c (7) (1+)
 714.40234	     266.5	c+1 (7) (1+)
 717.44617	     148.2
 761.38385	     225.1	z (6) (1+)
 762.39685	     403.0	z+1 (6) (1+)
 763.39917	     222.7	z+2 (6) (1+)
 784.43451	     379.0	c (8) (1+)
 853.78809	     189.1
1017.51965	     251.5	c-1 (10) (1+)
1106.06946	     582.6
1106.56970	    1121.9
1107.07458	     524.7
1107.56616	     455.1
1114.07251	    1361.6
1114.57544	    2266.2	c-1 (11) (1+)
1115.07568	    1853.7
1115.57776	     650.6	c (11) (1+)
1116.08508	     297.7
1120.57971	     186.1
1123.56067	     721.0	z (19) (2+)
1124.06543	     957.7	z+1 (19) (2+)
1124.57141	     411.7	z+2 (19) (2+)
1129.09045	     199.1
1129.58484	     303.0
1130.08765	     172.7
1184.61707	     240.9
1185.13025	     408.5
1185.63965	     288.9
1281.65833	     230.3
1282.65625	     352.2	c-1 (13) (1+)
1415.72864	     231.6	z+2 (11) (1+)
1647.79163	     375.6	z (13) (1+)
1648.79126	     219.6	z+1 (13) (1+)
1649.80322	     283.6	z+2 (13) (1+)
1670.85693	     202.8	c (15) (1+)
1671.84949	     151.5	c+1 (15) (1+)
1718.82458	     513.9	z (14) (1+)
1719.82861	     652.1	z+1 (14) (1+)
1720.82800	     326.4
1866.87244	     250.5	z+1 (15) (1+)
1867.86450	     176.2
1938.91553	     192.7	z+2 (16) (1+)
