# Supplementary material for: A Strategy for O-Glycoproteomics of Enveloped Viruses—the O-Glycoproteome of Herpes Simplex Virus Type 1
Source: PLoS Pathog. 2015 Apr 1;11(4):e1004784. doi: 10.1371/journal.ppat.1004784 (PMC4382219; doi:10.1371/journal.ppat.1004784)
Supplement: S2 Dataset — HSV-1 envelope glycoprotein-derived spectra are provided. (ZIP) [file ppat.1004784.s008.zip › data/APVPLAMAYAPPAPSATGGLR_-3_5_17193.txt]

       m/z	          i	matches
 330.21414	     254.2	z+1 (3) (1+)
 387.23605	     372.5	z+1 (4) (1+)
 538.81720	     205.2
 566.36298	     610.2	c (6) (1+)
 567.37006	     236.3	c+1 (6) (1+)
 588.76160	     210.0
 594.44415	     225.3
 690.34711	     299.2	c-1 (14) (2+), z (5) (1+)
 713.39966	    1509.5	c (7) (1+)
 714.39929	     513.9	c+1 (7) (1+)
 761.30548	     209.0
 761.38763	    1346.9	z (6) (1+)
 762.39569	    1289.0	z+1 (6) (1+)
 763.39856	     358.6	z+2 (6) (1+)
 784.43481	    1370.3	c (8) (1+)
 785.43994	     462.1	c+1 (8) (1+)
 817.46667	     293.2
 927.25916	     214.4
 947.49731	    2213.0	c (9) (1+)
 948.49921	    1050.1	c+1 (9) (1+)
 999.91119	     230.2
1001.50482	     494.3
1002.50995	     352.1
1051.49658	     261.6	c-1 (18) (2+), z (7) (1+)
1052.50146	     611.3	z+1 (7) (1+)
1053.50964	     256.4	z+2 (7) (1+)
1082.03320	     366.2	y (18) (2+)
1097.56604	     552.8
1098.06934	     480.8
1098.58191	     320.1
1105.55591	     217.8
1106.06982	    1738.1
1106.57104	    2363.6
1107.07971	    2173.7
1107.57190	    1151.8
1108.07593	     233.5
1114.07556	    1458.7
1114.57605	    2884.1	c-1 (11) (1+)
1115.07629	    1743.2
1115.57666	    1019.8	c (11) (1+)
1116.07874	     659.7
1123.56482	     933.1	z (19) (2+)
1124.06226	    1314.2	z+1 (19) (2+)
1124.56177	    1152.3	z+2 (19) (2+)
1125.05725	     405.4
1129.56934	     570.8
1130.08704	     370.2
1178.59985	     260.5
1184.61133	     276.4
1185.12158	     439.0
1185.62561	     404.1
1380.73779	     694.2	c (14) (1+)
1381.73450	     303.2	c+1 (14) (1+)
1429.71472	     575.5	y (11) (1+)
1430.71326	     510.4
1455.11487	     643.6
1484.72974	    1880.0	z (12) (1+)
1485.73450	    3979.3	z+1 (12) (1+)
1486.74084	    2865.6	z+2 (12) (1+)
1487.74207	     766.3
1500.74084	     344.7	y (12) (1+)
1501.75684	     276.1
1647.79993	     571.3	z (13) (1+)
1648.80078	     703.7	z+1 (13) (1+)
1649.79993	     559.1	z+2 (13) (1+)
1650.79858	     324.9
1670.83813	    1109.0	c (15) (1+)
1671.84338	     950.6	c+1 (15) (1+)
1672.85657	     430.4
1718.81604	     572.1	z (14) (1+)
1719.83240	    1275.8	z+1 (14) (1+)
1720.83960	     731.1	z+2 (14) (1+)
1721.82813	     296.1
1734.86169	     254.5	y (14) (1+)
1866.86670	     531.4	z+1 (15) (1+)
1867.88818	     443.1	z+2 (15) (1+)
1874.09595	     250.5
1937.88147	     264.0
