# Supplementary material for: A Strategy for O-Glycoproteomics of Enveloped Viruses—the O-Glycoproteome of Herpes Simplex Virus Type 1
Source: PLoS Pathog. 2015 Apr 1;11(4):e1004784. doi: 10.1371/journal.ppat.1004784 (PMC4382219; doi:10.1371/journal.ppat.1004784)
Supplement: S2 Dataset — HSV-1 envelope glycoprotein-derived spectra are provided. (ZIP) [file ppat.1004784.s008.zip › data/APVPLAMAYAPPAPSATGGLR_-3_5_17329.txt]

       m/z	          i	matches
 110.58926	     112.1
 214.88522	     126.1
 226.39903	     122.5
 386.22626	     228.2	z (4) (1+)
 387.23471	     513.3	z+1 (4) (1+)
 495.32535	     196.1	c (5) (1+)
 566.36334	     969.9	c (6) (1+)
 567.36688	     289.9	c+1 (6) (1+)
 690.34845	     493.9	z (5) (1+), c-1 (14) (2+)
 691.35840	     144.2	c+1 (14) (2+), z+1 (5) (1+)
 713.39874	    1311.9	c (7) (1+)
 714.40082	     298.7	c+1 (7) (1+)
 761.39111	     358.6	z (6) (1+)
 762.39563	     366.6	z+1 (6) (1+)
 777.41284	     124.8	y (6) (1+)
 784.43878	     397.8	c (8) (1+)
 830.41388	     125.6
 942.95654	     133.6
 947.49683	     499.3	z+2 (8) (1+), c (9) (1+)
 948.50031	     263.6	c+1 (9) (1+)
 983.39020	     131.2
1004.52588	     253.9
1005.03284	     386.2
1005.53046	     346.9
1012.52600	     420.3
1013.03430	     708.7
1013.54114	     869.1
1014.03656	     420.9
1022.01855	     478.0	z (19) (2+)
1022.51892	     754.7	z+1 (19) (2+)
1023.02582	     211.7	z+2 (19) (2+)
1027.54309	     173.9
1082.58313	     192.7
1083.58459	     207.6
1084.07861	     420.2
1212.64099	     403.6	z+2 (11) (1+), c (12) (1+)
1213.65759	     224.3	c+1 (12) (1+)
1226.63928	     139.8	y (11) (1+)
1281.65625	     466.9	z (12) (1+)
1282.65283	     501.8	z+1 (12) (1+)
1283.66772	     264.2	z+2 (12) (1+), c (13) (1+)
1380.72070	     161.5	c (14) (1+)
1381.71521	     133.3
1444.71204	     419.4	z (13) (1+)
1445.71948	     348.8	z+1 (13) (1+)
1446.71472	     167.9
1467.75928	     360.3	c (15) (1+)
1468.76343	     257.9	c+1 (15) (1+)
1483.73132	     261.8
1515.74585	     684.2	z (14) (1+)
1516.75378	     777.6	z+1 (14) (1+)
1517.75854	     219.6	z+2 (14) (1+)
1538.79297	     334.5	c (16) (1+)
1539.80334	     269.2	c+1 (16) (1+)
1645.77759	     225.4
1662.78308	     400.3	z (15) (1+)
1663.79663	     337.4	z+1 (15) (1+)
1664.79382	     273.3	z+2 (15) (1+)
1665.78015	     125.6
1733.82483	     144.4	z (16) (1+)
1734.79810	     169.5
1735.83569	     215.8	z+2 (16) (1+)
1841.91492	     190.2	c-1 (17) (1+)
1842.90576	     223.5
1843.92566	     203.3	c+1 (17) (1+)
1956.97229	     185.4	c (19) (1+)
