# Supplementary material for: A Strategy for O-Glycoproteomics of Enveloped Viruses—the O-Glycoproteome of Herpes Simplex Virus Type 1
Source: PLoS Pathog. 2015 Apr 1;11(4):e1004784. doi: 10.1371/journal.ppat.1004784 (PMC4382219; doi:10.1371/journal.ppat.1004784)
Supplement: S2 Dataset — HSV-1 envelope glycoprotein-derived spectra are provided. (ZIP) [file ppat.1004784.s008.zip › data/ATCTAAAYYPR_-3_16_399919.txt]

m/z	i	matches
104.88781	331.8
108.04470	518.0
126.05489	53731.7
127.03892	2842.2
127.05840	2514.3
127.08659	489.4
133.04303	4678.6
138.05487	41338.5
138.06541	339.5
139.05817	2534.4
143.08072	395.3
144.06544	56284.0
145.06879	2531.0
145.09711	3920.7
155.08151	935.6
168.06551	23082.5
169.06920	1216.8
171.07683	944.8
172.10789	795.0
173.09212	4869.5	b (2) (1+)
175.11867	865.2
186.06316	796.8
186.06715	1017.6
186.07614	143678.0
186.08511	680.7
186.08945	1033.0
187.07956	7525.9
188.07994	512.3
189.07823	365.6
204.04063	752.8
204.04578	540.0
204.04970	662.4
204.05463	631.5
204.05840	935.4
204.06334	830.2
204.06715	1166.0
204.07227	724.0
204.08661	163198.0
204.10233	1306.3
204.10748	763.3
204.11119	958.1
204.11586	734.9
204.12013	687.2
204.12486	565.4
204.12866	768.7
204.13731	732.7
204.14622	514.6
205.09019	10127.8
206.09261	377.1
217.06427	484.2
224.10341	1564.8
234.09076	2664.0
244.07549	1144.5
244.12920	666.7
255.14558	1999.5
262.08578	4301.4
272.07089	1053.8
272.17175	9372.7	y (2) (1+)
273.17578	714.9
287.11798	978.5
289.09573	400.2
315.11206	10148.1	b (3) (1+)-H2O
315.16748	688.7
316.11655	780.0
325.15125	1731.5
326.15497	478.3
327.16675	564.7
327.19559	744.4
333.12262	4033.5	b (3) (1+)
334.12827	407.7
343.16153	3869.4
363.13394	491.6
378.17520	699.9
388.16226	486.2
389.14746	550.5
396.18762	1964.4
398.14868	412.3
404.15857	1949.9
414.19812	434.9
416.15909	1952.1
418.20749	1333.9
434.16980	1805.3
435.23474	9807.4	y (3) (1+)
436.23694	2282.6
442.17529	480.5
447.72769	1011.4
448.22614	411.6
457.18289	449.6
459.19858	903.0
467.22537	720.0
469.18512	1033.5
475.19745	803.0
477.21274	870.9
482.23862	1554.9
482.73898	1105.2
487.19601	3768.4	b (5) (1+)-H2O, b (9) (2+)
488.19849	536.9
505.20724	2202.7
506.20621	419.6
527.74084	1935.4
528.24323	755.2
528.73969	620.4
532.75317	459.9
536.74664	6995.7	y (9) (2+)
537.24774	3771.5
537.74835	782.2
538.25763	424.5
548.24860	777.2
558.23212	2107.5
559.23621	665.0
564.42987	933.3
568.27850	2786.6
568.78168	1717.4
569.27936	478.9
570.01563	2109.4
570.25214	637.1
576.24438	2509.5
577.24268	681.9
578.26440	666.2
578.76935	390.7
587.27026	1009.3
587.76807	599.7
598.29791	11887.0	y (4) (1+)
599.29999	3394.5
600.30542	444.9
613.78412	4872.3	[M+2H] (2+)-H2O
614.28546	2065.5
614.78851	750.3
629.26935	2093.0
630.27167	640.0
638.25806	743.8
641.79474	640.0
647.28113	2521.6
648.28180	477.9
656.58728	414.7
669.33429	20420.6	y (5) (1+)
670.33691	6658.3
671.33850	734.0
675.54346	744.7
697.31354	405.2
701.32300	652.6
711.62952	479.7
722.95172	401.2
723.03394	857.4
723.88757	407.0
723.93829	417.2
731.09387	939.6
731.84973	384.1
735.33722	736.7
740.37158	28918.3	y (6) (1+)
741.37378	11164.7
742.37488	1192.2
756.32367	465.4
766.32556	403.5
782.34058	412.2
792.33099	1337.9
793.33466	441.2
810.34290	2312.4
811.40808	21247.5	y (7) (1+)
812.41211	9693.6
813.41211	1840.1
894.44702	858.8
912.45569	17805.4	y (8) (1+)
913.45813	8513.4
914.45923	2054.4
956.40002	606.3
963.46783	1294.8
973.40588	1494.1
974.40167	639.4
984.00116	447.3
999.44098	461.9
1072.48706	10429.4	y (9) (1+)
1073.48877	6128.7
1074.49170	2011.4
1109.10645	483.4
1115.53430	695.9
1116.54187	917.3
1153.57117	522.1
1200.54492	2625.8
1201.54871	1614.0
1202.54614	974.2
1220.91467	439.7
1226.56421	2215.1
1227.55652	1997.1
1228.56348	1030.3
1244.00610	1657.4
1244.07068	1405.8
1244.27100	2144.7
1244.33569	1567.2
1244.57312	345477.0
1244.80298	2956.3
1244.86475	2751.5
1244.93396	3096.6
1245.00012	2943.8
1245.06543	2674.8
1245.13342	2872.8
1245.19885	2680.5
1245.26465	2584.3
1245.33167	2516.7
1245.57471	228827.0
1245.83472	886.1
1245.93518	1165.3
1246.07104	1001.5
1246.15479	771.0
1246.22717	719.8
1246.31799	653.6
1246.57581	83441.8
1247.56799	1884.0
