# Supplementary material for: A Strategy for O-Glycoproteomics of Enveloped Viruses—the O-Glycoproteome of Herpes Simplex Virus Type 1
Source: PLoS Pathog. 2015 Apr 1;11(4):e1004784. doi: 10.1371/journal.ppat.1004784 (PMC4382219; doi:10.1371/journal.ppat.1004784)
Supplement: S2 Dataset — HSV-1 envelope glycoprotein-derived spectra are provided. (ZIP) [file ppat.1004784.s008.zip › data/ATDSTHSPAYPTLE_-3_18_596769.txt]

m/z	i	matches
126.05472	1656.8
127.05804	125.7
131.09814	91.6
136.07568	90.2
138.05463	1674.0
139.05775	93.4
144.06519	1835.1
145.06879	91.5
148.06006	239.9	y (1) (1+)
151.98994	73.6
167.05530	77.5
168.06523	1419.2
171.11247	228.7
181.09677	555.7
186.07578	10229.5
187.07901	406.0
199.10745	844.6
200.11008	70.5
204.08620	15571.8
204.10260	72.0
204.10628	129.6
205.08949	881.6
215.13878	246.7
221.08434	100.0
225.04195	121.3
226.15472	69.8
233.39133	70.0
239.09447	346.6
243.13293	80.9
244.16467	352.0
260.20883	83.8
261.14386	2038.6	y (2) (1+)
262.14764	181.1
270.10809	91.5
284.19702	120.4
294.18048	697.6
295.10233	201.2
298.14035	84.6
299.06137	135.0
312.19046	495.3
326.13327	325.3
330.19958	70.8
344.15814	107.6
345.20975	73.1
362.19101	284.8	y (3) (1+)
369.12253	133.3
369.17389	94.3
372.17337	114.8
397.17044	390.8
411.18912	96.7
441.23260	535.2	y (4) (1+)-H2O
442.23328	125.0
459.24332	6758.7	y (4) (1+)
460.21906	113.4
460.24783	922.8
460.73129	85.6
461.24838	100.7
466.19305	115.4
480.20728	71.1
502.22467	166.3
504.26285	115.2
507.21820	100.3
516.22296	200.3	b (10) (2+)
533.74341	76.5
553.22388	145.0
556.25000	88.0
564.75116	150.8
582.25134	99.3
585.26202	164.8
595.24823	77.0
596.30084	179.9
606.26807	449.9	b (12) (2+)-H2O
606.76910	193.4
613.25592	600.9	b (6) (1+)
614.26038	162.1
615.26990	296.8	b (12) (2+)
615.77386	177.3
618.76996	109.0
619.46100	95.5
622.30627	800.8	y (5) (1+)
623.30725	238.2
624.32123	115.4
629.30670	86.7
632.31659	114.5
643.34106	124.6
648.80908	237.5
649.31085	102.7
651.09363	78.8
657.82056	94.2
658.31567	163.3
662.80939	183.1	b (13) (2+)-H2O
663.31653	80.0
665.14014	197.3
666.28595	123.3
669.46832	110.0
672.28595	147.4
678.37457	155.6
681.15961	212.4
682.27533	487.4	b (7) (1+)-H2O
691.06549	126.8
698.17731	430.8
699.74371	88.2
700.28601	3313.6	b (7) (1+)
701.28937	669.5
705.36310	274.3
715.09583	168.4
715.64722	120.5
726.98047	374.1
727.12274	200.2
727.33319	81.8
734.36957	317.6
735.37054	104.3
736.33569	217.1	[M+2H] (2+)-H2O
736.84222	136.8
737.10358	107.8
744.33148	89.6
747.67798	110.6
747.75958	79.9
748.08716	158.0
750.14758	138.7
751.02148	320.7
751.10541	76.2
751.45251	92.4
754.13586	83.1
755.28717	104.2
755.38361	107.7
755.80334	82.2
755.90125	91.5
755.99628	97.9
756.04828	86.6
756.08844	82.6
757.41229	110.1
757.70880	157.8
761.12476	274.0
762.05060	85.8
762.19202	85.3
762.28168	98.1
762.40887	94.7
764.80151	204.5
765.83563	104.5
766.84692	115.4
767.37665	76.7
768.37604	87.6
770.68256	124.3
772.07410	336.6
772.39020	111.0
772.77094	76.9
773.33807	133.9
775.17944	84.5
775.99518	95.2
776.26196	89.2
778.83118	151.5
780.34906	116.9
782.74158	285.8
784.72388	141.8
786.59973	146.9
787.02734	116.1
788.26202	297.2
790.39465	1054.8	y (7) (1+)
791.39673	281.4
791.89551	159.0
792.41479	98.5
794.91589	164.3
795.43494	108.8
797.33850	168.8	b (8) (1+)
798.33795	91.7
799.65302	105.1
800.01855	109.9
800.95142	133.9
802.40570	86.1
814.38470	93.8
814.88397	112.9
817.34924	127.5
819.02356	118.4
822.40015	153.9
825.65625	95.5
827.50964	118.9
828.86298	156.2
829.32733	127.9
837.86487	221.0
838.36926	201.2
839.68103	177.0
841.38507	84.1
844.91669	223.4
845.34186	187.5
845.40747	154.7
845.86035	78.6
846.42169	290.5
846.87225	1660.5
846.94403	199.6
847.37604	1583.6
847.87634	845.8
850.35541	124.9
855.62305	169.5
860.06781	98.6
862.31824	113.8
868.37640	1785.8	b (9) (1+)
869.37817	656.7
873.16394	111.9
877.42505	506.7	y (8) (1+)
878.42413	214.4
882.60577	89.7
895.33978	221.6
903.36475	278.9
919.02734	84.4
919.22894	197.2
919.44751	1815.3
920.45044	561.9
924.16779	85.8
959.37994	406.1
960.38867	276.7
1003.44336	1132.5
1004.44690	668.9
1006.47894	326.9
1007.47955	229.1
1013.42548	488.7	b (10) (1+)-H2O
1013.91461	95.8
1014.41602	229.4
1031.43884	9057.9	b (10) (1+)
1032.44080	3668.6
1033.44360	526.5
1036.48792	175.8
1036.98340	267.9
1071.45374	322.1
1072.45251	124.9
1093.51538	185.3
1101.00183	200.9
1101.50122	320.9
1101.99561	95.5
1125.21667	88.2
1128.49036	259.6	b (11) (1+)
1129.49890	162.1
1134.20190	84.2
1147.55994	80.7
1157.53174	99.8
1158.04065	220.1
1158.53540	160.9
1166.54749	1857.1
1167.04810	2408.4
1167.55054	1944.3
1168.05164	866.7
1168.55127	296.1
1169.07275	109.7
1185.49988	141.2
1202.55945	282.4	y (11) (1+)
1206.52600	128.0
1211.52893	1694.3	b (12) (1+)-H2O
1212.53259	969.5
1213.52917	152.0
1229.53784	1552.5	b (12) (1+)
1230.53979	864.9
1234.51794	1287.3
1235.52136	722.9
1236.52612	156.0
1263.61963	146.9
1298.59729	145.6
1314.62915	232.4
1315.62195	131.3
1318.58313	89.7
1324.61426	550.2	b (13) (1+)-H2O
1325.61621	606.9
1342.62427	1125.7	b (13) (1+)
1343.62744	668.6
1344.62354	131.3
1414.60620	114.1
1415.62402	131.9
1432.61914	211.6
1433.63635	115.2
1434.60535	98.8
1449.57446	77.9
1453.66113	102.7
1471.66370	1068.1
1472.66541	695.7
1473.67810	210.9
1489.67371	11198.1
1490.67676	8095.6
1491.67810	1293.9
