# Supplementary material for: A Strategy for O-Glycoproteomics of Enveloped Viruses—the O-Glycoproteome of Herpes Simplex Virus Type 1
Source: PLoS Pathog. 2015 Apr 1;11(4):e1004784. doi: 10.1371/journal.ppat.1004784 (PMC4382219; doi:10.1371/journal.ppat.1004784)
Supplement: S2 Dataset — HSV-1 envelope glycoprotein-derived spectra are provided. (ZIP) [file ppat.1004784.s008.zip › data/ATDSTHSPAYPTLE_-3_7_110949.txt]

       m/z	          i	matches
 165.01694	      66.7
 202.59636	      70.1
 482.25735	      72.7
 537.57971	      71.0
 581.29010	      90.4
 832.35352	     496.3	c-1 (6) (1+)
 833.35535	     199.9	c (6) (1+)
 998.46533	     303.8	z (9) (1+)
 999.47369	     507.2	z+1 (9) (1+)
1000.47388	     185.2	z+2 (9) (1+)
1011.95715	      86.1
1016.44092	      80.9	c-1 (8) (1+)
1017.45294	      91.0	c (8) (1+)
1069.47034	     107.6
1087.47363	     835.8	c-1 (9) (1+)
1088.47705	     689.4	c (9) (1+)
1089.47974	     264.2	c+1 (9) (1+)
1234.51880	     176.7
1235.52209	     166.1
1268.59338	     152.3
1269.09265	     297.1
1269.58984	     196.3
1303.59363	     111.6	z+1 (10) (1+)
1304.57983	      79.3
1347.58533	     162.9	c-1 (11) (1+)
1348.59790	      99.8	c (11) (1+)
1351.60559	     134.0
1390.62903	     438.7	z+1 (11) (1+)
1391.63049	     323.1	z+2 (11) (1+)
1405.63391	     153.4	y (11) (1+)
1449.64233	     629.8	c (12) (1+)
1450.64636	     456.5	c+1 (12) (1+)
1451.64648	     122.8
1474.67969	     186.0
1475.68091	     172.8
1489.67029	     572.2
1490.67725	     718.1
1491.68457	     398.6
1492.70300	     102.9
1504.65491	     404.0	z (12) (1+)
1505.64478	     314.0	z+1 (12) (1+)
1506.65857	      82.2	z+2 (12) (1+)
1520.64661	     100.7
1605.69861	     167.5	z (13) (1+)
1606.70532	     126.2	z+1 (13) (1+)
1633.76074	      97.9
1674.73242	     131.7
1684.70703	      74.7
