# Supplementary material for: A Strategy for O-Glycoproteomics of Enveloped Viruses—the O-Glycoproteome of Herpes Simplex Virus Type 1
Source: PLoS Pathog. 2015 Apr 1;11(4):e1004784. doi: 10.1371/journal.ppat.1004784 (PMC4382219; doi:10.1371/journal.ppat.1004784)
Supplement: S2 Dataset — HSV-1 envelope glycoprotein-derived spectra are provided. (ZIP) [file ppat.1004784.s008.zip › data/ATQAANGGPATPAPPAPGAPPTGDPKPK_-3_18_629193.txt]

       m/z	          i	matches
 110.64566	     427.1
 113.86462	     356.4
 126.05499	   10775.4
 127.03929	     933.7
 127.05797	     495.6
 138.05490	   14959.8
 139.05809	     761.4
 144.06546	   18477.2
 145.06886	     920.5
 155.08162	    1609.9	b (2) (1+)-H2O
 168.06554	    8319.0
 169.09744	     537.6
 173.09258	     645.9
 186.07611	   64135.9
 187.07948	    3947.7
 195.11397	     448.0
 200.10289	     660.7
 204.05826	     531.2
 204.08656	   78708.7
 205.09029	    4876.5
 226.11835	    1564.3
 226.15453	    1418.6
 230.11316	     865.2
 244.16600	    5207.5	y (2) (1+)
 245.16901	     583.4
 266.15002	    4065.7
 270.14471	     690.8
 271.13950	     506.9
 283.14014	    4501.5	b (3) (1+)-H2O
 301.15076	    4301.0	b (3) (1+)
 302.68341	     387.1
 342.17676	     380.8
 344.19223	     456.5
 354.17816	     962.2	b (4) (1+)-H2O
 372.18808	    6396.6	b (4) (1+)
 373.19162	     763.7
 385.18427	     742.0
 398.20380	    1094.8
 408.18832	     855.1
 415.22787	     860.4
 420.22159	     712.2
 425.21368	    1961.3	b (5) (1+)-H2O
 426.20053	     646.9
 434.24042	    1454.3
 438.23309	    1216.0	y (14) (3+)-NH3
 443.22482	    4453.0	b (5) (1+)
 444.22601	     883.0
 468.20734	     846.0
 468.76001	    2949.8	y (9) (2+)
 469.26132	    1906.4
 469.31265	   40305.2	y (4) (1+)
 470.31604	    8862.6
 470.72839	     492.7
 471.31915	    1048.3
 491.26089	    2392.0
 492.26309	     553.9
 493.91248	     409.1
 495.25754	     572.6
 498.22903	    1087.8
 534.23590	     620.2
 539.25476	     731.3
 540.23621	    1104.9	b (6) (1+)-NH3
 552.24609	     874.0
 552.27289	     954.9
 557.26624	    3034.5	b (6) (1+)
 558.26819	     481.4
 569.26746	     997.3
 570.30103	   11587.4
 570.80237	    5641.4
 571.30402	    1530.3
 579.25659	     409.7
 581.31726	    5366.0	y (12) (2+)
 581.81891	    3736.3
 582.31866	     893.3
 597.26160	     906.9	b (7) (1+)-NH3
 603.30035	    1203.6	b (14) (2+)
 603.80206	     428.8
 614.28821	    2656.8	b (7) (1+)
 615.29425	     497.3
 623.27399	     604.5
 636.27368	     827.3
 640.30481	     849.3
 641.36511	     527.0
 643.31482	     425.9
 653.29932	    1885.2	b (8) (1+)-H2O
 654.28241	    3066.6	b (8) (1+)-NH3
 655.28595	     756.9
 659.34961	    1860.3
 660.35150	     877.5
 663.83533	    1109.6
 666.32080	    1624.7
 671.31396	    2730.5	b (8) (1+)
 672.32489	     466.9
 682.85602	    8672.8
 683.35767	    5915.9
 683.85864	    2567.9
 693.31836	    2040.0
 697.31561	     452.2
 703.37793	    1119.5
 704.38379	     528.5
 711.33057	     458.0
 713.88727	    6621.7	y (15) (2+)
 714.38910	    5444.1
 714.88849	    1836.5
 737.35791	     687.3
 738.36041	     403.9
 751.33533	    1204.9	b (9) (1+)-NH3
 753.00610	     767.7
 753.21130	     720.8
 760.39691	    1250.7
 766.90088	     658.6
 769.36200	     438.4
 770.05835	     913.7
 782.42712	    1182.4
 786.15918	     482.9
 797.93182	    2172.8	y (17) (2+)
 798.43176	    1422.8
 798.93652	     774.5
 808.39526	     697.2
 815.04620	    1413.7
 815.42780	   27123.5
 815.92889	   22878.5
 816.43048	    8946.6
 816.92926	    2194.7
 817.42401	     764.0
 821.39099	     839.4	b (10) (1+)-H2O
 822.37372	    1696.2	b (10) (1+)-NH3
 823.38110	     798.4
 833.62604	     866.2
 839.39978	    2546.3	b (10) (1+)
 840.40265	    1402.8
 841.86688	     868.2
 848.45660	     460.5
 864.86725	     438.6
 869.62488	    1411.6
 871.47382	     479.2
 872.00323	     877.8
 875.66217	     552.6
 876.81293	     780.6
 877.30682	     517.0
 879.37531	     454.7
 880.47296	     765.7
 881.43323	     534.6
 881.51556	     582.8
 881.80621	    1021.8
 884.32330	     600.1
 888.40808	     572.7
 888.63599	    1313.9
 889.04083	     492.1
 889.50549	     511.9
 893.54236	     542.5
 893.76392	     633.9
 894.42523	     522.3
 895.16882	     993.0
 895.41840	     597.3
 896.39404	    1276.7
 896.78394	     526.0
 897.40125	     577.0
 899.46930	    3315.4
 899.97241	    4212.2
 900.47168	    2028.9
 902.80469	     859.6
 905.40717	    2601.8
 906.23053	     739.1
 906.40967	    1060.6
 909.72577	     498.6
 910.36462	     947.9
 910.54437	     875.1
 912.45020	     715.0
 913.45801	     603.0
 917.42694	     751.8
 922.43652	    4346.5	b (11) (1+)-H2O
 923.42157	    5484.2	b (11) (1+)-NH3
 924.42065	    2252.7
 925.42737	     408.9
 928.49988	     598.1
 931.46686	     440.9
 931.72253	    1197.1
 932.50342	    2202.8	y (20) (2+)
 933.00177	    2227.6
 933.50208	     925.4
 936.29321	     481.5
 936.51428	    6830.7	y (9) (1+)
 937.51868	    3458.4
 938.52502	     614.3
 940.44702	   11202.6	b (11) (1+)
 941.44897	    4836.3
 942.45209	    1310.7
 949.43475	     579.1
 949.99719	    1235.3
 950.49591	    1304.0
 952.00586	     572.5
 958.46234	    3947.8
 959.10547	     800.4
 959.46338	    1756.2
 960.46704	     835.7
 961.01141	    1547.8	y (21) (2+)
 961.51343	    1596.8
 961.79694	     813.5
 962.01996	     827.5
 962.51508	     539.4
 964.94104	     581.2
 966.45966	     583.7
 967.33234	     633.5
 968.58569	     622.8
 972.26123	    1601.3
 979.96265	     460.3
 980.48590	     860.3
 983.78967	     949.4
 987.44415	     822.8
 989.52502	    3439.2	y (22) (2+), y (10) (1+)-H2O
 990.02203	    3660.0
 990.53021	    1365.5	y (10) (1+)-NH3
 999.04962	     490.0
1000.47321	     734.2
1001.13696	    1008.8
1002.50696	     551.2
1007.54395	     518.3
1013.10980	     566.1
1019.48743	     680.5
1034.04236	    3601.4
1034.54163	    3664.3
1035.04224	    2219.9
1035.55066	    1203.0
1037.50122	     669.6
1042.54004	    1343.3
1046.54578	    3993.3	y (11) (1+)-H2O, y (23) (2+)
1047.04541	    4593.5
1047.54553	    2317.7	y (11) (1+)-NH3
1048.05505	     601.2
1053.53760	     606.4
1062.54810	    2858.3
1063.05298	    3838.6
1063.55664	    1823.1
1064.07642	     579.1
1064.48560	     460.3
1068.81323	     744.5
1073.51111	     527.4
1082.05994	    2279.1	y (24) (2+)
1082.56555	    3060.8
1083.06433	    2471.0
1083.57080	     746.3
1090.52588	    4442.0	b (13) (1+)-H2O
1091.06494	    6083.6
1091.49451	    3558.0	b (13) (1+)-NH3
1091.58398	    3849.4
1092.06702	    3303.1
1092.50208	    1915.2
1108.53809	   15650.7	b (13) (1+)
1109.54053	    8404.1
1110.54321	    2362.2
1117.58435	    2007.7	y (25) (2+)
1118.08398	    2435.9
1118.58618	    1857.4
1126.55261	    1268.2
1127.55933	     997.5
1139.59387	   11350.3
1140.07092	     499.5
1140.59802	    5862.9
1141.60388	    1558.3
1148.08472	    5347.2
1148.58752	    7065.7
1149.08838	    3398.1
1149.58740	    1121.3
1156.57581	     527.2
1161.62915	    8110.4	y (12) (1+)
1162.54590	    3139.6
1162.62732	    4169.1
1163.54761	     804.8
1163.63708	    1086.0
1164.09875	     427.7
1164.60132	     504.6
1173.09448	     617.5
1173.60864	     583.0
1176.11682	     450.1
1181.60327	    1027.3	y (26) (2+)
1182.11108	    1620.5
1182.61145	    1242.7
1183.60486	    3694.1
1184.10583	    4229.2
1184.60486	    3580.6
1185.10779	     731.5
1192.61853	     514.0
1205.59753	     946.4	b (14) (1+)
1210.63293	     832.4
1211.11255	     461.6
1211.62585	     545.4
1219.11816	    1887.3
1219.62634	    2938.2
1220.12549	    1956.4
1220.63062	    1166.3
1227.60620	     674.7
1228.61169	     539.6
1246.14026	     907.8
1249.61951	     569.6
1250.13269	    1105.0
1250.62708	    1428.0
1251.13855	     482.4
1258.65039	    2458.7
1259.14368	    7911.2
1259.64539	    8155.3
1260.14502	    4856.2
1260.64465	    2705.0
1267.65442	   46352.5
1268.15479	   63559.4
1268.65527	   45944.3
1269.15723	   18214.0
1269.65515	    2015.6
1275.11597	     477.5
1283.14612	    1320.8
1283.65100	     749.9
1284.15930	    1013.8
1284.65540	     759.0
1329.60779	     919.9
1329.73853	     929.3
1330.61877	     953.9
1355.67163	     817.3	b (16) (1+)-H2O
1356.66589	    1653.6	b (16) (1+)-NH3
1357.66272	    1027.5
1360.17505	     559.1
1360.68494	    2859.7
1361.18225	    3215.4
1361.68567	    2262.5
1362.18884	     802.2
1364.70557	   10514.7
1365.70813	    7548.7
1366.71289	    2820.3
1367.71167	     534.3
1369.19397	   16643.4
1369.69470	   27624.0
1370.19604	   20058.1
1370.69678	   11598.9
1371.19019	    2024.6
1373.68115	    4761.2	b (16) (1+)
1374.68335	    4105.6
1375.68262	    1589.0
1426.77051	    5272.6	y (15) (1+)
1427.77075	    3826.9
1428.77441	    1331.8
1435.73401	     420.2
1532.79675	    1484.9
1533.79504	    1116.2
1534.77490	     475.0
1580.76208	     506.1
1581.76929	     909.0	b (19) (1+)-NH3
1582.77454	     470.8
1594.85815	    3408.6	y (17) (1+)
1595.86475	    2283.1
1596.85876	    1766.6
1598.79529	    2792.4	b (19) (1+)
1599.79346	    2754.7
1600.79944	     513.6
1629.84851	    4648.2
1630.85278	    5092.6
1631.85120	    1458.5
1672.53345	     422.5
1797.93579	    3443.2
1798.94287	    3572.4
1799.94800	    1908.7
1800.94519	     461.4
