# Supplementary material for: A Strategy for O-Glycoproteomics of Enveloped Viruses—the O-Glycoproteome of Herpes Simplex Virus Type 1
Source: PLoS Pathog. 2015 Apr 1;11(4):e1004784. doi: 10.1371/journal.ppat.1004784 (PMC4382219; doi:10.1371/journal.ppat.1004784)
Supplement: S2 Dataset — HSV-1 envelope glycoprotein-derived spectra are provided. (ZIP) [file ppat.1004784.s008.zip › data/ATQAANGGPATPAPPAPGAPPTGDPKPK_-3_18_657918.txt]

       m/z	          i	matches
 103.97110	     459.1
 126.05466	    7290.7
 127.03889	     549.4
 127.05779	     350.0
 138.05457	    9204.0
 139.05783	     335.0
 144.06519	   12587.3
 145.06854	     420.9
 149.30919	     298.3
 168.06511	    5448.9
 186.07573	   39658.5
 187.07903	    2773.6
 204.08617	   54852.2
 205.08997	    3009.9
 226.11725	     337.6
 226.15375	     455.8
 244.16498	    2359.9	y (2) (1+)
 266.14871	     786.4
 283.13962	     655.9	b (3) (1+)-H2O
 298.48578	     309.3
 301.15042	     870.4	b (3) (1+)
 372.18765	    1971.2	b (4) (1+)
 384.18665	     438.4
 425.21341	     628.8	b (5) (1+)-H2O
 438.23468	     564.6	y (14) (3+)-NH3
 443.22290	    1160.6	b (5) (1+)
 444.22964	     342.8
 468.76065	     876.2	y (9) (2+)
 469.31186	   22614.2	y (4) (1+)
 470.31509	    4086.8
 471.32007	     616.7
 491.25879	     615.4
 540.23560	     370.7
 557.26733	     806.0	b (6) (1+)
 570.29877	    2000.7
 570.80005	    1348.0
 571.30499	     399.0
 581.31586	    1253.7	y (12) (2+)
 581.81665	    1277.4
 614.28998	    1185.4	b (7) (1+)
 640.30469	     526.4
 654.28278	    1091.5	b (8) (1+)-NH3
 659.35614	     442.0
 671.27155	     449.6
 671.31616	     997.4	b (8) (1+)
 672.31207	     336.2
 682.85455	    4210.4
 683.35541	    2754.3
 683.85455	     825.6
 693.31671	     601.8
 703.37463	     444.5
 711.91730	     418.9
 713.88464	    1647.7	y (15) (2+)
 714.38898	    1170.5
 714.88806	     801.4
 720.12030	     370.7
 748.52454	     351.8
 765.67212	    1009.7
 766.55511	     535.4
 798.43329	     394.4
 808.00879	     831.3
 815.42578	    7296.4
 815.92706	    7804.9
 816.42963	    2054.8
 822.36700	     396.7
 829.82501	     651.4
 839.39691	    1250.4	b (10) (1+)
 840.09259	     350.0
 840.40289	     453.0
 854.67010	     412.6
 862.62897	     604.6
 865.54529	     387.5
 895.42969	     404.6
 896.39825	     641.0
 899.46613	    1957.3
 899.97260	    1498.8
 900.47363	     893.2
 905.40735	     655.1
 914.44727	     503.6
 922.43561	    2594.2	b (11) (1+)-H2O
 923.42267	    2520.5	b (11) (1+)-NH3
 924.42310	    1198.7
 927.63672	     686.8
 927.77618	    1101.7
 927.90619	    1093.8
 931.71356	     885.2
 932.52020	     502.9
 932.99951	    1330.9
 933.43420	     477.6
 933.75372	     411.3
 934.41852	    1158.0
 935.38104	     431.1
 935.86768	     350.1
 936.51318	    2383.7	y (9) (1+)
 936.70483	     804.6
 937.51086	    1191.8
 938.18475	     596.0
 939.21918	     587.0
 939.91119	     382.5
 940.26324	    3016.2
 940.44434	    4950.5	b (11) (1+)
 941.44659	    2388.3
 942.43311	     668.4
 942.80432	     485.3
 943.08569	     473.0
 946.79688	     773.5
 949.47339	     406.5
 949.98700	     697.9
 950.64362	     464.6
 951.28809	     444.0
 954.08014	     945.5
 955.97992	     510.7
 958.46045	    1317.7
 958.75934	     383.5
 959.47028	     844.0
 960.44714	     838.8
 961.00739	     745.4	y (21) (2+)
 965.58124	     644.6
 967.71179	     361.5
 970.22302	     735.5
 970.87305	     403.6
 976.63733	     764.5
 981.33057	     664.8
 982.61774	     461.9
 986.57550	     803.5
 986.75043	    1277.5
 988.29730	     504.3
 989.08221	     738.1
 989.52551	     676.6	y (22) (2+), y (10) (1+)-H2O
 990.02338	     911.9
 990.53192	     448.2
1000.85321	     354.4
1012.22986	    1381.9
1014.70776	     346.7
1022.35034	     536.7
1024.43762	     392.9
1028.78369	    2062.1
1034.03967	    2277.9
1034.53943	    1657.1
1035.03857	     911.8
1038.19397	     357.1
1042.53979	     404.4
1043.54028	     459.6
1046.54309	     701.9	y (11) (1+)-H2O, y (23) (2+)
1046.87451	     394.5
1047.04626	    1778.7
1047.54407	     857.2	y (11) (1+)-NH3
1047.99841	     604.8
1048.22742	     442.9
1048.50378	     708.0
1049.07935	     371.5
1049.58789	     391.8
1054.32239	     398.2
1062.54272	    1561.0
1063.05029	    1647.1
1063.55493	    1418.1
1064.64771	     362.0
1071.16833	     390.3
1073.48987	     416.9
1082.06482	     519.3
1082.55774	    1522.9
1083.07324	     679.9
1090.51660	    1568.0	b (13) (1+)-H2O
1091.06201	    1763.8
1091.49292	    1197.2	b (13) (1+)-NH3
1091.58447	    1062.1
1092.06946	    1051.9
1092.49243	     543.2
1092.58789	     483.3
1093.51489	     408.1
1099.51428	     535.2
1108.53674	    7116.5	b (13) (1+)
1109.53870	    3052.8
1110.53735	     833.8
1117.57861	     453.7
1118.07764	     890.5
1126.55334	     783.4
1127.54980	     409.4
1139.59229	    5674.3
1140.59656	    2793.0
1148.08228	    1897.8
1148.58594	    3076.2
1149.08435	    1759.6
1161.62622	    2362.7	y (12) (1+)
1162.62878	    1533.1
1163.60376	     393.3
1181.59753	     475.0
1182.11023	     644.6
1183.60693	    1491.2
1184.10156	    1586.5
1184.60474	    1497.1
1185.10046	     634.3
1190.70300	     865.5
1193.08594	     433.9
1202.17371	     488.4
1219.11890	     657.1
1219.62390	     830.2
1220.11694	     626.2
1249.62085	     530.7
1250.11182	     671.4
1258.64319	     798.8
1259.13989	    3174.2
1259.64258	    4421.4
1260.13892	    2501.9
1260.63831	     610.1
1267.65198	   28776.1
1268.15271	   39213.5
1268.65295	   26294.9
1269.15479	   11045.6
1274.63013	     540.9
1283.65149	     642.3
1284.16199	     694.5
1312.61731	     390.7
1328.17383	     445.0
1329.61462	     604.3
1355.67859	     451.3
1356.64954	     506.4
1360.18945	     700.9
1360.68262	    2447.9
1361.18359	    2710.8
1361.68030	    1118.2
1362.18286	     732.9
1364.70349	    4717.7
1365.70398	    3092.6
1366.70020	    1047.4
1369.19043	   26097.3
1369.69165	   37684.4
1370.19299	   30636.5
1370.69434	   13421.5
1373.67932	    2828.5	b (16) (1+)
1374.67944	    2598.4
1375.67480	     862.0
1426.76697	    1872.9	y (15) (1+)
1427.76758	    1405.1
1468.67285	     528.2
1469.17017	     931.9
1469.67224	     522.7
1470.72717	    2051.4	b (17) (1+)
1471.23230	    4149.4
1471.73376	    3614.1
1472.23462	    1718.8
1532.79736	     659.5
1594.86499	    1265.8	y (17) (1+)
1595.84167	     592.8
1596.84314	     466.3
1598.78540	    1647.0	b (19) (1+)
1599.78882	    1054.7
1600.78247	     515.5
1629.85010	    2588.9
1630.85083	    2529.5
1631.84949	     780.3
1797.93433	    1806.0
1798.93140	    2089.4
1799.93372	     714.8
