# Supplementary material for: A Strategy for O-Glycoproteomics of Enveloped Viruses—the O-Glycoproteome of Herpes Simplex Virus Type 1
Source: PLoS Pathog. 2015 Apr 1;11(4):e1004784. doi: 10.1371/journal.ppat.1004784 (PMC4382219; doi:10.1371/journal.ppat.1004784)
Supplement: S2 Dataset — HSV-1 envelope glycoprotein-derived spectra are provided. (ZIP) [file ppat.1004784.s008.zip › data/AYAPPAPSATGGLR_-3_7_125429.txt]

       m/z	          i	matches
 107.59585	      73.1
 218.55704	      72.2
 241.38069	      73.3
 248.26573	      77.8
 387.23380	     443.1	z+1 (4) (1+)
 582.09729	     236.5
 688.52618	     112.5
 691.35754	    1079.5	z+1 (5) (1+)
 692.36316	     280.9	z+2 (5) (1+)
 762.39417	    1829.3	z+1 (6) (1+)
 763.39667	     530.2	z+2 (6) (1+)
 764.40149	     100.7
 831.41736	     114.4
 847.42584	      97.5
 849.42694	     482.6	z+1 (7) (1+)
 850.42590	     175.2	z+2 (7) (1+)
 999.06183	      81.6
 999.50775	     365.6
1000.50000	     144.6
1017.51477	     420.6	z+1 (9) (1+)
1018.52319	     115.8	z+2 (9) (1+)
1027.50000	     156.3
1129.57874	     112.0	y (10) (1+)
1140.58301	    1204.8
1141.58765	     564.3
1142.59241	     104.1
1225.62317	     638.4
1226.63062	     639.4	y (11) (1+)
1227.62451	     235.2
1240.64514	     128.7
1241.63757	     103.0
1281.64734	     177.9	z (12) (1+)
1282.65308	     375.7	z+1 (12) (1+)
1283.65967	     454.1	z+2 (12) (1+)
1284.66699	     158.9
1326.69043	     130.3
1407.65515	     101.8	c (11) (1+)
1463.65710	     144.9
1464.67505	     122.6	c (12) (1+)
1465.68591	     135.6	c+1 (12) (1+)
1487.76843	     232.4
1488.77747	     249.6
1489.75818	      94.4
1499.76245	     153.6
1500.75598	     175.2
1515.75610	     653.2
1516.76575	     876.5
1517.77393	     497.7
1518.77966	     126.1
1531.76721	     620.5
1532.77124	    1433.2
1533.77478	    1144.0
1534.77588	     318.3
1535.77661	      87.9
1544.75073	     102.1
1545.76294	     137.1
1561.77393	     313.4
1562.77258	     279.1
1576.75342	     358.8	c-1 (13) (1+)
1577.74805	     378.3
1578.75684	     101.6
1660.78760	      91.2
1681.80115	      92.1
