# Supplementary material for: A Strategy for O-Glycoproteomics of Enveloped Viruses—the O-Glycoproteome of Herpes Simplex Virus Type 1
Source: PLoS Pathog. 2015 Apr 1;11(4):e1004784. doi: 10.1371/journal.ppat.1004784 (PMC4382219; doi:10.1371/journal.ppat.1004784)
Supplement: S2 Dataset — HSV-1 envelope glycoprotein-derived spectra are provided. (ZIP) [file ppat.1004784.s008.zip › data/AYAPPAPSATGGLR_-3_7_125672.txt]

       m/z	          i	matches
 107.87953	     476.9
 114.13773	     473.6
 122.07465	     459.3
 132.06229	     467.4
 148.13875	     476.6
 148.88354	     504.6
 284.33063	     482.9
 330.21332	    1167.2	z+1 (3) (1+)
 387.23352	    3916.8	z+1 (4) (1+)
 388.23520	     605.2	z+2 (4) (1+)
 690.35547	     638.6	z (5) (1+)
 691.35931	    6968.1	z+1 (5) (1+)
 692.36176	    2365.6	z+2 (5) (1+)
 761.39386	    1536.7	z (6) (1+)
 762.39600	   17817.3	z+1 (6) (1+)
 763.39709	    5211.2	z+2 (6) (1+)
 831.41943	    1279.1
 832.42175	     659.1
 847.41187	     783.1
 848.41754	    1475.5	z (7) (1+)
 849.42670	    5738.4	z+1 (7) (1+)
 850.42993	    1820.5	z+2 (7) (1+)
 872.40753	     747.7
 998.50195	    1054.9
 999.50446	    1331.6
1016.50519	     768.6	z (9) (1+)
1017.51953	    2081.4	z+1 (9) (1+)
1018.52051	    1029.9	z+2 (9) (1+)
1027.50195	    1489.5
1028.49756	     714.5
1084.98059	     664.8
1129.57874	     692.5	y (10) (1+)
1140.58679	    8704.5
1141.58691	    5132.9
1142.59436	    1696.6
1150.48584	    1093.1
1150.98633	    1873.8
1225.62732	    1655.9
1226.63342	    7604.5	y (11) (1+)
1227.63525	    4060.4
1228.63721	    1335.3
1240.63611	     722.0
1260.59412	    1479.9	c-1 (12) (1+)
1261.60107	    1388.0	c (12) (1+)
1262.60413	     682.9	c+1 (12) (1+)
1281.65137	    6367.8	z (12) (1+)
1282.65527	    4062.4	z+1 (12) (1+)
1283.66296	    3217.7	z+2 (12) (1+)
1284.68750	    1422.3
1285.70813	     771.7
1286.69556	     556.8
1296.66699	    1374.7
1297.66895	    3166.2	y (12) (1+)
1298.66882	    1756.2
1299.68237	     987.8
1311.66614	     671.4
1312.68457	    2057.2
1313.69800	    4764.9
1314.69824	    3391.6
1315.70471	     598.0
1325.66162	     537.0
1326.66785	    1577.1
1328.69116	    2522.0
1329.69824	    5919.1
1330.70544	    5102.4
1331.70435	    2256.1
1341.66980	     695.5
1342.68298	     988.1
1358.70154	    2284.6
1359.69421	    1685.8
1373.67786	    4493.8	c-1 (13) (1+)
1374.68152	    3406.3	c (13) (1+)
1375.68994	    1300.9	c+1 (13) (1+)
1444.72095	     762.6	z (13) (1+)
1445.71118	    1291.5	z+1 (13) (1+)
1530.69202	     632.8
