# Supplementary material for: A Strategy for O-Glycoproteomics of Enveloped Viruses—the O-Glycoproteome of Herpes Simplex Virus Type 1
Source: PLoS Pathog. 2015 Apr 1;11(4):e1004784. doi: 10.1371/journal.ppat.1004784 (PMC4382219; doi:10.1371/journal.ppat.1004784)
Supplement: S2 Dataset — HSV-1 envelope glycoprotein-derived spectra are provided. (ZIP) [file ppat.1004784.s008.zip › data/DAIEPCTVGHR_-3_16_405810.txt]

m/z	i	matches
108.04388	117.8
115.10415	115.6
126.05475	5134.1
127.03864	312.6
127.05785	285.8
129.10199	161.5
138.05473	5370.3
139.05829	385.6
141.06577	607.8
142.04971	171.2
142.07021	120.0
144.06531	7439.1
145.06860	358.7
149.55214	112.3
157.13345	551.7
159.07620	4072.1
160.07962	192.9
168.06522	2722.4
169.06825	182.4
175.11868	1248.6	y (1) (1+)
185.12859	465.7
186.07582	16821.3
187.07117	4022.1	b (2) (1+)
188.07382	263.9
197.12871	146.2
201.12396	163.9
204.08621	15745.4
205.08971	756.3
209.09131	131.7
215.13867	1805.1
216.14305	148.9
226.11789	117.2
230.09552	293.4
243.13347	3823.9
244.13704	232.5
245.07611	116.8
254.14970	962.4
255.13353	3306.8
256.13785	413.7
258.09012	677.8
261.14435	589.6
270.10852	119.0
271.09286	143.2
272.16028	1519.5
273.16565	141.7
282.14447	501.8	b (3) (1+)-H2O
298.10254	411.1
300.15485	7168.0	b (3) (1+)
301.15891	687.6
312.17773	513.3	y (2) (1+)
314.16965	205.9
316.11346	1375.5
317.11743	160.4
318.74756	120.1
341.12677	198.2
344.39386	135.3
352.17239	134.3
365.17776	393.1	y (6) (2+)
365.67877	131.7
369.11987	265.0
369.19879	3240.3	y (3) (1+)
370.20187	404.5
379.16110	127.4
383.19168	950.3
383.70380	154.5
384.17813	268.5
401.20172	3031.3
402.20554	362.9
404.69611	485.0	y (7) (2+)-H2O
411.18567	459.8	b (4) (1+)-H2O
413.70215	20020.8	y (7) (2+)
414.20349	8107.8
414.70404	2092.2
415.20612	132.9
429.19659	3331.2	b (4) (1+)
430.19830	538.9
440.19748	185.7
452.15964	223.4
458.20798	178.3
468.26688	1512.6	y (4) (1+)
469.21814	8806.8	y (8) (2+)-H2O
469.26944	372.7
469.71869	3392.3	y (8) (2+)-NH3
470.21948	1046.6
476.76334	211.5
478.22275	1618.5	y (8) (2+)
478.27304	135.1
478.72513	729.5
479.22601	281.0
484.78931	220.4
484.81796	201.3
484.91113	159.1
485.10974	379.6
485.14594	161.8
485.28024	245.5
485.30945	165.0
485.69742	164.3
485.73492	204.5
485.93903	122.8
486.10245	237.6
486.19739	185.3
486.25241	1928.3
486.29004	1011.2
486.61285	183.6
486.78165	126.7
486.80038	200.4
486.88196	124.5
486.93958	204.6
487.08405	383.8
487.17252	258.2
487.20023	285.1
487.25775	499.4
487.29944	1057.1
487.81375	124.8
499.91104	352.1
515.23981	387.5
515.74115	284.1
516.24329	142.0
516.75226	653.4
517.25677	282.0
525.75726	136.2
534.76440	1472.4	y (9) (2+)
535.26569	850.9
535.76782	393.9
551.22498	159.9
551.30646	129.4
569.31299	2149.0	y (5) (1+)
570.28308	762.3	y (10) (2+)
570.78687	344.1
571.28418	143.8
603.87585	135.6
609.79126	139.4
614.35956	222.2
618.79175	601.9
619.29315	412.9
619.79218	290.6
627.79590	3894.1
628.29761	2426.9
628.79926	1063.6
629.30139	123.4
652.28290	266.1
677.01697	129.1
686.27515	129.4
700.84100	256.8
717.35962	225.4
727.07477	130.4
729.34235	1824.4	y (6) (1+)
730.34601	599.9
731.34717	169.1
735.38483	226.0
749.36237	487.6
808.38940	286.7
809.37146	762.4	y (7) (1+)-NH3
810.37109	419.8
826.17889	137.8
826.20447	204.7
826.24133	191.8
826.27435	126.2
826.39655	36118.5	y (7) (1+)
826.53217	198.5
826.56134	263.8
826.60822	151.4
826.63330	184.1
826.67596	127.2
826.70447	148.0
827.39856	13923.8
828.39807	3855.1
829.39240	307.1
848.49231	126.5
856.38464	184.6
868.38873	143.5
886.39911	141.1
905.82654	175.9
927.14526	139.3
937.42657	1949.0	y (8) (1+)-H2O
938.42950	797.2	y (8) (1+)-NH3
939.42572	339.0
955.43774	8568.1	y (8) (1+)
956.43988	3964.7
957.44080	1374.1
1029.47656	472.1
1068.52197	2097.4	y (9) (1+)
1069.52332	1310.3
1070.52637	457.5
1094.09985	141.0
