# Supplementary material for: A Strategy for O-Glycoproteomics of Enveloped Viruses—the O-Glycoproteome of Herpes Simplex Virus Type 1
Source: PLoS Pathog. 2015 Apr 1;11(4):e1004784. doi: 10.1371/journal.ppat.1004784 (PMC4382219; doi:10.1371/journal.ppat.1004784)
Supplement: S2 Dataset — HSV-1 envelope glycoprotein-derived spectra are provided. (ZIP) [file ppat.1004784.s008.zip › data/DAIEPCTVGHR_-3_16_408479.txt]

       m/z	          i	matches
 126.05488	     993.4
 138.05493	    1103.8
 144.06535	    1740.4
 159.07623	     472.7
 168.06552	    1198.0
 169.06882	      80.7
 175.11877	     535.5	y (1) (1+)
 185.12866	      86.2
 186.07597	   10099.8
 187.07132	    2312.0	b (2) (1+)
 188.07436	     124.9
 204.08643	   13552.3
 205.08986	     858.9
 215.13898	     267.2
 230.09465	      74.2
 243.13359	    1902.2
 244.13742	     214.1
 245.07663	      73.8
 254.14906	      92.3
 255.13351	     421.6
 258.09024	     156.9
 272.15994	     961.1
 282.14410	     196.4
 300.15472	    7002.7	b (3) (1+)
 301.15829	     734.4
 312.17682	     191.7
 316.11343	     364.8
 342.16489	     412.0
 359.13391	      70.7
 365.17590	      96.9
 369.19839	     927.9	y (3) (1+)
 370.20349	      70.9
 401.20148	     533.8
 404.69922	     154.1
 411.18689	     109.9
 413.70203	    5795.5	y (7) (2+)
 414.20297	    2238.6
 414.70309	     248.1
 429.19647	    1854.1	b (4) (1+)
 430.19928	     266.9
 468.26511	     505.9	y (4) (1+)
 469.21756	    2097.5	y (8) (2+)-H2O
 469.27020	      87.2
 469.71857	     911.4	y (8) (2+)-NH3
 470.21826	     197.5
 478.22366	     878.0	y (8) (2+)
 478.72354	     440.0
 479.22137	     176.6
 504.31851	     100.3
 515.24152	    1530.3
 515.74249	     635.5
 516.24103	     213.5
 516.75372	     141.7
 520.49329	      66.2
 534.76373	     762.0	y (9) (2+)
 535.26434	     305.7
 551.22412	      71.4
 566.98492	     149.9
 569.31213	     303.7	y (5) (1+)
 570.28363	     268.8	y (10) (2+)
 570.78351	     153.9
 574.06146	      79.5
 579.75421	     114.1
 580.26422	      78.7
 583.91205	      70.2
 592.45013	     139.2
 600.00690	     171.1
 609.15643	     106.7
 611.31494	      92.5
 613.30872	     231.1
 615.26624	      70.8
 615.30957	      69.0
 617.37689	     159.3
 617.57996	      83.0
 618.79138	     509.5	[M+2H] (2+)-H2O
 619.29102	     206.9
 619.78979	     138.1
 623.24664	      69.8
 627.79614	    4219.3	[M+2H] (2+)
 628.29773	    2581.0
 628.79865	    1092.2
 629.29785	      80.1
 629.35583	     110.7
 636.26807	     145.1
 636.31262	     157.5
 640.29657	     222.3
 644.28961	     169.3
 650.42444	     199.7
 650.64929	     132.8
 651.52972	      76.5
 652.28290	     112.7
 652.53558	      93.8
 653.46643	      65.5
 662.18011	      96.2
 667.28979	      74.0
 669.51416	     292.9
 673.13232	      96.4
 675.07990	      71.7
 676.20117	      81.9
 676.81689	     187.8
 677.31458	      96.8
 678.65723	      74.1
 684.28485	      67.6
 686.05170	      96.5
 688.53479	     281.3
 699.97955	      66.9
 702.25110	      98.9
 707.33514	      72.0
 712.66064	      78.4
 718.34747	     190.2
 718.56775	     111.7
 722.70337	      80.5
 722.81262	      73.1
 723.07422	     101.7
 726.31281	      69.5
 726.41406	      76.1
 727.08484	      68.6
 727.36047	     102.5
 727.88129	     100.6
 728.28271	      99.4
 728.38776	     114.6
 728.64349	     122.3
 728.70874	      75.3
 728.85345	      79.8
 729.33813	     397.8	y (6) (1+)
 729.83807	     252.8
 729.94269	      84.3
 730.00366	     119.3
 730.34210	     278.0
 730.38690	      85.5
 730.43756	      69.6
 735.00494	      68.7
 749.33844	      95.2
 756.85492	      98.4
 763.01758	     151.9
 763.35455	     125.9
 763.68628	      98.9
 766.36688	     134.0
 766.59009	      70.7
 772.39313	     189.6
 772.85138	      89.7
 774.46613	      82.8
 786.35779	     186.4
 786.69263	      95.7
 792.02643	     239.2
 792.36353	     454.9
 792.69916	     557.2
 793.02698	     262.4
 795.28009	      99.2
 802.36292	      92.7
 807.39899	      81.5
 808.38690	      94.8
 809.36731	     239.1
 810.37921	     116.1
 811.38373	     114.3
 818.49243	      69.2
 820.36981	      75.1
 820.88873	      74.7
 826.39539	   10245.0	y (7) (1+)
 827.39703	    3972.2
 828.39581	    1004.4
 833.18628	      73.8
 834.47070	      83.7
 854.39117	     195.1
 854.72693	      99.6
 855.05536	     179.4
 868.05542	      86.9
 868.38318	      80.5
 871.87781	      75.9
 873.06342	     180.0
 873.40387	     291.9
 873.73480	     303.9
 874.06122	     134.5
 874.39563	      84.9
 878.40137	      71.7
 902.40729	      98.4
 902.74481	     114.0
 903.40479	      89.1
 905.05811	      83.7
 906.39294	      86.5
 921.42651	     102.3
 921.75043	     153.4
 932.41992	     339.1
 933.42310	     119.1
 937.42603	     790.9	y (8) (1+)-H2O
 938.42657	     283.5	y (8) (1+)-NH3
 939.43176	      93.3
 946.90186	      75.6
 955.43658	    2700.3	y (8) (1+)
 956.43787	    1295.6
 957.44080	     372.6
1001.54132	      71.5
1021.48639	      72.0
1029.47302	   10069.6
1030.47522	    5023.7
1031.47534	    1540.4
1056.85962	      68.4
1068.51892	     819.9	y (9) (1+)
1069.52222	     501.1
1070.52881	     151.0
1080.46960	     165.1
1081.46350	     114.4
1139.55859	     832.4	y (10) (1+)
1140.56995	     399.3
1141.58508	     110.1
1158.51746	    2451.6
1159.52100	    1412.2
1160.51941	     483.8
1236.57666	     540.3
1237.56482	     790.5
1238.56982	     517.5
1239.56372	     155.5
1253.87634	      74.7
1253.96509	      72.5
1254.06445	      72.0
1254.14856	     130.2
1254.27234	     111.8
1254.32947	     107.0
1254.58533	   26723.6
1254.81750	     156.8
1254.86682	     169.9
1254.93738	     177.4
1255.01355	     220.6
1255.14319	     179.7
1255.20972	     176.4
1255.27466	     179.1
1255.33997	     150.9
1255.58679	   17318.9
1256.58752	    6759.9
1257.58496	     218.8
1271.59851	     133.4
