# Supplementary material for: A Strategy for O-Glycoproteomics of Enveloped Viruses—the O-Glycoproteome of Herpes Simplex Virus Type 1
Source: PLoS Pathog. 2015 Apr 1;11(4):e1004784. doi: 10.1371/journal.ppat.1004784 (PMC4382219; doi:10.1371/journal.ppat.1004784)
Supplement: S2 Dataset — HSV-1 envelope glycoprotein-derived spectra are provided. (ZIP) [file ppat.1004784.s008.zip › data/DAIEPCTVGHR_-3_5_28492.txt]

       m/z	          i	matches
 107.26429	     110.6
 110.57109	     118.0
 138.33929	     115.5
 158.26736	     113.3
 296.15811	    1067.5	z (2) (1+)
 312.17712	     293.4	y (2) (1+)
 317.18048	     565.5	c (3) (1+)
 353.17880	     246.0	z (3) (1+)
 452.24738	    1544.5	z (4) (1+)
 452.84711	     135.5
 453.25082	     338.6	z+1 (4) (1+)
 537.29871	     374.6
 543.27380	     635.4	c (5) (1+)
 571.75116	     276.4	z (8) (2+)
 572.25464	     148.5	z+1 (8) (2+)
 579.76251	     310.7	y (8) (2+)
 580.26544	     259.3
 611.78857	     234.1
 619.28412	     188.8
 619.78967	     183.0
 620.29645	     250.9
 620.80597	     207.0
 627.79651	    2079.0
 628.29785	    2156.2	z (9) (2+)
 628.80066	    1053.3	z+1 (9) (2+)
 629.30408	     284.8	z+2 (9) (2+)
 671.82098	     433.1	y (10) (2+)
 672.32562	     487.5
 672.82910	     246.9
 684.83649	     309.4
 685.31146	     653.0
 685.81177	     344.9
 703.30530	    1013.0	c (6) (1+)
 704.30804	     280.0	c+1 (6) (1+)
 756.37225	     373.6	z (5) (1+)
 757.37238	     158.3	z+1 (5) (1+)
 821.43677	     134.0
 826.40137	     579.4
 827.41138	     299.1
 970.40320	     223.9
 974.99597	     123.4
 975.49963	     263.3
1007.43097	    1491.0	c (7) (1+)
1008.43518	     625.4	c+1 (7) (1+)
1009.42871	     238.6
1029.45862	     122.4	y (7) (1+)
1068.11365	     124.2
1106.49255	     358.3	c (8) (1+)
1107.50305	     180.4	c+1 (8) (1+)
1119.50244	     145.1
1120.51392	     227.5
1142.49792	     773.9	z (8) (1+)
1143.50281	    1875.8	z+1 (8) (1+)
1144.50635	     818.9	z+2 (8) (1+)
1145.50208	     349.8
1157.50085	     234.1
1158.51868	     469.6	y (8) (1+)
1159.51709	     315.3
1163.51892	     996.0	c (9) (1+)
1164.52002	     643.1	c+1 (9) (1+)
1165.52295	     208.1
1256.59607	     307.2	z+1 (9) (1+)
1257.59814	     240.8	z+2 (9) (1+)
1269.60535	     250.6
1300.58008	    1848.2	c (10) (1+)
1301.57898	    1206.1	c+1 (10) (1+)
1302.58618	     470.3
1326.60852	     254.5	z (10) (1+)
1327.62476	    1580.4	z+1 (10) (1+)
1341.64282	     126.6
1343.64722	     155.3
1344.64294	     186.2
1345.64404	     206.0
1368.67029	     137.8
1369.67798	     294.0
1370.67957	     231.6
1383.62549	     223.9
1384.64099	     299.3
1398.66357	     729.9
1399.64905	     645.1
