# Supplementary material for: A Strategy for O-Glycoproteomics of Enveloped Viruses—the O-Glycoproteome of Herpes Simplex Virus Type 1
Source: PLoS Pathog. 2015 Apr 1;11(4):e1004784. doi: 10.1371/journal.ppat.1004784 (PMC4382219; doi:10.1371/journal.ppat.1004784)
Supplement: S2 Dataset — HSV-1 envelope glycoprotein-derived spectra are provided. (ZIP) [file ppat.1004784.s008.zip › data/DAIEPCTVGHR_-3_5_34335.txt]

       m/z	          i	matches
 112.21767	      81.8
 229.63098	      89.7
 230.09145	      87.2
 296.15793	     481.7	z (2) (1+)
 300.15634	      86.9
 312.17722	     180.9	y (2) (1+)
 317.18115	     277.2	c (3) (1+)
 322.35547	      88.8
 353.17996	     168.8	z (3) (1+)
 369.19809	     259.3	y (3) (1+)
 395.66226	      85.0
 452.24759	     694.2	z (4) (1+)
 453.25101	     118.7	z+1 (4) (1+)
 537.29987	     267.1
 543.27747	     167.8	c (5) (1+)
 571.75360	     379.8	z (8) (2+)
 572.25220	     203.8	z+1 (8) (2+)
 590.68341	     101.3
 611.78461	     147.2
 620.29645	     114.6
 627.79669	     998.7
 628.29700	    1230.8	z (9) (2+)
 628.79803	     574.8	z+1 (9) (2+)
 629.29987	     118.8	z+2 (9) (2+)
 675.29138	      93.8
 684.83911	     264.9
 685.31213	     496.5
 685.81525	     266.5
 699.33331	     253.5
 703.30688	     407.0	c (6) (1+)
 704.31006	      90.7	c+1 (6) (1+)
 756.37268	     251.6	z (5) (1+)
 772.38684	      92.7	y (5) (1+)
 810.58038	      93.5
 826.40039	     234.9
 827.40228	     181.7
 853.66083	     152.9
 863.73236	     122.7
 970.50464	     123.3
 971.43866	      92.2
1007.42926	     723.7	c (7) (1+)
1008.43304	     311.5	c+1 (7) (1+)
1062.46655	     107.4
1142.49609	     470.9	z (8) (1+)
1143.50220	    1197.5	z+1 (8) (1+)
1144.50586	     636.4	z+2 (8) (1+)
1145.50586	     165.6
1163.51941	     613.2	c (9) (1+)
1164.52917	     205.9	c+1 (9) (1+)
1239.57483	     128.0
1256.59473	     378.7	z+1 (9) (1+)
1257.58472	     204.8	z+2 (9) (1+)
1285.57617	     109.4
1287.54895	     106.0
1300.57837	    1026.6	c (10) (1+)
1301.57947	     663.2	c+1 (10) (1+)
1302.58240	     367.2
1327.62451	     293.4	z+1 (10) (1+)
1344.63855	     225.8
1369.67273	     147.1
1370.69690	      98.5
1383.62598	     128.8
1384.61926	     268.1
1398.63696	      95.8
1399.62964	     411.1
1457.66077	     125.7
