# Supplementary material for: A Strategy for O-Glycoproteomics of Enveloped Viruses—the O-Glycoproteome of Herpes Simplex Virus Type 1
Source: PLoS Pathog. 2015 Apr 1;11(4):e1004784. doi: 10.1371/journal.ppat.1004784 (PMC4382219; doi:10.1371/journal.ppat.1004784)
Supplement: S2 Dataset — HSV-1 envelope glycoprotein-derived spectra are provided. (ZIP) [file ppat.1004784.s008.zip › data/DALEPCTVGHRR_-3_5_49326.txt]

       m/z	          i	matches
 117.48299	      79.8
 159.09904	     192.3	z+2 (2) (2+), c (3) (2+), z (1) (1+)
 173.46402	      76.1
 175.11787	     122.3	y (1) (1+)
 226.63258	     543.7	z (3) (2+)
 227.13443	      91.9	z+1 (3) (2+)
 255.14339	     219.7	z (4) (2+)
 255.64482	      76.8	z+1 (4) (2+)
 300.15286	      79.5
 304.67676	     474.3	z (5) (2+)
 305.17917	     148.5	z+1 (5) (2+), z+1 (6) (3+)
 315.19989	     757.6	z (2) (1+)
 316.20685	      77.8	z+1 (2) (1+)
 317.18036	     560.5	c (3) (1+)
 341.00378	     148.6
 401.98453	     104.8
 429.19485	     392.8
 452.25613	     170.3	z (3) (1+)
 453.26196	     218.2	z+1 (3) (1+)
 464.75064	     195.9	y (6) (2+)
 491.75381	     487.5
 492.25046	     206.1
 541.47833	      88.2
 609.35333	     344.2	z+1 (5) (1+)
 649.80151	    1071.5	z (9) (2+)
 650.30371	     623.4	c-1 (10) (2+), z+1 (9) (2+)
 650.79102	     693.5	c (10) (2+)
 651.29065	     333.9	c+1 (10) (2+)
 651.78900	     156.6
 694.41040	      88.6
 698.33765	     132.7
 703.30103	     185.3	c (6) (1+)
 706.34479	     118.7	z (10) (2+)
 706.84119	     106.2	z+1 (10) (2+)
 728.84052	     556.8	c (11) (2+)
 729.34320	     611.3	c+1 (11) (2+)
 729.84460	     285.5
 734.51770	      85.6
 750.87531	     115.4
 751.38422	      82.9
 751.87964	      88.1
 757.23724	      89.0
 763.88477	      89.4
 769.87061	      97.9
 770.86530	     216.6
 777.88391	     122.0
 896.32666	     117.8
 924.52667	      96.5
 945.38055	      99.0
 947.70673	      89.4
 964.04865	      93.3
 983.50183	     144.7
 984.50720	      96.5
1007.43054	     273.5	c (7) (1+)
1008.42383	     210.7	c+1 (7) (1+)
1062.61658	     137.7
1106.49512	     190.3	c (8) (1+)
1107.50623	     142.3	c+1 (8) (1+)
1145.83020	     120.1
1163.51611	     647.5	c (9) (1+)
1164.52148	     327.6	c+1 (9) (1+)
1165.52637	      92.7
1169.36182	     122.0
1299.60010	     496.4	z+1 (9) (1+)
1300.60535	     315.2	z+2 (9) (1+)
1301.58557	     262.1	c+1 (10) (1+)
1302.58838	     115.5
1441.66772	      92.5
1457.67871	     263.1	c+1 (11) (1+)
1458.68152	     145.0
1483.71509	      94.7	z+1 (11) (1+)
1540.72620	     118.8
1541.74084	     151.7
1556.72021	     174.3
