# Supplementary material for: A Strategy for O-Glycoproteomics of Enveloped Viruses—the O-Glycoproteome of Herpes Simplex Virus Type 1
Source: PLoS Pathog. 2015 Apr 1;11(4):e1004784. doi: 10.1371/journal.ppat.1004784 (PMC4382219; doi:10.1371/journal.ppat.1004784)
Supplement: S2 Dataset — HSV-1 envelope glycoprotein-derived spectra are provided. (ZIP) [file ppat.1004784.s008.zip › data/DALEPCTVGHR_-3_16_405681.txt]

       m/z	          i	matches
 126.05470	    1829.9
 127.03854	     121.7
 134.94444	      93.8
 138.05475	    2137.4
 139.05728	      99.0
 144.06529	    2959.8
 145.06859	     153.1
 149.57736	      99.3
 159.07626	     734.3
 168.06538	    1870.4
 169.06795	     177.4
 175.11870	     725.2	y (1) (1+)
 185.12804	     170.1
 186.07576	   14789.3
 187.07111	    2981.0	b (2) (1+)
 188.07393	     149.4
 204.07088	     181.5
 204.08621	   18960.3
 205.08958	    1094.8
 215.13855	     395.9
 243.13319	    2323.2
 244.13689	     218.6
 254.14961	     121.7
 255.13326	     449.2
 258.09027	     176.6
 272.15997	    1201.3
 273.16403	     116.7
 282.14407	     263.7
 298.10141	      95.8
 300.15451	    8666.2	b (3) (1+)
 301.15823	     975.0
 312.17844	     266.2
 316.11392	     368.9
 342.16516	     490.8
 343.16818	     132.9
 369.19821	    1221.7	y (3) (1+)
 370.20340	     111.9
 401.20248	     500.1
 402.20511	     136.9
 404.69604	     278.9
 413.70178	    7715.7	y (7) (2+)
 414.20316	    3028.6
 414.70273	     547.1
 429.19608	    2503.3	b (4) (1+)
 430.19885	     462.5
 468.26627	     689.6	y (4) (1+)
 469.21753	    2522.2	y (8) (2+)-H2O
 469.27368	      95.8
 469.71857	    1336.6	y (8) (2+)-NH3
 470.21970	     407.6
 478.22293	    1278.5	y (8) (2+)
 478.72534	     382.8
 515.24042	    2251.1
 515.74109	     924.4
 516.24329	     237.0
 516.75140	     231.7
 534.76471	    1057.1	y (9) (2+)
 535.26740	     563.2
 535.76697	     247.0
 568.05103	     113.5
 569.31348	     381.8	y (5) (1+)
 570.28052	     304.0
 570.78528	     273.7
 578.27362	     118.6
 579.75854	     191.0
 580.26605	     119.4
 618.79138	     462.1	[M+2H] (2+)-H2O
 619.29193	     372.4
 619.78638	     171.8
 626.98773	     406.0
 627.74139	     118.0
 627.79626	    5958.3	[M+2H] (2+)
 628.19086	     247.5
 628.29767	    4166.5
 628.79846	    1604.4
 634.95782	     122.9
 638.46069	     131.9
 640.79089	     114.7
 641.18817	     106.5
 646.01636	     327.3
 646.30988	      99.7
 646.82562	     250.3
 647.06445	     211.6
 652.27631	     133.2
 660.30737	     168.0
 661.58746	     147.6
 667.87964	     118.8
 668.20874	     128.5
 669.30066	     107.5
 673.81512	     212.1
 676.32745	     116.2
 681.04016	     409.7
 681.42004	     156.2
 688.60864	     116.8
 694.07001	     161.4
 694.56525	     105.5
 700.07239	     108.5
 700.36365	     139.6
 700.66937	     106.3
 702.83325	     112.2
 705.56891	     104.0
 706.25330	     218.6
 710.30890	     108.8
 711.10095	     282.6
 717.76569	     160.9
 719.69122	     156.1
 720.81744	     112.5
 721.38293	     162.4
 721.79572	     200.1
 726.66980	     117.6
 727.35992	     151.5
 727.40607	     173.1
 727.72650	     146.0
 728.66547	     219.7
 729.33832	     730.2	y (6) (1+)
 729.59668	     102.6
 729.90021	     323.5
 730.34814	    1063.0
 730.41907	     107.3
 730.74622	     157.4
 736.34503	     182.4
 749.64044	     125.3
 755.84131	     110.4
 756.45813	     319.5
 760.25385	     141.7
 769.40228	     115.0
 771.13330	     192.3
 771.69196	     172.0
 772.39124	     254.9
 774.13806	     124.8
 784.36578	     139.6
 793.51947	     204.7
 808.38336	     208.7
 809.37408	     365.1
 809.61383	     161.9
 815.99603	     155.4
 817.76245	     187.0
 826.39532	   14420.1	y (7) (1+)
 827.39795	    5226.1
 828.39667	    1178.2
 836.56116	     108.0
 850.39056	     113.1
 855.94818	     157.0
 868.38287	     153.7
 873.57367	     108.2
 876.56287	     136.3
 882.17188	     109.9
 886.39532	     181.1
 889.39087	     132.8
 898.96814	     147.9
 932.42047	     381.5
 933.41925	     204.9
 937.42578	    1137.4	y (8) (1+)-H2O
 938.42346	     510.9	y (8) (1+)-NH3
 939.93323	     146.1
 944.83972	     102.7
 955.43695	    3767.0	y (8) (1+)
 956.43896	    1810.3
 957.43988	     462.6
 982.85529	     110.1
1015.33484	     107.3
1029.08887	     106.8
1029.47278	   14137.0
1030.47546	    6719.4
1031.47559	    2181.5
1062.17676	     178.4
1068.51831	     983.0	y (9) (1+)
1069.52234	     583.5
1070.52124	     183.8
1080.47107	     319.2
1081.47717	     190.4
1098.49756	     114.3
1139.55835	    1226.0	y (10) (1+)
1140.57080	     518.4
1158.51648	    3667.6
1159.51929	    1852.4
1160.52234	     725.9
1164.60181	     102.9
1194.56189	     123.8
1236.57800	     775.2
1237.56555	    1270.3
1238.57361	     499.2
1239.56006	     255.1
1254.08533	     124.3
1254.22083	     205.4
1254.34326	     221.4
1254.58533	   37769.6
1254.81372	     196.1
1254.87683	     273.4
1254.93567	     251.3
1254.99829	     220.2
1255.07581	     249.0
1255.13623	     226.0
1255.20898	     234.9
1255.27649	     229.2
1255.58679	   23425.5
1256.58716	    9032.2
1271.60034	     158.5
1272.61475	     116.3
