# Supplementary material for: A Strategy for O-Glycoproteomics of Enveloped Viruses—the O-Glycoproteome of Herpes Simplex Virus Type 1
Source: PLoS Pathog. 2015 Apr 1;11(4):e1004784. doi: 10.1371/journal.ppat.1004784 (PMC4382219; doi:10.1371/journal.ppat.1004784)
Supplement: S2 Dataset — HSV-1 envelope glycoprotein-derived spectra are provided. (ZIP) [file ppat.1004784.s008.zip › data/DALEPCTVGHR_-3_5_28283.txt]

       m/z	          i	matches
 103.85716	      86.9
 117.07643	      91.1
 123.56643	      89.4
 136.79442	      90.0
 296.15784	     504.7	z (2) (1+)
 312.17712	     136.6	y (2) (1+)
 317.18033	     268.4	c (3) (1+)
 324.97147	     119.1
 341.00806	     104.4
 353.17899	     174.8	z (3) (1+)
 369.19974	     227.8	y (3) (1+)
 452.24728	     910.8	z (4) (1+)
 453.25119	     218.2	z+1 (4) (1+)
 468.26971	     112.1	y (4) (1+)
 537.29742	     134.7
 538.30579	     106.7
 543.27551	     227.3	c (5) (1+)
 544.27325	      97.8	c+1 (5) (1+)
 571.75220	     441.5	z (8) (2+)
 572.25110	     226.7	z+1 (8) (2+)
 572.75195	     109.2	z+2 (8) (2+)
 580.26489	     156.3
 611.78967	     340.7
 619.28363	     118.1
 619.78204	     166.1
 620.30652	     271.7
 620.80182	     244.9
 627.79626	    1048.0
 628.29822	    1447.8	z (9) (2+)
 628.79974	     760.7	z+1 (9) (2+)
 629.30487	     199.9	z+2 (9) (2+)
 671.78467	     111.9
 672.32874	     146.1
 684.83832	     380.0
 685.31238	     496.8
 685.81805	     522.9
 699.33368	     386.5
 703.30457	     701.6	c (6) (1+)
 704.30573	     261.9	c+1 (6) (1+)
 752.56042	     114.4
 756.37292	     275.4	z (5) (1+)
 757.37848	     108.8	z+1 (5) (1+)
 826.39746	     233.3
 877.18500	     141.7
 899.38293	      98.5
1007.42926	    1007.1	c (7) (1+)
1008.43231	     383.7	c+1 (7) (1+)
1032.48999	     123.6
1033.68445	     191.6
1062.48096	     207.1
1085.48267	     120.7
1106.49280	     189.1	c (8) (1+)
1119.49292	     195.3
1142.50049	     540.5	z (8) (1+)
1143.50427	    1482.9	z+1 (8) (1+)
1144.50903	     842.1	z+2 (8) (1+)
1145.50378	     215.6
1163.52075	     586.2	c (9) (1+)
1164.51758	     320.0	c+1 (9) (1+)
1184.22742	     146.0
1256.58862	     401.2	z+1 (9) (1+)
1257.59973	     251.1	z+2 (9) (1+)
1286.56921	     120.3
1300.57739	    1412.8	c (10) (1+)
1301.57703	     854.0	c+1 (10) (1+)
1302.58398	     329.2
1327.62207	     288.6	z+1 (10) (1+)
1344.65552	     186.3
1345.65735	     158.5
1346.65051	     113.6
1368.66956	     118.3
1369.67529	     162.4
1370.68921	     158.0
1384.62537	     275.8
1398.67407	     205.1
1399.63660	     417.2
1457.65979	     199.0
