# Supplementary material for: A Strategy for O-Glycoproteomics of Enveloped Viruses—the O-Glycoproteome of Herpes Simplex Virus Type 1
Source: PLoS Pathog. 2015 Apr 1;11(4):e1004784. doi: 10.1371/journal.ppat.1004784 (PMC4382219; doi:10.1371/journal.ppat.1004784)
Supplement: S2 Dataset — HSV-1 envelope glycoprotein-derived spectra are provided. (ZIP) [file ppat.1004784.s008.zip › data/DIKAENTDANFYVCPPPTGATVVQFEQPR_-3_16_395884.txt]

       m/z	          i	matches
 126.05447	   11503.4
 129.10173	    2175.0
 132.97562	    2076.1
 138.05450	    6412.3
 144.06493	    9002.9
 168.06439	    3580.9
 186.07562	   28712.1
 187.07922	    2258.9
 204.08633	   42066.2
 205.08948	    2894.7
 272.17084	    4452.2	y (2) (1+)
 400.22647	    3575.2	y (3) (1+)
 423.70563	    2112.6
 610.28552	    2948.1	b (11) (2+)
 610.78253	    2905.4
 667.25940	    2135.6
 693.28461	    2129.4
 763.12103	    2176.2
 763.90161	    8597.7	y (14) (2+)
 764.39880	    4197.2
 812.42792	   36458.0	y (15) (2+)
 812.92865	   31396.3
 813.42535	   11797.9
 813.92755	    3956.8
 887.40784	    2917.5	b (8) (1+)
 892.44232	    4642.3	y (16) (2+)
 892.94586	    4179.4
 893.45276	    3191.4
 903.46429	    2997.4	y (7) (1+)
 913.96582	   10144.0
 914.46429	    7274.4
 914.96667	    4846.5
1034.07349	    3715.6
1071.44043	    2532.3
1071.51892	    2832.8
1072.49341	    3468.5	b (10) (1+), b (20) (2+)-H2O
1174.59875	    2150.8
1219.55774	    3859.0	b (11) (1+)
1429.74963	    2469.1	y (13) (1+)
1464.67554	    2191.0	b (13) (1+)-NH3
1481.68311	    7352.7	b (13) (1+)
1482.69690	    3927.5
1526.77954	    2339.6	y (14) (1+)
1527.78931	    4576.9
1623.84729	    8897.8	y (15) (1+)
1624.85291	    7536.6
1632.77417	   11545.7
1633.28296	   21263.8
1633.78540	   20488.2
1634.28467	   12098.2
1634.78357	    5455.8
1635.29407	    2325.6
1641.71460	    7614.7	b (14) (1+)
1642.72388	    5294.1
1643.71729	    4552.0
1783.88293	    3741.5	y (16) (1+)
1784.84460	    3855.0
1785.86987	    2325.2
