# Supplementary material for: A Strategy for O-Glycoproteomics of Enveloped Viruses—the O-Glycoproteome of Herpes Simplex Virus Type 1
Source: PLoS Pathog. 2015 Apr 1;11(4):e1004784. doi: 10.1371/journal.ppat.1004784 (PMC4382219; doi:10.1371/journal.ppat.1004784)
Supplement: S2 Dataset — HSV-1 envelope glycoprotein-derived spectra are provided. (ZIP) [file ppat.1004784.s008.zip › data/DSGLLDYTEVQRR_-3_16_393936.txt]

       m/z	          i	matches
 109.37751	     422.2
 126.05456	    6678.0
 130.04958	    2977.0
 138.05446	    8441.6
 139.05052	     466.8
 143.11743	    1471.9
 144.06511	   11032.7
 145.06871	     643.5
 157.06013	    2090.7
 168.06488	    5348.1
 175.07074	   24735.4
 175.11838	    2979.3	y (1) (1+)
 176.07355	     788.4
 185.05518	    7600.9	b (2) (1+)-H2O
 186.05733	     447.9
 186.07553	   21713.1
 187.07875	    1255.6
 197.05522	    1131.5
 203.06561	   10798.4	b (2) (1+)
 204.06766	     426.9
 204.08607	   14683.6
 214.08188	     450.8
 228.13576	     503.6
 242.07643	   23991.1	b (3) (1+)-H2O
 243.08012	    2048.7
 258.14450	    1277.5
 260.08713	   10443.8	b (3) (1+)
 261.09097	     642.8
 297.99139	     741.1
 327.16528	    1371.6
 328.15070	     568.9
 331.22031	     481.1
 345.17606	    6351.8
 346.17850	     716.5
 355.15985	    1410.7	b (4) (1+)-H2O
 373.17087	    7093.5	b (4) (1+)
 374.17456	     966.0
 379.88446	     433.6
 394.72345	     469.3
 458.26120	     561.4
 476.25201	   11774.5	y (7) (2+)
 476.75305	    5182.4
 477.25601	    1099.4
 483.25156	     618.8
 486.25320	     952.7
 496.25891	     471.9
 524.75922	     491.4
 533.76416	    5525.3	y (8) (2+)
 534.26587	    2797.9
 534.76831	    1118.8
 558.34406	    1146.8
 577.79114	   15324.8
 578.29291	    9531.1
 578.79523	    2164.9
 579.62054	     504.5
 579.95093	    1239.3
 584.23438	     724.2
 584.27814	     952.7
 584.30145	     828.0
 584.40350	     766.4
 585.19244	     575.0
 585.30670	   14935.6
 586.26532	     478.6
 586.31342	    3901.2
 587.31104	     716.1
 590.30670	   16728.4	y (9) (2+)
 590.80890	    9774.0
 591.30902	    3529.2
 635.30463	   27190.9
 635.80560	   19344.5
 636.30750	    4106.9
 646.84875	    6364.5	y (10) (2+)
 647.35150	    2699.8
 647.85144	     880.7
 666.84967	     661.5
 670.35553	     614.2
 675.35980	   25722.5	y (11) (2+)
 675.86133	   19624.8
 676.36353	    6104.4
 691.84662	   72978.6
 692.34747	   54925.4
 692.84961	   17275.9
 696.83167	     657.6
 709.36713	     511.4
 709.87195	     991.3
 710.37567	     689.5
 710.86725	     474.8
 715.36572	     584.0
 718.87482	   16011.0	y (12) (2+)
 719.37634	   12035.4
 719.87836	    4537.2
 722.86719	     545.5
 723.86816	    1357.6
 724.37018	    1845.0
 724.87378	     577.1
 736.87750	     539.2
 737.86786	    1413.8
 738.18677	     485.0
 738.36499	    1384.0
 743.85938	     658.3
 744.36987	     671.2
 748.38879	   13148.0
 748.89014	    9785.9
 749.39130	    4378.8
 758.87213	    1295.5
 759.37140	     752.0
 767.38324	   12495.0
 767.88556	   12844.3
 768.38495	    6719.9
 768.88568	    1056.0
 771.39929	     726.3
 776.38971	   84455.8
 776.70740	     922.3
 776.74042	     775.5
 776.76904	     814.8
 776.89429	  129390.0
 777.01648	     998.4
 777.05188	     747.7
 777.08307	     767.2
 777.11334	    1057.8
 777.15045	     601.5
 777.17950	     831.1
 777.39740	   75375.6
 777.90051	   21180.3
 788.43024	     536.6
 811.40997	    1157.9
 816.67053	     784.0
 820.41467	    2782.6
 820.92035	     895.1
 821.41309	     777.3
 825.40778	    2463.8
 825.90967	    3583.9
 826.40521	    1504.7
 919.47461	     563.2
 934.46509	     659.8
 950.93298	     454.1
 951.49847	    1217.2
 952.50092	     718.0
1024.50098	     500.7
1049.49927	    2036.2	y (8) (1+)-NH3
1050.50610	     782.0
1066.52698	    2114.4	y (8) (1+)
1067.52637	    1330.1
1162.58337	    2832.5	y (9) (1+)-NH3
1163.58887	    1423.8
1164.59045	     508.4
1179.60950	    4617.3	y (9) (1+)
1180.60645	    3126.3
1181.60706	     698.6
1292.68762	     511.9
1332.68237	    1512.5	y (11) (1+)-NH3
1333.68774	    1507.7
1349.71008	    2346.6	y (11) (1+)
1350.71777	    2186.8
1436.39502	     458.7
