# Supplementary material for: A Strategy for O-Glycoproteomics of Enveloped Viruses—the O-Glycoproteome of Herpes Simplex Virus Type 1
Source: PLoS Pathog. 2015 Apr 1;11(4):e1004784. doi: 10.1371/journal.ppat.1004784 (PMC4382219; doi:10.1371/journal.ppat.1004784)
Supplement: S2 Dataset — HSV-1 envelope glycoprotein-derived spectra are provided. (ZIP) [file ppat.1004784.s008.zip › data/DSGLLDYTEVQRR_-3_5_1794.txt]

       m/z	          i	matches
 123.57217	     441.4
 133.30090	     416.8
 146.94698	     430.3
 250.38478	     442.5
 280.31564	     422.3
 316.21121	     745.4	z+1 (2) (1+)
 444.26443	     551.6	z+1 (3) (1+)
 543.33630	     442.7	z+1 (4) (1+)
 627.80383	     479.0	z+1 (8) (2+)
 634.80212	     472.7
 635.30347	     579.9	y (8) (2+)
 671.36627	     610.9	z (5) (1+)
 672.37488	    7069.4	z+1 (5) (1+)
 673.37817	    2284.8	z+2 (5) (1+)
 683.83374	     875.0	z (9) (2+)
 684.34033	    1694.7	z+1 (9) (2+)
 684.83844	     688.6	z+2 (9) (2+)
 738.18860	     535.0
 740.37817	    1507.2	z (10) (2+)
 740.88080	    1653.2	z+1 (10) (2+)
 741.38202	     621.5	z+2 (10) (2+)
 748.39038	     504.5	y (10) (2+)
 759.87756	    1533.4
 760.37921	    1048.8
 768.38794	    1179.6
 768.89404	    2464.3	z (11) (2+)
 769.39508	    2067.8	z+1 (11) (2+)
 769.90210	     775.7	z+2 (11) (2+)
 776.38531	    1065.1
 776.89355	     797.6	y (11) (2+)
 777.39362	    1575.5
 778.39728	     457.7
 847.92578	    1749.4
 919.41888	     827.7
 976.51160	     727.4	z+1 (6) (1+)
 979.74652	     457.4
1084.48499	     797.6	c-1 (8) (1+)
1085.49609	     816.4	c (8) (1+)
1086.49841	     608.5	c+1 (8) (1+)
1117.34424	     591.7
1139.56213	    3925.1	z+1 (7) (1+)
1140.56787	    2206.7	z+2 (7) (1+)
1254.59497	    3693.2	z+1 (8) (1+)
1255.59851	    1738.1	z+2 (8) (1+)
1256.59155	     683.8
1269.60889	     606.6	y (8) (1+)
1367.67273	    2403.7	z+1 (9) (1+)
1368.67981	    1440.3	z+2 (9) (1+)
1369.68762	     749.4
1480.75903	    1941.0	z+1 (10) (1+)
1481.75818	    1440.9	z+2 (10) (1+)
1482.76331	     649.3
1519.95532	     459.0
1520.74084	     587.3
1536.77307	     906.6	z (11) (1+)
1537.77881	    1710.1	z+1 (11) (1+)
1538.78235	     953.6	z+2 (11) (1+)
1552.78271	     467.1	y (11) (1+)
1553.79907	     739.5
1597.75769	    3666.0	c (12) (1+)
1598.76538	    2706.2	c+1 (12) (1+)
1599.76575	     731.7
1694.31726	     455.0
1694.85986	     537.1
1695.83289	     882.7
1696.82507	    2479.8
