# Supplementary material for: A Strategy for O-Glycoproteomics of Enveloped Viruses—the O-Glycoproteome of Herpes Simplex Virus Type 1
Source: PLoS Pathog. 2015 Apr 1;11(4):e1004784. doi: 10.1371/journal.ppat.1004784 (PMC4382219; doi:10.1371/journal.ppat.1004784)
Supplement: S2 Dataset — HSV-1 envelope glycoprotein-derived spectra are provided. (ZIP) [file ppat.1004784.s008.zip › data/DSGLLDYTEVQRR_-3_5_1804.txt]

       m/z	          i	matches
 498.44171	     688.3
 543.33069	     765.0	z+1 (4) (1+)
 662.51019	     844.1
 672.37384	    6405.7	z+1 (5) (1+)
 673.37665	    1371.4	z+2 (5) (1+)
 745.50385	     767.1
 976.49988	    1329.2	z+1 (6) (1+)
1138.56299	    1014.6	z (7) (1+)
1139.56006	    2847.1	z+1 (7) (1+)
1140.57178	    1053.5	z+2 (7) (1+)
1253.57056	    1109.1	z (8) (1+)
1254.59119	    3591.9	z+1 (8) (1+)
1255.58777	    2518.4	z+2 (8) (1+)
1366.66309	    2699.6	z (9) (1+)
1367.67200	    2588.0	z+1 (9) (1+)
1368.65833	    1509.0
1461.74695	    1164.3
1479.73560	    1429.0
1480.75452	    2256.7	z+1 (10) (1+)
1481.75708	    1472.9	z+2 (10) (1+)
1519.75183	    1204.7
1535.75708	    1835.6
1536.76636	    3821.1	z (11) (1+)
1537.77417	    3135.9	z+1 (11) (1+)
1538.76440	    1150.5
1552.77881	    2355.9	y (11) (1+)
1553.78174	    2691.3
1554.78162	    2437.8
1580.74988	    1335.6
1596.75256	   13164.2	c-1 (12) (1+)
1597.75500	   10625.7	c (12) (1+)
1598.75500	    5163.1
1623.79980	    1458.2	z (12) (1+)
1639.82397	    2613.5	y (12) (1+)
1640.82117	    2370.3
1641.81396	     971.7
1694.83179	    1245.2
1695.83716	    4940.1
1736.83533	    8653.9
