# Supplementary material for: A Strategy for O-Glycoproteomics of Enveloped Viruses—the O-Glycoproteome of Herpes Simplex Virus Type 1
Source: PLoS Pathog. 2015 Apr 1;11(4):e1004784. doi: 10.1371/journal.ppat.1004784 (PMC4382219; doi:10.1371/journal.ppat.1004784)
Supplement: S2 Dataset — HSV-1 envelope glycoprotein-derived spectra are provided. (ZIP) [file ppat.1004784.s008.zip › data/DVSLLPAPGPTGR_-3_7_143344.txt]

       m/z	          i	matches
 521.25427	      62.5	z+1 (3) (1+)
 540.99176	      63.3
 674.31439	      83.4	z (5) (1+)
 675.32806	     413.4	z+1 (5) (1+)
 676.33411	     119.4	z+2 (5) (1+)
 786.38934	      78.2
 825.41016	     138.3
 842.41235	      95.3	z (7) (1+)
 843.41846	     158.8	z+1 (7) (1+)
1052.54358	     626.9	z (9) (1+)
1053.54712	     502.4	z+1 (9) (1+)
1054.55688	     164.7	z+2 (9) (1+)
1067.54480	      70.9
1068.56177	      87.4	y (9) (1+)
1165.62573	     427.5	z (10) (1+)
1166.63123	     305.8	z+1 (10) (1+)
1167.64087	      83.6	z+2 (10) (1+)
1252.65918	     807.5	z (11) (1+)
1253.66235	     640.1	z+1 (11) (1+)
1254.66553	     269.8	z+2 (11) (1+)
1263.67346	     269.7
1264.68848	     443.7
1265.69409	     316.2
1268.67078	      92.7	y (11) (1+), c (11) (1+)
1278.67188	      70.7
1279.68127	     109.9
1280.69788	     393.6
1281.70837	     436.0
1282.70642	     118.6
1309.70532	     134.5
1310.70557	     119.6
1324.68103	     556.8	c-1 (12) (1+)
1325.68054	     472.3	c (12) (1+)
1326.68750	     130.5	c+1 (12) (1+)
1351.72754	     151.9	z (12) (1+)
1368.75793	      85.0
1422.77429	     112.8
1423.77747	      68.1
1429.71985	     215.2
