# Supplementary material for: A Strategy for O-Glycoproteomics of Enveloped Viruses—the O-Glycoproteome of Herpes Simplex Virus Type 1
Source: PLoS Pathog. 2015 Apr 1;11(4):e1004784. doi: 10.1371/journal.ppat.1004784 (PMC4382219; doi:10.1371/journal.ppat.1004784)
Supplement: S2 Dataset — HSV-1 envelope glycoprotein-derived spectra are provided. (ZIP) [file ppat.1004784.s008.zip › data/DVTVSQVWFGHR_-3_16_415398.txt]

       m/z	          i	matches
 126.05476	    3486.6
 127.03901	     147.5
 127.05800	     167.2
 127.08656	      89.7
 127.71128	      83.4
 138.05479	    2295.7
 139.05779	      92.3
 144.06528	    3353.4
 145.06905	     194.6
 155.11800	     153.0
 168.06538	    1353.6
 173.12825	    1481.0
 174.13144	     142.1
 175.11880	    1098.6	y (1) (1+)
 183.11240	     207.8
 186.07585	    7199.6
 187.07970	     411.8
 187.10741	    5696.5
 188.11078	     289.7
 200.13826	     102.9
 201.12305	    1010.0
 202.12584	      95.5
 204.08623	    9092.2
 205.08961	     463.4	b (6) (3+)-NH3
 215.10234	    3718.5	b (2) (1+)
 216.09819	     534.4
 227.17488	     133.7
 244.20137	     411.6
 266.98785	     106.4
 270.14377	     510.5
 271.12973	     169.6
 272.12280	     150.7
 287.17038	     120.4
 288.15488	     658.8
 297.15417	     103.7
 298.13910	    4827.8	b (3) (1+)-H2O
 299.14264	     610.7
 300.18073	     201.5
 310.17612	     114.4
 312.17737	     672.9	y (2) (1+)
 315.16534	     385.0
 316.14999	    4634.3	b (3) (1+)
 317.15320	     541.0
 324.97470	     168.2
 331.12247	      95.1
 337.21014	     442.6
 341.00482	     209.1
 342.00159	     113.8
 342.99835	     114.5
 343.01083	      89.6
 354.23816	    2102.4
 355.24185	     404.2
 369.19821	    2263.4	y (3) (1+)
 370.20093	     284.1
 385.17453	     172.5
 387.22354	     225.4
 397.20712	    3155.6	b (4) (1+)-H2O
 398.21155	     421.8
 399.28592	     153.0
 411.24777	     510.7
 412.25211	     148.6
 414.23236	     158.4
 415.21759	     843.8	b (4) (1+)
 416.21246	     233.7
 416.31088	     278.2
 429.10239	      93.8
 451.32721	     653.7
 452.33087	     178.0
 456.23401	     140.2
 456.72424	     223.0	y (7) (2+)-NH3
 457.22778	     170.0
 465.24100	     263.0	y (7) (2+)
 466.22446	     123.0
 482.72845	     100.8
 484.23911	     459.8	b (5) (1+)-H2O
 495.21924	     131.5
 497.27371	     144.8
 500.23798	     169.4	y (8) (2+)-NH3
 500.74619	     130.4
 501.24100	     147.1
 502.24692	     615.8	b (5) (1+)
 508.33914	     317.6
 508.75500	    1789.2	y (8) (2+)
 509.25519	    1068.5
 509.75708	     309.3
 513.22754	     130.0
 515.28461	     205.6
 516.26544	    2497.9	y (4) (1+)
 517.26825	     503.4
 523.60138	      96.8
 525.36322	     459.0
 526.34637	    1389.7
 527.35150	     579.0
 529.25519	     104.4
 543.11816	    3558.3
 543.21655	     117.7
 543.27319	     284.2
 543.32355	    6336.5
 543.37305	    8163.8
 544.02820	      98.1
 544.06396	     102.8
 544.11786	    1779.6
 544.26282	     207.7
 544.32660	    1698.5
 544.37671	    3067.3
 544.62628	      94.0
 545.11560	     635.3
 545.20880	      98.0
 545.25916	     312.1
 545.33228	     438.4
 545.38190	     551.0
 546.00195	      95.1
 546.11481	     175.5
 546.27618	     123.8
 546.35260	     198.0
 549.78473	     109.8	y (9) (2+)-NH3
 558.28912	     849.6	y (9) (2+)
 558.79004	     524.8
 559.29053	     125.1
 578.39215	     100.7
 594.28418	     313.0
 599.80536	     224.7	y (10) (2+)-H2O
 600.30817	     381.9	y (10) (2+)-NH3
 600.79785	     141.8
 608.81329	    3102.5	y (10) (2+)
 609.31445	    1657.4
 609.81537	     585.2
 612.29724	     480.5	b (6) (1+)-H2O
 630.30530	     374.0	b (6) (1+)
 658.34839	     210.5	y (11) (2+)
 663.83856	     118.4
 685.31665	     149.5	y (5) (1+)-NH3
 694.34686	     107.0
 694.80188	      98.1
 702.34412	    6596.5	y (5) (1+)
 703.34711	    2353.1
 704.34845	     403.5
 706.85468	     520.6
 707.35345	     338.9
 707.85052	     212.3
 708.35168	     100.1
 711.36469	     405.3	b (7) (1+)-H2O
 715.85944	    3839.4
 716.36078	    3352.2
 716.86163	    1305.1
 729.37433	     614.7	b (7) (1+)
 730.37701	     185.8
 801.41235	    3908.3	y (6) (1+)
 802.41528	    1598.9
 803.41943	     299.4
 842.39343	     107.3
 873.31879	     146.5
 876.77179	     418.4
 898.54321	     137.8
 911.46411	     127.0
 912.44922	     239.3	y (7) (1+)-NH3
 913.44855	     180.2
 915.45245	     219.7	b (8) (1+)
 916.45819	     118.4
 929.47064	    2739.1	y (7) (1+)
 930.47260	    1452.8
 931.50159	     308.7
 988.53204	     148.7
 998.48981	     225.0	y (8) (1+)-H2O
 999.47845	     807.9	y (8) (1+)-NH3
1000.47607	     401.1
1001.46686	     120.9
1016.50153	    9900.0	y (8) (1+)
1017.50464	    6049.3
1018.50696	    1402.4
1062.51453	     135.1	b (9) (1+)
1098.54309	     225.7	y (9) (1+)-NH3
1115.57141	    2535.0	y (9) (1+)
1116.57385	    1472.2
1117.58081	     348.8
1199.58960	     132.0	y (10) (1+)-NH3
1216.61914	    2306.1	y (10) (1+)
1217.62183	    1528.1
1218.62317	     517.3
1247.54541	     146.8
1345.54761	      99.2
