# Supplementary material for: A Strategy for O-Glycoproteomics of Enveloped Viruses—the O-Glycoproteome of Herpes Simplex Virus Type 1
Source: PLoS Pathog. 2015 Apr 1;11(4):e1004784. doi: 10.1371/journal.ppat.1004784 (PMC4382219; doi:10.1371/journal.ppat.1004784)
Supplement: S2 Dataset — HSV-1 envelope glycoprotein-derived spectra are provided. (ZIP) [file ppat.1004784.s008.zip › data/DVTVSQVWFGHR_-3_5_51604.txt]

       m/z	          i	matches
 110.58489	      84.3
 135.47925	      85.6
 181.59323	      91.2
 296.15787	     461.0	z (2) (1+)
 297.16711	     156.8	z+1 (2) (1+)
 310.95276	      98.3
 324.97308	     102.3
 342.00424	     119.6
 343.00473	     113.9
 353.17731	     153.4	z (3) (1+)
 354.18994	     155.5	z+1 (3) (1+)
 500.24823	     837.1	z (4) (1+)
 501.25385	     262.9	z+1 (4) (1+), z+1 (8) (2+)
 536.25275	     412.7	c (3) (1+)
 543.11835	    1214.0
 592.80804	     189.1
 635.32153	     170.1	c (4) (1+)
 686.32764	     585.1	z (5) (1+)
 687.33264	     323.5	z+1 (5) (1+)
 699.85107	     300.8
 700.35614	     244.0
 702.34119	     172.7	z (10) (2+), y (5) (1+)
 702.84253	     119.5	z+1 (10) (2+)
 707.35333	     135.7
 707.84857	     228.9
 708.36200	     141.6
 708.84888	     139.5
 715.85925	    1087.6
 716.36188	    1175.9
 716.86377	     640.9
 722.35315	     429.5	c (5) (1+)
 722.85101	     140.2
 723.35754	     176.2	c+1 (5) (1+)
 744.86621	     122.1
 745.36035	     142.8
 785.39447	     568.1	z (6) (1+)
 786.39990	     580.8	z+1 (6) (1+)
 787.40021	     446.1	z+2 (6) (1+)
 850.41254	     728.0	c (6) (1+)
 851.41296	     306.0	c+1 (6) (1+)
 913.45422	     364.0	z (7) (1+)
 914.45709	     536.8	z+1 (7) (1+)
 915.46509	     204.0	z+2 (7) (1+)
 929.48749	     100.5	y (7) (1+)
 949.48004	     606.5	c (7) (1+)
 950.47778	     155.8	c+1 (7) (1+)
1000.48779	     161.1	z (8) (1+)
1001.48651	     444.5	z+1 (8) (1+)
1002.49457	     269.4	z+2 (8) (1+)
1099.54895	     577.6	z (9) (1+)
1100.55798	     997.9	z+1 (9) (1+)
1101.56189	     467.9	z+2 (9) (1+)
1102.55957	     120.8
1135.56006	    1017.7	c (8) (1+)
1136.56812	     399.2	c+1 (8) (1+)
1137.56567	     177.6
1181.57153	      97.8
1184.61633	     117.7
1185.60596	     151.2
1281.62549	     154.3	c-1 (9) (1+)
1282.61438	     167.2	c (9) (1+)
1283.63684	     119.7	c+1 (9) (1+)
1339.64038	     365.4	c (10) (1+)
1340.65735	     407.9	c+1 (10) (1+)
1404.68079	     263.3	z+1 (10) (1+)
1405.68335	     217.0	z+2 (10) (1+)
1406.68384	     115.9
1415.70508	     173.8
1416.69275	     146.9
1432.72778	     120.7
1476.70410	     766.8	c (11) (1+)
1477.71191	     791.1	c+1 (11) (1+)
1478.71460	     380.5
1503.74780	     546.8	z+1 (11) (1+)
1574.79956	     143.5
1575.76941	     321.2
1633.78125	     188.1
