# Supplementary material for: A Strategy for O-Glycoproteomics of Enveloped Viruses—the O-Glycoproteome of Herpes Simplex Virus Type 1
Source: PLoS Pathog. 2015 Apr 1;11(4):e1004784. doi: 10.1371/journal.ppat.1004784 (PMC4382219; doi:10.1371/journal.ppat.1004784)
Supplement: S2 Dataset — HSV-1 envelope glycoprotein-derived spectra are provided. (ZIP) [file ppat.1004784.s008.zip › data/EGSHTEHTSYAADRFK_-3_5_39522.txt]

       m/z	          i	matches
 180.57854	     146.4
 204.09740	     327.6	c (2) (1+)
 278.16183	     609.8	z (2) (1+)
 291.12881	     681.0	c (3) (1+)
 427.71509	     441.2	z (7) (2+)
 428.18680	     773.2	c (4) (1+)
 434.26123	    1413.9	z (3) (1+)
 435.26517	     421.4	z+1 (3) (1+)
 435.72614	     371.9	y (7) (2+)
 471.23154	     461.6	z (8) (2+)
 471.73306	     328.6	z+1 (8) (2+)
 529.23352	     307.2	c (5) (1+)
 549.28564	     349.3	z (4) (1+)
 550.28937	     265.0	z+1 (4) (1+)
 623.29761	     262.8	z (9) (2+)
 623.79840	     339.3	z+1 (9) (2+)
 631.30377	     420.2	y (9) (2+)
 631.80194	     265.4
 659.27826	     191.0	c+1 (6) (1+)
 739.61993	     212.1
 746.30896	     241.5	c (12) (2+)
 751.31604	     383.2
 756.34235	     416.6	z (11) (2+)
 756.84601	     221.0	z+1 (11) (2+)
 761.77753	     193.7
 764.91431	     247.0
 765.33008	     237.9
 786.94092	     167.9
 790.60022	     183.8
 793.66888	     221.3
 795.33295	     840.7	c (7) (1+)
 796.34503	     188.2	c+1 (7) (1+)
 803.83002	    1012.7	c (13) (2+)
 804.33038	    1143.0	c+1 (13) (2+)
 804.83313	     390.6
 806.86792	     297.8	z (12) (2+)
 807.36981	     250.2	z+1 (12) (2+)
 811.15381	     188.4
 827.51227	     177.1
 829.82727	     214.0
 837.50378	     283.1
 854.42737	     240.0	z (7) (1+)
 855.43469	     306.4	z+1 (7) (1+)
 866.89514	     181.5
 871.44287	     192.2
 875.40375	     230.4	z (13) (2+)
 881.88074	     588.8	c (14) (2+)
 882.38275	     493.3	c+1 (14) (2+)
 883.90991	     323.6
 911.41150	     169.9
 918.91382	     467.7	z (14) (2+)
 919.41479	     630.6	z+1 (14) (2+)
 919.91846	     253.1	z+2 (14) (2+)
 920.41815	     330.6
 922.19006	     217.2
 941.45135	     188.3	z (8) (1+)
 942.45410	     369.0	z+1 (8) (1+)
 943.45929	     224.6	z+2 (8) (1+)
 996.92169	     324.8
 997.41772	     429.4
1011.45575	     178.1
1099.45313	     549.3	c (8) (1+)
1100.46973	     267.1	c+1 (8) (1+)
1223.86841	     168.0
1246.59265	     250.0	z+1 (9) (1+)
1247.59070	     259.1	z+2 (9) (1+)
1262.61621	     293.5
1349.55334	     323.7	c (10) (1+)
1350.56519	     383.3	c+1 (10) (1+)
1357.20117	     500.1
1383.64990	     413.0	z+1 (10) (1+)
1384.64514	     235.5	z+2 (10) (1+)
1492.61853	     201.0
1512.69080	     242.1	z+1 (11) (1+)
1513.68457	     280.0	z+2 (11) (1+)
1590.62146	     182.7
1607.65454	     507.6	c+1 (13) (1+)
1608.67322	     326.1
1720.82141	     208.4
1762.74304	     177.9	c (14) (1+)
1764.73816	     190.3
1800.70313	     207.1
1837.79333	     264.9
1883.73035	     164.9
1981.86560	     167.4
