# Supplementary material for: A Strategy for O-Glycoproteomics of Enveloped Viruses—the O-Glycoproteome of Herpes Simplex Virus Type 1
Source: PLoS Pathog. 2015 Apr 1;11(4):e1004784. doi: 10.1371/journal.ppat.1004784 (PMC4382219; doi:10.1371/journal.ppat.1004784)
Supplement: S2 Dataset — HSV-1 envelope glycoprotein-derived spectra are provided. (ZIP) [file ppat.1004784.s008.zip › data/EGSHTEHTSYAADRFK_-3_5_44464.txt]

       m/z	          i	matches
 139.35913	      80.3
 240.85789	      86.5
 278.16165	     183.8	z (2) (1+)
 291.12860	     564.5	c (3) (1+)
 323.22668	      82.7
 384.17297	      97.1
 427.71252	      85.1	z (7) (2+)
 428.18622	     413.5	c (4) (1+)
 428.21622	      93.5	z+1 (7) (2+)
 434.26230	     802.5	z (3) (1+)
 435.26431	     228.5	z+1 (3) (1+)
 479.23587	     119.5	y (8) (2+)
 521.75562	     757.7	z (9) (2+)
 522.25598	     345.7	z+1 (9) (2+)
 522.75763	     124.6	z+2 (9) (2+)
 529.76819	     110.4	y (9) (2+)
 549.28680	     246.6	z (4) (1+)
 590.28357	     248.9	z (10) (2+)
 590.78613	     134.2	z+1 (10) (2+)
 593.74841	     117.3	c (9) (2+)
 594.25000	     153.7	c+1 (9) (2+)
 620.31995	     106.1	z (5) (1+)
 644.09467	      92.1
 653.62512	     122.4
 654.80273	     297.6	z (11) (2+)
 655.30609	     226.3	z+1 (11) (2+)
 663.76575	     102.2
 666.26880	     120.8
 666.64111	      97.1
 666.77777	     171.5
 668.96826	     140.0
 674.30249	     360.9
 674.63464	     216.6
 674.97247	     134.8
 675.30591	      99.7
 711.30396	      94.9	c+1 (11) (2+)
 732.31323	     405.1	c (5) (1+)
 733.30450	     135.0	c+1 (5) (1+)
 742.85419	      90.4
 746.31641	     416.9	c (12) (2+)
 746.81897	     231.4	c+1 (12) (2+)
 766.37634	     189.7
 769.07349	      97.5
 803.82977	    1050.9	c (13) (2+)
 804.33240	     848.3	c+1 (13) (2+)
 804.83600	     323.3
 806.86987	     132.7	z (12) (2+)
 807.36603	     198.9	z+1 (12) (2+)
 814.87726	     156.2	y (12) (2+)
 855.42761	     227.5	z+1 (7) (1+)
 856.42865	     118.0	z+2 (7) (1+)
 858.76807	      91.1
 861.35254	     542.1	c (6) (1+)
 862.35327	      89.9	c+1 (6) (1+)
 866.94086	      90.5
 868.27222	     109.7
 875.39966	     396.0	z (13) (2+)
 875.90320	     434.4	z+1 (13) (2+)
 876.39813	     280.3	z+2 (13) (2+)
 879.15070	     106.9
 881.88135	     230.1	c (14) (2+)
 882.38190	     463.1	c+1 (14) (2+)
 882.88068	     170.6
 883.51422	     188.9
 907.40222	     107.7
 910.90668	     153.3
 917.45941	     122.7
 918.91296	      97.4	z (14) (2+)
 919.42542	     115.0	z+1 (14) (2+)
 919.93048	     160.3	z+2 (14) (2+)
 934.41949	     107.1
 942.46783	     177.0	z+1 (8) (1+)
 955.41302	     475.0	c (15) (2+)
 955.63177	     133.0
 955.91492	     443.6	c+1 (15) (2+)
 956.40948	     255.0
 968.99139	      92.7
 979.93744	     104.3
 988.43658	     100.1
 990.94379	     253.8
 991.43927	     286.2
 991.93994	     150.5
 996.92621	     352.2
 997.43109	     245.3
 997.91595	     139.4
 998.40985	     616.6	c (7) (1+)
 998.94550	     158.4
 999.41681	     315.3	c+1 (7) (1+)
 999.94122	     130.4
1001.56287	     127.7
1003.44421	    1199.0
1003.94165	    1368.4
1004.44263	    1094.8
1004.93713	     544.6
1005.44489	     298.5
1010.94727	     155.5
1011.44568	     131.6
1011.95947	     401.8
1012.44971	    1538.4
1012.94812	    1334.0
1013.44983	     665.4
1013.95282	     229.3
1014.45496	     156.1
1019.57733	     714.1
1020.58160	     383.0
1043.50818	     425.5	z+1 (9) (1+)
1044.51404	     184.9	z+2 (9) (1+)
1099.46118	     231.4	c (8) (1+)
1110.57129	     109.8
1180.56555	     376.6	z+1 (10) (1+)
1182.56238	      94.5
1186.48633	     281.0	c (9) (1+)
1187.49133	     119.7	c+1 (9) (1+)
1284.91687	     166.3
1309.60889	     298.5	z+1 (11) (1+)
1310.60754	     183.6	z+2 (11) (1+)
1349.56030	     143.5	c (10) (1+)
1350.56506	     160.0	c+1 (10) (1+)
1400.60010	     259.2
1421.58044	     106.6
1430.64624	      91.7
1492.64783	     130.9	c+1 (12) (1+)
1607.66602	     314.1	c+1 (13) (1+)
1608.65320	     188.9
1609.65479	     106.2
1613.71497	     124.7
1614.73743	     160.5	z+2 (12) (1+)
1750.78455	     231.4	z+1 (13) (1+)
1751.79456	     206.3	z+2 (13) (1+)
1763.78796	     116.3	c+1 (14) (1+)
1910.86536	     142.4
1982.91052	      97.2
