# Supplementary material for: A Strategy for O-Glycoproteomics of Enveloped Viruses—the O-Glycoproteome of Herpes Simplex Virus Type 1
Source: PLoS Pathog. 2015 Apr 1;11(4):e1004784. doi: 10.1371/journal.ppat.1004784 (PMC4382219; doi:10.1371/journal.ppat.1004784)
Supplement: S2 Dataset — HSV-1 envelope glycoprotein-derived spectra are provided. (ZIP) [file ppat.1004784.s008.zip › data/ESLAGTPASGTPR_-3_18_608554.txt]

       m/z	          i	matches
 104.67740	      61.8
 126.05478	     690.3
 138.05473	     938.9
 144.06519	    1467.9
 145.06856	      85.0
 161.07108	      58.7
 168.06529	    1183.4
 185.12836	      77.9
 186.07574	   11006.0
 187.07907	     715.2
 189.08705	     115.6
 199.07097	     424.5	b (2) (1+)-H2O
 204.08624	   15550.5
 205.08952	     850.0
 217.08133	     461.4	b (2) (1+)
 230.11375	     114.7
 230.15030	     172.4
 235.95993	      61.0
 244.16443	      94.3
 266.14932	     258.9
 267.15286	      67.6
 272.17087	     455.7	y (2) (1+)
 284.16013	     161.3
 294.14349	     256.2
 312.15436	    1553.6	b (3) (1+)-H2O
 313.15735	     223.1
 330.16516	    1113.0	b (3) (1+)
 331.16791	      85.1
 343.18359	     295.8
 343.68536	      96.7
 355.19586	      86.8
 373.20511	      65.5
 383.19135	     507.8	b (4) (1+)-H2O
 384.19229	      98.3
 384.69968	      80.3
 389.79749	      63.0
 393.70657	     140.3
 394.20721	     242.8
 401.20142	     433.2	b (4) (1+)
 412.21765	     251.2
 413.21414	     219.3
 413.71167	     102.1
 430.24063	     186.3
 440.21075	     298.4
 441.21417	      64.4
 446.18576	      75.2
 448.73026	     238.9
 458.22372	     106.6
 495.25378	     236.8
 505.27292	     255.8
 505.77679	     124.0
 511.10648	      70.5
 513.26569	     147.8
 514.27417	     230.7
 514.77631	     123.0
 517.27008	     286.6
 518.27191	     104.4
 523.24817	     556.3
 524.24951	     134.1
 531.26984	     111.5
 541.25861	     942.8	b (6) (1+)-H2O
 542.26324	     259.2
 548.78473	      96.6
 559.27032	     365.0
 560.26550	     103.3
 570.26794	     179.1
 588.30573	     149.9
 595.30072	     139.5
 598.07452	     108.7
 598.94098	     166.5
 604.30402	     861.4
 604.80353	     500.5	[M+2H] (2+)-NH3-H2O
 605.30786	     100.7
 608.23273	      67.9
 608.28131	     107.5
 609.89948	      74.3
 610.04974	     204.9
 613.30927	     887.2	[M+2H] (2+)-H2O
 613.80908	     533.5	[M+2H] (2+)-NH3
 614.04218	      94.9
 614.31201	     133.7
 622.32141	     150.7
 622.81342	     137.3
 626.11700	     160.1
 630.64880	      79.8
 630.67926	      66.2
 632.29047	      89.3
 634.15472	     206.9
 636.45087	      79.0
 648.51654	      89.3
 651.83008	     294.6
 653.45062	     128.7
 656.12640	     142.7
 662.81812	     102.5
 662.85480	     105.8
 664.98145	      97.6
 666.39087	      79.5
 667.34558	      82.2
 668.33105	     183.5
 673.53363	      69.2
 677.34924	      73.8
 677.69806	      69.6
 685.35883	    7358.2	y (7) (1+)
 686.36115	    2337.5
 687.36395	     249.6
 687.43408	     149.2
 687.56848	     253.8
 691.14819	      73.9
 692.17853	     101.7
 693.07947	      72.9
 700.29346	      91.6
 701.52863	      67.2
 709.78613	     106.2
 712.67419	      75.2
 717.04938	      97.1
 717.51007	      80.7
 719.36340	      80.4
 722.06085	     106.2
 722.30115	     162.7
 722.69342	      83.4
 722.74146	      83.7
 723.31567	     105.7
 723.39233	     122.7
 724.03967	      72.8
 724.33551	     163.9
 724.37506	     145.2
 724.43488	      97.0
 724.91498	     123.3
 726.03589	     157.4
 733.98145	      69.0
 736.81262	      80.5
 738.80670	      80.2
 742.29742	     117.7
 744.50519	      84.5
 747.46906	      81.9
 773.48920	     147.7
 786.40540	     680.0	y (8) (1+)
 787.40790	     248.1
 793.01135	      84.6
 799.40308	      71.7
 809.51587	      81.2
 823.55646	      87.5
 824.22284	      71.5
 825.41632	     397.1	y (9) (1+)-H2O
 826.41602	     149.6
 830.59149	      75.5
 837.75513	      82.9
 843.42719	    3189.9	y (9) (1+)
 844.42944	    1354.6
 845.43164	     170.3
 858.09814	      70.2
 861.50629	     108.5
 878.04828	     205.8
 878.38654	     220.2
 878.71533	     233.4
 879.05249	     203.6
 879.37805	      93.0
 896.45215	     155.1
 897.46021	     171.5
 914.46362	    1848.2	y (10) (1+)
 915.46442	     781.4
 916.46588	     106.7
 956.93854	      71.2
 989.48468	     203.7
1027.54688	     395.1	y (11) (1+)
1028.55457	     165.0
1046.50476	     771.7
1047.50635	     307.3
1048.50989	      90.5
1048.94141	      88.2
1114.58325	     269.4
1115.58569	     119.0
1117.54236	     340.2
1118.53674	     204.6
1119.53320	      74.6
1147.94080	      87.4
1199.59924	     620.5
1200.59546	     320.3
1225.61108	    2565.7
1226.61194	    1576.4
1227.62024	     542.6
1242.93274	     106.6
1243.06995	     110.3
1243.13538	     142.4
1243.21338	     132.8
1243.28064	     147.1
1243.34290	     156.1
1243.62256	   37676.4
1243.87024	     275.2
1243.93140	     309.5
1243.99841	     291.4
1244.06775	     253.0
1244.13037	     279.9
1244.19861	     270.6
1244.26282	     288.7
1244.33044	     267.7
1244.39856	     210.7
1244.62402	   23541.6
1244.87170	     112.1
1244.92285	     142.0
1245.31897	      91.0
1245.62573	    6136.6
1267.04712	     135.1
1399.42871	      89.2
