# Supplementary material for: A Strategy for O-Glycoproteomics of Enveloped Viruses—the O-Glycoproteome of Herpes Simplex Virus Type 1
Source: PLoS Pathog. 2015 Apr 1;11(4):e1004784. doi: 10.1371/journal.ppat.1004784 (PMC4382219; doi:10.1371/journal.ppat.1004784)
Supplement: S2 Dataset — HSV-1 envelope glycoprotein-derived spectra are provided. (ZIP) [file ppat.1004784.s008.zip › data/ESLAGTPASGTPR_-3_18_611243.txt]

       m/z	          i	matches
 107.40678	      79.7
 126.05475	    1548.7
 138.05472	    2011.3
 139.05771	     105.9
 144.06522	    2423.6
 145.06833	     172.7
 168.06534	    2118.5
 169.06737	     163.9
 173.12863	     146.0
 185.12885	     123.6
 186.07571	   19392.7
 186.08481	     155.1
 187.07898	    1167.1
 189.08589	     193.2
 199.07101	     629.6	b (2) (1+)-H2O
 201.12323	     141.3
 204.06322	      89.5
 204.06644	     252.7
 204.07318	      94.2
 204.08629	   26438.3
 204.10147	     207.5
 205.08958	    1948.5
 206.09138	     108.8
 212.10097	     120.9
 217.08145	     917.0	b (2) (1+)
 230.11224	     127.1
 239.11368	     115.0
 244.16429	     136.9
 255.14278	      91.0
 266.14923	     375.5
 272.17078	     632.9	y (2) (1+)
 274.10522	      78.6
 284.16049	     241.6
 294.14383	     534.4
 312.15448	    2818.7	b (3) (1+)-H2O
 313.15884	     232.6
 315.20062	      90.4
 325.18509	      83.1
 330.16504	    1473.7	b (3) (1+)
 331.16830	     165.8
 335.03278	      93.3
 338.17502	      81.1
 343.18335	     751.6	y (7) (2+)
 343.68512	     210.2
 355.19644	     199.5
 372.17444	     134.1
 373.20551	     120.4
 383.19092	     856.2	b (4) (1+)-H2O
 384.19806	     107.8
 384.70157	     118.7
 394.20688	     313.5
 394.86047	     100.4
 401.20306	     841.2	b (4) (1+)
 402.20557	     112.7
 412.21704	     314.5
 413.21591	     248.8
 413.71127	     147.2
 414.19431	     105.4
 428.17300	     153.9
 429.21176	      83.0
 430.24023	     394.2
 440.21240	     529.8
 446.18802	      86.5
 448.73062	     441.4
 449.23068	     175.8
 458.21997	     189.5
 488.23502	      88.0
 495.25290	     277.7
 496.23904	      92.1
 505.27280	     476.8
 505.77100	     224.1
 513.03070	      81.5
 513.26318	     261.2
 514.27582	     361.8
 514.78223	     156.8
 517.26929	     523.9
 518.27380	     188.5
 523.24780	     785.7
 524.25165	     170.2
 531.27435	     328.8
 533.97327	      82.0
 541.25885	    1557.9	b (6) (1+)-H2O
 542.26379	     374.5
 548.78680	     140.0
 559.26874	     576.0	b (6) (1+)
 560.27295	     187.5
 576.00970	     159.8
 588.30273	     274.7
 593.21075	     266.1
 604.30493	    1266.0
 604.80414	     867.6	[M+2H] (2+)-NH3-H2O
 605.30450	     283.0
 610.69952	     103.5
 612.44141	      95.1
 613.30859	    1095.1	[M+2H] (2+)-H2O
 613.81104	     637.7	[M+2H] (2+)-NH3
 614.31586	     144.0
 620.79938	     206.9
 621.29761	     164.1
 622.31683	     328.0
 622.82001	     131.5
 623.31299	     118.2
 630.72144	     303.8
 635.78210	     125.1
 636.84387	     273.3
 637.65259	     118.9
 638.30841	      87.1
 649.31958	     156.0
 656.43933	     135.3
 667.34644	     200.5
 668.33398	     263.4
 671.11902	      88.6
 671.34674	     101.8
 673.04565	     191.1
 673.29108	     267.8
 673.54242	     168.0
 673.79266	     168.7
 678.04248	      84.2
 678.32599	      86.8
 679.16199	     108.0
 679.70026	     244.3
 685.15649	     223.2
 685.35883	   11750.5	y (7) (1+)
 686.36133	    3703.9
 687.36572	     584.3
 695.32397	     135.0
 697.99969	     102.6
 700.03870	      87.1
 701.32770	     111.4
 704.93396	      85.2
 706.85590	     149.3
 709.35065	      86.4
 716.65106	     159.9
 722.27466	     119.9
 722.34277	     124.0
 722.39514	     176.8
 722.66174	     234.4
 722.83148	     189.5
 722.92157	     135.0
 722.99225	     121.9
 723.08905	     104.2
 723.38770	     131.0
 724.37170	     127.0
 724.42078	     104.0
 724.79077	     164.5
 724.86102	      91.1
 724.98773	     112.3
 725.30359	     100.1
 732.24921	     114.7
 740.46045	     135.1
 742.74536	      99.8
 772.73334	      91.3
 786.40540	    1356.2	y (8) (1+)
 787.40839	     394.9
 788.41528	      96.3
 805.49274	      92.3
 817.80383	     169.8
 825.26965	     118.0
 825.41370	     600.9	y (9) (1+)-H2O
 826.42249	     188.9
 827.40857	     100.7
 843.42755	    4968.0	y (9) (1+)
 844.43030	    2079.3
 845.42773	     315.9
 854.11487	      91.1
 862.20593	     118.6
 865.04071	     242.8
 893.70856	     112.0
 896.45776	     219.5
 897.47351	      95.0
 898.05103	     131.0
 912.80060	      88.5
 914.46356	    2978.6	y (10) (1+)
 915.46661	    1338.3
 916.46619	     229.4
 929.79034	     114.6
 933.74353	      96.4
 954.45074	      97.0
 963.92926	     186.6
 964.93402	     154.4
 965.44965	      93.7
 973.32837	     109.4
 980.73126	      90.1
 989.48926	     253.0
1021.68506	      91.3
1027.54602	     601.7	y (11) (1+)
1028.54968	     277.4
1046.50671	    1250.8
1047.50903	     498.9
1114.57935	     461.0
1115.57104	     128.4
1117.54346	     762.6
1118.54639	     396.0
1199.59705	     853.4
1200.60010	     427.7
1201.59521	     187.6
1225.61292	    3730.4
1226.61401	    2622.5
1227.61450	     804.7
1240.56543	     107.6
1242.54846	     105.0
1242.64587	     190.5
1243.00378	     148.3
1243.13013	     231.6
1243.21350	     202.3
1243.27649	     224.5
1243.34619	     232.7
1243.62341	   56488.3
1243.86658	     469.2
1243.93530	     422.2
1243.99866	     440.8
1244.06677	     414.8
1244.13159	     415.5
1244.19922	     404.4
1244.26501	     418.2
1244.33093	     406.9
1244.39734	     350.7
1244.62488	   36677.3
1244.99902	     159.7
1245.05884	     169.8
1245.62598	   11292.8
