# Supplementary material for: A Strategy for O-Glycoproteomics of Enveloped Viruses—the O-Glycoproteome of Herpes Simplex Virus Type 1
Source: PLoS Pathog. 2015 Apr 1;11(4):e1004784. doi: 10.1371/journal.ppat.1004784 (PMC4382219; doi:10.1371/journal.ppat.1004784)
Supplement: S2 Dataset — HSV-1 envelope glycoprotein-derived spectra are provided. (ZIP) [file ppat.1004784.s008.zip › data/ESLAGTPASGTPR_-3_7_139568.txt]

       m/z	          i	matches
 110.57416	      73.2
 120.25282	      59.5
 263.32489	      65.8
 341.00034	      86.5
 358.20694	     481.1	z+1 (3) (1+)
 359.21188	      67.7	z+2 (3) (1+)
 415.22818	     246.0	z+1 (4) (1+)
 502.25842	    1030.4	z+1 (5) (1+)
 503.26224	     229.0	z+2 (5) (1+)
 573.29608	     457.6	z+1 (6) (1+)
 574.29730	     110.0	z+2 (6) (1+)
 710.73230	      69.9
 718.97058	      99.8
 761.16833	      78.3
 788.99725	     107.7
 903.31744	      67.2
 973.46600	     436.0	z (8) (1+)
 974.47015	     989.0	z+1 (8) (1+)
 975.47284	     392.5	z+2 (8) (1+)
 983.15662	      68.7
 988.47876	     103.2
 996.76599	      69.8
1030.48926	     272.9	z (9) (1+)
1031.49365	     306.2	z+1 (9) (1+)
1032.49878	     155.5	z+2 (9) (1+)
1045.49536	     768.5
1046.49927	     554.8	y (9) (1+)
1047.50232	     178.3
1060.31335	      69.7
1101.52258	     809.0	z (10) (1+)
1102.52454	     438.1	z+1 (10) (1+)
1103.52820	     107.2	z+2 (10) (1+)
1116.52551	      98.2
1117.53564	     146.7	y (10) (1+)
1130.78613	     148.8
1196.60901	      67.3
1210.60620	     130.4
1211.60840	     295.9
1212.60510	     189.1
1214.60583	     773.2	z (11) (1+)
1215.61108	     398.2	z+1 (11) (1+)
1216.60864	     141.1
1226.59424	     491.4
1227.60181	     462.7
1228.62463	     853.7
1229.62683	     503.4
1230.62769	     241.1	y (11) (1+)
1243.62354	     452.8
1244.62659	     586.5
1245.63000	     413.8
1246.65393	     135.4
1256.61084	      94.0
1257.60144	      73.0
1288.61389	     261.5	c-1 (12) (1+)
1289.61072	     164.5	c (12) (1+)
1301.63940	     993.7	z (12) (1+)
1302.64148	     717.1	z+1 (12) (1+)
1303.64063	     186.6
1327.64319	      77.0
1387.68103	     245.1
1428.68848	    1192.5
