# Supplementary material for: A Strategy for O-Glycoproteomics of Enveloped Viruses—the O-Glycoproteome of Herpes Simplex Virus Type 1
Source: PLoS Pathog. 2015 Apr 1;11(4):e1004784. doi: 10.1371/journal.ppat.1004784 (PMC4382219; doi:10.1371/journal.ppat.1004784)
Supplement: S2 Dataset — HSV-1 envelope glycoprotein-derived spectra are provided. (ZIP) [file ppat.1004784.s008.zip › data/ESLAGTPASGTPR_-3_7_145884.txt]

       m/z	          i	matches
 117.83414	      77.6
 117.93694	      77.2
 180.20938	      84.3
 358.20706	     965.5	z+1 (3) (1+)
 368.39658	      90.8
 399.84210	      83.2
 415.22772	     329.1	z+1 (4) (1+)
 488.48602	      87.8
 502.25882	    1974.8	z+1 (5) (1+)
 503.26306	     382.0	z+2 (5) (1+)
 573.29626	     955.0	z+1 (6) (1+)
 574.29810	     311.2	z+2 (6) (1+)
 608.62421	     163.7
 742.79333	      96.2
 770.54767	      88.8
 822.95178	      99.6
 911.16174	     118.0
 961.97644	     112.4
 973.46405	     725.3	z (8) (1+)
 974.47522	    1836.2	z+1 (8) (1+)
 975.47546	     773.8	z+2 (8) (1+)
 976.47437	     240.9
 980.06000	      91.8
 988.47375	     197.2
 989.48950	     191.8	y (8) (1+)
 991.41327	      84.6
1030.48596	     448.7	z (9) (1+)
1031.49060	     591.4	z+1 (9) (1+)
1032.50037	     301.5	z+2 (9) (1+)
1045.49695	    1581.9
1046.50305	    1035.0	y (9) (1+)
1047.50073	     356.4
1073.55603	     110.6
1083.50500	      91.0
1101.52380	    1334.0	z (10) (1+)
1102.52966	     879.9	z+1 (10) (1+)
1103.53320	     339.3	z+2 (10) (1+)
1116.53076	     256.4
1117.54248	     165.3	y (10) (1+)
1118.53992	     122.0
1196.58411	     110.5
1210.60315	     259.2
1211.60718	     767.7
1212.61462	     349.6
1213.60864	     189.1
1214.60938	    1273.2	z (11) (1+)
1215.61365	     769.9	z+1 (11) (1+)
1216.61951	     340.7	z+2 (11) (1+)
1226.59424	    1032.2
1227.60229	    1118.3
1228.62073	    1662.0
1229.63110	     994.8
1230.63293	     392.7	y (11) (1+)
1231.63354	     111.2
1243.62195	     974.4
1244.62756	    1040.4
1245.63245	     812.0
1246.63989	     276.2
1256.59790	     201.1
1257.60608	     233.7
1273.63428	     112.8
1274.63574	     109.5
1288.60913	     356.4	c-1 (12) (1+)
1289.60913	     349.7	c (12) (1+)
1290.62012	     136.6	c+1 (12) (1+)
1301.63928	    1801.6	z (12) (1+)
1302.64197	    1436.2	z+1 (12) (1+)
1303.64514	     423.8	z+2 (12) (1+)
1327.63538	     116.5
1328.65710	     108.2
1356.64807	     100.0
1387.68030	     449.3
1398.65857	     122.9
1428.68872	    2710.4
