# Supplementary material for: A Strategy for O-Glycoproteomics of Enveloped Viruses—the O-Glycoproteome of Herpes Simplex Virus Type 1
Source: PLoS Pathog. 2015 Apr 1;11(4):e1004784. doi: 10.1371/journal.ppat.1004784 (PMC4382219; doi:10.1371/journal.ppat.1004784)
Supplement: S2 Dataset — HSV-1 envelope glycoprotein-derived spectra are provided. (ZIP) [file ppat.1004784.s008.zip › data/FVPLEVYTR_-3_7_149775.txt]

       m/z	          i	matches
 178.34375	      72.4
 326.19153	      76.0
 464.23499	     179.5	z+1 (2) (1+)
 626.28912	     135.8	z (3) (1+)
 627.29626	    1058.9	z+1 (3) (1+)
 628.29822	     278.0	z+2 (3) (1+)
 654.41858	      98.9
 659.72961	      75.1
 661.42401	      97.1
 689.48700	      74.2
 708.35431	     266.4
 720.38947	      75.4
 725.35767	     429.1	z (4) (1+)
 726.36298	     835.3	z+1 (4) (1+)
 727.36694	     258.4	z+2 (4) (1+)
 767.49756	     314.1
 768.50629	     121.9
 837.39551	     355.1
 848.39319	      77.3
 850.45850	      92.9
 854.39844	     270.6	z (5) (1+)
 855.40515	    1501.3	z+1 (5) (1+)
 856.40826	     623.6	z+2 (5) (1+)
 869.42377	     153.7
 870.41144	     116.8	y (5) (1+)
 880.52588	     138.6
 881.54205	     294.5
 882.53766	     124.6
 923.46838	     391.3
 924.46942	     206.0
 950.46881	      96.1
 965.51575	     281.4
 966.51837	     125.1
 967.47992	     479.4	z (6) (1+)
 968.48932	     351.6	z+1 (6) (1+)
 969.49982	     100.7	z+2 (6) (1+)
1037.58496	     127.8
1038.58972	      93.9
1090.58752	     364.2
1091.59546	     495.4
1092.59863	     328.4
1107.60901	     190.4
1108.62500	     389.2
1109.62305	     263.3
1123.59473	      85.3
1124.61169	     165.4
1125.61877	     119.0
1136.59558	     157.4
1137.57751	     118.1
1163.60364	     926.8	z (8) (1+)
1164.59717	     434.3	z+1 (8) (1+)
1165.60083	     100.5
1168.59814	    1348.0	c-1 (8) (1+)
1169.59985	    1272.7	c (8) (1+)
1170.60107	     301.3	c+1 (8) (1+)
1194.68188	     284.3
1195.68176	     263.9
1238.67029	      89.0
1239.66418	     143.1
1266.73120	     323.0
1267.73718	     145.2
1280.76221	     103.2
1306.74011	     363.2
1307.73633	     826.2
1308.73767	     788.2
