# Supplementary material for: A Strategy for O-Glycoproteomics of Enveloped Viruses—the O-Glycoproteome of Herpes Simplex Virus Type 1
Source: PLoS Pathog. 2015 Apr 1;11(4):e1004784. doi: 10.1371/journal.ppat.1004784 (PMC4382219; doi:10.1371/journal.ppat.1004784)
Supplement: S2 Dataset — HSV-1 envelope glycoprotein-derived spectra are provided. (ZIP) [file ppat.1004784.s008.zip › data/FYVCPPPTGATVVQFEQPR_-3_18_613316.txt]

m/z	i	matches
110.63705	61.7
126.05482	121.4
138.05525	95.0
144.06538	116.2
168.06514	99.3
186.07629	738.3
187.07858	72.7
195.11230	111.5
204.08652	1161.7
205.08961	85.3
230.09517	128.5
232.11180	194.1
243.08035	86.6
245.12820	132.2
258.09180	111.7
260.10574	562.4
272.17154	641.9	y (2) (1+)
273.17804	65.6
283.14389	1066.7
284.14771	152.5
293.24112	65.9
308.10687	81.4
311.13861	3460.7	b (2) (1+)
312.14261	513.1
340.99942	90.1
355.14340	192.6
380.15988	68.6
385.15201	72.0
392.19427	65.5
393.21323	157.3
400.23007	441.2	y (3) (1+)
405.15759	80.8
407.17078	94.3
408.19305	216.0
410.20694	2590.0	b (3) (1+)
411.21005	526.0
423.16980	328.6
427.23358	695.1
428.23563	113.5
432.19058	75.5
451.16489	160.7
457.20743	156.0
460.18219	79.7
471.16800	479.4
472.16925	111.7
479.22818	600.4
480.23206	147.0
507.25870	224.8
521.26849	123.0
522.27594	97.0
529.27130	279.2	y (4) (1+)
542.24121	772.4
543.24384	276.3
548.21393	141.0
553.20709	75.3
568.21985	246.5
570.23572	1254.9	b (4) (1+)
571.23944	307.5
572.24408	81.8
576.27991	321.0
639.29449	344.5
640.29285	78.0
650.26514	75.2
659.13257	71.6
667.28876	747.4	b (5) (1+)
668.29340	308.0
676.33826	463.1	y (5) (1+)
677.34308	90.2
702.65704	105.9
715.37524	706.8	y (13) (2+)
715.87531	524.7
716.37524	212.5
721.38330	143.4
725.76349	81.6
734.83691	76.2
736.34143	78.0
747.84985	79.3
754.89374	102.9
755.39191	89.5
763.89954	3750.5	y (14) (2+)
764.40027	3056.0
764.90399	1285.1
765.40100	226.7
766.35742	73.1
769.51489	87.3
773.12451	85.1
774.04913	97.5
776.73132	92.2
798.44611	74.4
803.41907	478.3	y (15) (2+)-H2O
803.92291	339.4	y (15) (2+)-NH3
804.39490	517.6	y (6) (1+)
805.40295	272.1
812.23950	86.7
812.27167	109.9
812.30566	86.2
812.42639	22634.8	y (15) (2+)
812.72809	236.9
812.76123	155.5
812.79486	161.2
812.83588	155.0
812.92712	19183.9
813.06531	90.4
813.09210	151.9
813.13354	94.7
813.16229	161.2
813.42767	7833.4
813.50928	71.0
813.92877	1158.5
820.46112	87.0
820.77362	85.6
821.45612	74.6
840.91492	189.5
865.43927	562.8
865.94293	439.7
866.43878	294.5
881.41522	89.4
883.43152	145.5
883.93195	534.0	y (16) (2+)-NH3
884.43408	293.1
892.44104	3967.5	y (16) (2+)
892.94220	3647.9
893.44312	1759.8
893.94183	388.9
903.01428	91.9
903.46429	647.4	y (7) (1+)
904.46722	350.2
905.45374	78.3
913.96625	5012.2
914.46661	4984.1
914.96796	2182.9
915.47003	297.9
928.44940	117.3
929.18109	191.9
941.97498	155.1
942.47211	110.6
955.74744	78.7
962.43665	191.8
966.92133	114.8
967.24207	142.4
993.98260	180.6
994.48853	149.5
998.31213	92.9
1002.52728	229.9	y (8) (1+)
1003.52905	140.3
1020.86450	105.1
1029.51733	74.7
1046.28406	73.9
1064.64270	96.5
1090.46411	299.3
1091.49316	101.6
1092.51172	73.5
1097.03967	934.8	[M+2H] (2+)
1097.54004	1414.3
1098.04004	834.2
1098.54163	256.5
1103.58008	441.1	y (9) (1+)
1104.58191	284.7
1104.80591	73.3
1107.60217	94.7
1128.62903	497.0
1133.56006	107.2
1150.17603	70.2
1162.35901	159.4
1166.79736	71.8
1170.26563	199.5
1174.61877	348.0	y (10) (1+)
1175.61328	106.9
1191.55151	112.9
1197.04871	97.6
1198.23071	139.8
1200.53760	161.5
1211.55701	351.5
1231.63989	669.6	y (11) (1+)
1232.63708	288.4
1233.67126	116.6
1246.38196	106.4
1290.61865	131.8
1291.61267	97.7
1331.16101	124.2
1332.68481	131.3
1333.66748	96.1
1334.08093	71.7
1342.79321	110.7
1353.66101	79.1
1359.43274	74.3
1389.68140	124.6
1429.74036	931.7	y (13) (1+)
1430.73999	710.6
1431.75024	194.3
1518.73511	86.6
1526.79077	1840.6	y (14) (1+)
1527.79224	1299.3
1528.79468	498.5
1529.78687	74.6
1579.86584	220.7
1623.84180	2735.4	y (15) (1+)
1624.84509	2275.1
1625.84680	1087.6
1626.85071	146.4
1632.81543	192.9
1633.82874	150.7
1729.87219	598.8
1730.86890	484.4
1731.87244	199.9
1732.87402	70.7
1783.87024	156.8
1784.87000	247.2
1785.86133	137.1
1826.91821	918.8
1827.92200	925.9
1828.92456	378.9
1865.60034	70.5
1882.94141	84.1
1989.10425	76.8
