# Supplementary material for: A Strategy for O-Glycoproteomics of Enveloped Viruses—the O-Glycoproteome of Herpes Simplex Virus Type 1
Source: PLoS Pathog. 2015 Apr 1;11(4):e1004784. doi: 10.1371/journal.ppat.1004784 (PMC4382219; doi:10.1371/journal.ppat.1004784)
Supplement: S2 Dataset — HSV-1 envelope glycoprotein-derived spectra are provided. (ZIP) [file ppat.1004784.s008.zip › data/FYVCPPPTGATVVQFEQPR_-3_18_613318.txt]

m/z	i	matches
101.17061	66.8
110.57117	80.8
113.05930	311.6
117.09098	148.4
126.05476	978.7
131.07010	305.3
133.08560	1522.4
136.07536	82.2
138.05453	731.7
139.07449	75.9
144.06508	1045.7
145.06789	73.6
157.08566	461.5
159.10135	101.3
161.11649	109.8
168.06509	653.9
175.09608	659.1
175.11905	94.7
177.11183	1371.2	y (4) (3+)
186.07561	4602.7
187.07893	288.4
195.11259	74.6
201.11172	635.0
204.08611	7735.1
205.08940	541.6
219.12215	558.1
221.13786	420.5
230.09474	176.1
232.10999	117.7
237.67549	65.2
239.14760	120.9
243.07822	96.9
245.13815	378.1
260.10538	473.6
263.14771	102.9
265.16382	149.4
271.15485	81.7
272.17111	1094.1	y (2) (1+)
273.17551	84.3
283.14319	1007.7
283.17499	177.7
284.14664	151.3
287.49796	72.1
289.16248	126.1
308.10388	71.8
309.18942	227.8
311.13824	2655.0	b (2) (1+)
312.14212	456.9
324.97531	76.8
327.20200	86.4
332.16223	70.4
341.00165	112.1
353.21649	174.9
355.14142	125.6
392.19730	87.8
393.21146	215.2
393.69525	162.9	y (6) (2+)-H2O
397.24255	72.8
400.22842	487.1	y (3) (1+)
401.23285	80.5
408.19110	128.1
410.20581	1598.2	b (3) (1+)
411.21008	293.7	y (11) (3+)
421.24292	94.5
423.16653	181.1
427.23126	288.5
441.26746	95.0
451.16226	77.1
452.23578	103.3
452.73590	68.0
457.20596	118.8
465.26331	78.1
471.16678	281.6
472.17389	73.3
472.71277	69.1
479.22791	329.7
501.22769	85.7
507.25650	98.8
521.27002	192.8
529.26929	495.5	y (4) (1+)
529.32086	77.5
542.24115	450.5
543.23907	117.2
548.21490	131.9
568.21783	138.4
570.23456	732.9	b (4) (1+)
571.23895	215.3
576.27679	103.7
578.42328	132.8
587.27002	158.3	b (11) (2+)-H2O
587.77240	117.1
588.27148	80.9
588.86694	235.2
604.30518	273.2
605.30493	79.6
609.08527	121.2
609.55103	96.3
622.31360	207.3	y (17) (3+)-H2O
623.33374	84.0
636.80371	127.7	b (12) (2+)-H2O
637.31433	95.0
639.28967	108.7
656.24158	71.3
657.35138	76.3
659.38379	79.2
667.28735	348.3	b (5) (1+)
668.28851	197.6
676.33783	1254.3	y (5) (1+)
677.33911	436.9
677.89331	128.6
678.34253	99.3
681.29657	81.5
685.75824	99.1
686.24811	398.7
691.07776	87.3
703.37756	105.7
703.73840	78.0
705.95160	77.7
706.99792	120.1
709.99310	72.2
712.05011	101.9
715.36908	355.9	y (13) (2+)
715.87476	296.4
716.37268	120.4
720.25629	71.8
721.38300	154.0
722.68561	133.9
724.85352	90.4
725.98523	114.6
729.41937	102.3
731.13068	89.9
732.28644	89.9
738.99194	145.6
739.99976	188.8
740.90405	150.3
743.03894	146.4
744.51025	92.7
747.43298	922.8
751.33655	350.2
754.89789	175.7	y (14) (2+)-H2O
755.39807	184.0	y (14) (2+)-NH3
756.52081	146.6
756.61426	132.0
760.06628	96.1
762.24072	200.8
763.89868	2238.4	y (14) (2+)
764.39941	2975.9
764.90051	1206.6
765.39905	300.8
768.08838	72.9
781.77966	130.6
781.86371	76.5
782.46906	331.7
786.38556	79.0
787.36975	141.7	y (6) (1+)-NH3
788.17328	91.6
790.24774	92.3
798.41333	98.8
798.79156	144.7
799.07611	80.7
799.43658	188.4
800.48016	1402.1
800.66809	75.8
800.88507	79.3
801.31927	78.7
803.42175	424.6	y (15) (2+)-H2O
803.92090	530.9	y (15) (2+)-NH3
804.39545	1387.4	y (6) (1+)
805.40057	604.4
812.42517	9407.8	y (15) (2+)
812.92554	11964.9
813.09467	159.6
813.14917	132.9
813.42694	5606.3
813.92761	1439.6
814.03491	159.0
814.42517	117.8
819.76855	150.2
820.45367	125.2
821.45728	125.2
824.47479	195.6
827.22504	111.8
828.22980	74.6
828.60303	93.5
828.66089	131.9
834.53253	153.6
838.93262	113.7
854.72058	142.9
860.02844	195.0
865.43823	97.6
865.94128	84.2
883.43896	196.9	y (16) (2+)-H2O
883.93433	271.3	y (16) (2+)-NH3
884.06647	136.9
884.43616	132.4
884.91919	85.3
889.60193	74.5
892.44110	1256.7	y (16) (2+)
892.94098	1543.8
893.44281	985.6
893.93842	350.7
896.37720	110.3
903.46399	1579.6	y (7) (1+)
904.46631	888.8
905.47009	245.0
911.33154	76.2
913.96454	413.4
914.46375	327.3
914.97076	195.4
924.09137	131.0
945.64185	88.6
962.42865	99.3
963.43250	81.1
970.57086	101.2
973.72827	225.1
1002.53235	428.9	y (8) (1+)
1003.53326	275.4
1004.55731	85.5
1016.06781	75.5
1019.45447	114.3
1070.90186	219.9
1088.03113	176.1
1090.49670	269.7	b (10) (1+)
1091.49500	150.9
1093.69995	85.0
1094.54688	73.7
1095.04846	120.3
1097.03882	7539.0
1097.53943	371.3
1098.04065	240.3
1098.55176	95.3
1103.58374	468.2	y (9) (1+)
1104.58374	338.5
1114.47705	87.2
1123.78076	127.1
1173.53027	179.6	b (11) (1+)-H2O
1174.53809	141.4
1174.61853	149.7	y (10) (1+)
1175.62598	129.2
1191.55005	284.3	b (11) (1+)
1192.55444	202.0
1225.62769	97.2
1231.63843	387.6	y (11) (1+)
1232.64417	368.8
1290.61816	328.6	b (12) (1+)
1291.62402	213.7
1332.67761	101.2
1333.68921	91.6
1389.67432	186.4	b (13) (1+)
1390.68286	124.2
1429.73523	609.6	y (13) (1+)
1430.74011	692.8
1431.73694	260.1
1518.72925	80.2
1523.22974	91.2
1526.78918	1034.8	y (14) (1+)
1527.79224	1278.2
1528.78943	436.0
1529.80554	111.6
1623.84229	1393.4	y (15) (1+)
1624.84375	2193.0
1625.84619	794.0
1626.85071	247.8
1783.87146	136.0	y (16) (1+)
1784.88416	219.9
1793.85559	123.3	b (16) (1+)
1921.93103	108.5
