# Supplementary material for: A Strategy for O-Glycoproteomics of Enveloped Viruses—the O-Glycoproteome of Herpes Simplex Virus Type 1
Source: PLoS Pathog. 2015 Apr 1;11(4):e1004784. doi: 10.1371/journal.ppat.1004784 (PMC4382219; doi:10.1371/journal.ppat.1004784)
Supplement: S2 Dataset — HSV-1 envelope glycoprotein-derived spectra are provided. (ZIP) [file ppat.1004784.s008.zip › data/GADLAEPTHPHVG_-3_18_608899.txt]

m/z	i	matches
101.07080	3026.1
110.57202	154.9
126.05463	11040.9
127.03883	623.6
127.05818	685.5
129.06552	10142.4	b (2) (1+)
130.06892	386.1
138.05463	12587.0
139.05807	678.8
141.06523	297.6
144.06517	16793.6
145.06842	798.2
149.04486	205.8
155.08122	294.2
157.13310	740.8
159.07584	340.1
166.06018	223.4
167.05519	415.4
168.06532	6969.5
169.06879	499.8
169.13281	270.1
172.10794	1474.8
173.09175	2135.4
175.10739	1053.3	y (2) (1+)
183.11232	358.5
185.12820	2556.2
186.07571	44401.6
186.13414	160.6
187.07245	2010.8
187.07883	3079.2
197.12865	489.4
199.07185	236.9
199.10762	325.0
201.08664	4721.6
201.12286	15561.1
202.09018	322.1
202.12617	1292.9
204.08606	44688.2
204.10213	226.5
204.10606	341.2
205.08958	2619.6
207.12239	191.5
229.11778	8310.0
230.12125	898.0
235.11845	2995.8
240.09578	259.2
244.09218	34184.6	b (3) (1+)
244.12477	202.4
245.09586	2401.1
246.09723	288.6
254.14938	230.0
255.13255	438.2
258.10706	335.0
269.85641	183.3
270.10791	655.7	b (6) (2+)-H2O
282.14310	677.7
286.13748	215.2
298.13907	187.8
299.06064	1445.0
300.15433	6796.1
301.15817	715.5
311.13370	220.0
311.16995	249.1
312.15344	845.3
312.16660	1709.3	y (3) (1+)
313.18478	253.7
314.17017	1184.7
315.12933	1553.5
316.13504	250.0
318.15616	277.8
322.15164	169.5
325.18640	590.6
326.17154	270.9
328.11032	221.6
329.18069	6560.3
330.18604	799.3
334.18692	583.4
335.17465	192.6
336.16501	924.8
337.17087	187.5
339.16574	328.9
342.16327	363.5
353.18228	530.6	y (10) (3+)
355.12421	344.1
355.19644	207.1
357.17548	4520.8	b (4) (1+)
358.17734	737.6
363.68582	266.5
364.15829	224.6
371.19009	426.1
372.69220	7689.4	y (7) (2+)
373.13580	235.6
373.19308	2854.2
373.69589	358.0
382.20731	1266.4
383.19055	1082.7
390.69379	205.4
393.17618	437.2
394.17703	214.9
398.16470	250.5
399.14874	246.7
400.21750	2739.0
401.20215	580.0
401.21735	462.8
409.21774	16067.0	y (4) (1+), y (12) (3+)-H2O, b (12) (3+)
410.22076	2683.6	b (5) (1+)-H2O
411.22217	510.6
415.03555	1099.8
419.20047	217.2
426.15988	604.7
428.20981	7470.5	[M+3H] (3+)-H2O, b (5) (1+), y (8) (2+)-H2O
428.54150	414.2
428.70813	1399.5
428.87692	230.9
429.19446	2001.2
429.21750	668.6
430.19949	352.5
437.21292	1850.8	y (8) (2+)
437.71271	682.2	b (9) (2+)-H2O
438.21478	204.5
440.20926	307.0
441.19595	294.9
442.22571	191.1
442.72232	170.7
444.16925	886.3
447.19598	635.8
454.71960	441.9
455.20999	278.6
458.21945	201.2
463.72614	294.5
464.22894	189.9
465.20639	903.6
468.20468	293.9
472.73041	6596.8	y (9) (2+)
473.23175	2992.1
473.73392	897.9
474.23007	3061.2
474.73120	818.8
486.21625	438.5
492.26544	1131.5
492.76486	678.8
493.23938	269.7
494.22229	207.6
499.73645	529.3
500.23483	385.4
500.26700	303.8
500.30688	305.4
501.00876	183.6
501.20334	206.5
501.24451	186.2
501.27673	356.9
501.77866	292.7
502.23672	944.2
502.79349	239.6
503.25790	342.0
508.24823	658.7
511.24490	395.7
512.23102	477.7
518.23120	432.7
521.23254	259.1
528.26410	1313.0
529.27161	4557.6	y (10) (2+)
529.77344	2838.0
530.27808	587.8
530.74988	176.1
530.76563	173.3
534.26245	268.3
536.24286	2663.0
537.24670	444.7
538.75165	348.0
539.24292	971.3	b (6) (1+)-H2O
542.28168	204.7
546.27502	1945.8	y (5) (1+)
547.27734	636.2
549.26807	299.3
554.25739	261.3
554.76215	294.4
555.26123	246.1
557.25305	1741.1	b (6) (1+)
558.25543	219.5
563.76245	1111.6	b (11) (2+)
564.26904	332.2
569.26721	314.2
570.27527	1241.1
571.28058	379.1
574.26886	938.3
574.76929	494.6
575.27393	224.1
577.78046	983.3	y (11) (2+)-H2O
578.27881	647.5
586.78552	8649.3	y (11) (2+)
587.28644	4919.6
587.78729	1725.1
588.28070	202.9
599.29980	391.1
599.79065	191.8
603.34393	253.1
613.29724	842.9	y (12) (2+)-H2O, b (12) (2+)
613.79724	361.4
621.33331	182.5
622.30457	1115.9	y (12) (2+)
622.80627	774.4
627.29193	318.5
630.81720	387.7
631.31323	506.4
633.29596	1573.6
633.79651	911.4
634.29279	369.2
641.34717	426.3
641.80859	1278.1
642.31232	794.6
642.81689	380.1
647.32233	1501.9	y (6) (1+)
648.32697	513.4
649.32764	695.0
650.33038	395.8
650.81421	6879.7
651.31549	4803.4
651.81628	1567.5
652.31567	279.2
657.30737	270.2
667.34326	217.8
669.34247	2932.4
670.34650	1075.1
674.37817	347.2
681.30548	372.3
682.30341	189.7
688.32275	465.7
689.32281	186.5
699.31281	328.6
726.36401	987.6	y (7) (1+)-H2O
727.36859	444.6
736.35999	645.6
737.36127	379.2
742.36365	244.3
744.37488	39863.3	y (7) (1+)
745.37671	14925.5
746.38086	3240.8
747.38379	357.8
764.35278	2521.1
765.35901	1057.5
770.35083	771.4
771.35889	532.0
780.37518	595.6
781.38110	180.6
798.38336	673.7
799.39441	714.4
800.39178	278.3
820.38977	221.3
841.43286	380.8
850.39984	198.5
855.40637	6811.9	y (8) (1+)-H2O
856.40863	2997.0
857.41064	916.1
864.41785	189.5
869.42224	2190.2
870.42267	853.6
871.42480	233.5
873.41675	9834.6	y (8) (1+)
874.41919	4770.6	b (9) (1+)-H2O
875.41986	850.1
876.43335	212.5
879.99945	206.5
883.44513	303.8
892.41400	678.7	b (9) (1+)
893.41351	476.5
908.43469	336.4
909.43365	205.3
926.44635	506.1	y (9) (1+)-H2O
927.44684	223.5
944.45422	29114.4	y (9) (1+)
944.65564	199.0
945.45575	14032.9
946.45837	3472.2
947.45453	4065.9
948.45502	1405.4
949.46112	498.4
982.50342	485.8
983.51385	215.4
998.46191	432.2
999.46295	435.2
1057.53674	8283.7	y (10) (1+)
1058.54175	4485.2
1059.54272	1347.0
1060.55115	288.3
1069.53796	231.3
1076.50098	361.5
1077.49829	251.6
1097.53601	1064.4
1098.53381	581.6
1126.51575	441.9
1127.51782	238.8
1147.52698	493.9
1148.51270	259.7
1154.55542	773.0	y (11) (1+)-H2O
1155.55383	556.8
1156.55066	470.2
1172.56458	22236.3	y (11) (1+)
1173.56750	13685.2
1174.57019	4087.0
1175.57166	843.5
1210.16882	175.8
1336.58472	197.6
