# Supplementary material for: A Strategy for O-Glycoproteomics of Enveloped Viruses—the O-Glycoproteome of Herpes Simplex Virus Type 1
Source: PLoS Pathog. 2015 Apr 1;11(4):e1004784. doi: 10.1371/journal.ppat.1004784 (PMC4382219; doi:10.1371/journal.ppat.1004784)
Supplement: S2 Dataset — HSV-1 envelope glycoprotein-derived spectra are provided. (ZIP) [file ppat.1004784.s008.zip › data/GADLAEPTHPH_-3_18_608506.txt]

       m/z	          i	matches
 101.07069	     167.5
 126.05458	    1120.9
 129.06552	     399.4	b (2) (1+)
 138.05466	    1352.4
 144.06508	    2070.7
 156.07655	     175.0	y (1) (1+)
 157.13326	     164.6
 168.06497	     931.2
 169.13332	      91.0
 172.10765	     142.7
 173.09180	     231.0
 183.11217	     211.9
 185.12791	     337.1
 186.07562	    6043.4
 187.07828	     327.8
 197.12828	     231.8
 201.08656	     692.6
 201.12292	    2693.8
 202.12679	     241.0
 204.08617	    6050.1
 205.08961	     462.5
 205.84476	      84.6
 226.08211	      91.6	b (3) (1+)-H2O
 229.11757	    1515.9
 235.11823	     763.8
 244.09213	    6303.4	b (3) (1+)
 245.09557	     461.9
 253.12854	    2290.1	y (2) (1+)
 258.10852	     101.0
 270.10809	     167.8	b (6) (2+)-H2O
 282.14404	     116.3
 294.64688	     873.8	y (5) (2+)
 295.14655	     234.0	y (8) (3+)-H2O
 300.15405	    1360.6
 301.15692	     150.9	y (8) (3+)
 311.17075	     108.3
 312.15457	     282.9
 314.16882	     237.3
 315.12900	     494.3
 318.15384	     279.4
 326.17010	     173.1
 329.18085	    2092.1
 330.18506	     166.7
 336.16553	     909.9
 337.16705	     110.3
 339.16571	     145.6	b (4) (1+)-H2O
 343.03113	     101.3
 350.16226	     432.1	y (6) (2+)-H2O
 350.66333	     162.1
 355.12372	     123.7
 355.19540	     155.6
 357.17526	    1125.3	b (4) (1+), y (10) (3+)-H2O
 358.17896	     232.9
 361.02505	     269.2
 362.02356	     399.3
 363.02206	     693.7
 364.02347	     296.8
 364.16318	     127.9
 371.18839	     120.5
 372.17386	     141.5
 373.13263	     115.7
 382.20721	     392.9
 383.19156	     354.6
 390.18732	     782.9	y (3) (1+)
 394.52832	      97.1
 394.68561	     449.2	y (7) (2+)
 395.18909	     252.2
 396.18646	     296.4
 398.16483	     100.0
 400.21732	     885.3
 401.22232	     166.2
 407.59058	     118.4
 410.20169	     159.2	b (5) (1+)-H2O
 426.16022	     147.6
 428.21179	    1020.1	b (5) (1+)
 429.19629	     430.4
 430.76337	     101.8
 433.08176	     256.4
 434.08136	     189.4
 440.24466	      88.6
 442.16278	      91.6
 443.87900	     102.3
 444.17014	     233.0
 444.21411	     117.3
 447.19586	     419.4
 448.10190	     143.2
 448.15048	     120.0
 448.17340	     130.8
 448.21912	     402.5
 448.25964	     118.8
 448.30344	     397.3
 448.65366	      87.9
 448.75146	     237.9
 448.77328	     122.5
 448.79904	     119.8
 448.94897	     102.3
 449.03604	     113.0
 449.14404	     185.8
 449.18250	     352.8
 449.22046	     285.0
 449.27908	      89.4
 449.29440	     115.7
 449.30884	     106.6
 449.36292	     165.6
 449.76105	     154.4
 449.78790	     206.2
 449.88959	     122.5
 449.99780	     106.3
 450.19452	     191.9
 450.22617	     201.8
 450.25552	     468.0
 450.28177	     278.0
 450.77222	     158.6
 450.95120	     118.7
 451.17624	     156.5
 451.20624	     203.0
 451.23190	     560.2	y (8) (2+)
 451.73080	     234.0
 452.23483	     131.8
 465.20633	     501.3
 466.20840	      89.4
 468.21033	     117.7
 486.21564	     111.8	b (10) (2+)-H2O
 491.23471	     239.6	y (4) (1+)
 500.24048	     126.4
 508.24887	     473.0
 508.73962	     888.8	y (9) (2+)
 509.24112	     460.7
 509.74194	      96.3
 512.23010	     156.5
 518.23218	     492.3
 529.25897	     322.0
 536.24304	    1324.9
 537.24615	     271.9
 539.24213	     237.2	b (6) (1+)-H2O
 544.25940	     139.3	y (10) (2+)
 555.24634	     200.3
 555.75189	     145.6
 557.25330	     443.9	b (6) (1+)
 562.25751	     173.6
 563.76288	     302.2
 570.27081	     225.1	y (5) (1+)-H2O
 572.76855	     711.9
 573.27252	     462.8
 573.77118	     117.6
 588.28546	    9034.7	y (5) (1+)
 589.28821	    2510.7
 590.29266	     209.3
 633.28363	      95.3
 649.32642	     226.3
 651.30292	     111.4
 699.31628	    2311.9	y (6) (1+)-H2O
 700.31897	     793.2
 711.09521	     105.4
 717.32721	    3183.9	y (6) (1+)
 718.33014	    1145.5
 719.32471	     135.9
 736.35913	     125.8
 746.60022	      92.2
 752.34155	     108.8
 756.00787	     112.8
 764.35187	     552.8
 765.35474	     282.9
 770.35474	     322.3	y (7) (1+)-H2O
 771.35175	     111.1
 787.54419	     131.1
 788.36359	    8795.8	y (7) (1+)
 789.11328	     105.6
 789.36609	    3270.6
 790.36810	     607.5
 791.36066	     398.6
 792.36920	     112.5
 844.50940	     179.6
 852.57629	     103.7
 864.39026	      90.2
 869.19708	     102.0
 892.41681	     185.7	b (9) (1+)
 901.44550	    1283.2	y (8) (1+)
 902.44934	     663.1
 903.44733	     172.1
 920.39899	     108.2
 991.43927	     133.7
 998.46033	     138.9	y (9) (1+)-H2O
 998.90717	     191.3
 999.45880	     109.6
1016.47327	    3530.8	y (9) (1+)
1017.47614	    1823.5
1018.47925	     507.3
1138.49573	     122.1
1173.71509	     187.5
1328.04736	      95.6
1342.77600	     115.0
