# Supplementary material for: A Strategy for O-Glycoproteomics of Enveloped Viruses—the O-Glycoproteome of Herpes Simplex Virus Type 1
Source: PLoS Pathog. 2015 Apr 1;11(4):e1004784. doi: 10.1371/journal.ppat.1004784 (PMC4382219; doi:10.1371/journal.ppat.1004784)
Supplement: S2 Dataset — HSV-1 envelope glycoprotein-derived spectra are provided. (ZIP) [file ppat.1004784.s008.zip › data/GADLAEPTHPH_-3_18_608512.txt]

m/z	i	matches
109.02770	668.5
110.07079	651.0
110.53499	613.0
110.57792	766.6
113.18698	581.0
116.06981	620.2
126.05429	29310.1
127.03819	1305.6
127.05792	1488.4
129.06522	4762.6	b (2) (1+)
130.08511	599.2
138.05412	32400.6
139.05714	1646.0
142.99812	657.4
144.06467	39961.9
145.06828	2000.9
156.07607	1566.0
157.13263	1051.1
162.07471	683.4
168.06453	14298.9
169.06781	1102.4
172.10744	1250.4
175.10664	2148.1
185.09044	1155.5
185.12720	2312.4
186.07509	96619.2
187.07831	4870.1
197.12668	784.5
200.10274	666.6
201.08606	1823.9
201.12234	4237.5
203.10159	2653.4
204.08549	75471.0
205.08907	5035.7
229.11697	3277.4
235.11818	5054.0
244.09169	49149.9	b (3) (1+)
245.09506	2447.8
253.12823	12884.9	y (2) (1+)
255.13121	938.3
258.10587	1443.7
270.10699	1838.1
298.17499	2085.4
300.15411	3357.5
312.15402	1450.8
314.16968	1960.0
315.12851	6214.4
318.15488	1524.7
326.16904	1504.2
329.17993	13342.0
330.18280	1729.8
336.16461	5299.1
339.16409	683.0
341.17987	806.9
354.16678	686.3
355.12286	1712.3
355.19479	1488.9
357.17474	13319.7	b (4) (1+)
358.17981	1811.1
371.19028	1084.1
372.17715	2769.9
373.13269	2019.0
382.20703	3005.2
383.18979	3608.6
390.18610	5914.8	y (3) (1+)
391.18857	785.5
394.52859	1380.3
398.16403	816.5
399.15015	763.4
399.18631	924.7
400.21640	9853.7
401.21939	1422.5
410.19986	2128.9	b (5) (1+)-H2O
426.15887	2734.6
428.21115	13915.7	b (5) (1+)
429.21445	2777.5
437.20984	824.5
440.21420	712.7
441.19415	1737.3
444.16910	3296.0
447.19589	2380.2
451.22574	3167.9	y (8) (2+)
451.72827	867.7
452.22440	656.7
465.20682	3027.3
468.20721	1266.0
473.22403	658.1
486.21594	1918.9	b (10) (2+)-H2O
491.23239	1858.1	y (4) (1+)
508.24911	1322.3
508.74030	4169.2	y (9) (2+)
509.23907	1787.6
511.24667	1131.0
512.23279	1347.8
518.23096	973.4
519.23938	667.9
529.25934	4500.4
530.25623	925.9
536.24268	3658.7
537.24420	1038.4
539.24048	3008.5	b (6) (1+)-H2O
540.24585	959.5
557.25317	8533.8	b (6) (1+)
558.25568	1906.3
563.76050	1525.5
564.25916	767.6
570.27313	2130.1	y (5) (1+)-H2O
572.76990	11313.1	[M+2H] (2+)
573.27209	8808.0
573.76721	1645.2
588.28516	78174.2	y (5) (1+)
589.28802	19597.6
590.28851	2409.8
621.33673	752.6
639.30499	709.2
641.49286	851.1
649.29254	878.7
649.32739	1396.7
658.31189	1352.2
668.28857	796.7
688.15686	857.9
691.23444	1020.8
699.31561	13774.4	y (6) (1+)-H2O
700.31909	5345.0
701.32434	1030.2
701.82678	2677.9
702.32782	3040.2
717.32703	23573.9	y (6) (1+)
717.89209	1397.6
718.32898	7211.9
718.93903	686.7
719.33612	1506.8
725.26874	905.4
727.12360	886.9
735.28680	769.5
738.33026	790.6
739.31055	816.3
749.68347	817.3
752.35101	5955.4
752.85083	3082.2
755.35120	1228.4
757.35217	1320.9
764.34631	908.1
770.35535	1665.2
776.79156	777.1
788.36365	45314.4	y (7) (1+)
789.36621	17278.5
790.36633	1796.1
791.36395	13908.8
792.36670	6118.4
793.36890	1007.9
803.36407	1679.0
803.86670	998.4
808.89349	4649.0
809.39441	3738.1
811.25000	1291.3
812.02625	729.5
824.73120	1507.6
843.15680	847.0
846.40601	1046.8
848.38947	741.6
853.89233	2613.5
854.38959	3110.9
854.58685	1148.6
858.72906	1010.4
863.02338	817.4
864.41595	6213.3
865.41620	2210.7
872.47614	701.0
874.40033	5147.8	b (9) (1+)-H2O
875.40076	2419.9
890.35791	772.8
892.40985	23004.9	b (9) (1+)
893.41260	9689.7
894.41669	2108.6
898.52936	1272.5
899.40833	1265.4
901.44666	10129.1	y (8) (1+)
902.39655	3829.8
902.45197	4868.0
903.39630	1127.8
903.45416	1064.9
909.94360	1895.8
910.43799	4359.9
910.93744	3109.3
911.43268	1343.5
917.39575	2911.0
920.40326	6468.1
921.40985	3515.4
980.47687	713.5
989.45575	1940.5	b (10) (1+)
991.44067	10747.8
992.44464	4904.1
1007.46973	2498.1
1008.47400	1212.7
1016.47241	8886.1	y (9) (1+)
1017.47516	3876.0
1018.48328	1234.2
1048.91772	1091.4
1054.45288	1031.4
1056.11414	921.2
1069.36853	888.0
1082.55298	774.1
1088.51660	774.7
1104.53027	1240.0
1114.85107	1474.9
1126.52478	4534.1
1127.52368	2815.8
1144.53333	184109.0
1144.81409	1007.6
1144.85864	1881.8
1144.98108	1268.9
1145.03345	1426.2
1145.10376	868.5
1145.15125	1737.5
1145.53503	111606.0
1146.53711	28722.5
1149.17993	718.4
1153.39722	1803.6
1284.62561	808.2
