# Supplementary material for: A Strategy for O-Glycoproteomics of Enveloped Viruses—the O-Glycoproteome of Herpes Simplex Virus Type 1
Source: PLoS Pathog. 2015 Apr 1;11(4):e1004784. doi: 10.1371/journal.ppat.1004784 (PMC4382219; doi:10.1371/journal.ppat.1004784)
Supplement: S2 Dataset — HSV-1 envelope glycoprotein-derived spectra are provided. (ZIP) [file ppat.1004784.s008.zip › data/GGPATPAPPAPGAPPTGDPKPK_-3_18_602926.txt]

m/z	i	matches
108.58514	173.4
126.05471	6426.5
127.03899	425.9
127.05810	408.4
138.05469	7328.1
139.05809	423.3
141.10211	363.1
144.06517	9683.2
145.05009	174.0
145.06836	480.7
155.08101	280.6
168.06534	4934.7
169.06021	351.0
169.06876	336.9
169.09682	1315.0
172.10736	323.7
175.11813	205.5
186.07573	37661.1
186.08589	1468.3
186.09679	306.9
186.10004	153.0
186.12187	745.4
187.07903	2582.5
187.10759	282.2
188.07982	189.4
195.11346	149.8
198.12280	320.1
204.05380	189.7
204.05772	326.5
204.06703	253.9
204.07097	293.6
204.08612	52539.2
204.10269	220.0
204.10605	423.5
204.11102	276.5
204.11490	334.2
204.12802	251.2
205.08940	3228.3
206.09032	215.4
212.10248	2673.4	b (3) (1+)
212.14035	210.2
213.10464	250.0
226.11833	1795.0
226.15475	2537.2
227.12114	218.5
227.15822	189.9
230.07928	157.0
242.11458	219.6
242.14957	181.1
244.16505	6012.1	y (2) (1+)
245.16856	477.5
249.54868	157.3
252.13342	2151.0
253.13803	202.0
255.14481	1807.6
257.12360	425.4
266.14951	2387.8
267.15393	297.4
268.12820	193.2
268.14532	154.9
270.14432	2050.6
271.14764	176.7
278.11288	458.6
283.13928	3363.5	b (4) (1+)
284.14362	391.6
287.13480	223.5
295.13919	1017.4
296.14401	159.7
297.12109	254.5
309.15424	291.2
311.17218	191.0
313.14926	223.3
317.18073	552.0
321.15482	936.2
323.17194	253.4
327.16534	389.0
337.18460	217.0
338.18118	1061.7
339.16513	1497.7
340.15872	493.3
348.16635	385.6
349.15002	495.9
356.19193	2621.8
363.20538	153.9
366.17609	11165.2	b (5) (1+)-H2O
367.18011	1539.0
371.15741	158.3
380.19147	282.0
380.23169	233.4
384.18695	15524.8	b (5) (1+)
385.19040	2494.4
386.19308	201.9
392.19162	660.5
393.19925	189.8
410.20050	360.7
414.15973	444.9
420.23608	474.0
420.73849	277.3
434.23782	2161.6
435.24310	609.9
437.21286	215.7
437.24902	218.9
438.23407	453.7
451.22711	685.5
451.30051	398.7
452.29865	158.1
459.75552	1133.9	y (9) (2+)-H2O
460.25906	362.1
463.22870	869.2	b (6) (1+)-H2O
464.23218	342.6
468.20743	3200.6
468.75928	15519.0	y (9) (2+)
468.79636	174.3
469.20316	543.7
469.26178	7818.7
469.31128	22963.6	y (4) (1+)
469.76251	1721.3
470.26196	511.1
470.31485	4896.4
471.31549	855.7
477.24335	480.9
477.74365	230.1
481.23907	703.9	b (6) (1+)
486.24792	188.5
491.25961	2230.3
492.26126	546.7
504.78116	157.8
506.26511	256.3
507.24811	251.1
508.24786	705.0
508.28256	229.1
509.25119	292.5
512.76239	193.5
513.26221	223.4
516.58411	172.2
517.27069	510.9
524.27942	776.2	y (11) (2+)-NH3
525.28094	226.5
533.51837	340.2
534.26410	5431.0	b (7) (1+)-H2O
535.26465	995.6
535.29852	250.0
542.25360	177.1
542.75128	170.6
548.28485	261.5
549.27924	327.0
552.27441	8415.9	b (7) (1+)
553.27734	2304.9
554.28088	375.3
559.27386	292.4
559.60986	157.6
570.29968	505.0
570.80090	308.0
578.28729	299.1
581.31439	3443.1	y (12) (2+)
581.81531	2075.2
582.31537	632.9
583.87885	417.7
584.33356	274.7
588.31415	236.4
589.05768	333.7
601.96143	163.9
605.29956	282.9
607.81183	482.9
608.31732	328.2
609.28644	518.7
613.28766	290.2
613.62396	295.8
615.28851	264.3
615.62598	299.0
620.96082	256.3
622.33795	355.0
625.35144	219.9
627.30011	572.7
631.31696	740.6	b (8) (1+)-H2O
631.57971	179.2
632.31824	244.0
633.99573	181.8
635.21185	295.1
640.44312	301.3
640.75763	534.2
641.13513	852.7
641.35742	330.8
643.87860	162.9
646.55872	296.9
647.64471	208.1
648.00586	262.1
648.60858	562.2
649.32751	1389.6	b (8) (1+)
650.33246	440.7
651.32806	616.8
651.84167	183.9
654.00940	242.3
654.34259	213.6
657.08136	408.5
659.34827	2308.6
660.35046	775.3	b (16) (2+)-H2O
661.35406	245.6
665.04309	189.9
665.36102	218.4
665.86334	296.3
666.95526	167.1
667.30518	331.6
667.65118	189.9
668.40448	223.5
670.43225	162.3
671.39697	611.8
672.28436	446.8
674.98102	332.8
675.08594	199.1
675.37903	175.4
675.55768	262.3
676.33429	599.7
678.06836	461.0
678.31781	717.8
678.56610	459.4
680.40039	294.2
684.18042	242.0
685.03235	174.2
687.43872	343.7
689.02704	253.3
689.36133	285.6
690.85309	316.7
692.83411	179.7
693.31323	1607.8
693.35681	1172.2
694.31659	675.7
694.36224	449.5
695.23853	193.0
701.55914	383.5
702.26001	220.4
703.38092	479.7
704.28430	199.8
704.88129	442.8
705.37335	272.2
705.88513	209.1
711.22131	164.6
713.72296	163.7
713.88470	37551.3	y (15) (2+)
714.01825	262.6
714.07672	295.5
714.38593	29646.8
714.45282	183.8
714.88702	10639.8
715.38837	2534.2
715.88989	653.4
723.32373	170.6
724.84161	1116.9
725.34583	271.5
726.26007	194.4
726.78430	287.6
726.86987	214.3
727.28339	172.2
727.36139	384.9
728.36780	428.6
728.40637	311.4
728.69305	197.3
728.83844	397.8
728.88983	304.3
729.02460	448.8
729.35425	464.2
730.54224	271.9
730.74188	165.3
732.36322	214.0
735.91992	243.2
738.96332	268.5
742.10059	190.0
742.40845	312.6
747.73401	504.1
749.40350	984.5	y (16) (2+)
749.90607	950.0
750.40161	333.7
752.56689	199.2
756.38153	644.6
756.71661	624.8
757.04510	239.5
760.39532	330.9
764.30682	174.1
770.45929	294.4
770.88409	167.8
773.38489	199.5
774.37262	300.4
776.11652	254.0
777.38593	254.0
786.90332	170.5
788.92358	299.2
789.42291	442.8
790.40656	176.2
794.27521	265.0
797.92932	17574.7	y (17) (2+)
798.43048	15195.7
798.93146	7012.9
799.39465	1085.9	b (10) (1+)-H2O
799.44067	1662.9
799.93542	384.4
800.41058	752.7
800.51263	349.7
801.02112	208.4
801.41681	233.3
802.88605	997.7
803.39197	396.2
805.86469	544.2
813.38159	311.7
815.42456	1268.6
815.92371	1950.1
816.42609	652.3
816.92902	233.9
817.41626	5703.6	b (10) (1+)
818.41980	2700.9
819.42084	536.9
827.07617	198.9
832.40680	584.3
832.74066	886.6
833.07898	185.6
835.57251	228.5
835.73016	289.1
836.06213	495.5
836.39502	265.1
838.40601	1256.6
838.91046	410.8
839.45685	3216.3	y (8) (1+), y (18) (2+)-H2O
840.46130	1572.0
841.46411	229.0
848.45313	3885.3	y (18) (2+)
848.95349	3621.4
849.45587	1790.1
849.95300	614.4
853.09418	196.9
861.39856	338.8
861.45758	574.0
862.46405	233.5
874.44623	205.9
883.91199	473.4
884.45349	216.3
886.89746	378.7
899.46533	546.3
899.76459	785.2
899.97162	815.1
900.10205	2168.4
900.43268	1740.6
900.76910	1175.3
901.10040	328.4
901.43451	252.1
901.64099	203.2
903.75977	375.4
904.08313	332.2
918.45715	434.0
919.41797	296.3
922.45453	175.4
923.48395	191.3
928.48926	583.7
930.94183	246.1
932.49774	1335.0	y (20) (2+)
932.99847	1348.4
933.49915	794.8
936.51044	8823.3	y (9) (1+)
937.51190	4939.2
938.51459	1222.4
950.48859	191.5
958.45819	5797.0
959.46124	2947.6
960.46619	826.7
964.93561	439.7
965.44287	186.9
967.49774	321.5
967.99426	396.8
971.48932	700.8	b (12) (1+)
972.49396	198.6
980.51251	2176.2
981.01489	2282.9
981.51495	1162.4
982.01422	389.5
982.51715	524.0
988.97046	300.0
989.51874	23719.7
990.01953	26372.6
990.39191	215.6
990.52136	16308.7	y (10) (1+)-NH3
991.02325	6257.2
991.52332	1116.7
1000.45496	462.6
1007.54681	344.1
1008.55920	189.2
1014.52850	363.4
1024.51624	1357.4	b (13) (1+)-H2O
1025.51843	761.4
1026.51929	282.1
1033.03516	317.3
1042.52612	6544.5	b (13) (1+)
1043.52966	4033.3
1044.52832	1229.3
1064.56787	820.4	y (11) (1+)
1065.57825	267.2
1079.80554	236.2
1097.55798	386.8
1098.54407	193.4
1126.54724	3123.0
1127.54919	2051.6
1128.55554	541.3
1133.57422	307.5
1134.07104	1065.8
1134.56689	1063.2
1135.07373	437.0
1136.06531	216.4
1139.58521	288.0
1140.58606	224.6
1161.62195	6590.6	y (12) (1+)
1162.62366	4213.1
1163.62781	1155.6
1164.62463	372.4
1183.60547	533.8
1184.60706	476.8
1185.60925	227.6
1227.59875	487.9
1228.60645	199.1
1232.65735	728.8	y (13) (1+)
1233.65906	346.9
1248.11743	410.2
1248.60852	499.1
1249.12610	253.2
1250.69446	470.9
1251.57227	185.2
1329.71350	2164.4	y (14) (1+)
1330.71082	1418.2
1331.71497	633.8
1344.59607	184.6
1351.68408	329.4
1426.76404	9212.7	y (15) (1+)
1427.76489	6922.1
1428.76794	3022.1
1429.76868	784.2
1497.79431	519.2
1498.80225	667.9
1509.72644	3255.5	b (18) (1+)
1510.72668	2410.9
1511.73108	964.3
1512.75916	257.2
1594.85437	4765.1	y (17) (1+)
1595.85437	4334.0
1596.85608	1859.4
1597.86133	702.0
1695.87463	213.5
1697.91003	182.3
1834.82849	166.5
