# Supplementary material for: A Strategy for O-Glycoproteomics of Enveloped Viruses—the O-Glycoproteome of Herpes Simplex Virus Type 1
Source: PLoS Pathog. 2015 Apr 1;11(4):e1004784. doi: 10.1371/journal.ppat.1004784 (PMC4382219; doi:10.1371/journal.ppat.1004784)
Supplement: S2 Dataset — HSV-1 envelope glycoprotein-derived spectra are provided. (ZIP) [file ppat.1004784.s008.zip › data/GGPATPAPPAPGAPPTGDPKPK_-3_18_619294.txt]

       m/z	          i	matches
 100.03510	      96.8
 126.05482	    2461.7
 127.03841	     120.3
 127.08675	     137.7
 138.05473	    2609.8
 139.05817	     143.1
 144.06529	    3642.1
 145.06885	     127.7
 168.06532	    2615.5
 169.06886	     157.8
 169.09703	     126.0
 186.07579	   21817.4
 186.08443	     150.0
 187.07925	    1451.9
 204.08620	   29270.9
 205.08983	    1399.3
 206.09093	     157.6
 212.10277	     413.2	b (3) (1+)
 226.11816	     223.6
 226.15485	     476.9
 241.12979	      94.9
 242.15062	      93.9
 244.16522	    1225.5	y (2) (1+)
 245.16852	     151.8
 252.13428	     477.0
 255.14453	     274.9
 266.14929	     478.0
 269.12210	     138.5
 270.14478	     409.1
 283.13940	    1014.5	b (4) (1+)
 295.14001	     161.9
 299.13748	     121.5
 309.15158	     107.9
 321.15475	     276.6
 324.98444	     103.1
 338.18176	     196.5
 339.16513	     269.2
 349.14856	     133.7
 356.19174	     650.9
 366.13876	    6296.0
 366.17630	    2910.2	b (5) (1+)-H2O
 367.14273	     918.8
 367.18002	     320.4
 368.14301	     132.7
 384.15076	     313.2
 384.18723	    4608.7	b (5) (1+)
 385.18970	     704.7
 392.19073	     134.0
 426.19638	     105.4
 434.23816	     780.7
 437.20859	     101.4
 463.22937	     312.6	b (6) (1+)-H2O
 468.20547	     166.4
 468.75980	     888.8	y (9) (2+)
 469.26047	     481.6
 469.31168	    8666.4	y (4) (1+)
 469.76440	     167.4
 470.31512	    1871.9
 471.31558	     213.7
 481.23944	     249.2
 483.21643	     172.8
 491.25937	     396.1
 492.26312	     130.5
 508.25217	     266.0
 524.27954	     264.4
 534.26477	    1690.9	b (7) (1+)-H2O
 535.26526	     299.7
 552.27539	    3490.0	b (7) (1+)
 553.27826	     794.0
 554.28503	     157.9
 568.72021	     132.5
 570.29785	    2124.9	b (14) (2+)
 570.79999	    1492.4
 571.29968	     235.4
 581.31219	     481.2	y (12) (2+)
 581.81683	     478.2
 584.25964	     126.6
 591.41089	     125.3
 620.46503	     140.0
 621.76318	     108.6
 626.35114	     405.9
 626.85089	     126.1
 631.31824	     197.3
 632.34546	     100.8
 636.85199	     597.5
 636.93512	     149.5
 639.90771	     229.3
 642.24384	     190.2
 643.34247	     199.4
 649.32806	     507.4	b (8) (1+)
 650.32971	     141.5
 659.34747	     469.0
 660.35034	     212.4
 661.41595	     167.1
 669.86084	     140.5
 671.28461	     418.4
 674.42554	     441.0
 678.03485	     151.7
 680.01868	     218.6
 682.85443	     857.6
 683.35449	     853.5
 683.48035	     229.4
 683.85999	     232.4
 686.03436	     312.3
 690.40692	     118.5
 693.31311	     250.0
 693.36267	     137.4
 696.13629	     226.4
 697.97058	     409.9
 698.98505	     119.2
 703.37891	     128.7
 704.45435	     106.3
 704.87463	     161.1
 704.93707	     511.6
 705.00623	     176.2
 706.82983	     248.5
 707.87396	     135.0
 713.88513	    3222.5	y (15) (2+)
 714.10016	     142.6
 714.38568	    2496.8
 714.88586	    1002.1
 715.38190	     161.3
 719.66071	     238.1
 720.05884	     272.5
 720.78033	     141.6
 722.02087	     193.3
 722.61151	     117.8
 723.29022	     112.4
 724.95020	     106.7
 726.57666	     130.1
 726.73468	     110.7
 726.89923	     154.4
 727.88629	     351.9
 728.38776	     364.9	b (9) (1+)-H2O
 728.89099	     171.2
 729.71100	     171.6
 729.73761	     182.3
 729.80890	     129.7
 730.79645	     508.6
 734.16443	     138.9
 734.21967	     106.7
 734.34564	     431.9
 734.43536	     532.9
 734.55231	     140.3
 734.64807	     116.3
 742.18628	     236.7
 743.04510	     258.5
 743.38177	     132.5
 744.08990	     131.6
 744.27734	     107.2
 745.19232	     157.2
 745.73260	     177.8
 745.83130	     117.3
 746.38892	     224.9
 746.44409	     129.1
 746.60699	     106.2
 746.67267	     144.3
 747.37909	     133.1
 749.39606	     131.3
 750.04541	     138.8
 750.90601	     579.6
 753.70251	     132.1
 753.90778	     181.7
 754.15375	     183.6
 754.41681	     192.6
 754.45618	     157.5
 755.32880	     145.5
 755.88501	     306.8
 756.98438	     143.0
 758.00024	     119.7
 759.26135	     770.2
 759.39984	     112.2
 759.59711	     157.3
 759.66840	     184.4
 759.99976	     124.8
 760.59027	     119.3
 761.08594	     224.6
 761.14105	     185.3
 761.29596	     134.8
 761.41772	     443.1
 761.68518	     107.9
 761.72681	     184.3
 765.31653	     114.8
 765.53021	     187.4
 766.48120	     113.1
 767.01184	     122.9
 767.53400	     114.3
 767.81604	     173.9
 768.24628	     375.1
 768.32904	     153.7
 768.87866	     253.6
 768.95477	     175.1
 769.01593	     234.2
 769.70544	     188.7
 769.79663	     209.7
 770.54858	     122.5
 770.67157	     337.3
 772.34027	     386.0
 772.96393	     110.1
 773.44598	     147.4
 774.28217	     640.6
 775.09674	     161.5
 775.58118	     169.3
 775.89575	     109.5
 776.24634	     119.3
 776.72101	     121.4
 779.01190	     224.0
 779.31396	     128.6
 779.92792	     167.5
 780.16663	     108.3
 780.85632	     200.8
 783.18500	     515.7
 783.27545	     244.0
 784.69171	     134.3
 784.90009	     265.7
 785.36426	     450.0
 785.87762	     131.0
 786.24298	     121.8
 788.21124	     144.9
 788.43494	     207.8
 789.41510	     212.9
 791.64313	     139.5
 795.86914	     320.3
 797.93036	    3318.1	y (17) (2+)
 798.00439	     152.5
 798.43188	    3062.7
 798.93372	    1336.2
 799.13812	     111.6
 799.39655	     446.6	b (10) (1+)-H2O
 799.45813	     221.7
 800.27319	     365.7
 800.40381	     194.6
 803.11115	     115.4
 803.28485	     156.9
 804.70117	     111.0
 806.04041	     210.1
 806.53247	     120.1
 806.96875	     484.4
 808.33179	     109.5
 809.10474	     118.5
 810.19470	     160.2
 810.25897	     161.8
 811.39270	     125.6
 813.74396	     191.6
 815.27374	     290.7
 815.42548	    8591.5
 815.66125	     155.6
 815.92621	    7085.0
 816.02661	     172.3
 816.42810	    3168.0
 816.92706	     631.6
 817.09241	     110.1
 817.41852	    3263.0	b (10) (1+)
 818.42078	    1210.3
 818.93274	     208.1
 819.42120	     273.8
 823.50262	     257.7
 823.86432	     129.7
 824.29132	     163.3
 826.30957	     256.8
 827.09607	     282.9
 827.34381	     117.8
 827.67511	     279.8
 829.63611	     296.8
 830.18292	     217.7
 838.91724	     150.1
 839.33917	     116.2
 839.45966	     167.7
 840.45599	     141.1
 842.96198	     264.9
 844.69879	     137.2
 845.23798	     359.1
 846.16113	     130.3
 846.37793	     128.5
 847.92999	     247.7
 848.46002	     755.1	y (18) (2+)
 848.72656	     184.2
 848.81830	     145.5
 848.95715	     578.4
 849.07800	     258.5
 849.32281	     330.7
 849.40356	     115.9
 849.48328	     471.1
 849.72351	     168.8
 850.03162	     137.5
 850.31219	     140.9
 850.40643	     185.4
 850.76361	     175.2
 850.94617	     199.5
 851.45581	     136.7
 851.78723	     212.1
 851.95227	     121.1
 852.71960	     125.9
 853.52966	     128.5
 855.44598	     342.0
 855.94897	     255.9
 860.62604	     121.2
 860.82660	     117.2
 861.30298	     135.6
 864.55219	     117.0
 866.41248	     144.1
 868.12427	     146.9
 869.57153	     176.1
 869.85681	     229.0
 874.23975	     197.3
 876.51654	     121.6
 876.80530	     170.8
 879.72455	     154.2
 880.50092	     125.7
 882.33636	     189.5
 883.24451	     226.4
 896.39258	     214.9
 899.47003	    4738.9
 899.96973	    5184.1
 900.47253	    2460.6
 900.97314	    1032.4
 901.14496	     119.3
 902.28302	     125.9
 904.17212	     281.5
 908.45520	     164.8
 913.09692	     182.7
 914.00739	     211.6
 914.15259	     144.8
 916.35321	     136.4
 925.97595	     170.0
 926.49481	     140.0
 930.86584	     230.0
 932.19348	     157.0
 932.50220	     428.5	y (20) (2+)
 933.00098	     474.9
 933.49976	     272.4
 936.29346	     147.3
 936.51080	    1370.5	y (9) (1+)
 937.51520	     653.4
 938.51971	     168.8
 939.39423	     180.8
 949.99158	     793.2
 950.49353	    1050.9
 950.99725	     528.1
 958.45691	     511.7
 959.45935	     271.6
 960.29254	     220.6
 964.30273	     116.1
 968.01599	     178.0
 971.48779	     231.9
 972.50055	     144.4
 980.51355	     871.2
 981.01752	     805.8
 981.51904	     468.3
 982.01355	     241.8
 989.51978	   14619.3
 989.79443	     166.8
 990.02051	   16179.8
 990.52228	    9248.5	y (10) (1+)-NH3
 991.02423	    3284.0
 991.52710	     395.5
 993.96320	     113.9
1001.51996	     119.1
1002.02100	     230.4
1007.21069	     168.1
1011.02277	     213.1
1014.19922	     162.6
1014.74146	     130.0
1019.51373	     158.1
1024.51929	     288.3
1034.03186	     270.8
1034.53943	     528.0
1035.03345	     216.2
1042.52832	    2758.9	b (13) (1+)
1043.53052	    1599.7
1044.03564	     229.3
1044.53198	     548.7
1047.97339	     177.0
1052.53760	     152.2
1053.03699	     130.2
1053.54675	     128.6
1064.66199	     373.3
1065.19031	     219.3
1065.52722	     317.5
1065.87134	     171.4
1075.66272	     149.9
1082.05347	     485.2
1082.55493	     583.9
1083.06311	     493.9
1091.06042	   13940.1
1091.56067	   15967.3
1092.06177	   10322.6
1092.56274	    4591.2
1093.06543	     836.9
1093.34937	     130.6
1112.56775	     248.5
1125.71167	     119.2
1126.54712	     375.4
1127.56042	     169.6
1128.53210	     130.2
1139.58960	    2153.6	b (14) (1+)
1140.59448	    1227.0
1141.59680	     454.2
1154.56628	     218.1
1157.54175	     192.0
1161.55017	     811.2
1161.62317	    1016.6	y (12) (1+)
1162.54236	     477.7
1162.61731	     481.5
1163.64050	     215.4
1173.80615	     128.5
1183.61121	     119.2
1227.60107	     156.8
1251.69031	     173.7
1267.24817	     156.3
1329.61743	     289.8
1329.73230	     126.7
1330.60413	     197.1
1352.67444	     118.1
1364.69958	    1639.5
1365.70203	    1184.8
1366.70471	     460.0
1367.71033	     122.5
1376.22778	     119.0
1426.76221	    1109.1	y (15) (1+)
1427.76843	     895.4
1428.77014	     438.6
1429.79163	     136.9
1495.73694	     203.2
1496.24084	     110.7
1496.76245	     150.8
1509.72754	     990.3	b (18) (1+)
1510.72900	     980.7
1511.74109	     385.4
1532.79773	     315.9
1533.80310	     249.4
1594.85583	     630.0	y (17) (1+)
1595.85730	     448.0
1596.85730	     200.0
1629.84204	    1258.5
1630.84619	    1258.2
1631.85278	     479.4
1712.80542	     668.3
1713.81042	     546.3
1714.80688	     181.4
1797.93530	     842.9
1798.94409	     625.1
1799.93823	     299.2
1800.95679	     150.3
1978.03394	     223.5
1979.02991	     145.8
