# Supplementary material for: A Strategy for O-Glycoproteomics of Enveloped Viruses—the O-Glycoproteome of Herpes Simplex Virus Type 1
Source: PLoS Pathog. 2015 Apr 1;11(4):e1004784. doi: 10.1371/journal.ppat.1004784 (PMC4382219; doi:10.1371/journal.ppat.1004784)
Supplement: S2 Dataset — HSV-1 envelope glycoprotein-derived spectra are provided. (ZIP) [file ppat.1004784.s008.zip › data/GGPATPAPPAPGAPPTGDPKPK_-3_18_619515.txt]

m/z	i	matches
108.72768	108.4
126.05490	4162.4
127.03915	114.0
127.05814	297.4
138.05492	5138.6
139.05840	261.8
144.06548	6334.2
145.04947	114.1
145.06902	263.3
168.06561	4930.1
169.06882	386.5
169.09715	414.0
186.03186	217.4
186.03473	118.7
186.04700	233.2
186.05083	249.8
186.05429	220.9
186.05872	403.2
186.07605	48321.1
186.08942	303.5
186.09227	228.7
186.09694	332.6
186.10028	230.7
186.10452	258.1
186.10815	203.7
186.11194	160.1
186.12067	358.6
186.12724	246.4
186.13080	126.0
187.07944	3506.0
188.08014	192.9
204.08655	69910.4
205.08981	5454.1
206.09134	434.7
212.10295	1040.7	b (3) (1+)
213.10643	128.2
226.11835	758.2
226.15508	1024.1
244.16536	2984.2	y (2) (1+)
245.16898	217.5
252.13399	942.8
255.14511	852.6
266.15002	1061.1
268.12836	108.8
270.14481	1001.6
271.14853	144.5
278.11331	182.4
283.13956	1949.6	b (4) (1+)
284.14328	142.6
295.14014	359.1
309.15805	178.9
321.15488	434.2
327.16687	128.0
338.18115	700.2
339.16562	642.5
340.16086	208.7
349.15137	190.6
356.19269	1344.5
357.19455	235.6
366.13916	15856.0
366.17648	5931.0	b (5) (1+)-H2O
367.14197	1883.2
367.18039	759.7
368.14316	313.4
368.18430	184.8
380.19308	173.9
384.18738	10827.2	b (5) (1+)
385.19083	1713.1
386.19263	173.9
392.19217	516.5
408.18579	182.3
409.17340	159.5
410.20325	168.0
420.22516	192.9
423.47037	115.1
426.19769	182.9
434.23773	1498.5
435.24185	144.6
438.23538	344.2
451.22681	267.3
451.30319	145.8
463.22873	699.6	b (6) (1+)-H2O
464.23325	154.8
468.20731	489.1
468.75961	2438.3	y (9) (2+)
469.26105	1170.2
469.31168	21262.9	y (4) (1+)
469.76254	304.6
470.31476	4071.1
471.31815	750.4
474.19894	179.5
481.24014	559.7
491.26019	872.0
492.20712	257.5
492.26373	220.3
508.24866	468.8
509.25098	128.9
510.21600	247.1
521.76727	129.8
524.27930	652.4
525.28052	188.7
534.26459	3809.6	b (7) (1+)-H2O
535.26752	1005.9
552.27539	7469.7	b (7) (1+)
553.27753	1815.4
554.28070	363.0
566.32990	120.8
570.29803	4290.0	b (14) (2+)
570.80023	2784.1
571.30072	933.0
581.31506	1608.7	y (12) (2+)
581.81604	827.7
582.31775	236.3
584.34119	133.6
601.42920	134.6
618.51685	218.2
621.99817	206.3
622.33209	173.3
631.31653	447.2
632.32068	214.4
640.43750	116.6
641.36407	206.1
649.32684	1253.8	b (8) (1+)
650.33093	319.6
654.33856	155.6
654.68024	132.1
659.34662	1310.4
660.35083	467.3
671.28314	585.7
672.28693	230.7
682.85315	1941.0
683.35504	1474.6
683.85706	390.4
684.36102	145.5
685.60315	555.4
693.31494	703.1
694.31934	264.8
699.48370	151.9
703.37402	187.8
705.38428	151.6
711.77228	280.0
713.88428	6308.0	y (15) (2+)
714.38580	4843.4
714.88733	2182.5
715.38843	568.4
715.88635	122.3
719.46875	200.1
719.71295	134.3
719.83807	148.2
721.26697	379.2
731.85632	173.3
735.55939	187.6
741.09467	181.0
741.47156	191.2
743.48175	177.6
743.60376	295.4
746.38654	190.7
747.03369	332.8
749.27728	358.3
749.40228	242.8
749.90051	160.7
750.31207	414.1
750.40308	120.9
753.55621	166.1
759.67090	131.0
763.76813	299.7
765.81500	335.5
768.25977	262.0
769.26025	439.6
773.06659	272.4
773.18134	145.6
773.36292	430.1
774.52667	246.8
774.81433	306.8
776.37360	467.0
776.62518	354.1
777.29480	170.4
779.41559	380.2
783.68640	121.4
783.78864	227.6
785.77686	142.6
786.99945	397.5
787.36603	168.8
787.71680	332.4
787.80957	136.1
789.42377	553.8
790.43250	155.6
794.83240	180.0
797.70886	252.1
797.92926	6611.9	y (17) (2+)
798.43109	5567.3
798.93030	2771.2
799.40759	858.0	b (10) (1+)-H2O
800.41058	575.7
803.95642	192.3
806.47882	181.5
808.15173	319.9
809.26642	138.0
810.17267	150.3
813.70618	135.6
814.01447	175.8
814.73700	236.1
815.42474	15601.9
815.92554	13917.3
816.27124	165.4
816.42676	6751.0
816.92694	1880.4
817.41821	6526.5	b (10) (1+)
818.42023	2715.9
819.42859	339.5
820.42114	129.2
823.28827	276.7
825.86407	149.0
826.17633	214.5
831.39343	263.7
832.34625	181.2
833.09467	391.3
833.42596	179.5
839.45715	494.3
840.01270	189.0
841.05206	136.6
843.28723	215.0
844.36993	185.8
845.78754	453.2
847.04547	143.7
847.67310	200.3
848.34290	125.6
848.37512	127.8
848.45441	1451.0	y (18) (2+)
848.63898	370.1
848.95630	1083.3
849.45978	570.8
849.95752	203.4
850.94177	413.4
851.44391	421.6
851.93829	191.8
852.27728	436.7
860.69464	135.5
866.42249	134.4
866.61237	158.4
866.92419	185.6
867.41968	269.1
890.96802	139.0
896.39081	436.0
899.46967	11274.7
899.97003	10906.8
900.06116	144.1
900.47174	5527.2
900.97229	1661.2
901.18622	215.5
901.47491	386.7
910.35791	132.3
914.46649	213.8
928.48730	216.7
928.93768	137.2
932.49640	1038.9	y (20) (2+)
932.99762	1180.4
933.50122	589.9
933.99200	166.2
936.51093	2338.8	y (9) (1+)
937.51251	1011.1
938.51172	278.1
944.85742	215.4
949.99384	1644.5
950.49542	1621.8
950.99304	729.9
951.49872	318.9
958.45514	1046.3
959.46509	372.4
960.46552	141.0
961.01025	127.1
964.91333	207.8
967.52203	134.6
967.94855	264.4
968.45251	407.8
968.95453	317.1
969.45868	251.3
971.49017	472.1
972.48761	266.8
980.51489	1393.6
981.01605	1538.9
981.51727	982.5
982.01990	391.2
985.78937	122.9
986.02008	123.3
989.51953	28795.8
989.70776	226.3
989.74927	216.3
989.80139	234.7
989.84222	220.4
990.02112	30961.7
990.29376	264.9
990.33923	204.1
990.52209	18028.8	y (10) (1+)-NH3
990.79059	183.6
991.02289	7241.1
991.52332	1806.9
992.02563	232.9
998.76813	129.1
1002.01587	315.7
1002.52594	162.3
1007.55280	156.4
1010.52454	304.5
1011.02399	342.0
1014.53003	177.0
1024.51526	515.9
1025.52209	301.3
1026.51172	186.2
1034.03015	428.2
1034.53735	1234.0
1035.03662	459.5
1035.53845	212.3
1042.52771	5921.9	b (13) (1+)
1043.53088	3466.6
1044.03491	148.1
1044.53345	801.1
1045.02881	170.2
1052.53369	268.7
1053.04028	623.2
1053.53723	237.4
1069.49170	425.8
1069.99902	598.2
1070.50024	520.6
1070.99487	300.8
1071.51331	124.1
1082.05347	992.7
1082.55457	1255.8
1083.05310	680.5
1083.55762	337.8
1084.05603	201.1
1085.91211	174.5
1091.06006	24936.0
1091.25183	292.0
1091.30249	279.0
1091.36060	319.2
1091.56055	31311.7
1091.76477	310.6
1091.87048	205.9
1092.06152	18751.6
1092.56250	7450.9
1093.06372	2495.3
1093.56445	387.0
1103.05896	195.2
1103.55847	336.9
1104.06360	197.2
1112.07019	190.0
1112.57178	203.6
1113.06616	181.9
1122.54736	152.2
1126.55005	594.6
1127.55249	340.3
1128.55225	128.2
1139.58960	4043.8	b (14) (1+)
1140.59265	2753.6
1141.59412	938.3
1142.59692	163.6
1146.79956	125.0
1154.08044	242.1
1154.57983	147.9
1161.62500	2156.7	y (12) (1+)
1162.54236	955.2
1162.62305	1390.3
1163.54797	242.3
1163.63501	374.9
1171.03076	182.4
1171.54028	412.8
1172.04358	166.2
1172.09070	171.0
1172.53711	225.9
1183.61304	119.4
1184.61755	158.2
1193.08765	120.9
1210.62939	253.5
1227.89539	128.7
1267.65759	249.3
1268.65515	148.7
1329.61682	577.5
1329.74475	195.0
1330.61292	455.6
1330.73743	302.9
1364.70203	2776.5
1365.70227	2003.3
1366.70154	709.2
1367.71082	139.6
1426.76501	2280.7	y (15) (1+)
1427.76526	1762.2
1428.77002	664.9
1429.76489	219.1
1436.73401	178.2
1509.72998	1948.6	b (18) (1+)
1510.72693	1598.4
1511.72656	588.1
1512.73718	212.6
1532.79773	532.4
1533.78894	586.3
1534.79919	233.1
1594.85254	1409.0	y (17) (1+)
1595.85706	1214.1
1596.85742	643.2
1629.84155	2563.6
1630.84656	2141.8
1631.84753	1268.2
1632.85510	466.4
1712.80542	1407.2
1713.80945	1364.6
1714.81567	549.5
1767.02527	121.7
1797.93518	1255.3
1798.92957	1297.3
1799.93274	688.1
1800.95007	172.7
1978.04163	353.4
1979.03076	187.8
1980.04517	201.8
