# Supplementary material for: A Strategy for O-Glycoproteomics of Enveloped Viruses—the O-Glycoproteome of Herpes Simplex Virus Type 1
Source: PLoS Pathog. 2015 Apr 1;11(4):e1004784. doi: 10.1371/journal.ppat.1004784 (PMC4382219; doi:10.1371/journal.ppat.1004784)
Supplement: S2 Dataset — HSV-1 envelope glycoprotein-derived spectra are provided. (ZIP) [file ppat.1004784.s008.zip › data/GGPATPAPPAPGAPPTGDPKPK_-3_18_619866.txt]

       m/z	          i	matches
 110.63367	     175.8
 126.05473	    6305.8
 127.03897	     417.4
 127.05826	     208.2
 131.65796	     173.6
 138.05469	    6681.5
 139.05835	     455.4
 144.06531	    7690.7
 145.06862	     381.1
 168.06531	    4814.5
 169.06856	     319.6
 169.09692	     307.3
 186.05066	     260.0
 186.07588	   38852.0
 186.08488	     194.1
 187.07901	    2446.2
 188.08109	     168.4
 204.05852	     206.2
 204.06224	     367.2
 204.08624	   51931.4
 205.08981	    3023.2
 206.09061	     314.1
 212.10268	     764.4	b (3) (1+)
 226.11763	     574.3
 226.15565	     555.2
 244.16515	    2105.0	y (2) (1+)
 250.58316	     170.1
 252.13390	     689.4
 255.14561	     824.2
 266.14981	     931.3
 270.14417	     643.7
 274.93246	     211.4
 278.11160	     222.2
 283.13858	    1254.2	b (4) (1+)
 295.14093	     321.4
 321.15466	     419.1
 338.18173	     390.7
 339.16537	     337.1
 356.19244	     991.0
 357.19476	     191.8
 366.13895	   12353.0
 366.17694	    4438.8	b (5) (1+)-H2O
 367.14209	    1384.2
 367.18048	     816.9
 368.14267	     248.2
 384.18732	    8822.3	b (5) (1+)
 385.19107	    1373.0
 392.19254	     183.9
 434.23859	    1115.6
 435.24335	     236.2
 437.21292	     213.7
 437.25497	     209.8
 438.23367	     283.8
 451.22720	     203.9
 463.22421	     293.7
 468.20667	     408.9
 468.75912	    1808.0	y (9) (2+)
 469.26099	     773.8
 469.31213	   15419.8	y (4) (1+)
 470.31494	    3446.8
 471.31491	     289.8
 481.23853	     457.8
 491.25961	     741.4
 508.24695	     331.1
 510.21262	     202.2
 524.27997	     599.2	y (11) (2+)-NH3
 534.26501	    2946.3	b (7) (1+)-H2O
 535.26575	     796.1
 552.27533	    5830.1	b (7) (1+)
 553.27881	    1442.1
 554.28223	     355.6
 570.29871	    3964.9	b (14) (2+)
 570.79919	    2057.0
 571.30176	     792.1
 581.31476	    1178.7	y (12) (2+)
 581.81708	     733.8
 582.31555	     334.1
 622.33087	     196.3
 622.96118	     607.6
 631.31787	     322.2
 641.10254	     263.5
 641.36786	     294.9
 649.32922	    1018.5	b (8) (1+)
 650.33868	     274.5
 659.22681	     980.6
 659.35004	     892.2
 660.35352	     343.6
 671.28833	     674.6
 672.29449	     223.1
 682.85382	    1663.2
 683.35522	    1376.9
 683.85687	     274.2
 693.31537	     432.4
 693.35974	     278.0
 703.37781	     188.5
 713.88605	    4796.8	y (15) (2+)
 714.38647	    3732.0
 714.88733	    1657.2
 715.39673	     506.0
 716.11133	     208.4
 724.88715	     387.1
 738.63702	     202.0
 743.75214	     933.1
 746.85419	     217.8
 749.41595	     229.0
 753.64746	     471.7
 754.16687	     589.8
 759.18481	     526.3
 762.42560	    1157.6
 764.28711	     505.9
 765.01410	     481.4
 765.83319	     286.4
 766.63104	     433.6
 767.79950	     515.5
 779.95813	     282.8
 783.54797	     200.9
 786.05182	     220.0
 789.03418	    1161.0
 789.43250	     245.1
 791.39746	     213.5
 794.68146	     633.2
 797.93121	    5933.3	y (17) (2+)
 798.43225	    5151.2
 798.93500	    2096.8
 799.39734	     532.8	b (10) (1+)-H2O
 799.45190	     238.6
 800.41797	     255.0
 815.42639	   13450.0
 815.92712	   12454.2
 816.25031	     705.4
 816.42926	    5933.6
 816.93042	    1466.3
 817.41876	    5183.9	b (10) (1+)
 818.42151	    2423.6
 819.42322	     491.3
 827.29169	     192.5
 828.40021	     405.4
 828.61420	     219.4
 831.75757	     611.5
 838.55835	     200.0
 839.46771	     254.9
 840.46362	     343.6
 843.23053	     226.4
 848.45880	    1364.3	y (18) (2+)
 848.95502	    1119.5
 849.35315	     267.6
 849.46564	     644.1
 849.93506	     255.4
 850.36322	     297.7
 851.44611	     196.0
 858.75537	     223.7
 870.22943	     481.4
 877.38812	     213.6
 893.38678	     232.5
 896.39148	     453.2
 897.81549	     228.2
 899.47095	    9109.2
 899.97083	    8761.0
 900.47253	    4714.4
 900.97479	    1274.0
 914.46149	     220.0
 915.48279	     219.4
 918.45404	     213.8
 925.47943	     261.8
 932.50073	     884.5	y (20) (2+)
 933.00293	    1036.6
 933.50323	     597.7
 936.51245	    2010.0	y (9) (1+)
 937.51422	     964.8
 949.99316	    1610.4
 950.49280	    1070.0
 950.99438	    1011.0
 951.49817	     452.0
 958.45856	     717.8
 959.45789	     372.5
 960.47308	     273.2
 967.50702	     195.4
 968.46667	     240.3
 968.94849	     344.4
 969.46808	     257.5
 970.48871	     197.1
 971.49255	     485.6
 980.51941	    1790.4
 981.01691	    1892.1
 981.51764	     780.1
 982.00793	     372.4
 989.52087	   27557.6
 990.02228	   29128.4
 990.52423	   17759.0	y (10) (1+)-NH3
 991.02386	    5660.8
 991.53528	     650.0
1001.52374	     364.4
1002.02148	     331.6
1010.52136	     363.8
1011.03375	     484.7
1022.34412	     217.0
1024.52539	     427.2
1034.04224	     647.1
1034.53833	    1001.3
1035.04004	     670.0
1042.52966	    5019.6	b (13) (1+)
1043.53040	    2759.4
1044.03735	     208.2
1044.53748	     953.8
1049.74084	     334.0
1049.95447	     215.3
1052.54797	     271.0
1053.07361	     218.7
1056.80981	     191.1
1070.00537	     223.7
1070.48877	     306.9
1081.52344	     188.6
1082.05688	     921.1
1082.55908	    1180.9
1083.05493	     499.8
1084.55920	     190.4
1091.06140	   26250.7
1091.42493	     234.1
1091.56213	   31073.2
1091.77576	     205.7
1091.87366	     231.6
1092.06372	   19680.8
1092.56360	    9251.4
1093.06543	    1167.4
1103.56702	     394.1
1104.07312	     331.8
1112.06519	     268.9
1112.55664	     335.3
1113.06079	     211.2
1123.77515	     251.4
1126.55237	     579.4
1127.54956	     338.0
1139.59143	    4754.3	b (14) (1+)
1140.59436	    2996.3
1141.59607	     800.0
1154.57605	     364.4
1155.08093	     232.6
1161.62573	    2088.9	y (12) (1+)
1162.62012	    1334.5
1163.54114	     255.5
1163.64270	     329.1
1171.53247	     196.5
1172.09460	     187.9
1172.59863	     335.1
1183.60242	     324.4
1193.11060	     206.9
1267.65393	     240.0
1329.60840	     361.4
1329.73730	     381.7
1330.62585	     426.3
1364.70251	    3480.7
1365.70593	    2176.0
1366.71021	     772.6
1426.76746	    2501.6	y (15) (1+)
1427.76550	    1816.8
1428.77478	     558.7
1435.73279	     224.1
1464.45020	     197.3
1491.69775	     763.5
1492.70227	     707.0
1497.80884	     283.6
1509.73218	    2216.4	b (18) (1+)
1510.72852	    1435.2
1511.73535	     462.3
1512.72095	     189.7
1532.78308	     626.5
1533.79541	     480.8
1534.80627	     225.3
1594.85730	    1209.9	y (17) (1+)
1595.85864	    1118.1
1596.84607	     476.5
1629.84204	    2599.1
1630.84656	    2391.4
1631.85205	     972.1
1700.88428	     236.1
1712.80359	     970.3
1713.81287	     976.7
1714.81750	     520.2
1797.93457	    1176.1
1798.93384	    1557.1
1799.93726	     677.4
1979.04529	     250.1
1980.06287	     214.2
