# Supplementary material for: A Strategy for O-Glycoproteomics of Enveloped Viruses—the O-Glycoproteome of Herpes Simplex Virus Type 1
Source: PLoS Pathog. 2015 Apr 1;11(4):e1004784. doi: 10.1371/journal.ppat.1004784 (PMC4382219; doi:10.1371/journal.ppat.1004784)
Supplement: S2 Dataset — HSV-1 envelope glycoprotein-derived spectra are provided. (ZIP) [file ppat.1004784.s008.zip › data/GGPATPAPPAPGAPPTGDPKPK_-3_18_625680.txt]

       m/z	          i	matches
 124.40463	      49.6
 126.05478	    1742.7
 127.04428	     157.8
 138.05469	    2107.8
 139.05784	     135.4
 144.06525	    2816.6
 145.06877	     142.9
 153.07860	      53.2
 155.08132	     234.9	b (6) (3+)-H2O
 168.06534	    1681.4
 169.08741	     173.0
 184.10751	     188.8
 186.07578	   13261.5
 187.07911	     827.4
 195.07433	      47.7
 198.12367	      97.8
 204.08618	   18669.1
 205.08970	    1090.7
 206.09119	      54.1
 212.10291	     691.8	b (3) (1+)
 226.12858	    1379.5
 238.11873	      42.1
 244.16524	    1315.9	y (2) (1+)
 245.16890	      72.7
 252.68492	      47.8
 255.14478	     499.4
 266.14969	     592.8
 270.14359	      93.1
 283.13929	     775.0	b (4) (1+)
 311.17161	     140.4
 321.15525	     222.2
 323.13499	     172.6
 325.13097	     334.2
 325.67047	      76.8
 339.16510	     688.7
 340.16307	     129.4
 341.00027	      71.0
 342.00266	      45.3
 349.14903	     297.3
 356.19227	     486.9
 366.17613	    1090.0	b (5) (1+)-H2O
 367.16075	     366.3
 373.69432	     260.5	b (9) (2+)
 384.18718	    5207.6	b (5) (1+)
 385.19068	     742.8
 386.18921	      52.9
 400.11441	      51.7
 406.24420	      46.7
 409.21334	     211.3	b (10) (2+)
 409.71890	      61.6
 410.20245	      54.3
 420.22571	     267.0	y (8) (2+)
 426.70543	     167.8
 434.23828	     904.5
 435.24023	     209.9
 451.29959	     112.6
 453.24841	      52.7
 455.42090	      44.5
 457.73824	     122.2
 459.75723	      72.9
 460.25589	      60.2
 463.23678	     376.1	b (6) (1+)-H2O
 468.20768	     594.6
 468.75985	    2960.1	y (9) (2+)
 469.30344	    8337.1	y (4) (1+)
 469.76383	     304.5
 470.31499	    1468.9
 471.31702	     190.2
 481.23895	     355.6	b (6) (1+)
 486.24925	     383.2	b (12) (2+)
 486.75024	     158.3
 487.25488	      66.0
 489.24252	     112.4
 491.25938	    1012.4
 492.26123	     271.5
 507.25399	     412.1
 508.10922	      44.5
 517.23499	      56.0
 521.76617	      57.7
 524.28010	     365.5	y (11) (2+)-NH3
 525.28192	      74.2
 534.26427	     664.6	b (7) (1+)-H2O
 535.24592	     667.3
 536.25302	     199.9	b (19) (3+)
 552.27478	    4134.7	b (7) (1+)
 553.27801	    1046.7
 553.85889	      92.6
 554.27891	     171.1
 570.29836	    3293.5	b (14) (2+)
 570.79971	    1657.8
 571.30073	     749.4
 572.03235	      52.9
 572.59253	      46.0
 578.28925	      65.4
 581.31429	    1583.4	y (12) (2+)
 581.81591	     918.9
 582.30728	     449.3
 583.54010	     166.0
 587.26239	      57.3
 588.31409	      64.6
 603.69751	     181.6
 604.70050	      70.5
 609.39630	      56.6
 615.52325	      63.4
 621.76885	     149.3
 622.40863	      59.9
 629.98427	     365.5
 631.93939	      89.8
 632.30185	     138.2
 633.18524	      73.8
 633.49030	      96.2
 636.90302	      65.0
 638.50385	     136.2
 640.08007	     124.3
 640.93121	      89.4
 644.98932	      79.8
 647.04086	     156.6
 649.33578	     695.6	b (8) (1+)
 649.91974	      69.1
 650.33294	     198.5
 658.20001	     104.3
 659.34808	     750.7
 660.01713	     296.1	[M+3H] (3+)
 660.35058	     402.2	b (16) (2+)-H2O
 660.68407	     157.8
 661.11957	      61.1
 662.11120	     154.6
 665.65344	      83.0
 666.57880	      59.7
 667.06670	     137.1
 668.33307	      95.6
 669.16541	      82.9
 669.77649	      58.9
 670.56378	      57.3
 671.28641	     754.5
 672.28559	     206.4
 676.39061	     689.7
 678.54388	     122.7
 679.42688	     138.4
 679.90570	      69.0
 680.42113	     388.4
 682.85446	    1235.8
 683.35642	     962.4
 683.85618	     215.8
 684.59595	     149.0
 685.04510	      58.0
 685.36682	      57.5
 687.86432	     107.4
 688.35327	      75.2
 688.86334	      71.5
 689.53369	      48.2
 689.90558	     377.6
 690.65448	      66.6
 691.30322	      74.1
 691.70337	     100.0
 692.31964	      70.7
 693.32668	     749.5
 694.32234	     145.2
 694.72955	      98.8
 695.83769	     188.1
 696.98010	     109.4
 697.95595	     568.3
 698.45136	     225.2
 699.13176	     292.6
 699.90295	     103.9
 700.32208	      63.3
 700.61018	     288.8
 701.11487	      66.0
 702.47266	      68.0
 702.83917	      58.0
 703.59187	     375.4
 704.16924	     417.1
 704.68793	      69.7
 705.84545	     365.0
 706.50864	     408.6
 706.81975	     242.0
 707.16931	     200.2
 708.16095	      83.5
 708.60747	     120.5
 709.61037	     400.7
 710.06484	     658.3
 710.48637	     286.5
 711.65856	     152.6
 711.98316	     254.6
 712.33792	     343.9
 713.07819	     467.0
 713.41803	      96.1
 713.88475	    3662.8	y (15) (2+)
 714.38646	    2365.9
 714.88782	     898.5
 715.32285	     421.2
 715.56537	     530.6
 715.97993	     337.3
 716.23746	     320.4
 716.62178	     153.9
 717.84300	     393.2
 718.13504	     271.7
 718.56298	     256.1
 719.06311	      75.7
 719.53540	     189.8
 720.35105	     266.8
 720.57046	     257.3
 720.91270	     338.7
 721.26456	     557.0
 721.77189	    1122.3
 722.89599	     129.8
 723.34436	      87.4
 723.81816	     453.7
 724.35022	      93.1
 725.08002	     158.4
 725.55194	      60.7
 725.95050	     130.2
 726.66302	     156.0
 727.00118	     616.9
 727.33046	     411.2
 727.77937	     798.2
 728.22621	     260.5
 728.89083	     491.0
 729.71979	      59.5
 730.18453	     164.2
 732.01219	     271.8
 732.66762	     287.0
 733.13441	     814.0
 733.53728	     433.2
 733.89343	      73.7
 734.85131	     133.8
 735.59406	     192.5
 736.03833	     209.4
 736.60448	     550.7
 737.97210	     138.9
 738.32033	     377.8
 738.78765	     848.5
 739.33905	     202.6
 739.75591	     206.6
 743.14579	     156.4
 743.93776	     315.1
 744.47357	     543.1
 744.97699	     112.6
 745.36206	      87.1
 746.13287	      67.5
 747.03790	      71.8
 748.34355	     132.4
 749.40700	     236.8	y (16) (2+)
 749.86406	     176.5
 750.12069	     212.6
 750.85385	     229.2
 752.29303	      79.8
 752.71033	      46.8
 755.35748	     105.5
 755.76114	     265.0
 756.33376	     212.1
 757.18594	     133.6
 757.79497	     498.8
 758.96466	      81.9
 760.38965	      48.7
 760.78491	      71.1
 761.37299	      66.4
 761.88556	      53.9
 762.40686	     124.6
 762.76440	     148.4
 763.83594	     145.8
 764.82192	     230.1
 765.67798	      89.2
 766.67120	      57.3
 767.51247	     436.1
 768.14748	     131.8
 769.31168	     177.5
 770.56836	      81.2
 771.65210	      76.7
 772.25780	     683.6
 773.38524	     170.8
 774.39307	      56.5
 774.79626	     163.4
 776.53223	      47.0
 778.26408	     119.8
 779.13261	     248.7
 780.20233	      84.6
 781.66266	      66.1
 783.05722	     195.8
 784.39435	      57.2
 784.71698	      60.3
 785.40210	      77.3
 785.94757	      60.1
 786.33191	      58.9
 786.95465	      48.7
 787.74237	      47.6
 788.19399	     120.8
 788.49780	     183.2
 789.00238	      65.1
 789.41934	     456.4	y (17) (2+)-NH3
 790.56573	     432.8
 791.23047	      83.3
 793.52991	     237.8
 793.82627	     187.5
 794.32034	     633.8
 794.83861	     605.3
 795.32463	     966.7
 795.92443	     601.2
 796.39024	     765.1
 796.63288	     128.9
 797.92976	    2858.6	y (17) (2+)
 798.43135	    2302.1
 798.93188	     868.8
 799.41880	     411.9	b (10) (1+)-H2O
 800.43258	     445.2
 800.87146	      85.9
 804.45532	      55.6
 806.12683	      93.2
 807.25787	      67.2
 808.19580	      58.0
 808.79694	     134.9
 809.76178	      60.7
 811.14081	      96.1
 813.04694	      49.7
 813.35382	      72.6
 814.09064	      68.8
 815.42206	    3972.4
 815.92626	    3226.0
 816.42775	    1649.8
 816.92969	     408.5
 817.41712	    3887.3	b (10) (1+)
 817.86066	      86.2
 818.42081	    1564.5
 819.42356	     302.1
 827.82088	     174.8
 828.71272	     171.7
 829.17444	      84.1
 829.83209	     154.0
 831.61322	      66.0
 831.93024	     106.1
 837.14081	      89.9
 839.48364	     555.5
 840.46327	     185.5
 842.76587	      58.5
 847.56583	     124.9
 848.45281	     764.4	y (18) (2+)
 848.96554	     696.3
 849.50172	     327.1
 851.26892	      77.5
 852.49615	      85.0
 854.47504	      57.5
 855.46228	      56.3
 857.21008	     122.7
 857.56018	      95.5
 860.58154	      49.7
 861.04681	      62.9
 861.45776	      57.6
 871.87378	      50.5
 875.12451	      71.3
 877.70911	      78.8
 880.66168	      79.3
 883.97101	      86.4
 884.47430	      53.1
 888.36780	     145.7
 891.26019	      91.0
 896.41140	     176.0
 897.38934	      68.7
 898.92676	      94.9
 899.46970	    2145.3
 899.97045	    1901.6
 900.47286	     944.0
 900.97166	     221.5
 906.21729	      90.8
 908.13519	      60.0
 918.45966	      78.5
 923.76935	      51.0
 926.54907	      79.0
 932.50360	      81.0
 932.96428	     185.9
 933.49847	      82.5
 936.51072	    2398.3	y (9) (1+)
 937.51394	    1135.1
 938.51648	     254.4
 940.85052	     103.4
 949.99015	     426.5
 950.49382	     352.5
 950.99407	     181.0
 954.68646	      59.2
 956.27631	      61.1
 958.45659	     846.1
 959.46228	     455.3
 960.47368	     137.4
 967.00974	     305.4
 967.50875	     455.8
 968.01139	     274.3
 968.43103	      48.1
 971.49141	     519.5	b (12) (1+)
 972.49430	     302.1
 973.48615	      73.0
 977.50433	      68.1
 980.51294	     625.8
 981.01352	     647.4
 981.51616	     498.9
 982.00208	     170.3
 982.61932	      92.7
 983.65582	     122.4
 984.78564	      66.7
 985.62362	     148.3
 989.51941	   12721.8
 990.02064	   13578.0
 990.52220	    7656.2	y (10) (1+)-NH3
 991.02314	    2859.5
 997.50709	     192.1
 998.50724	     197.0
1006.93903	      91.3
1007.55048	     101.9
1008.53992	      71.2
1011.73669	      91.8
1014.53126	     230.6
1019.77002	      70.8
1020.50208	      58.7
1024.51464	     152.0
1024.81689	      93.2
1025.51501	     163.0
1034.55627	      66.5
1042.52951	    3153.9	b (13) (1+)
1043.53132	    1805.6
1044.53023	     582.6
1045.53357	      91.7
1061.16089	      57.1
1065.57996	      63.2
1069.04993	      88.3
1069.55646	     124.9
1082.05396	     154.1
1082.55515	     149.8
1091.05949	    3782.1
1091.56050	    4665.2
1092.05861	    3312.6
1092.56194	    1286.3
1093.05664	      61.5
1095.28174	      68.3
1098.38440	      57.1
1126.54911	     449.4
1127.55340	     272.0
1128.54822	      50.9
1139.59020	    2932.2	b (14) (1+)
1140.59236	    1600.2
1141.59680	     479.0
1142.60791	      63.5
1161.62348	    1761.0	y (12) (1+)
1162.62601	    1109.8
1163.63123	     373.4
1169.94604	      64.7
1183.59961	      67.8
1184.62988	      48.7
1210.63071	     146.3
1267.65326	     197.8
1268.64392	      59.6
1297.48254	      53.3
1329.73049	     255.2	y (14) (1+)
1330.72413	     265.9
1364.70084	    1398.9
1365.70302	     939.9
1366.70421	     335.8
1372.23950	      78.8
1426.76449	    2001.5	y (15) (1+)
1427.76662	    1473.4
1428.76577	     562.4
1429.76863	     131.2
1435.72473	      61.8
1509.72758	     995.3	b (18) (1+)
1510.73204	     836.1
1511.73361	     371.9
1532.79110	     240.8
1533.80952	     142.7
1594.85510	     877.5	y (17) (1+)
1595.85613	     872.4
1596.84372	     288.4
1629.84455	     994.0
1630.84597	     790.0
1631.84582	     428.6
1632.84253	      62.9
1657.84290	      63.0
1712.79202	     185.7
1713.80359	      76.3
1797.92882	     381.3
1798.93300	     235.7
1799.93445	      96.2
1978.99695	      54.9
