# Supplementary material for: A Strategy for O-Glycoproteomics of Enveloped Viruses—the O-Glycoproteome of Herpes Simplex Virus Type 1
Source: PLoS Pathog. 2015 Apr 1;11(4):e1004784. doi: 10.1371/journal.ppat.1004784 (PMC4382219; doi:10.1371/journal.ppat.1004784)
Supplement: S2 Dataset — HSV-1 envelope glycoprotein-derived spectra are provided. (ZIP) [file ppat.1004784.s008.zip › data/GGPATPAPPAPGAPPTGDPKPK_-3_18_629092.txt]

m/z	i	matches
100.60950	34.7
101.28107	22.0
101.91276	31.0
103.11916	32.1
108.04391	40.5
109.02852	45.8
110.57561	32.2
115.08671	51.3
126.05466	22009.4
127.04710	2191.1
128.07806	377.8
129.10197	57.9
138.05458	21232.9
139.05822	1125.8
141.10229	60.7
144.06514	28450.3
145.06824	1319.3
155.08158	125.2
168.06517	13314.7
169.08634	2189.9
170.09996	43.6
172.10772	104.1
172.80125	22.1
186.07625	96962.6
187.07947	6125.4
188.08010	169.1
204.08614	127923.8
205.08978	7733.6
206.08957	641.9
212.10769	3573.1	b (3) (1+)
213.10670	46.3
223.66298	36.5
226.14220	3923.0
227.14546	88.1
238.11656	34.3
242.11374	34.5
243.14597	42.5
244.16529	7325.6	y (2) (1+)
245.16909	972.1
250.11742	61.6
252.13412	2839.1
253.13748	34.5
255.14468	2437.8
262.11899	35.1
263.12280	27.4
266.14927	2352.5
267.15382	80.5
268.12949	96.6
270.14374	2496.8
271.14813	57.0
278.11390	226.6
283.13968	5278.5	b (4) (1+)
284.28671	519.4
287.13644	57.4
295.13918	1049.0
297.12042	49.3
306.10919	46.8
309.15466	499.0
310.13959	48.6
311.17200	46.1
312.16656	59.2
313.15024	97.4
321.15507	334.4
323.17194	51.8
327.16467	78.4
338.18178	1419.8
339.16545	1290.9
340.15972	712.4
341.00870	40.0
348.15244	571.3
349.14851	920.6
356.19231	3731.2
357.19550	139.4
363.19971	55.1
366.17648	16452.9	b (5) (1+)-H2O
367.18081	2770.7
368.18082	39.0
370.60873	23.6
380.19301	144.6
384.18702	27466.3	b (5) (1+)
385.19069	4217.3
386.19305	83.0
392.19092	897.5
393.19540	39.3
410.20120	817.3
420.22107	57.8
429.38553	38.2
434.23804	3156.2
435.24258	864.4
437.24125	628.2
438.23352	645.0
443.25732	57.6
445.34705	37.3
446.19836	35.9
451.25135	1701.4
452.22998	60.6
463.22929	1746.1	b (6) (1+)-H2O
468.20867	1089.2
468.75942	5675.0	y (9) (2+)
469.30816	41989.8	y (4) (1+)
469.76280	758.7
470.31528	8693.8
471.31844	1328.4
477.24493	95.2
481.23957	2056.2	b (6) (1+)
482.24020	60.3
491.26038	2397.6
492.26214	185.8
503.18100	437.5
506.26477	41.2
507.25525	562.6
508.25156	1417.3
509.25293	43.0
512.76447	73.8
521.70819	27.7
524.27996	1549.8	y (11) (2+)-NH3
525.28109	123.6
534.26518	9335.7	b (7) (1+)-H2O
535.26664	1751.1
536.26889	87.0
539.78259	119.2
540.28436	84.5
540.78644	32.0
548.28235	54.8
552.27522	16788.9	b (7) (1+)
553.27727	4242.9
554.27799	765.1
559.27808	116.4
561.29385	154.3
570.29876	8442.2	b (14) (2+)
570.80002	5333.4
571.30214	1440.4
571.80420	55.6
573.57794	394.3
578.29431	72.3
580.65381	93.3
581.31415	2189.7	y (12) (2+)
581.81618	1756.9
582.31738	66.6
582.81842	67.4
588.31171	69.5
594.46185	25.6
595.76239	41.9
605.30872	51.6
609.08844	39.4
612.59113	98.8
616.17700	444.3
619.06860	35.7
621.74854	50.3
622.34143	40.9
629.26300	684.5
631.32039	1092.8
632.32007	77.1
641.35880	222.7
641.72369	28.9
642.36005	54.0
643.91455	36.1
644.98932	123.3
646.81915	41.8
647.80499	422.5
648.26080	61.4
649.32864	2684.4	b (8) (1+)
650.33098	760.2
654.01083	449.5
654.35022	28.7
654.68188	52.7
654.98285	66.5
657.52600	25.9
658.08575	107.2
658.76349	126.0
659.34844	2827.1
660.35065	326.0
661.46560	149.6
665.76483	67.6
666.52655	72.4
671.29121	1717.7
672.30314	889.5
673.30353	37.4
674.29364	53.3
674.61346	75.3
677.58014	52.0
678.34656	93.6
679.15613	34.1
680.34552	110.5
682.18640	147.2
682.85364	1788.5
683.35336	1688.1
683.85647	773.9
684.29019	104.4
684.80389	101.9
685.34546	61.4
686.26331	81.4
689.74146	37.3
691.08026	44.8
692.12993	109.5
692.85472	73.5
693.33478	1936.3
694.34385	68.4
694.97394	62.6
695.30743	43.6
695.89050	278.9
696.37769	158.4
696.89081	33.9
697.38806	31.2
698.73303	49.1
700.11516	192.5
700.68555	130.6
701.71173	80.1
702.35632	119.9
703.26467	263.9
704.32605	673.7
704.86246	673.6
705.37869	118.2
705.80304	38.2
706.25916	115.3
706.65356	49.7
707.01099	40.7
709.02275	184.7
709.27485	241.6
709.86763	268.5
710.48041	34.9
711.10815	233.4
711.66730	43.7
711.96778	177.1
712.65717	58.9
713.88578	22609.5	y (15) (2+)
714.38737	19111.9
714.88965	7284.5
715.38890	1311.6
715.83146	528.4
716.28412	29.8
716.82765	119.7
717.23860	86.6
717.75353	156.7
718.37064	510.0
720.28670	170.4
721.32898	108.2
721.66166	301.2
721.87890	78.5
722.48346	121.6
722.86853	27.0
723.34369	46.2
725.82672	674.7
726.67596	71.7
726.99689	111.5
727.44084	198.7
728.00830	52.0
728.58319	174.7
729.32227	43.4
729.68121	38.4
732.05231	47.4
732.67126	41.7
733.13122	294.4
733.67474	41.4
734.19925	130.2
734.68315	91.5
736.43823	30.8
738.34515	51.8
739.01605	59.1
739.46320	69.3
740.35895	149.8
740.90649	55.4
742.53907	203.2
743.40221	128.8
743.85150	28.8
744.52643	168.2
745.26025	82.4
746.18516	211.8
747.40009	45.9
748.08138	1141.5
748.38526	85.1
749.32982	233.2
749.88008	781.0
750.37348	127.5
751.51245	85.9
755.36823	105.5
755.83685	111.5
756.25749	132.5
756.89860	239.4
757.51078	126.4
758.73840	403.0
759.58423	74.3
760.37980	722.4
761.39530	66.8
762.38900	2371.1
762.72829	2813.5
763.06201	1821.2
763.39551	768.2
763.75532	309.0
764.05884	74.1
766.01106	92.8
766.35504	53.5
767.06026	1274.6
768.03699	39.5
768.39539	82.8
768.72955	71.3
769.06213	65.5
769.59429	112.7
770.31982	457.1
770.68781	56.6
772.13293	51.3
772.59698	62.7
773.34988	191.6
773.98273	95.4
774.39905	56.0
776.16574	73.9
776.56012	46.7
777.38379	117.5
779.31622	90.4
780.97400	44.8
781.86825	117.1
783.37775	27.5
786.66486	28.2
789.05511	69.9
789.42841	989.2
789.87381	268.7
790.35943	123.9
791.34609	513.4
792.33063	48.4
793.66293	276.7
794.24745	304.5
794.95830	2651.1
795.40015	3019.2
795.87842	2287.8
796.40723	305.9
796.71930	65.6
797.06482	72.6
797.45728	46.2
797.93060	17716.2	y (17) (2+)
798.43223	18153.5
798.93340	7138.8
799.41739	2923.5	b (10) (1+)-H2O
799.93573	84.7
800.41006	851.8
801.05353	48.2
803.85828	42.1
806.41653	78.5
806.93540	211.7
808.68066	49.7
810.18436	447.7
812.63538	53.3
813.86865	49.8
814.77692	40.5
815.42668	38602.0
815.92676	35708.4
816.42802	14921.2
816.92920	3943.5
817.41913	10812.4	b (10) (1+)
818.42061	4968.1
818.77143	85.3
819.42288	1091.4
821.62697	133.4
823.44287	39.1
824.26770	455.4
825.86169	30.3
826.68530	692.1
827.53760	47.6
828.40765	26.5
829.07092	27.3
831.89502	43.1
833.16107	47.5
836.56122	31.8
839.45667	1983.8	y (8) (1+), y (18) (2+)-H2O
840.45728	112.5
841.64343	43.5
843.21753	425.0
844.38695	114.0
846.25293	59.8
847.45020	624.3
848.45476	3693.7	y (18) (2+)
848.95613	3429.6
849.45398	1701.5
849.95590	732.0
850.32715	462.1
850.94760	1205.8
851.44497	220.1
851.95374	61.5
852.45410	39.1
853.39148	42.9
855.15845	54.9
856.37390	30.0
866.44208	35.6
866.81606	85.4
867.73431	103.3
869.88910	31.9
871.73456	43.0
874.43481	56.2
881.27216	30.1
890.59510	94.0
890.95042	89.3
895.39734	101.1
896.38720	848.5
897.39782	107.7
898.09277	29.9
898.98584	28.1
899.47072	20363.6
899.97052	19594.4
900.47246	10212.8
900.97383	3390.6
901.47351	176.6
902.64001	57.4
909.19177	676.0
914.48022	60.1
917.44843	44.7
918.46071	565.4
921.95642	70.0
922.46204	30.5
924.19129	185.7
924.49231	39.6
925.97339	75.0
928.48198	705.6
929.47919	41.9
932.49732	3972.5	y (20) (2+)
932.99834	2836.5
933.50130	2073.8
934.00560	667.1
935.28198	26.2
936.51187	5928.6	y (9) (1+)
937.51559	3495.5
938.51717	1122.4
941.36832	100.6
941.82310	132.4
942.28711	120.2
942.70795	43.1
949.99129	3531.5
950.49412	3768.1
950.99490	2164.6
951.48795	954.3
953.60492	569.5
956.31439	48.2
958.46007	3224.4
959.46297	1742.1
960.46838	49.7
961.00598	48.0
962.26636	26.6
967.51825	50.4
968.01195	112.9
969.33014	168.6
970.94049	49.6
971.48859	718.4
972.49036	518.8
980.51378	5463.7
981.01594	5553.1
981.51781	3153.3
982.02156	893.0
982.50769	37.6
989.52117	59137.3
990.02317	70735.7
990.52256	40075.7	y (10) (1+)-NH3
991.02401	14910.9
991.52831	836.2
992.01581	148.7
1004.72705	710.9
1014.52927	108.0
1015.53570	530.0
1024.51651	1868.0	b (13) (1+)-H2O
1025.52114	995.0
1026.52539	49.5
1034.03770	1389.1
1034.53875	2016.8
1035.03777	273.8
1035.55750	38.4
1042.53001	14867.0	b (13) (1+)
1043.53242	7449.6
1044.53528	2042.2
1045.53625	112.6
1046.51013	42.1
1062.22876	26.3
1064.56616	48.9
1069.05444	52.7
1070.03479	46.8
1070.52820	46.6
1074.37939	485.6
1078.56177	211.7
1079.56128	87.9
1080.56213	44.4
1081.57312	29.1
1082.05398	1730.5
1082.55361	1713.4
1083.05900	1824.0
1083.56290	174.3
1091.06096	40960.1
1091.56157	45725.0
1092.06298	30837.3
1092.56293	13587.6
1093.06525	2873.2
1093.56299	135.0
1105.07361	27.8
1119.51990	28.3
1121.55054	43.1
1126.55133	2441.0
1127.54946	1758.2
1128.55022	173.7
1139.59195	10546.4	b (14) (1+)
1140.59369	5290.8
1141.59443	1657.3
1142.60229	56.9
1161.61622	7166.7	y (12) (1+)
1162.61986	3861.3
1163.61007	1539.2
1164.64160	71.1
1183.60961	833.0
1184.61186	876.6
1210.64526	53.0
1227.60608	72.3
1232.66200	110.1
1267.65445	165.3
1268.65735	63.2
1279.75073	41.2
1329.65453	3187.8
1330.66871	2354.0
1331.73767	27.7
1333.06335	402.8
1337.70386	39.5
1351.70092	168.1
1352.70581	46.6
1364.70258	7552.1
1365.70475	4954.3
1366.70685	1776.0
1367.71118	72.5
1383.66187	215.4
1384.66272	158.8
1385.66321	74.9
1386.66309	32.8
1426.76612	8098.4	y (15) (1+)
1427.76634	6273.8
1428.76776	2253.3
1429.79695	576.8
1435.73547	138.8
1436.74829	46.8
1490.95776	36.6
1497.80627	59.0
1498.80273	65.4
1509.72976	5539.8	b (18) (1+)
1510.73054	5042.3
1511.72870	1426.5
1512.73608	79.7
1532.79355	1239.5
1533.79397	1136.6
1534.80006	171.0
1549.90112	401.8
1552.67993	641.4
1594.85410	5456.3	y (17) (1+)
1595.85778	3883.4
1596.85679	1533.9
1597.86934	150.5
1629.84081	5690.7
1630.84650	6010.8
1631.84450	2678.9
1632.84213	1003.4
1652.64722	37.3
1696.93616	439.2
1700.90063	51.6
1701.88236	102.8
1712.80927	2142.0
1713.80923	1733.8
1714.81192	1038.4
1715.81372	53.0
1734.86877	52.3
1735.87134	37.0
1736.86658	44.2
1797.93448	2998.2
1798.93386	3086.9
1799.94676	1723.2
1800.93510	115.5
1978.03158	141.0
1979.03756	121.4
1980.03544	122.9
