# Supplementary material for: A Strategy for O-Glycoproteomics of Enveloped Viruses—the O-Glycoproteome of Herpes Simplex Virus Type 1
Source: PLoS Pathog. 2015 Apr 1;11(4):e1004784. doi: 10.1371/journal.ppat.1004784 (PMC4382219; doi:10.1371/journal.ppat.1004784)
Supplement: S2 Dataset — HSV-1 envelope glycoprotein-derived spectra are provided. (ZIP) [file ppat.1004784.s008.zip › data/GGPATPAPPAPGAPPTGDPKPK_-3_18_629102.txt]

m/z	i	matches
110.57592	222.0
115.08677	500.4
126.05512	2444.8
127.03909	222.1
129.10236	454.6
138.05504	3340.8
141.10201	467.4
144.06564	3825.6
145.06938	252.4
147.11235	229.7
168.06561	1841.6
169.06938	298.5
169.09720	1725.8
172.53381	207.3
186.07628	16417.7
186.12357	1122.9
187.07953	1349.4
187.10773	367.4
195.11185	309.5
204.08678	22926.2
205.09039	1478.6
212.10312	3161.5	b (3) (1+)
212.13989	266.3
213.10583	270.8
216.09943	230.0
226.11864	1289.5
226.15526	6148.3
227.15779	317.8
243.14510	339.9
244.16588	18649.5	y (2) (1+)
245.16939	1719.1
250.12033	325.1
252.13432	4078.8
253.13834	541.8
254.15062	261.8
255.14577	3196.4
265.12943	650.3
266.15021	4079.6
267.15536	267.1
268.12912	399.3
269.12317	261.7
270.14523	4248.0
271.14771	391.0
278.11386	770.0
283.14001	7399.8	b (4) (1+)
284.14420	960.8
287.13489	443.0
288.13699	223.8
295.14038	1573.3
297.12085	312.2
309.15613	676.9
311.17212	382.7
312.16617	318.7
313.14948	394.6
321.15616	1551.5
322.14929	271.3
323.17307	362.3
327.16568	902.7
338.18265	2640.4
339.16660	2846.0
340.16003	1124.3
340.17584	382.1
348.16577	698.7
349.15167	994.2
356.19299	6126.6
363.20303	245.0
366.17767	31812.0	b (5) (1+)-H2O
367.18097	4488.5
368.18112	597.6
372.26096	484.4
375.16824	253.6
380.19244	649.3
380.22931	239.1
384.12802	215.1
384.13739	340.5
384.18793	51870.4	b (5) (1+)
384.23004	222.2
384.23984	282.5
385.19125	8050.6
386.19281	1038.5
392.19290	2511.7
394.20993	308.5
410.20285	1639.8
411.20563	302.5
420.22510	455.5
423.23566	429.3
434.23941	4848.7
435.24249	879.8
437.21539	906.7
437.24863	440.7
438.23566	1058.7
446.20541	332.6
451.22964	2106.5
451.30276	1310.8
452.23145	412.1
452.30289	296.5
453.24417	627.9
455.22562	438.5
463.22974	3533.5	b (6) (1+)-H2O
464.23300	414.5
468.20859	416.4
469.16672	500.9
469.18082	410.2
469.19754	637.3
469.21106	474.7
469.22803	728.9
469.24213	596.6
469.25903	936.7
469.31314	109630.0	y (4) (1+)
469.38181	980.8
469.39502	554.3
469.41199	713.9
469.42679	529.4
470.31625	24536.4
471.31769	3246.6
480.25674	259.0
481.23978	3440.5	b (6) (1+)
482.24323	871.7
490.24152	506.9
491.26144	2725.8
492.26318	623.7
495.56744	227.2
506.26868	617.3
507.25443	850.4
508.25122	3658.6
509.25589	506.8
518.12000	252.2
524.28192	4325.9	y (11) (2+)-NH3
525.28571	1189.6
534.26611	24990.0	b (7) (1+)-H2O
535.26813	5842.5
536.27271	858.3
548.28046	481.3
552.27716	53262.8	b (7) (1+)
552.36395	399.2
552.38251	349.2
553.27954	13124.6
554.28314	1993.1
555.28827	350.7
566.32983	548.6
578.29419	460.5
584.33813	420.6
605.33185	532.2
621.33508	435.7
631.31885	2791.3	b (8) (1+)-H2O
632.32184	844.5
634.91882	235.8
641.36047	1105.6
642.36377	421.5
649.32910	7143.5	b (8) (1+)
650.33154	2093.6
651.33490	302.9
659.35046	3134.2
660.35443	1305.7
671.28491	475.7
672.28961	361.5
693.31409	1142.5
693.35968	1331.9
694.31659	404.7
694.35944	260.7
703.37476	600.4
704.88214	476.2
705.38458	744.1
713.88678	21474.7	y (15) (2+)
714.38794	17739.8
714.88947	7367.2
715.38971	1637.0
715.88989	327.0
718.38165	278.9
746.38281	1052.7
747.38660	253.4
749.91119	465.4
751.38342	399.0
755.90271	245.2
760.40039	397.3
766.90326	429.9
767.40350	279.1
767.89594	253.4
771.09259	333.3
773.39264	596.9
774.38904	276.6
789.42572	1627.8	y (17) (2+)-NH3
790.42841	491.2
796.42261	290.7
797.93298	18305.8	y (17) (2+)
798.43420	17053.6
798.93549	8844.0
799.40186	3009.8	b (10) (1+)-H2O
799.93628	704.6
800.41290	1362.8
801.41547	476.3
804.39038	232.7
806.41998	546.1
806.92206	770.6
811.25897	232.1
815.34460	386.7
815.42792	68157.0
815.62262	641.7
815.65576	548.5
815.69427	666.8
815.72522	485.3
815.92853	54884.0
816.09857	297.2
816.12976	413.2
816.20007	366.7
816.42969	26419.4
816.93134	9280.0
817.42004	22925.4	b (10) (1+)
818.42303	10413.2
819.42493	2272.2
820.42725	503.9
839.46216	631.5
848.45624	3215.3	y (18) (2+)
848.95685	3226.6
849.45862	2015.6
850.93658	517.8
851.45166	763.4
851.94763	278.3
861.40082	404.4
890.47058	309.6
896.39496	1902.3
897.39825	480.1
899.47266	25122.7
899.66559	280.3
899.69751	294.9
899.97260	28948.7
900.47412	13888.0
900.97510	5549.6
901.47687	1396.1
914.47534	380.6
915.18414	250.3
915.47260	333.0
918.46069	787.0
919.46179	492.5
923.99768	257.2
925.47882	861.3
925.97577	458.6
926.48883	328.3
928.48328	314.7
932.50256	3422.9	y (20) (2+)
933.00208	3069.7
933.50085	1312.4
934.00195	404.2
934.51147	241.0
936.51337	5565.8	y (9) (1+)
937.51660	2933.8
938.52063	708.2
941.48315	376.3
947.36359	375.5
949.99573	5085.4
950.49756	5369.9
950.99719	3359.8
951.49677	1042.7
952.00562	250.5
958.46216	4443.8
959.46222	1889.7
960.46851	606.5
961.00421	238.5
967.51031	319.1
968.01074	960.8
968.51141	555.2
971.49640	699.6
972.49799	494.1
980.51984	4989.3	[M+2H] (2+)-H2O
981.01819	5750.2	[M+2H] (2+)-NH3
981.52032	3856.1
982.01996	1236.4
982.53003	609.3
988.97894	588.9
989.02295	398.8
989.07312	673.4
989.11768	548.5
989.16742	833.9
989.21075	623.3
989.26093	882.2
989.30597	827.2
989.52399	108646.0	y (10) (1+)-H2O, [M+2H] (2+)
989.71014	792.5
989.75336	997.6
989.80078	958.8
989.84515	972.8
990.02509	112255.0
990.19989	967.1
990.24792	1040.7
990.29504	910.2
990.34039	876.2
990.39264	814.2
990.52594	65920.6	y (10) (1+)-NH3
990.69122	541.4
990.74420	704.0
990.78107	444.4
990.83423	499.6
990.88354	474.7
991.02631	26958.2
991.18744	303.7
991.26306	243.9
991.29755	255.1
991.52753	6295.4
992.01886	1488.5
1014.52576	359.2
1015.53351	234.1
1020.48895	391.4
1024.52100	1360.3
1025.52576	834.3
1026.52966	368.6
1027.01843	262.2
1027.52747	343.4
1028.00415	304.1
1031.04102	520.9
1031.54346	523.5
1034.04077	3808.6
1034.54175	3801.2
1035.04089	2429.4
1035.54480	907.1
1042.53174	14320.0	b (13) (1+)
1043.53430	8196.2
1044.53625	2642.6
1045.54395	530.0
1051.81018	863.2
1052.18408	571.7
1057.83679	427.9
1060.80640	450.5
1062.56860	376.6
1064.57275	285.6
1065.79700	703.1
1069.05737	371.9
1069.32031	699.8
1069.54651	416.3
1070.04346	246.7
1070.56384	343.2
1071.08118	398.4
1082.05872	4582.8
1082.56104	5321.6
1083.05896	3476.9
1083.55811	1916.4
1084.06384	514.5
1090.33557	239.0
1090.37793	391.5
1090.60034	585.1
1090.65198	385.7
1090.82190	530.2
1090.86731	771.2
1091.06494	124664.0
1091.25122	1145.5
1091.30713	1413.6
1091.36084	1494.6
1091.56567	143794.0
1091.77454	1029.8
1091.82422	1252.8
1091.87451	1255.0
1091.93298	545.2
1092.06616	93206.2
1092.20471	652.0
1092.24695	649.9
1092.31592	681.0
1092.36975	905.8
1092.42249	347.1
1092.56555	40484.4
1093.06799	12040.3
1093.56860	3116.3
1097.39917	240.3
1099.89746	350.8
1100.65125	1138.2
1103.52051	791.5
1113.80420	231.6
1121.54529	371.1
1126.55359	2787.7
1127.55591	1462.7
1128.56519	680.3
1133.87109	321.7
1136.82483	857.2
1139.59290	14960.2	b (14) (1+)
1140.59705	8512.3
1141.59778	3260.7
1142.04395	841.7
1142.60400	701.6
1147.76184	281.0
1154.08594	441.3
1161.54297	8971.3
1161.62012	6579.3	y (12) (1+)
1162.54590	4873.5
1162.61353	4276.4
1163.54980	1490.9
1163.63062	1502.2
1164.55261	270.6
1167.78674	321.2
1168.73315	537.8
1183.61047	1139.6
1184.61768	743.3
1192.60339	4056.5
1193.10413	4810.4
1193.60608	3713.5
1194.10620	1633.9
1194.60498	406.7
1199.64270	345.1
1210.63550	569.8
1211.64685	370.9
1227.59460	377.9
1232.66235	467.3
1236.65552	348.8
1245.60535	332.5
1267.64746	455.2
1268.66931	432.5
1315.21924	242.8
1329.61816	3131.0
1329.74988	1284.3
1330.44116	273.0
1330.62158	1847.7
1330.73926	805.5
1331.62976	867.2
1345.53064	231.6
1351.69922	449.7
1364.70557	13969.7
1365.70667	10276.1
1366.71057	4969.1
1367.71436	1171.5
1386.68982	337.0
1395.67615	449.4
1408.74255	302.4
1426.76880	9221.0	y (15) (1+)
1427.77063	7585.7
1428.77222	3048.2
1429.77222	924.5
1430.66663	324.8
1431.67224	313.0
1435.73950	1014.4
1436.73328	655.3
1437.75684	421.0
1455.56653	248.4
1492.72607	304.0
1497.80737	546.0
1498.81360	413.9
1509.73315	9148.1	b (18) (1+)
1510.73413	7617.9
1511.73804	2795.7
1512.73828	1206.6
1532.79712	3150.5
1533.79480	2509.6
1534.80139	1084.1
1535.79810	318.3
1540.77905	262.6
1594.85864	5321.9	y (17) (1+)
1595.86108	4708.6
1596.86133	2427.7
1597.86841	589.6
1599.78040	369.2
1612.83984	361.1
1615.81372	286.0
1629.84888	18043.9
1630.85071	15193.3
1631.85144	7067.8
1632.85437	2664.7
1633.86890	580.9
1700.88416	1014.1
1701.88428	867.7
1702.87244	278.9
1712.81287	7276.4
1713.81213	5975.6
1714.81909	2938.4
1715.82178	1483.7
1734.88489	1033.7
1735.88879	939.4
1736.87891	416.0
1797.93750	7200.4
1798.94275	6949.9
1799.94507	3387.0
1800.95178	1264.0
1978.04016	990.0
1979.05225	1224.0
1980.03003	560.4
1981.00806	239.6
