# Supplementary material for: A Strategy for O-Glycoproteomics of Enveloped Viruses—the O-Glycoproteome of Herpes Simplex Virus Type 1
Source: PLoS Pathog. 2015 Apr 1;11(4):e1004784. doi: 10.1371/journal.ppat.1004784 (PMC4382219; doi:10.1371/journal.ppat.1004784)
Supplement: S2 Dataset — HSV-1 envelope glycoprotein-derived spectra are provided. (ZIP) [file ppat.1004784.s008.zip › data/GGPATPAPPAPGAPPTGDPKPK_-3_18_629169.txt]

m/z	i	matches
101.79763	581.8
105.81133	545.5
116.89236	705.6
117.49867	578.5
126.05483	54319.4
127.03057	7591.5
131.08124	40.0
138.05467	55688.2
139.05814	2956.7
140.12165	1539.7
144.06532	72619.9
145.06862	2872.1
150.69812	28.6
158.05933	38.6
168.06528	30157.7
169.08637	6555.6
175.08549	57.8
179.16771	27.2
186.07666	241154.7
187.07924	14891.6
188.08121	769.6
204.08631	308857.2
205.08994	19395.2
206.08919	714.2
212.10279	8218.1	b (3) (1+)
217.99887	771.5
219.07628	94.7
226.14270	9516.4
238.12271	73.8
244.16532	17092.2	y (2) (1+)
245.16918	2226.5
252.13430	6502.3
255.14476	5774.7
256.12830	52.8
262.11774	357.2
263.12158	58.6
266.14975	6756.8
270.14427	7173.2
278.14117	1826.0
283.13966	12632.4	b (4) (1+)
287.13281	33.3
288.09537	32.7
289.00388	816.3
295.13972	2949.2
306.10706	508.5
307.11044	75.8
321.15543	4259.7
321.96051	28.0
337.40845	29.4
338.18169	4885.2
339.16612	4691.7
349.15079	2409.6
356.19287	12013.5
366.17701	43300.2	b (5) (1+)-H2O
367.18034	7406.7
376.73071	776.3
384.18745	73134.5	b (5) (1+)
385.19066	11787.8
392.19253	2250.3
410.19977	35.0
412.22668	29.5
420.22305	886.5
434.23908	8730.7
435.24132	2168.6
437.21359	801.7
438.23452	2512.7
447.74350	30.9
451.24639	3795.8
463.22892	3394.5	b (6) (1+)-H2O
468.20908	866.5
468.75990	17613.3	y (9) (2+)
469.30928	111354.3	y (4) (1+)
469.76317	2217.3
470.31557	23976.2
471.31843	1858.8
472.60519	28.5
476.14703	706.4
477.24072	28.0
481.23877	3261.5	b (6) (1+)
490.24185	801.5
491.25956	7030.9
492.26028	699.6
508.24866	3459.3
524.28026	3715.6	y (11) (2+)-NH3
534.26532	24028.5	b (7) (1+)-H2O
535.26708	6128.4
539.78290	1074.8
540.28314	801.3
540.78491	352.4
541.28693	115.1
550.22198	30.1
552.27626	48303.8	b (7) (1+)
553.27904	10817.4
554.27832	863.1
570.29977	23920.3	b (14) (2+)
570.80165	13080.8
571.30259	3056.6
578.29486	948.8
581.31674	5878.3	y (12) (2+)
581.81721	3632.6
601.30511	30.9
610.80103	31.9
615.78815	38.0
616.83954	812.2
619.38525	42.9
619.79846	48.0
622.33887	805.0
622.66803	863.0
631.31807	3293.1	b (8) (1+)-H2O
637.66022	55.6
641.35268	1389.9
641.82483	122.6
642.32196	37.7
642.82275	638.2
647.98206	649.9
649.32952	8444.9	b (8) (1+)
650.33211	3348.2
653.02417	37.3
659.35007	6982.4
660.35240	2428.9
661.65936	53.9
663.16614	31.8
671.28572	5164.5
672.29517	676.5
676.82325	1920.9
680.57642	42.7
682.85539	6571.4
683.35897	3451.8
686.55432	1239.9
690.26654	2006.3
692.33020	128.6
692.83575	118.7
693.34726	5599.6
693.82910	37.5
695.59222	33.0
703.05646	140.1
703.37164	1123.4
705.37548	1676.4
710.49597	78.6
711.54065	99.3
713.00116	973.4
713.46338	115.5
713.88668	56995.1	y (15) (2+)
714.38764	44806.5
714.89020	17884.1
715.39156	3807.1
717.06610	88.0
717.40216	988.7
718.28101	48.5
721.77975	2342.4
723.02264	1364.8
724.87518	58.7
726.41632	67.6
727.00970	38.0
731.71808	1309.1
734.39251	122.2
737.17554	54.8
743.35608	64.8
748.10181	32.6
749.40167	761.3
749.91081	1902.8
750.32562	32.2
753.29633	58.9
754.51031	60.8
755.20172	32.3
756.57228	85.5
759.14680	1157.9
762.56772	728.7
763.05939	245.1
763.39130	126.0
763.71967	36.4
764.17908	1034.6
766.89673	665.6
768.72870	68.6
770.01886	878.2
770.96692	41.3
772.40332	56.8
773.38696	33.7
773.78339	831.1
779.52625	35.9
780.75586	924.6
782.31696	46.2
787.38947	37.4
789.42746	2228.1
790.13007	71.6
792.56598	35.0
793.10919	31.4
794.50957	144.2
795.03159	853.1
795.38678	973.1
795.72658	719.2
796.24978	1544.8
797.93266	50530.0	y (17) (2+)
798.43349	47723.9
798.93364	19058.6
799.41583	5932.6	b (10) (1+)-H2O
800.35658	3742.6
806.42578	697.4
809.62396	31.8
811.09241	1762.6
812.89061	964.2
815.42729	114828.0
815.92752	101491.5
816.42968	43693.6
816.93022	9713.5
817.41834	29310.9	b (10) (1+)
818.42300	11145.2
818.93152	684.6
819.37693	3631.8
820.38043	31.1
821.28650	677.0
821.83173	1375.0
823.09723	1113.3
823.43713	259.4
823.83514	1236.2
824.44318	102.6
825.48575	76.8
827.62079	65.1
829.50525	38.4
830.14941	846.8
839.45756	2964.8
840.46311	2559.6
842.41577	882.5
848.45434	8830.5	y (18) (2+)
848.95690	9128.5
849.45948	5409.1
849.97003	813.3
850.94580	1330.9
851.44432	1452.3
854.07764	849.1
861.26282	850.1
865.16168	36.9
869.46356	49.0
870.33411	48.3
871.08643	30.8
873.35028	1861.6
874.70734	2130.1
884.50421	34.2
894.47052	63.9
896.38751	1016.9
899.47311	63992.5
899.97186	59510.5
900.47385	29754.2
900.97649	8761.4
903.02307	1225.6
912.05719	1999.2
922.04779	53.8
928.48663	773.0
932.49943	7890.2	y (20) (2+)
933.00139	7718.6
933.50088	4585.3
936.51320	17026.8	y (9) (1+)
937.51283	7883.6
937.91388	47.3
938.51665	2881.8
942.20978	32.1
949.99354	12803.9
950.49640	12324.2
950.99387	6080.1
951.49879	1803.4
952.75830	759.5
958.46084	9743.8
959.45956	5061.1
967.51245	1361.2
971.49652	1026.4
972.50885	728.2
980.04071	30.6
980.51704	12261.8
981.01989	11040.8
981.51704	6567.5
982.01171	2854.3
988.94104	46.7
989.52181	177045.8	y (10) (1+)-H2O
990.02303	181292.8
990.52341	108609.2	y (10) (1+)-NH3
991.02562	36713.4
991.43848	3683.8
991.77435	3851.5
992.10114	3284.0
992.43829	1406.8
993.78986	1306.0
1014.51239	713.8
1015.52734	659.5
1024.51875	4523.9	b (13) (1+)-H2O
1025.51550	1048.7
1026.07275	1461.3
1030.50781	1102.2
1032.67371	1364.3
1034.03442	2994.7
1034.53810	3397.4
1035.04535	2407.7
1042.52994	34223.7	b (13) (1+)
1043.53430	19972.4
1044.53606	5417.7
1059.92676	1453.0
1060.89941	37.4
1078.55823	839.5
1079.56189	685.2
1080.56177	219.6
1081.56812	43.0
1082.05707	3338.0
1082.55752	6243.3
1083.05807	3280.2
1083.55819	1325.8
1089.97705	56.0
1090.47693	177.6
1091.06174	114786.7
1091.56315	127793.5
1092.06511	80439.1
1092.56441	37602.0
1093.06379	4413.1
1107.18530	40.5
1120.34155	1009.6
1126.55084	6823.1
1127.55287	4151.1
1128.55103	797.8
1139.59275	26749.5	b (14) (1+)
1140.59656	14539.5
1141.59815	3631.0
1149.11047	840.7
1153.28906	844.3
1161.59560	31906.3
1162.62454	10281.4
1163.61847	3218.2
1163.98181	30.1
1183.67862	3006.5
1184.60376	32.8
1191.17786	1338.2
1210.63489	870.3
1232.65906	749.8
1267.65285	1124.8
1281.63696	434.0
1282.63965	363.3
1283.64038	133.4
1284.64856	39.5
1329.66299	6724.3
1330.64834	4823.2
1351.70667	35.9
1364.70347	21544.1
1365.70587	13167.4
1366.71088	3479.7
1383.65894	938.5
1384.66077	917.4
1385.66162	406.7
1386.66296	172.3
1387.66028	48.8
1426.76781	23296.9	y (15) (1+)
1427.76814	17636.8
1428.77137	6784.9
1429.77966	979.6
1497.80062	718.8
1498.79944	36.6
1509.73214	16669.4	b (18) (1+)
1510.73244	13188.8
1511.73565	4953.3
1532.79238	3637.5
1533.79367	3804.0
1534.77792	1209.3
1544.87854	838.0
1577.40259	30.9
1585.04297	653.5
1594.85652	10991.3	y (17) (1+)
1595.86026	11168.0
1596.85905	4551.9
1597.87817	33.7
1629.08716	31.1
1629.84605	17475.7
1630.85044	15119.7
1631.84943	7545.7
1632.84827	698.2
1712.81109	7462.7
1713.80873	6273.9
1714.81011	2870.1
1797.93612	8859.0
1798.93835	9374.2
1799.94548	3298.5
1979.00806	40.8
