# Supplementary material for: A Strategy for O-Glycoproteomics of Enveloped Viruses—the O-Glycoproteome of Herpes Simplex Virus Type 1
Source: PLoS Pathog. 2015 Apr 1;11(4):e1004784. doi: 10.1371/journal.ppat.1004784 (PMC4382219; doi:10.1371/journal.ppat.1004784)
Supplement: S2 Dataset — HSV-1 envelope glycoprotein-derived spectra are provided. (ZIP) [file ppat.1004784.s008.zip › data/GGPATPAPPAPGAPPTGDPKPK_-3_18_635217.txt]

       m/z	          i	matches
 168.06497	      96.3
 186.07587	     981.1
 198.14429	      83.3
 204.08644	    1226.8
 204.88246	      82.0
 212.10226	     120.4
 226.15457	     246.3
 244.16499	     908.3	y (2) (1+)
 252.13387	     194.5
 255.14316	     135.3
 266.14954	     193.6
 270.14383	     191.9
 283.13940	     443.8	b (4) (1+)
 321.15625	      85.7
 338.18201	     225.3
 339.16541	     157.9
 349.15131	     141.1
 356.19315	     380.6
 366.17633	    1714.1	b (5) (1+)-H2O
 367.18091	     188.8
 384.18713	    2627.1	b (5) (1+)
 385.18985	     293.0
 392.19226	     196.4
 410.20322	     163.2
 434.23947	     342.7
 449.57367	      98.3
 451.22931	     138.8
 463.22818	     342.6	b (6) (1+)-H2O
 469.31143	    6693.2	y (4) (1+)
 470.31476	    1299.8
 481.23813	     212.7	b (6) (1+)
 491.26025	     277.4
 508.25040	     260.6
 524.27930	     300.8	y (11) (2+)-NH3
 533.83704	     126.8
 534.26489	    1758.7	b (7) (1+)-H2O
 535.26703	     440.9
 552.27509	    3386.2	b (7) (1+)
 553.27771	     742.7
 554.28094	     156.6
 572.49536	      89.0
 580.34552	      89.7
 631.31702	     252.1	b (8) (1+)-H2O
 647.55743	      87.7
 649.32837	     469.0	b (8) (1+)
 650.33679	     106.5
 659.34656	     161.0
 693.32001	     117.9
 713.88477	    1727.5	y (15) (2+)
 714.38605	    1437.7
 714.88867	     395.1
 715.39709	     115.5
 746.38403	     112.6
 787.43005	      90.6
 789.41772	     144.0
 797.93079	    1576.9	y (17) (2+)
 798.43109	    1494.1
 798.93243	     668.1
 799.39917	     281.0	b (10) (1+)-H2O
 800.40704	     115.5
 815.42487	    6104.3
 815.92548	    5399.1
 816.42657	    1914.9
 816.92773	     253.9
 817.41687	    2096.7	b (10) (1+)
 818.41833	     649.2
 819.42657	     148.9
 826.67010	     188.4
 836.28815	     512.8
 842.66840	     117.7
 848.45483	     304.5	y (18) (2+)
 848.95331	     305.3
 849.45923	     153.0
 850.95184	     123.8
 851.03333	      88.9
 851.43628	     134.5
 892.45026	     101.2
 897.97296	     102.8
 899.46985	    2636.1
 899.97119	    3262.2
 900.46991	    1269.6
 900.97180	     200.7
 909.84863	     103.8
 918.37970	     188.9
 922.81311	     150.5
 925.97791	      94.1
 932.49939	     363.3	y (20) (2+)
 932.99750	     361.4
 933.51337	     178.4
 936.51227	     656.3	y (9) (1+)
 937.51575	     277.4
 943.31439	     107.6
 949.99066	     627.5
 950.49414	     590.4
 950.99976	     306.6
 951.49329	     141.6
 958.45880	     450.5
 959.45770	     146.0
 960.29016	     170.7
 967.50684	     116.7
 976.02881	     163.0
 980.51331	     416.2	[M+2H] (2+)-H2O
 981.01624	     484.8	[M+2H] (2+)-NH3
 981.52106	     178.8
 982.01245	     143.3
 985.32147	     161.4
 989.51971	   11540.8	[M+2H] (2+)
 990.02075	   12933.1
 990.20874	     106.9
 990.23804	     106.8
 990.52240	    6245.0	y (10) (1+)-NH3
 991.02448	    1272.3
1004.57867	     195.4
1011.94171	     105.6
1015.81458	      95.4
1021.02344	     218.0
1027.03479	     108.3
1031.67151	     211.4
1034.03992	     465.9
1034.53992	     386.3
1035.04895	     247.0
1035.53772	      97.5
1036.46130	     106.2
1036.78711	     361.8
1042.37463	     238.4
1042.52808	    1373.9	b (13) (1+)
1043.52917	     682.6
1044.37268	     552.8
1044.51721	     204.1
1052.69226	     119.1
1058.94031	     263.6
1059.98267	     195.6
1062.94006	      96.5
1068.87292	     191.7
1070.13550	     154.2
1071.76587	     133.6
1071.94568	     118.4
1073.14258	     239.3
1076.92444	     213.4
1077.55676	     108.2
1081.09583	     155.5
1082.05701	     480.5
1082.55762	     462.3
1083.05994	     383.9
1084.88367	     470.5
1088.11035	     151.2
1089.29443	     129.5
1090.03650	     121.5
1090.07385	     120.0
1091.06030	   13959.6
1091.25195	     163.0
1091.30115	     126.0
1091.56030	   16290.9
1091.70898	     150.8
1091.80823	     157.3
1091.90002	      96.2
1092.06201	    9371.2
1092.56201	    2399.0
1095.28149	     335.2
1098.70813	     279.7
1100.12732	     302.0
1100.77832	     154.6
1101.24622	     265.7
1101.83960	     305.8
1101.97656	     182.5
1104.48499	     124.3
1107.49304	     112.3
1110.64050	     269.2
1116.84473	      96.4
1120.23718	     254.9
1126.54700	     292.4
1126.87952	     159.9
1127.08228	     157.1
1127.55249	     134.1
1133.05090	     266.2
1138.48157	     242.2
1139.59033	    1468.9	b (14) (1+)
1140.59131	     894.4
1140.78601	     118.8
1141.58655	     197.1
1144.67505	     335.5
1145.46240	      90.9
1146.05896	     312.2
1146.74829	     261.6
1151.50122	     208.4
1161.53967	     984.1
1161.61731	     723.5	y (12) (1+)
1162.53931	     448.7
1162.60999	     314.0
1163.29785	     147.5
1163.54065	     153.5
1167.35364	      98.7
1168.99438	     113.8
1170.58423	     114.1
1170.85498	     104.8
1171.35144	     156.4
1173.66272	     103.5
1174.59692	     117.9
1183.58020	      98.9
1184.50232	     102.8
1188.32849	     208.4
1190.72681	     106.3
1191.89575	     106.1
1192.25122	      99.0
1192.60388	     550.5
1192.92603	      94.8
1193.09680	     545.7
1193.31738	     187.5
1193.60388	     465.4
1194.10706	      94.5
1210.68884	     129.0
1225.74023	     127.9
1238.44727	     160.2
1241.14709	      93.4
1245.20288	     163.0
1257.73694	     106.0
1278.69177	     105.1
1289.87622	     104.1
1310.79395	      96.2
1329.61743	     273.7
1329.74829	     101.7
1330.61792	     171.2
1358.52747	     112.5
1364.69995	    1562.1
1365.70264	    1029.2
1366.70410	     391.1
1418.36279	     157.3
1426.76160	     999.9	y (15) (1+)
1427.76636	     966.1
1428.76758	     214.0
1435.74561	     105.7
1436.71997	      92.8
1457.97583	     103.7
1497.82239	      97.6
1509.72485	     984.1	b (18) (1+)
1510.72473	     858.1
1511.73132	     371.2
1532.79858	     381.0
1533.78418	     224.8
1594.85645	     409.2	y (17) (1+)
1595.85376	     487.4
1596.85205	     151.9
1629.84021	    1773.2
1630.84363	    1551.4
1631.84229	     659.7
1712.80396	     694.8
1713.80615	     673.1
1714.81592	     297.7
1734.85730	     156.0
1797.92847	     983.8
1798.93176	     892.7
1799.93738	     331.4
1978.00757	     104.4
1979.04602	     153.1
