# Supplementary material for: A Strategy for O-Glycoproteomics of Enveloped Viruses—the O-Glycoproteome of Herpes Simplex Virus Type 1
Source: PLoS Pathog. 2015 Apr 1;11(4):e1004784. doi: 10.1371/journal.ppat.1004784 (PMC4382219; doi:10.1371/journal.ppat.1004784)
Supplement: S2 Dataset — HSV-1 envelope glycoprotein-derived spectra are provided. (ZIP) [file ppat.1004784.s008.zip › data/GGPATPAPPAPGAPPTGDPKPK_-3_18_638023.txt]

       m/z	          i	matches
 126.05464	    7536.0
 127.03870	     665.1
 127.05771	     444.6
 129.10179	     315.4
 138.05458	    7525.3
 139.05785	     543.6
 144.06519	   11599.0
 145.06795	     538.5
 155.08177	     222.9
 168.06497	    5257.8
 169.09686	     365.9
 186.07568	   35181.9
 187.07912	    2211.7
 204.08609	   45458.3
 205.08961	    2964.9
 212.10263	     850.8	b (3) (1+)
 226.11819	     595.6
 226.15446	    1531.7
 244.16501	    4347.0	y (2) (1+)
 252.13390	     781.8
 255.14534	     851.4
 266.15002	     902.3
 270.14349	     895.9
 283.13904	    1244.5	b (4) (1+)
 284.14313	     260.5
 295.13968	     334.8
 338.18109	     530.8
 339.16528	     643.6
 356.19235	    1474.5
 366.17618	    4833.9	b (5) (1+)-H2O
 367.17902	     743.7
 384.18701	    8513.5	b (5) (1+)
 385.19009	    1568.1
 392.19232	     257.1
 434.23730	    1243.4
 435.24380	     352.9
 437.25610	     288.2
 438.23199	     318.6
 439.67596	     251.9
 451.22729	     314.4
 459.75607	     333.3
 463.22995	     390.4
 468.20694	    1460.3
 468.75958	    4297.7	y (9) (2+)
 469.26154	    1386.1
 469.31177	   16980.4	y (4) (1+)
 470.31512	    3526.5
 471.31607	     444.4
 481.23700	     421.0
 487.77359	     649.3
 488.27264	     309.3
 491.25708	     804.2
 508.24933	     477.7
 534.26520	    3220.9	b (7) (1+)-H2O
 535.26807	     746.1
 552.27515	    5532.8	b (7) (1+)
 553.27875	    1573.7
 570.29883	    4419.9	b (14) (2+)
 570.79907	    2572.0
 571.30389	     385.2
 581.31488	    1201.1	y (12) (2+)
 581.81604	     646.7
 592.49359	     270.9
 594.14001	     264.7
 601.82733	     815.2
 631.31274	     377.5
 639.21771	     254.1
 642.27917	     654.6
 649.32733	     739.3	b (8) (1+)
 650.32697	     449.3
 659.34735	     694.3
 660.34613	     310.8
 667.14417	     380.8
 671.28528	     869.0
 672.28900	     298.3
 682.85327	     546.7
 683.35437	     346.7
 686.22272	    1074.6
 689.64075	     465.2
 693.31781	     602.8
 693.35699	     516.8
 696.32397	     325.2
 703.38068	     253.1
 703.84467	     302.1
 708.88220	     463.7
 713.88544	    5822.0	y (15) (2+)
 714.38654	    5259.3
 714.88751	    2147.6
 715.38678	     404.1
 721.85541	     552.2
 727.54614	     568.8
 732.85358	     273.4
 733.14502	     462.3
 740.35583	     428.1
 740.68457	     621.6
 741.51788	     419.8
 751.80548	     262.7
 752.76068	     304.4
 760.72198	     331.7
 772.90210	     355.0
 773.90033	     329.9
 785.77386	     707.3
 787.90948	     266.7
 794.33661	     258.1
 794.39917	     262.4
 794.45966	     460.0
 794.91632	   24539.6
 795.03967	     620.9
 795.08093	     333.9
 795.41766	   17666.4
 795.91858	    9943.3
 796.42249	    3115.3
 796.91766	     566.9
 797.93018	    5569.3	y (17) (2+)
 798.43250	    5925.9
 798.93353	    2380.2
 799.40076	     613.7	b (10) (1+)-H2O
 805.36847	     283.9
 808.34290	     906.8
 808.85040	     575.5
 815.42560	   12515.8
 815.92615	   12898.1
 816.42682	    4865.9
 816.92920	    1489.1
 817.41840	    3049.7	b (10) (1+)
 818.42090	    1787.9
 819.36560	     850.7
 839.46100	    1223.6	y (18) (2+)-H2O, y (8) (1+)
 840.47809	     386.3
 848.45148	     771.9	y (18) (2+)
 848.95636	    1737.2
 849.45856	     606.5
 849.71088	     267.2
 858.41010	    1016.9
 858.74585	     958.2
 875.87860	     552.1
 876.37952	     340.8
 885.38141	     883.8
 885.88824	     597.2
 899.46973	    6553.3
 899.97021	    7419.0
 900.47241	    3578.7
 900.97314	    1549.3
 906.90112	     504.2
 907.40540	     387.8
 909.88452	     369.0
 910.39630	     603.5
 920.09686	     474.8
 920.44189	     410.0
 920.90271	    2355.2
 921.40100	    1291.1
 926.10382	    4528.2
 926.43976	    5028.7
 926.77429	    1012.3
 932.50159	     874.5	y (20) (2+)
 933.00110	    1246.5
 933.50024	     503.6
 933.99396	     291.3
 936.51025	    3238.8	y (9) (1+)
 937.51172	    1331.8
 942.71338	     280.3
 949.99261	    1345.3
 950.49371	    1556.4
 950.99341	     689.7
 958.46167	    1203.7
 959.46405	     471.9
 971.01587	     290.8
 980.51135	    1055.6
 981.01923	    1940.2
 981.52185	    1528.6
 982.03131	     407.9
 986.47137	     267.5
 986.92224	     388.7
 989.51990	   17446.3
 990.02130	   24260.5
 990.27301	     363.6
 990.52313	   12534.9	y (10) (1+)-NH3
 991.02417	    4678.8
 993.80151	    1042.1
 994.13086	    1193.7
 994.46387	    1499.8
1008.42645	     326.1
1022.44098	    1788.5
1022.93878	    1043.2
1023.45599	     290.7
1024.52295	     528.8	b (13) (1+)-H2O
1025.52209	     418.9
1034.04346	     665.2
1034.53015	     465.6
1042.52844	    3725.9	b (13) (1+)
1043.53198	    2555.8
1044.54248	     666.0
1052.96790	    1096.4
1053.47192	     270.5
1082.05225	     804.7
1082.55725	     808.3
1083.05566	     521.2
1083.55811	     435.7
1091.06018	   26294.8
1091.56128	   15253.8
1092.06213	   10518.8
1092.56323	    5177.7
1093.06738	     739.5
1110.03577	     517.3
1110.53491	     433.2
1126.54004	     673.4
1127.56494	     400.6
1139.59106	    3823.9	b (14) (1+)
1140.59277	    2205.3
1141.59119	     880.9
1154.50366	    2605.9
1155.00513	    2230.1
1161.54871	    1646.4
1161.62500	    2117.6	y (12) (1+)
1162.62109	    1312.9
1163.63123	     289.2
1165.53186	     604.0
1166.03235	     360.0
1167.54749	     578.9
1183.58594	     302.9
1184.63782	     265.7
1256.02844	     586.7
1256.52905	     623.6
1265.09949	    1128.6
1265.60669	     671.1
1267.07849	     260.8
1278.11365	     410.5
1278.61060	     664.4
1287.11426	    1798.9
1287.61694	    2494.6
1329.61377	     516.1
1329.73059	     261.5
1330.60718	     561.3
1330.71692	     320.7
1351.68372	     270.9
1364.69910	    2673.9
1365.70483	    1479.5
1366.71155	     477.6
1367.14282	     267.6
1379.63892	     381.5
1380.15747	     468.2
1388.65479	    2463.6
1389.15515	    2330.4
1389.65930	     597.0
1426.76563	    2306.0	y (15) (1+)
1427.76978	    2080.0
1428.77405	     839.0
1498.83679	     263.0
1509.72607	    1513.1	b (18) (1+)
1510.73511	    1600.1
1511.73523	     641.0
1532.78699	     452.4
1533.81018	     321.6
1594.85815	    1441.7	y (17) (1+)
1595.85571	    1566.3
1596.85645	     652.5
1629.84595	    1792.4
1630.84290	    1850.4
1631.84766	     749.2
1712.80298	     870.6
1713.80945	     964.3
1714.81885	     367.5
1797.92712	    1065.2
1798.92700	     796.3
1799.93213	     688.8
