# Supplementary material for: A Strategy for O-Glycoproteomics of Enveloped Viruses—the O-Glycoproteome of Herpes Simplex Virus Type 1
Source: PLoS Pathog. 2015 Apr 1;11(4):e1004784. doi: 10.1371/journal.ppat.1004784 (PMC4382219; doi:10.1371/journal.ppat.1004784)
Supplement: S2 Dataset — HSV-1 envelope glycoprotein-derived spectra are provided. (ZIP) [file ppat.1004784.s008.zip › data/GGPATPAPPAPGAPPTGDPKPK_-3_7_125038.txt]

       m/z	          i	matches
 107.65926	     142.0
 110.57240	     162.2
 178.57137	     146.7
 286.99576	     155.3
 401.55276	     188.0
 453.24283	     169.7
 469.31281	     601.7	y (4) (1+)
 470.31180	     258.3
 484.53775	     155.3
 524.32928	     487.2
 568.31805	    3672.0	z (5) (1+)
 569.32281	    1617.8	z+1 (5) (1+)
 570.32904	     177.6	z+2 (5) (1+)
 584.33728	     248.2	y (5) (1+)
 625.33777	     424.1	z (6) (1+)
 626.34662	    1145.7	z+1 (6) (1+)
 627.34937	     312.8	z+2 (6) (1+)
 641.35516	     221.1	y (6) (1+)
 642.36395	     178.6
 701.34613	     366.7	c (6) (1+)
 724.36902	     203.8
 725.37988	     855.1
 770.38348	     335.5
 799.07013	     205.0
 903.42896	     159.6
 914.94788	     189.4
 936.50781	     399.3	y (9) (1+)
 941.49457	     167.1
 941.98102	    1175.4	z (18) (2+)
 942.48517	    2016.8	z+1 (18) (2+)
 942.98627	    1765.7	z+2 (18) (2+)
 943.49109	     764.3
 943.99799	     244.5
 953.50061	     334.3
 958.44769	     216.1
 959.45313	     237.3
 966.48395	     532.6	c (9) (1+)
 967.48676	     335.6	c+1 (9) (1+)
 969.00952	     238.3
 973.51147	     402.6
 974.01312	     386.9
 977.50323	     281.3	z (19) (2+), c-1 (20) (2+)
 977.87769	     187.3
 978.00482	     655.5	c (20) (2+), z+1 (19) (2+)
 978.51111	     397.6	z+2 (19) (2+), c+1 (20) (2+)
 979.00275	     250.3
 981.01068	     558.6
 981.51410	    1445.4
 982.02234	    3059.4
 982.52448	    3514.9
 983.02777	    1366.3
 983.53076	     564.5
 984.03705	     208.5
 989.51776	    3704.1
 990.02191	    7015.4
 990.52509	    6538.1
 991.02502	    4148.1
 991.52698	    3568.4	z (10) (1+)
 992.03186	     375.2
 992.52979	    1509.3	z+1 (10) (1+)
 993.53375	     446.5	z+2 (10) (1+)
 996.50940	     272.1
1004.52484	     953.5
1005.02521	    1468.3
1005.52600	     691.6
1006.02490	     294.0
1007.54724	     518.6	y (10) (1+)
1012.98010	     186.0
1034.04407	     204.8	y (20) (2+)
1035.04736	     531.5
1035.54272	     402.3
1036.04285	     206.6
1045.53564	     227.0
1047.52197	     284.9
1048.01465	     218.6
1061.07275	     242.9
1067.03821	     438.5
1067.54504	     586.2
1133.56836	     250.3	c-1 (11) (1+)
1134.56653	     334.2	c (11) (1+)
1161.61719	     248.3	y (12) (1+)
1191.59460	    1867.3	c (12) (1+)
1192.59778	    1170.7	c+1 (12) (1+)
1193.59875	     352.6
1195.59595	     196.9
1216.63745	     544.1	z (13) (1+)
1217.64404	    1064.1	z+1 (13) (1+)
1218.64441	     437.7	z+2 (13) (1+)
1219.64233	     339.4
1220.61865	     165.0
1321.11536	     189.5
1329.69873	     404.3	y (14) (1+)
1330.71265	     341.0
1331.69751	     215.0
1343.79041	     177.4
1405.98840	     188.8
1414.73145	     413.8
1415.73987	     554.9
1426.76025	     189.2	y (15) (1+)
1428.78601	     273.6
1431.67041	     175.9
1437.76575	     188.9
1451.69983	     202.8
1452.18787	     318.8
1452.69348	     622.3
1453.19263	     842.8
1453.60840	     194.9
1454.77356	     258.7
1455.76135	     242.9
1456.74756	     943.7	c (15) (1+)
1457.75488	     804.6	c+1 (15) (1+)
1458.20313	     200.2
1458.76477	     302.8
1459.75073	     218.2
1481.79846	     236.7	z (16) (1+)
1482.78650	    1148.3	z+1 (16) (1+)
1483.78796	    1124.5	z+2 (16) (1+)
1484.79590	     243.3
1495.71399	     292.5
1510.72034	     162.1
1511.73596	     753.4
1512.74597	     685.3
1513.74683	     254.7
1553.70544	     248.0
1556.77881	     533.2	c-1 (16) (1+)
1557.78552	    1085.1	c (16) (1+)
1558.78394	     729.3	c+1 (16) (1+)
1559.77502	     354.3
1570.80127	     171.6
1571.78772	     393.6
1572.78430	     307.7
1613.79236	     307.2	c-1 (17) (1+)
1614.80408	    3879.5	c (17) (1+)
1615.80627	    3108.3	c+1 (17) (1+)
1616.80896	    1822.1
1617.80017	     596.1
1664.87415	     258.8
1686.83435	     188.5
1687.54700	     165.5
1697.82214	     179.2
1712.80249	    1190.9
1713.80872	    1473.3
1714.81726	    7069.1
1715.82104	    5752.4
1716.82153	    2910.8
1717.82129	    1047.5
1718.81152	     218.9
1826.88184	     897.7	c (19) (1+)
1827.87927	     717.5
1828.89258	     253.0
1863.80469	     177.0
1882.94080	     198.7
1883.95972	    1219.8	z+1 (18) (1+)
1884.96765	     930.1	z+2 (18) (1+)
1885.96118	     569.2
1955.97095	     259.7
1963.01965	     512.2
1964.03333	     313.7
1979.02539	     480.5
1980.02734	     797.5
1981.04846	     742.1
1982.05042	     502.5
