# Supplementary material for: A Strategy for O-Glycoproteomics of Enveloped Viruses—the O-Glycoproteome of Herpes Simplex Virus Type 1
Source: PLoS Pathog. 2015 Apr 1;11(4):e1004784. doi: 10.1371/journal.ppat.1004784 (PMC4382219; doi:10.1371/journal.ppat.1004784)
Supplement: S2 Dataset — HSV-1 envelope glycoprotein-derived spectra are provided. (ZIP) [file ppat.1004784.s008.zip › data/GPATPAPPAPGAPPTGDPKPK_-3_18_625640.txt]

       m/z	          i	matches
 110.60131	      70.3
 118.63990	      19.9
 126.05475	    1251.5
 127.08636	     578.7
 128.08974	      30.4
 138.05476	    1395.6
 139.05804	      53.2
 144.06524	    2231.1
 145.06864	      89.6
 146.85234	      26.9
 155.08126	     340.7	b (2) (1+), b (4) (2+)-H2O
 162.29276	      23.1
 168.06534	    1279.3
 169.08914	     190.3
 178.38826	      23.5
 182.10396	      24.3
 186.07580	   10138.8
 187.07925	     744.3
 198.12349	    1545.8	b (7) (3+)
 199.12161	     116.0
 201.91180	      30.4
 204.08611	   13817.9
 205.08967	     798.4
 206.09053	      31.6
 218.32950	      23.9
 226.12021	    5402.6	b (3) (1+)
 227.12194	     416.9	y (2) (1+)-NH3
 238.15434	      73.1
 239.09616	      30.7
 244.16515	    1265.4	y (2) (1+)
 245.16874	     100.5
 245.96239	      22.6
 266.14964	    1219.1
 267.15331	     158.7
 270.14433	     499.9
 281.15994	      31.0
 282.18999	     180.4
 283.13915	     157.1
 284.15845	      60.8
 296.65748	     740.2	b (7) (2+)
 297.15920	     195.6
 297.66052	      32.7
 299.17090	      58.7
 302.37317	      21.3
 309.15491	      92.8
 323.17149	      97.3
 324.23453	      21.0
 327.16558	    6365.7	b (4) (1+)
 328.16915	     760.8
 329.17184	      46.2
 345.18398	     499.3	b (8) (2+)
 345.68619	     101.4
 347.60693	      23.0
 367.19667	      73.0
 380.19200	     330.9
 380.70244	     437.0	b (9) (2+)
 381.20333	     106.2
 394.20700	      47.8
 398.19680	     255.6
 406.21924	     611.7	b (5) (1+)-H2O
 407.21106	      56.4
 420.22240	     398.7	y (8) (2+), b (10) (2+)-H2O
 421.22406	      56.0
 424.21801	     270.8	b (5) (1+)
 425.21790	      36.1
 429.22801	     148.6	b (10) (2+)
 429.72787	      41.4
 434.23808	    2135.5
 435.24159	     446.2
 438.23270	      29.3
 446.72185	      78.0
 447.22540	      32.4
 448.73417	     148.3	b (11) (2+)-H2O
 449.23199	      57.6
 451.29998	      60.0
 457.73823	     747.3	b (11) (2+)
 458.23986	     346.4
 458.73843	      32.7
 459.75407	     143.1	y (9) (2+)-H2O
 463.26324	     161.6
 464.26480	      28.9
 467.26043	     235.0
 468.20720	     460.0
 468.75947	    2483.4	y (9) (2+)
 469.30179	    7070.6	y (4) (1+)
 469.76266	     229.4
 470.31468	    1113.3
 471.31901	     137.6
 477.24382	    1378.2	b (6) (1+)-H2O
 478.24656	     295.3
 482.24112	      79.6
 483.67276	      33.4
 484.25598	      26.9
 491.25935	    1674.5
 492.26208	     365.4
 492.72171	      28.0
 493.25733	     168.3	b (12) (2+)
 495.25446	    4687.3	y (10) (2+)-H2O, b (6) (1+)
 496.25773	     964.1
 497.26416	      71.2
 504.27863	      62.1
 507.29120	      22.4
 517.92249	      27.1
 525.08423	      21.7
 530.24329	      54.5
 532.73676	      37.1
 535.28464	     435.0
 536.29225	      87.9
 542.06689	      23.3
 562.62933	      45.4
 565.45300	      66.6
 567.22888	      26.5
 568.87836	      35.4
 570.29870	    3225.1
 570.80007	    1707.3
 571.30230	     555.0
 578.41058	      40.7
 581.31439	    1878.5	y (12) (2+), b (14) (2+)-H2O
 581.81595	    1304.6
 582.31614	     424.0
 582.81757	      68.3
 587.96466	      46.2
 588.31178	     204.9
 589.31824	      39.2
 590.52838	      30.9
 591.52020	      30.8
 592.30602	     540.9	b (7) (1+), b (20) (3+)
 593.30922	     126.5
 596.90131	      50.8
 599.98755	     128.2
 600.68976	      63.1
 605.31482	      29.9
 606.32410	      46.2
 606.89081	      31.8
 612.46980	      51.4
 614.31659	      37.8
 619.36853	      35.0
 623.70825	      39.9
 627.68219	      27.3
 630.18127	      75.3
 630.60565	      28.7
 631.35577	      40.3
 631.67053	     108.6
 635.00169	     217.6	[M+3H] (3+)-H2O
 635.33776	     118.1
 635.81133	     155.5
 641.00594	      66.5
 641.35636	     181.8	y (6) (1+)
 641.68066	      96.9
 643.06195	      42.3
 646.63320	      74.4
 647.36542	      36.9
 648.22097	      94.7
 648.75848	      41.0
 649.50171	      42.4
 650.33099	      32.7
 654.41687	      84.4
 659.34593	    1170.5
 659.88179	      73.1
 660.37196	     491.3
 661.36090	      91.4
 665.29327	      31.4
 666.55597	      29.5
 667.20252	      84.0
 667.54388	      27.3
 667.88843	      79.5
 668.63379	      46.2
 670.42462	      47.0
 671.28562	     673.9
 671.95125	      61.6
 672.28735	     266.7
 672.63574	      27.8
 673.25077	      75.1
 674.39354	     155.7
 675.46944	      59.8
 675.82990	      26.5
 676.29688	      26.6
 676.70719	      60.1
 680.54467	     165.3
 681.48053	     115.8
 681.96594	      39.0
 682.86438	    1787.7
 683.36625	    1204.5
 683.84042	     458.7
 684.41516	      45.6
 685.21493	     142.2
 685.65374	     173.6
 686.96716	      49.7
 687.30658	      58.1
 687.63397	      65.0
 688.08589	      53.3
 689.35907	     126.9
 689.87721	      51.3
 690.29218	      36.3
 690.62378	      31.9
 691.63165	      34.6
 692.32235	     182.1
 692.70813	      80.9
 693.28825	     888.7
 693.79220	     132.3
 694.31528	     382.6
 695.85177	     112.9
 696.29620	      31.5
 696.65064	     142.8
 697.08678	     316.8
 697.62970	      32.2
 698.33281	     146.3
 698.64288	      82.1
 698.98730	      65.0
 699.52248	      99.7
 699.87445	      29.9
 701.39012	     208.5
 702.22523	     243.9
 702.66122	     200.2
 703.18674	     283.2
 703.52156	     106.6
 703.88593	     165.9
 704.32819	      69.4
 704.87546	     130.5
 705.91321	      32.1
 706.20835	     246.7
 706.75446	      63.6
 707.34418	     149.8
 707.65570	      45.7
 707.98126	     130.0
 708.31402	     232.1
 708.64813	     109.7
 708.99303	     147.9
 709.31018	      47.8
 709.99976	      45.7
 710.33734	      53.7
 710.81720	      36.2
 711.49701	     119.7
 713.33221	      59.1
 713.88344	    4321.8	y (15) (2+)
 714.38414	    3320.9
 714.88774	    1128.1
 715.34323	     422.5
 715.73137	      64.2
 716.46310	      81.6
 717.01080	      70.6
 718.15615	     202.7
 719.55719	     202.6
 719.99530	      53.1
 720.33411	      53.2
 720.83612	      33.9
 721.30841	      40.2
 721.74103	      52.5
 722.26474	     100.6
 723.98761	      39.2
 724.67261	      27.7
 725.11623	      54.8
 725.68048	      32.1
 726.00848	      37.1
 726.54715	      98.3
 726.94800	      51.0
 728.63232	      47.3
 730.67419	      26.3
 731.13304	      79.4
 731.46747	      64.1
 731.85132	     113.2
 732.41829	     399.5
 733.40447	     115.5
 734.71820	      50.5
 735.58461	     168.3
 736.68915	      30.0
 737.15211	     156.3
 737.96136	     174.6
 740.47433	      66.7
 741.77246	      54.0
 742.38544	     924.0	b (9) (1+)-H2O
 742.70502	      28.8
 743.35314	     488.8
 743.84686	      23.3
 744.42783	      67.2
 746.29205	      33.8
 747.35650	      75.5
 748.95245	      56.0
 749.40401	     140.2	y (16) (2+)
 749.90622	      88.5
 754.74695	      41.7
 755.86519	     123.8
 757.84346	      82.7
 758.30658	      30.1
 759.50585	      70.6
 760.39583	    2512.7	b (9) (1+)
 761.40487	    1061.5
 762.42092	     213.2
 764.04456	      27.7
 765.42145	      23.8
 766.90613	      41.7
 767.35863	     172.3
 767.97021	      50.7
 768.41872	     110.9
 768.95863	     110.5
 769.82489	      43.5
 770.21900	     104.9
 771.35144	      42.2
 771.70272	      74.0
 772.23737	      26.0
 772.89716	      26.3
 774.38074	      56.0
 774.85489	     262.5
 775.39546	     551.1	b (18) (2+)
 775.88952	     491.9
 776.40162	     454.4
 776.97547	     807.5
 777.41618	    1698.9
 777.77108	     475.4
 778.50385	      50.7
 779.48749	      28.1
 782.42999	      44.8
 785.70599	      28.9
 786.44731	      88.2
 787.43695	      71.1
 788.96967	      29.0
 790.18304	      35.8
 792.32159	      30.4
 793.07423	      88.0
 794.92786	      40.3
 795.33644	      88.5
 796.26361	      28.0
 796.60144	      74.4
 797.92969	    2829.2	y (17) (2+)
 798.43107	    2507.8
 798.93183	    1095.5
 799.43592	     277.1
 805.84430	      74.1
 811.23804	      53.2
 811.69452	      24.4
 815.42409	    4803.9
 815.92257	    4166.7
 816.42755	    1907.2
 816.92797	     435.3
 817.54376	     143.1
 820.19733	      82.2
 824.50330	      38.5
 825.47546	      33.3
 826.11877	      34.0
 830.53729	      32.0
 834.09119	      29.8
 835.90749	     111.1
 836.36522	      72.2
 836.91638	      43.5
 839.45675	     405.6	b (10) (1+)-H2O, y (8) (1+), y (18) (2+)-H2O
 839.95117	      29.3
 840.46252	     132.8
 846.28649	      83.4
 847.14880	      24.3
 848.45370	    1469.4	y (18) (2+)
 848.95475	    1506.3
 849.45649	     775.6
 849.95904	     245.9
 850.94250	      84.3
 851.44379	      50.2
 851.93774	      40.2
 857.44061	      54.6
 861.43207	      23.4
 865.30157	      26.6
 872.48071	      39.6
 874.08008	      25.1
 878.32056	      48.4
 883.14410	      26.1
 890.46283	      29.9
 896.39208	     328.0
 897.39726	     162.1
 899.46853	    1821.4
 899.97000	    1822.2
 900.47232	     849.4
 900.97229	     291.7
 903.05865	      40.4
 914.46820	     203.5	b (11) (1+)
 915.47083	      58.4
 918.45909	     104.4
 919.45844	      29.4
 932.62482	      41.7
 936.51092	    2126.4	y (9) (1+)
 937.51352	     994.9
 938.51564	     289.8
 939.00252	     131.0
 939.50337	     132.0
 940.99347	      37.2
 941.50338	      55.4
 944.46991	      29.2
 949.99153	    1065.3
 950.49442	    1345.7
 950.99279	     626.8
 951.49327	     204.4
 952.00297	    1473.9
 952.50401	    1471.3
 953.00419	     874.1
 953.50740	     289.2
 953.99792	      31.4
 957.51036	      76.7
 958.45819	     832.1
 959.45967	     393.5
 960.47082	     196.1
 961.00828	    4720.8
 961.50953	    5134.7
 962.01040	    2839.6
 962.51237	     971.3
 963.00958	      52.9
 963.47150	      40.6
 965.21735	      36.1
 966.49774	      27.9
 967.49540	     384.8	b (12) (1+)-H2O
 968.03156	      50.0
 968.49965	     196.0
 970.16040	      27.8
 985.50651	     902.7	b (12) (1+)
 986.01538	      32.4
 986.50778	     521.8
 987.50767	     119.9
 997.57996	      30.8
1007.55255	      84.0
1008.54999	      54.0
1019.31812	      36.1
1040.03748	      31.8
1042.53687	     422.9
1043.53886	     254.3
1053.53993	     280.0
1054.04220	     303.5
1054.54355	     192.9
1055.04614	      91.0
1056.85742	      27.5
1057.71448	      71.1
1059.52161	      33.3
1062.54673	    1212.8
1063.04821	    1380.5
1063.55016	     744.5
1064.05223	     287.4
1064.57048	     216.4	b (13) (1+)-H2O, y (11) (1+)
1065.35840	      36.9
1081.52087	      27.6
1126.54817	     410.9
1127.55232	     228.6
1128.55396	      36.3
1139.59033	    2878.8
1140.59352	    1526.0
1141.59528	     522.4
1142.60376	      51.4
1161.62381	    1929.9	y (12) (1+), b (14) (1+)-H2O
1162.62537	    1126.1
1163.63147	     305.6
1164.63306	      41.8
1183.60808	      87.6
1184.64209	      26.6
1210.61938	      54.4
1227.60009	     163.7
1228.59514	      88.6
1232.66931	      48.9
1233.65369	      25.7
1267.64523	     146.9
1268.65194	     108.3
1329.70226	     354.8	y (14) (1+)
1330.70770	     324.5
1364.70082	    1460.3
1365.70237	     940.9
1366.70480	     292.8
1367.70869	      79.0
1426.76432	    1305.3	y (15) (1+)
1427.76489	    1039.9
1428.76741	     368.2
1429.77722	      33.4
1431.68079	      38.4
1434.69577	      64.2
1435.73540	     150.4
1452.71115	     290.7	b (17) (1+)
1453.71141	     242.9
1454.70276	      44.4
1494.40527	      25.0
1497.79260	      62.1
1498.80789	      81.8
1532.78664	     152.5
1533.80106	     127.6
1534.81580	      30.4
1594.85205	     678.6	y (17) (1+)
1595.85621	     627.4
1596.85968	     215.7
1597.85400	      35.8
1629.84359	     612.1
1630.84311	     533.9
1631.83913	     243.5
1632.83606	      53.5
1660.39221	      29.4
1695.90276	      81.9
1696.86841	      36.7
1697.92310	      33.3
1797.92956	     218.7
1798.93661	     162.6
1799.94251	      99.6
1921.00728	     102.0
1922.00969	      93.0
1923.04749	      38.6
1924.05701	      31.9
