# Supplementary material for: A Strategy for O-Glycoproteomics of Enveloped Viruses—the O-Glycoproteome of Herpes Simplex Virus Type 1
Source: PLoS Pathog. 2015 Apr 1;11(4):e1004784. doi: 10.1371/journal.ppat.1004784 (PMC4382219; doi:10.1371/journal.ppat.1004784)
Supplement: S2 Dataset — HSV-1 envelope glycoprotein-derived spectra are provided. (ZIP) [file ppat.1004784.s008.zip › data/GPATPAPPAPGAPPTGDPKPK_-3_18_626920.txt]

       m/z	          i	matches
 126.05498	     933.0
 127.03894	      95.9
 127.08681	     154.3
 138.05501	    1251.3
 144.06546	    1763.8
 145.06873	     103.9
 168.06560	    1378.3
 169.09727	     180.3
 186.07603	   10455.2
 187.07941	     701.4
 192.43681	      86.0
 198.12357	     699.7	b (7) (3+)
 204.08659	   14459.2
 205.09001	    1052.6
 206.09085	     133.7
 226.11856	    2879.7	b (3) (1+)
 226.15564	     273.2
 227.12148	     166.9	y (2) (1+)-NH3
 231.89061	      89.3
 244.16519	     876.2	y (2) (1+)
 252.13441	     136.4
 266.14996	     781.7
 267.15436	      88.7
 270.14465	    1128.4
 271.14804	     120.8
 283.17618	     253.3
 296.65698	     288.9	b (7) (2+)
 297.15903	      91.6
 301.18631	     379.0
 323.16867	     173.0	b (12) (3+)-H2O
 327.16602	    2706.3	b (4) (1+)
 328.16928	     407.8
 345.18207	     214.3	b (8) (2+)
 345.68744	     113.2
 369.68732	     113.8
 380.19171	     121.4
 380.70303	     197.9	b (9) (2+)
 381.20581	      99.8
 394.20532	     105.4
 398.19623	     162.3
 406.20883	     200.5	b (5) (1+)-H2O
 410.24124	     150.0
 420.22327	     604.9	b (10) (2+)-H2O, y (8) (2+)
 421.22745	     136.1
 424.21722	     135.7
 429.19614	     105.2
 429.22894	     153.6	b (10) (2+)
 429.28064	     105.0
 434.23865	    1302.5
 435.24258	     138.6
 438.23361	    1638.4	y (14) (3+)-NH3
 439.23651	     252.2
 456.24475	      97.6
 457.73840	     432.2	b (11) (2+)
 458.23895	     202.1
 463.26706	     131.3
 467.25958	      96.6
 468.20639	     942.3
 468.75925	    1227.8	y (9) (2+)
 469.21198	     158.7
 469.26071	     544.1
 469.31192	    2593.7	y (4) (1+)
 470.31552	     570.8
 477.24350	     581.1	b (6) (1+)-H2O
 478.24887	     121.4
 491.25983	    1210.0
 492.26404	     343.0
 493.76288	     116.5
 495.25507	    2344.5	y (10) (2+)-H2O, b (6) (1+)
 496.25760	     520.1
 497.27060	    4334.2
 497.77213	    2482.1
 498.27414	     547.3
 501.27560	     216.5
 517.27472	     102.6
 526.33289	    4088.8
 527.33636	    1163.8
 528.33765	     161.6
 535.28528	     723.0
 536.28247	     164.1
 560.31018	     114.5
 570.29944	    1450.7
 570.79974	    1040.5
 571.30444	     270.4
 581.31293	     700.9	y (12) (2+), b (14) (2+)-H2O
 581.81561	     604.5
 588.31500	     146.3
 592.30725	     345.6	b (20) (3+), b (7) (1+)
 593.30896	     106.5
 598.81006	    2110.3
 598.96289	     230.0
 599.31116	    1454.8
 599.81342	     536.5
 607.43170	     100.1
 607.97815	     112.7
 609.82678	    1141.2
 610.32751	     842.8
 610.82532	     202.4
 616.73358	     139.6
 628.19745	     116.8
 629.07697	     226.2
 632.66357	     144.9
 635.00232	      94.0
 635.33875	     208.0	[M+3H] (3+)-NH3
 635.71399	     299.8
 639.27411	     111.6
 639.67621	     169.7
 640.00269	     369.2
 640.34656	     173.4
 641.00970	     212.7	[M+3H] (3+)
 641.31317	     274.6
 643.20386	      98.5
 643.51648	     239.3
 644.61395	      98.0
 647.07275	     101.4
 649.89691	     104.5
 658.70074	     151.3
 659.34882	     867.3
 660.35339	     408.0	b (16) (2+)-H2O
 667.04156	     163.3
 668.72815	      98.5
 669.37256	     224.3
 671.28461	     707.0
 672.29175	     273.0
 675.06982	     392.4
 675.32172	     385.9
 675.38342	     238.8
 675.57098	     365.7
 675.82129	     196.7
 676.06732	      99.8
 678.78870	     255.7
 681.26050	     209.4
 681.30591	     285.4
 681.44446	     444.9
 682.75024	     247.6
 682.85632	     947.0
 682.93274	     107.5
 683.23236	     381.3
 683.35620	     480.9
 683.85345	      99.6
 683.94220	     162.6
 685.19360	     369.6
 685.36652	     266.3
 685.92273	     102.6
 686.37122	     121.4
 686.71014	      95.2
 686.97052	     106.6
 687.19891	     113.2
 688.00220	     122.0
 691.47791	     196.4
 692.97827	     101.6
 693.31787	     673.8
 694.31860	     251.9
 696.09332	     176.6
 696.19849	     279.2
 696.63287	      96.6
 697.30060	     205.7
 697.63470	     140.2
 698.37543	      98.3
 699.90234	     110.8
 701.11896	     167.0
 701.96832	     176.6
 702.31042	     176.3
 702.64899	     290.2
 702.69550	     251.8
 702.97186	      99.0
 703.04095	     173.2
 703.29919	     123.1
 703.37439	    2980.8
 704.37909	     962.2
 704.59204	     107.6
 704.82135	     131.8
 705.29926	     148.5
 705.38214	     369.2	y (15) (2+)-NH3
 705.45428	     157.5
 706.45581	     127.2
 707.36646	     155.4
 707.98779	     108.5
 708.31848	     209.0
 708.65100	     252.6
 708.69434	     217.6
 708.84021	     187.4
 709.03394	     122.5
 711.32404	     411.5
 711.36719	     328.3
 711.86224	     292.2
 712.50476	     281.2
 713.48578	     113.7
 713.88574	    2276.5	y (15) (2+)
 713.99280	     173.6
 714.31573	     155.1
 714.38763	    1906.8
 714.76813	     155.1
 714.88837	     486.6
 715.28314	     196.9
 715.51135	     103.7
 716.10608	     424.5
 717.34857	     445.6
 718.52289	     413.5
 719.19482	     111.0
 719.99878	     158.8
 720.34027	     137.8
 723.34894	     382.4
 723.94843	     131.4
 725.83954	     224.8
 726.08716	     243.0
 726.34485	     353.4
 726.59509	     119.7
 726.84564	     238.2	b (17) (2+)
 726.90576	     142.1
 727.30060	      99.7
 730.24268	     302.2
 732.40393	     187.9
 732.85492	     451.3
 734.10791	     138.9
 737.21637	     118.1
 737.85919	     104.8
 738.30524	     101.3
 738.40155	     125.5
 738.69739	     114.6
 741.12256	     148.0
 741.18256	     158.8
 742.39484	    3247.9	b (9) (1+)-H2O, y (7) (1+)
 742.68158	     196.9
 742.89642	    2566.3
 743.39728	    1208.5
 743.90253	     231.5
 744.90063	     127.9
 745.35681	     129.9
 745.41345	     191.5
 749.02039	     152.0
 749.14484	     133.1
 749.20270	     167.8
 749.40125	     155.4	y (16) (2+)
 750.37085	     253.4
 750.76373	     184.6
 753.31732	     241.3
 753.40088	      98.8
 757.47577	     187.6
 759.39685	     105.0
 760.39490	    1396.9	b (9) (1+)
 761.39630	     672.3
 762.40771	     149.5
 762.62982	     174.9
 764.37012	     125.8
 765.42694	     153.0
 766.87604	     100.5
 767.14093	     423.6
 767.64624	     168.1
 767.97748	     169.1
 768.39331	     123.6
 768.91199	     115.9
 769.09241	     147.1
 770.40137	     103.7
 770.93219	     165.5
 771.88251	     193.5
 774.29944	     113.1
 774.34564	     107.5
 774.40796	     379.3
 774.77039	     172.8
 774.86163	     173.4
 775.04211	     112.7
 775.38068	     576.2	b (18) (2+)
 775.63892	     189.8
 775.87964	     398.1
 776.38007	     276.3
 776.43298	     348.7
 776.62946	     150.2
 776.76318	     163.9
 776.92267	     628.2
 777.10156	     174.8
 777.22162	     370.0
 777.31195	     275.9
 777.35419	     216.7
 777.42285	     963.8
 777.91302	     109.4
 779.78192	     179.2
 784.19415	     128.2
 784.85858	     142.5
 785.06824	     269.6
 797.04565	     215.0
 797.92932	    1232.1	y (17) (2+)
 798.43201	    1074.1
 798.92981	     445.6
 799.43640	     155.7
 801.44275	     135.4
 814.84521	     108.8
 815.42432	    1936.0
 815.92639	    2178.5
 816.42804	     938.3
 816.93005	     261.8
 817.43817	      97.7
 821.07788	     112.4
 826.44141	    1604.2
 826.94159	    1478.8
 827.44403	     558.2
 832.05499	     123.6
 832.39557	     349.3
 832.73578	     285.8
 833.07245	     115.9
 839.45612	     203.7	y (18) (2+)-H2O, b (10) (1+)-H2O, y (8) (1+)
 840.45483	     123.8
 843.93585	     575.2
 844.43744	     643.8
 844.94055	     223.7
 848.45294	     826.5	y (18) (2+)
 848.95746	     495.1
 849.45874	     414.2
 849.95306	     112.9
 851.44714	      97.1
 852.09772	     167.9
 857.44763	     679.9	b (10) (1+)
 858.45056	     327.6
 876.96600	     373.0
 877.46790	     467.9
 877.96344	     149.4
 896.39331	     203.8
 896.48120	     692.6	b (11) (1+)-H2O
 897.48431	     313.5
 899.47278	    1029.5
 899.75885	     608.0
 899.97144	     856.7
 900.09180	     989.2
 900.42285	     656.5
 900.76154	     309.8
 900.96887	     116.0
 910.47516	     455.2
 912.48395	     140.9
 918.45184	     148.8
 920.44641	     134.2
 927.98071	     171.0
 928.48499	    3285.1
 929.48938	    1531.4
 930.48798	     402.8
 936.51312	     913.7	y (9) (1+)
 937.51459	     574.4
 938.50586	     105.4
 949.99530	     459.3
 950.48956	     423.9
 950.99426	     394.8
 952.00323	    1179.6
 952.50372	    1268.8
 953.00555	     686.1
 953.50665	     235.5
 958.45813	     822.1
 958.99799	     578.1
 959.45593	     352.0
 959.49841	     326.3
 959.99957	     265.0
 961.00940	    9014.3
 961.51007	   10637.5
 962.01117	    5405.7
 962.51184	    1800.3
 966.47858	     125.1
 966.77502	     112.1
 967.49316	     250.6	b (12) (1+)-H2O
 967.77222	     108.3
 982.18280	     133.8
 985.50513	     344.2	b (12) (1+)
 986.50995	     273.7
 993.53125	    2122.6
 994.53369	     824.4
 995.53308	     169.0
1001.79547	     162.6
1007.55585	     122.2
1042.53235	     249.4
1052.00732	     102.8
1054.04431	     168.0
1054.53833	     194.8
1060.53857	     701.7
1061.03467	     743.5
1061.54089	     681.9
1062.04553	     304.1
1062.54651	    1339.7
1063.05029	    1081.2
1063.54980	     646.9
1064.04590	     325.4
1064.56335	     157.3	y (11) (1+), b (13) (1+)-H2O
1099.56152	     186.7
1121.59851	     113.6
1126.54712	     378.3
1127.54749	     205.3
1131.58350	     101.1
1139.59009	    1339.6
1140.59314	     745.7
1141.59937	     237.0
1161.62341	    1051.5	b (14) (1+)-H2O, y (12) (1+)
1162.62476	     588.2
1163.53271	     163.8
1163.61682	     134.3
1184.62329	     153.3
1196.61121	     800.1
1197.61206	     571.2
1198.62622	     136.4
1218.64453	    1235.5
1219.64734	     796.5
1220.65796	     181.6
1227.58997	     128.2
1228.59351	     136.4
1233.67432	     129.3
1267.62207	      99.7
1268.64636	      98.3
1294.53955	      99.7
1329.72998	     128.8
1330.61230	     135.0
1364.70435	     677.7
1365.70044	     437.9
1383.91858	     107.0
1386.73853	     190.3
1387.73523	     239.9
1395.68567	     948.5
1396.68604	     834.1
1397.69080	     287.7
1426.76208	     600.3	y (15) (1+)
1427.76367	     425.5
1430.66089	      96.9
1483.77893	     766.6
1484.79016	     642.4
1485.77832	     286.3
1594.84705	     256.5	y (17) (1+)
1595.86462	     231.2
1629.83838	     289.9
1630.84070	     223.4
1651.87476	     161.6
1798.94897	     122.6
1799.95642	     118.5
