# Supplementary material for: A Strategy for O-Glycoproteomics of Enveloped Viruses—the O-Glycoproteome of Herpes Simplex Virus Type 1
Source: PLoS Pathog. 2015 Apr 1;11(4):e1004784. doi: 10.1371/journal.ppat.1004784 (PMC4382219; doi:10.1371/journal.ppat.1004784)
Supplement: S2 Dataset — HSV-1 envelope glycoprotein-derived spectra are provided. (ZIP) [file ppat.1004784.s008.zip › data/GPATPAPPAPGAPPTGDPKPK_-3_18_629064.txt]

       m/z	          i	matches
 110.89733	     466.7
 126.05450	   28911.2
 127.05546	    3548.6
 138.05443	   27654.6
 139.05789	    1811.4
 144.06495	   36515.2
 145.06818	    1363.0
 152.07495	      24.9
 155.08105	    3040.0	b (2) (1+), b (4) (2+)-H2O
 168.06489	   16561.7
 169.08095	    2106.3
 186.07556	  118439.3
 187.07905	    7178.4
 198.12078	     534.5
 204.08595	  150515.4
 205.08951	   10680.7
 206.09015	      28.6
 226.13414	    9942.3	b (3) (1+)
 227.11151	      50.2
 242.25375	     442.6
 244.16496	   10964.6	y (2) (1+)
 245.16892	    1322.7
 252.13477	      41.1
 256.12888	     257.5
 266.14899	    2314.1
 267.15195	     610.7
 270.14414	    1018.6
 281.16010	      29.3
 282.14421	    2137.1
 283.13875	    1502.4
 284.33295	     177.0
 299.17044	    5087.3
 309.15464	    5927.2	b (4) (1+)-H2O
 310.15991	     596.6
 323.16913	     929.5
 327.16512	   17970.9	b (4) (1+)
 328.16867	    2257.3
 353.18212	     211.0
 355.06647	      25.3
 389.18164	     193.8
 394.20668	     646.6
 398.20450	      24.5
 400.30426	      23.6
 406.20700	    1994.8	b (5) (1+)-H2O
 420.23721	     549.0
 422.85867	     454.7
 424.21661	    1486.9
 434.23804	    2627.7
 435.23601	     190.1
 437.25044	     504.5
 451.23100	    1425.0
 457.73626	    1254.3
 459.75422	     940.4
 460.25757	     223.0
 466.27774	      24.0
 467.25952	    2116.8
 468.20738	    2826.4
 468.75914	   17788.3	y (9) (2+)
 469.30449	   67636.7	y (4) (1+)
 469.75951	    1652.0
 470.31455	   11599.2
 471.31677	    2176.5
 477.24281	    9585.2	b (6) (1+)-H2O
 478.24683	    1830.4
 491.25913	    2637.5
 491.81287	     148.6
 492.26044	      27.2
 493.26334	      37.6
 495.25328	   17987.2	b (6) (1+)
 496.25680	    3990.5
 505.73956	     145.8
 514.22900	      27.7
 521.27094	     510.1
 522.27466	     213.3
 530.24280	     473.5
 544.28314	     298.3
 545.67871	      28.1
 548.16254	      26.0
 552.28021	      32.0
 561.28802	      37.4
 566.31807	     206.9
 569.69604	      24.6
 570.29873	   21456.4
 570.80000	   10731.0
 571.30079	    3173.8
 571.80286	      46.6
 574.29474	    1198.7
 579.66150	      40.0
 581.31478	    6119.0	y (12) (2+), b (14) (2+)-H2O
 581.81442	    3929.9
 582.31555	     205.3
 583.52515	     307.2
 585.43958	     501.7
 588.31897	     167.0
 592.30581	    4331.0	b (7) (1+), b (20) (3+)
 593.30968	     683.5
 604.29889	     115.6
 612.23877	     660.4
 615.35565	     298.9
 622.54828	      41.5
 622.94305	      32.8
 625.51465	      33.0
 626.05511	      50.5
 627.43968	    1768.3
 632.28932	     507.8
 632.79062	     660.8
 633.29165	     399.9
 634.15649	     496.3
 635.01135	      32.0
 635.33478	      64.8
 637.86414	      62.7
 641.00976	    1370.6
 641.34076	     912.8
 641.67432	     233.1
 646.81555	     198.2
 651.20300	     289.6
 651.96049	      73.0
 658.05127	      28.9
 659.34901	    2546.7
 660.34619	     774.5
 663.00787	      25.9
 663.87323	      34.1
 664.68158	     110.3
 665.31299	      39.1
 665.73297	      32.0
 666.33502	      89.7
 667.33484	      53.5
 669.43774	      87.2
 669.96570	     154.6
 671.28409	    3397.2
 672.29000	    1280.3
 676.17596	      37.6
 677.01837	     409.5
 677.80090	      38.0
 678.14785	     284.8
 678.87915	      33.9
 681.86853	     822.5
 682.85396	    4314.9
 683.35615	    2502.0
 683.85900	     974.4
 685.07654	      70.6
 689.31487	     909.2
 693.33627	    4145.1
 694.31918	     953.3
 697.14435	      94.8
 697.84991	     502.4
 698.51794	      28.9
 698.97998	      31.4
 699.42279	     361.9
 700.37583	     184.5
 700.95660	      30.6
 702.57776	     197.2
 703.47076	      29.1
 704.45044	     217.9
 705.00855	     219.6
 705.50513	    1590.2
 707.96438	     241.6
 708.77596	     161.7
 709.40918	      25.7
 710.68085	      31.5
 711.72119	      26.7
 712.50726	     115.2
 713.88456	   27448.1	y (15) (2+)
 714.38607	   23043.2
 714.88842	    9064.3
 715.38812	    1714.3
 715.75940	     517.1
 716.17365	     810.0
 720.49353	     898.1
 721.38109	     979.6
 723.04395	     188.0
 723.71584	      55.8
 726.82446	      27.4
 727.35925	     493.6
 729.42725	     148.2
 730.68854	     147.3
 731.01955	     608.0
 732.40073	    1213.5
 732.90552	      25.8
 733.38390	      75.3
 734.76801	      40.4
 735.25092	      75.6
 737.62414	     283.3
 738.43280	     109.0
 740.21790	      38.7
 740.74731	     363.3
 742.38311	    2792.7	b (9) (1+)-H2O
 743.38382	    1396.8
 743.70721	      27.8
 746.95847	     648.2
 747.35551	      81.6
 747.90533	     285.4
 748.36090	     147.1
 749.43574	     327.3
 749.90546	     287.6
 750.31042	      27.9
 750.61548	     691.0
 753.10870	      61.6
 753.50022	    1471.4
 754.42661	      81.1
 754.76732	     811.7
 758.79113	     127.0
 760.39529	   21683.0	b (9) (1+)
 761.39847	    8416.8
 762.39961	    1460.5
 762.87534	     939.3
 763.49207	     338.7
 766.31415	     159.6
 774.86560	      31.5
 775.36181	    1247.2
 775.72170	     260.7
 776.43461	     672.9
 776.93476	      76.7
 777.32055	     587.0
 777.71216	     130.4
 778.22742	      38.9
 779.34161	     718.3
 784.36755	    1040.3
 784.93640	     203.1
 786.10852	     703.9
 788.92413	     184.4
 789.92328	      28.6
 791.38239	      42.8
 791.72284	      34.6
 797.92995	   24395.9	y (17) (2+)
 798.43146	   18273.7
 798.93238	    9833.8
 799.43607	    1733.5
 801.37372	     858.2
 805.27588	      31.1
 810.16003	      38.6
 814.20758	      29.2
 815.42496	   27723.2
 815.92598	   28212.3
 816.42775	   11899.4
 816.92841	    2822.1
 817.41933	     925.9
 819.27423	      41.0
 819.63365	     515.4
 820.91577	      60.0
 828.55933	      28.3
 831.59259	     540.5
 832.12085	     611.2
 836.87750	      27.6
 839.45674	    3807.5	y (18) (2+)-H2O, y (8) (1+), b (10) (1+)-H2O
 840.46312	    1058.5
 843.26135	    1141.6
 848.45379	    5044.6	y (18) (2+)
 848.95445	    4065.9
 849.45785	    2109.0
 849.95648	      67.0
 850.78040	     569.1
 851.40222	    1047.2
 862.91736	      27.9
 882.03638	     531.9
 883.97164	     944.1
 884.47122	     913.7
 888.45795	     539.3
 891.50110	     222.8
 896.38417	     913.6
 896.96483	     249.3
 897.43221	    1231.6
 897.96417	      40.3
 899.47004	   14308.9
 899.96983	   13767.5
 900.47245	    7697.9
 900.97154	    1732.5
 903.71112	     925.4
 914.46900	    3224.9	b (11) (1+)
 915.47429	    2171.7
 919.46436	      30.0
 922.46741	      38.0
 924.13861	     556.7
 927.00494	     680.8
 930.13462	     255.0
 930.46509	      98.7
 930.96033	      37.7
 934.77228	      33.9
 935.10999	      57.1
 936.51178	   11577.4	y (9) (1+)
 937.51389	    4966.8
 938.51967	    1586.3
 938.98624	     269.4
 939.50311	    1206.7
 939.99750	     676.7
 943.99939	     563.7
 949.99502	    2096.7
 950.49306	    2709.9
 950.99401	    1030.1
 952.00380	    5940.1
 952.50462	    5753.4
 953.00665	    3973.7
 953.50830	    1033.6
 954.00704	     541.8
 957.50590	    1550.9
 958.46616	    4641.5
 959.48512	    2094.9
 961.01397	  148982.9
 961.51315	  156554.4
 962.00825	   88124.4
 962.51199	   25945.2
 963.01493	    1706.1
 967.49519	    2299.4	b (12) (1+)-H2O
 968.49734	    1174.6
 983.34662	     538.6
 984.49609	     771.5
 985.50564	   26859.6	b (12) (1+)
 986.50866	   13468.9
 986.98322	      40.1
 987.50845	    2720.9
 988.50525	     202.7
1003.67639	     274.1
1004.72131	     170.9
1011.99945	     652.5
1032.00659	      32.9
1032.51355	      28.9
1041.01953	      30.0
1041.55005	     591.0
1042.53644	    2713.4
1043.54070	    1105.6
1045.49973	     753.1
1053.54425	    1731.0
1054.04438	    1985.7
1054.54733	    1541.4
1055.04489	     846.1
1055.43079	     480.5
1062.54818	   64871.2
1063.04928	   77378.5
1063.55043	   48598.6
1064.05226	   20197.4
1064.55420	    2857.5	b (13) (1+)-H2O, y (11) (1+)
1082.55713	     778.6
1086.37671	      42.4
1094.91309	     831.3
1097.05261	     183.7
1125.35986	     281.8
1126.55435	    1997.0
1127.56117	     895.8
1139.58913	   12321.4
1140.59297	    7643.1
1141.59377	    2013.8
1142.59705	     574.0
1161.62263	    8325.8	y (12) (1+), b (14) (1+)-H2O
1162.62552	    5694.2
1163.62998	    1733.0
1166.51733	     144.5
1180.47131	     292.6
1183.60803	     673.0
1184.60010	      25.6
1186.56909	      43.6
1187.58167	      39.2
1188.58411	      60.8
1189.57104	     198.1
1211.65247	     145.7
1232.68151	     751.0
1267.64453	      33.6
1268.65479	      31.4
1329.68196	    2950.9
1330.64839	    1056.6
1331.70142	     539.5
1364.69987	    6484.2
1365.70261	    4209.0
1366.70920	    2017.3
1386.74402	     145.3
1407.62573	     688.4
1426.76648	    9577.3	y (15) (1+)
1427.76779	    7320.0
1428.76890	    2537.3
1429.77722	      33.3
1452.70625	   12590.2	b (17) (1+)
1453.71055	   10278.2
1454.71130	    3916.4
1455.70082	     582.2
1498.80196	    1010.9
1532.78951	    1142.2
1533.76852	     935.0
1594.85257	    2995.2	y (17) (1+)
1595.86034	    3108.4
1596.85539	    1256.6
1629.84440	    4408.1
1630.84461	    3399.0
1631.84625	    1628.3
1632.85229	      29.6
1639.95215	     148.7
1655.78072	    4002.5
1656.78730	    3448.3
1657.78825	    1722.2
1677.84317	     718.2
1678.85144	     282.8
1797.92572	     349.2
1798.93731	     389.3
1921.01097	     898.9
1921.98041	     272.5
1954.71167	      31.2
