# Supplementary material for: A Strategy for O-Glycoproteomics of Enveloped Viruses—the O-Glycoproteome of Herpes Simplex Virus Type 1
Source: PLoS Pathog. 2015 Apr 1;11(4):e1004784. doi: 10.1371/journal.ppat.1004784 (PMC4382219; doi:10.1371/journal.ppat.1004784)
Supplement: S2 Dataset — HSV-1 envelope glycoprotein-derived spectra are provided. (ZIP) [file ppat.1004784.s008.zip › data/GPATPAPPAPGAPPTGDPKPK_-3_18_633180.txt]

       m/z	          i	matches
 126.05486	    1826.0
 127.39113	     128.2
 138.05486	    3289.2
 139.05859	     144.9
 141.10136	     143.1
 144.06538	    3902.9
 155.08112	     377.0	b (2) (1+), b (4) (2+)-H2O
 168.06557	    2433.6
 169.06937	     148.4
 169.09708	     153.1
 186.07596	   20836.8
 187.07925	    1176.2
 204.08640	   30003.6
 205.08986	    2071.0
 208.10789	     177.7
 208.45654	     133.7
 226.11882	     934.4	b (3) (1+)
 226.15474	    1149.8
 244.16525	    2121.9	y (2) (1+)
 245.16861	     196.9
 266.14905	     469.4
 282.14453	     545.3
 283.13928	     218.4
 299.17075	    1000.5
 309.15549	    1091.2	b (4) (1+)-H2O
 310.15652	     204.3
 324.97293	     193.7
 327.16611	    3634.8	b (4) (1+)
 328.16977	     473.1
 353.18118	     222.2
 394.20813	     220.8
 406.20776	     354.9	b (5) (1+)-H2O
 424.21616	     273.4
 434.23813	     652.2
 451.22888	     311.4
 457.73627	     163.4
 459.75421	     313.2
 467.26068	     478.2
 468.20728	     772.4
 468.75977	    3896.3	y (9) (2+)
 469.19641	     168.1
 469.26160	    1455.6
 469.31204	   11873.3	y (4) (1+)
 469.76324	     465.3
 470.31522	    2646.1
 471.31723	     249.7
 477.24475	    2169.8	b (6) (1+)-H2O
 478.24655	     493.7
 491.25876	     646.8
 492.26196	     191.7
 495.25497	    3529.6	b (6) (1+), y (10) (2+)-H2O
 496.25809	     575.2
 530.24133	     160.1
 538.23499	     147.0
 548.27783	     165.6
 570.29907	    3879.5
 570.80011	    2500.4
 571.30048	     543.4
 574.29608	     282.9
 579.35779	     177.2
 581.31488	    1003.6	b (14) (2+)-H2O, y (12) (2+)
 581.81525	     489.8
 588.30615	     199.5
 592.30566	     688.1	b (7) (1+), b (20) (3+)
 593.30371	     179.1
 595.87537	     167.3
 612.92291	     307.5
 615.60956	     301.4
 618.11786	     184.9
 641.00885	     210.2
 641.35645	     182.2
 643.16205	     275.1
 651.88580	     284.5
 652.53387	     162.0
 656.59308	     178.1
 659.34912	     673.1
 660.35657	     198.9
 668.52887	     209.7
 671.28546	    1035.4
 672.28430	     227.9
 673.70453	     164.2
 673.96173	     232.6
 675.30951	     278.0
 681.20490	     531.8
 682.85492	    1020.3
 683.35474	     692.1
 683.85974	     231.5
 686.03632	     317.3
 686.35449	     149.5
 686.61566	     436.7
 687.43762	     375.3
 688.96588	     276.0
 689.01636	     317.5
 690.22791	     146.4
 690.67096	     165.3
 691.15088	     415.1
 691.22522	     193.8
 692.66895	     595.6
 693.31494	     271.5
 693.35583	     497.8
 693.78326	     279.4
 695.04858	     312.1
 696.01550	     224.0
 696.10413	     220.7
 697.58978	     178.1
 697.61157	     174.9
 700.88037	     195.1
 703.04639	     186.0
 703.32269	     635.2
 703.47205	     207.4
 705.37585	     192.1
 706.46271	     338.9
 713.45483	     726.5
 713.88513	    6640.1	y (15) (2+)
 714.38684	    5199.6
 714.88824	    2010.9
 715.38867	     435.5
 716.00488	     146.8
 716.36334	     228.0
 718.16052	     292.3
 720.47717	     163.4
 720.91370	     248.9
 721.01044	     167.8
 730.94281	     146.8
 738.63605	    1087.4
 740.18951	     169.7
 742.07202	     192.7
 742.24597	     209.0
 742.38586	     522.1	b (9) (1+)-H2O
 743.33478	     153.2
 743.39417	     176.5
 749.40247	     175.5
 756.19220	     172.4
 756.24542	     143.7
 756.30579	     183.4
 757.52686	     159.7
 757.84546	     179.6
 760.39587	    4408.4	b (9) (1+)
 761.39880	    1786.6
 762.40527	     311.9
 763.28070	     226.2
 773.57776	     146.7
 775.37988	     304.5
 775.89410	     206.7
 776.38977	     314.1
 777.22125	     262.7
 777.97070	     188.9
 779.30109	     149.7
 784.31311	     249.4
 788.37415	     184.0
 788.69110	     158.7
 789.53607	     162.8
 797.67450	     155.9
 797.93048	    4818.3	y (17) (2+)
 798.43170	    4063.1
 798.93201	    1841.6
 799.43427	     309.1
 808.87543	     322.2
 812.73096	     150.4
 815.42584	    6278.0
 815.92651	    5640.6
 816.42749	    2534.8
 816.93372	     659.7
 817.42365	     164.5
 824.12109	     206.4
 829.14948	     172.8
 838.58801	     300.4
 839.45819	     841.8	y (18) (2+)-H2O, b (10) (1+)-H2O, y (8) (1+)
 840.45837	     170.8
 843.13062	     221.2
 848.45367	     994.8	y (18) (2+)
 848.95447	     800.0
 849.45453	     559.2
 850.20966	     155.0
 851.45819	     145.4
 857.74176	     177.8
 857.88062	     193.7
 867.70844	     279.5
 878.19281	     188.9
 879.47546	     192.6
 884.40961	     353.7
 884.61969	     285.5
 885.77057	     155.8
 889.15338	     276.5
 896.39355	     261.2
 899.47119	    2966.8
 899.97095	    2928.5
 900.47308	    1677.3
 900.97589	     567.8
 914.47009	     856.3	b (11) (1+)
 915.46722	     286.3
 915.88708	     410.7
 918.45648	     262.7
 920.51447	     170.4
 936.51050	    2589.3	y (9) (1+)
 937.51184	    1223.7
 938.51508	     309.2
 938.99475	     192.9
 939.49384	     170.7
 941.60590	     312.6
 943.50171	     189.1
 949.99298	     438.9
 950.49164	     437.1
 950.99731	     329.1
 952.00342	    1266.1
 952.50604	    1217.9
 953.00562	     685.2
 953.12659	     174.0
 953.51758	     236.8
 956.62488	     188.5
 957.51514	     305.2
 958.45984	    1154.6
 959.45746	     421.5
 960.48938	     208.3
 961.01062	   32721.1
 961.16718	     370.9
 961.20044	     263.3
 961.25330	     294.1
 961.29797	     299.9
 961.34277	     288.6
 961.51105	   32939.3
 961.71973	     313.4
 961.81262	     252.7
 961.88544	     156.5
 962.01239	   17831.1
 962.51355	    5725.1
 964.56207	     251.0
 966.79303	     203.4
 967.49420	     499.8	b (12) (1+)-H2O
 968.49945	     182.4
 977.75836	     477.7
 981.71045	     187.5
 985.50690	    6208.6	b (12) (1+)
 986.50934	    3076.6
 987.51447	     595.3
 995.32153	     268.1
 999.13379	     284.3
1007.34106	     358.1
1007.80951	     153.1
1008.56311	     154.9
1040.51538	     157.4
1042.53931	     395.1
1043.54590	     257.4
1048.68262	     149.7
1053.54761	     391.2
1054.04382	     525.6
1054.54822	     317.1
1055.04529	     149.4
1060.74780	     159.1
1061.47314	     162.0
1062.54907	   13135.6
1063.05029	   16288.1
1063.43762	     176.9
1063.55066	   10109.0
1064.05176	    4291.8
1064.55835	     454.4	y (11) (1+), b (13) (1+)-H2O
1084.61194	     170.4
1108.18689	     145.7
1126.54907	     431.4
1127.54834	     218.6
1135.59338	     294.3
1139.59033	    2613.5
1140.59143	    1244.9
1141.59460	     316.2
1158.11108	     274.4
1161.62402	    1663.6	y (12) (1+), b (14) (1+)-H2O
1162.62659	    1129.8
1163.61694	     249.1
1181.88354	     171.1
1183.61133	     158.3
1201.79468	     247.7
1231.11597	     203.8
1281.66028	     178.5
1295.24670	     239.4
1296.60449	     209.0
1329.60535	     219.9
1329.72437	     408.9	y (14) (1+)
1330.61243	     206.9
1330.73413	     258.9
1339.99768	     254.9
1351.70337	     146.4
1364.69946	    1328.2
1365.69971	     923.9
1366.71411	     386.6
1426.76587	    2060.9	y (15) (1+)
1427.76892	    1789.3
1428.76855	     783.6
1429.77783	     241.7
1452.70825	    2800.2	b (17) (1+)
1453.71118	    2028.5
1454.71069	    1013.9
1459.93372	     255.7
1464.03186	     148.3
1488.21692	     262.8
1497.81738	     197.2
1532.79956	     316.1
1533.80908	     157.6
1534.81116	     147.5
1576.70850	     191.5
1594.85303	     665.1	y (17) (1+)
1595.85706	     576.6
1629.84607	     928.9
1630.84033	     723.2
1631.83643	     240.2
1655.78992	     659.9
1656.78955	     732.8
1657.78040	     334.8
1677.85620	     198.5
1678.84937	     164.3
1793.08533	     152.9
1796.81982	     171.4
1797.91589	     399.0
1798.25525	     154.1
1798.93384	     246.3
1799.90784	     152.7
1921.01477	     237.8
1922.01416	     276.9
