# Supplementary material for: A Strategy for O-Glycoproteomics of Enveloped Viruses—the O-Glycoproteome of Herpes Simplex Virus Type 1
Source: PLoS Pathog. 2015 Apr 1;11(4):e1004784. doi: 10.1371/journal.ppat.1004784 (PMC4382219; doi:10.1371/journal.ppat.1004784)
Supplement: S2 Dataset — HSV-1 envelope glycoprotein-derived spectra are provided. (ZIP) [file ppat.1004784.s008.zip › data/GPATPAPPAPGAPPTGDPKPK_-3_18_635162.txt]

       m/z	          i	matches
 126.05469	   18694.8
 127.03872	    1578.2
 138.05464	   21926.9
 139.05818	    1596.3
 144.06520	   29575.9
 145.06877	    1655.7
 155.08125	    3102.5	b (2) (1+), b (4) (2+)-H2O
 167.03909	     726.1
 168.06532	   14801.7
 169.06892	     751.7
 186.07581	  111145.0
 187.07915	    5846.7
 204.08620	  153590.0
 205.08968	    8779.9
 207.82542	     763.6
 208.10692	    1089.1
 226.11847	    4889.3	b (3) (1+)
 226.15460	    4706.5
 244.16539	   11986.4	y (2) (1+)
 245.16927	     981.8
 252.13361	     983.3
 266.14944	    2286.3
 270.14383	    1057.0
 282.14380	    2716.4
 299.17065	    3747.8
 309.15558	    5523.0	b (4) (1+)-H2O
 327.16531	   17450.5	b (4) (1+)
 328.16968	    2272.8
 353.18155	    1053.1
 394.20761	     982.3
 395.12756	     777.6
 406.20764	    1933.5	b (5) (1+)-H2O
 434.23828	    2023.6
 438.23550	     960.2
 451.22861	    1675.9
 459.75424	    1607.2	y (9) (2+)-H2O
 467.26126	    1629.0
 468.20737	    3689.4
 468.75989	   19556.4	y (9) (2+)
 469.26199	   11356.8
 469.31195	   61209.3	y (4) (1+)
 469.76358	    2014.6
 470.31555	   12353.5
 471.31866	     875.9
 477.24387	    9844.9	b (6) (1+)-H2O
 478.24789	    1542.4
 491.25870	    3607.5
 495.25400	   18407.1	b (6) (1+)
 496.25839	    3139.8
 570.29919	   18486.3
 570.80145	    9864.8
 571.30280	    3128.8
 574.29932	    1241.2
 577.97473	     871.7
 581.31464	    5089.7	b (14) (2+)-H2O, y (12) (2+)
 581.81641	    3122.8
 582.31787	    1195.3
 592.30774	    4280.9	b (7) (1+), b (20) (3+)
 593.31201	    1680.3
 607.54346	    1942.6
 641.00708	    1194.7
 641.35754	    1030.9
 649.80231	    1105.4
 659.35040	    2024.6
 671.28516	    4247.6
 672.29169	    1633.4
 682.85889	    3480.8
 683.01855	    2049.8
 683.35638	    2929.6
 683.85516	    1456.1
 684.02667	    2231.8
 689.36536	     838.2
 693.31372	    2013.9
 693.35938	    2268.1
 694.31995	    1066.1
 697.80786	    1503.3
 703.51654	    3755.2
 703.75275	    1201.1
 704.87628	    1080.1
 705.66052	    2095.2
 707.79712	     997.2
 708.30475	     803.8
 709.38092	    1137.9
 713.88531	   29262.7	y (15) (2+)
 714.38678	   23259.2
 714.88843	    7146.8
 715.39313	    1937.1
 732.40131	    1350.8
 733.41571	     823.0
 739.74646	     917.2
 742.23016	    1127.6
 742.38434	    3748.6	b (9) (1+)-H2O
 743.40454	     866.2
 748.72784	    1350.0
 749.40948	     961.8
 750.01849	     906.2
 760.39594	   22588.5	b (9) (1+)
 761.39886	    9952.5
 762.40515	    1422.5
 765.37976	    1095.7
 771.65454	    3021.2
 774.04041	     795.8
 776.11401	    2053.8
 776.39404	    1060.4
 776.64148	     868.9
 776.81744	    1046.4
 789.90698	    1395.3
 797.93115	   24584.8	y (17) (2+)
 798.43219	   17421.2
 798.93384	   11452.8
 799.43597	    2909.5
 815.42609	   35051.1
 815.92664	   29848.4
 816.42950	   14789.4
 816.92957	    4207.9
 831.26379	     969.8
 839.45892	    3766.1	y (18) (2+)-H2O, y (8) (1+), b (10) (1+)-H2O
 840.45093	    1423.6
 841.45959	     959.7
 848.01855	    2550.8
 848.45490	    4398.5	y (18) (2+)
 848.95721	    2792.7
 849.46106	    1453.1
 858.07275	    1765.7
 866.98688	    1376.7
 879.33777	    1001.0
 883.97815	     944.6
 892.48328	     998.8
 896.95374	    1052.2
 897.46490	     857.9
 899.47107	   16425.9
 899.97064	   15505.9
 900.47296	    8049.3
 900.97534	    1993.0
 914.46948	    4312.5	b (11) (1+)
 915.47247	    1330.1
 936.51160	   10647.2	y (9) (1+)
 937.51202	    7390.4
 938.51447	    1600.6
 938.99841	    1144.1
 939.52997	     967.3
 949.33752	    1138.8
 949.99316	    2661.9
 950.49969	    1770.9
 950.99683	    1328.9
 952.00360	    5487.5
 952.50616	    7391.9
 953.00476	    2190.9
 953.51447	     983.1
 957.50800	    2081.9
 958.46075	    4671.2
 959.45795	    2757.1
 961.01031	  159455.0
 961.16644	    1465.4
 961.20435	    1302.9
 961.25543	    1705.5
 961.30023	    1435.1
 961.39575	    1386.0
 961.51184	  154540.0
 961.71936	    1219.6
 961.76874	    1177.1
 962.01208	   83197.6
 962.51520	   29011.4
 963.00256	     964.9
 967.50085	    2046.9	b (12) (1+)-H2O
 985.50635	   27197.7	b (12) (1+)
 986.25647	    1633.3
 986.50995	   15093.6
 987.51215	    3927.6
1005.53101	     879.0
1016.60858	     908.7
1042.53467	    1955.3
1043.53918	    1453.9
1053.55225	    1689.5
1054.04175	    2506.1
1054.54517	    1084.2
1062.54932	   74166.5
1063.05066	   88943.8
1063.55249	   50727.1
1064.05347	   21701.0
1064.54358	    1992.7	b (13) (1+)-H2O
1079.64343	    1193.3
1124.72009	     862.6
1126.54626	    2778.2
1139.59180	   13136.8
1140.59424	    7812.4
1141.60022	    1565.7
1161.62512	    9626.1	y (12) (1+), b (14) (1+)-H2O
1162.54187	    3416.2
1162.62769	    4873.8
1163.63062	    1511.5
1183.60999	     898.9
1188.58069	     957.6
1238.58167	     799.9
1267.65771	     990.9
1329.58557	     988.1
1329.72339	    2949.6	y (14) (1+)
1330.72180	    1213.0
1364.70178	    6994.7
1365.70349	    5527.6
1366.70349	    1727.3
1426.76697	    9962.7	y (15) (1+)
1427.76733	    8524.4
1428.77734	    2714.0
1452.70776	   13153.0	b (17) (1+)
1453.71252	   11287.5
1454.71741	    4258.3
1467.12256	     809.7
1532.79797	    1401.5
1594.85583	    2716.9	y (17) (1+)
1595.86108	    2233.9
1596.85754	    1266.0
1629.84399	    5228.1
1630.84460	    4311.0
1631.86279	    1991.2
1655.78589	    6051.3
1656.78564	    2716.8
1657.78967	    2556.5
1700.90088	     971.2
1798.96521	    1152.9
1799.97571	     940.3
