# Supplementary material for: A Strategy for O-Glycoproteomics of Enveloped Viruses—the O-Glycoproteome of Herpes Simplex Virus Type 1
Source: PLoS Pathog. 2015 Apr 1;11(4):e1004784. doi: 10.1371/journal.ppat.1004784 (PMC4382219; doi:10.1371/journal.ppat.1004784)
Supplement: S2 Dataset — HSV-1 envelope glycoprotein-derived spectra are provided. (ZIP) [file ppat.1004784.s008.zip › data/GPATPAPPAPGAPPTGDPKPK_-3_18_637930.txt]

       m/z	          i	matches
 117.83810	     315.6
 126.05455	   13328.8
 127.03868	     578.0
 127.05811	     449.3
 127.08627	     386.0
 129.10162	     335.9
 138.05450	   14499.1
 139.05800	     851.6
 144.06505	   18009.7
 145.06842	     884.2
 155.08105	    1366.2	b (2) (1+), b (4) (2+)-H2O
 168.06508	    7744.8
 169.06831	     529.0
 169.09698	     394.7
 173.09248	     273.8
 186.06673	     293.8
 186.07558	   53729.2
 187.07892	    3674.6
 193.63597	     275.4
 198.12405	     257.8
 204.05771	     386.5
 204.06726	     337.4
 204.07103	     599.9
 204.07591	     588.1
 204.08594	   67372.2
 205.08937	    3761.9
 206.09065	     479.4
 207.99370	     274.1
 226.11809	    2371.4	b (3) (1+)
 226.15404	    1887.5
 237.05486	     279.8
 244.16495	    4609.3	y (2) (1+)
 245.16840	     397.9
 252.13345	     424.9
 256.12991	     279.1
 266.14920	     971.4
 270.14420	     454.1
 282.14362	     870.5
 299.17075	    1969.2
 309.15500	    2696.6	b (4) (1+)-H2O
 323.16962	     327.3
 327.16504	    7454.7	b (4) (1+)
 328.16977	     735.8
 406.20352	     744.7	b (5) (1+)-H2O
 424.21927	     608.8
 425.91132	     274.2
 434.23898	    1169.2
 451.22665	     562.9
 457.73972	     521.1
 459.75522	     471.2
 466.73038	     274.9
 467.26035	     715.0
 468.20703	    1142.0
 468.75970	    7645.1	y (9) (2+)
 469.26056	    4112.1
 469.31155	   23739.2	y (4) (1+)
 469.76251	     889.0
 470.31537	    5221.3
 471.31787	     669.2
 477.24274	    3863.0	b (6) (1+)-H2O
 478.24835	    1091.8
 491.25839	     871.1
 495.25385	    6518.1	b (6) (1+)
 496.25705	    1654.8
 514.54321	     402.4
 570.29895	    7794.5
 570.80054	    4179.3
 571.30054	    1196.9
 571.79822	     357.2
 574.29437	     619.2
 580.07092	     304.1
 581.31403	    2256.5	y (12) (2+), b (14) (2+)-H2O
 581.81567	    1251.0
 588.31464	     393.6
 592.30762	    1288.6	b (7) (1+), b (20) (3+)
 593.31299	     540.1
 632.29468	     346.4
 639.79279	     300.2
 659.35138	     815.2
 660.34662	     463.7
 667.19452	     346.3
 667.39539	    1397.2
 670.01318	     297.1
 671.28418	    1444.3
 672.28973	     542.7
 682.85425	    2189.2
 683.35718	     904.1
 683.86224	     566.4
 685.95782	     387.9
 691.42279	     361.4
 692.04218	     330.3
 693.32050	     636.8
 693.35602	     645.7
 703.32666	     347.7
 704.34393	     418.5
 709.42426	     439.2
 713.88440	   11425.1	y (15) (2+)
 714.38556	    9797.2
 714.88751	    3117.5
 715.38599	     512.7
 727.12592	     294.4
 732.38818	     294.5
 742.38617	     963.4	b (9) (1+)-H2O
 743.39270	     325.7
 752.46631	     302.5
 760.39581	    9395.2	b (9) (1+)
 761.39862	    3788.6
 762.40790	     631.6
 774.19153	     574.1
 775.00726	     402.4
 775.76697	     326.8
 775.94806	     388.7
 776.35565	     352.6
 776.66895	     369.2
 777.63373	     435.0
 777.88641	     507.6
 784.82184	     420.7
 788.92700	     291.5
 791.54321	     424.3
 793.47229	     374.3
 797.93134	    8886.3	y (17) (2+)
 798.43188	    8469.0
 798.93298	    3593.0
 799.43420	     733.7
 804.79492	     290.2
 806.40552	     363.5
 815.42487	   12793.6
 815.92480	    9836.9
 816.42731	    3986.7
 816.92957	    1422.4
 817.42133	     679.4
 829.70624	     478.6
 839.45862	    1593.4	y (18) (2+)-H2O, y (8) (1+), b (10) (1+)-H2O
 840.46332	     343.8
 841.47272	     551.0
 848.45239	    2048.9	y (18) (2+)
 848.95612	    1758.8
 849.45776	     616.2
 884.45374	     395.6
 885.07635	     362.0
 895.45941	     366.5
 896.97095	     383.6
 897.46118	     310.4
 899.46942	    4737.2
 899.97034	    5722.3
 900.47125	    2404.6
 900.97784	     632.7
 914.46796	    1539.5	b (11) (1+)
 915.46667	     618.1
 936.51062	    4501.5	y (9) (1+)
 937.51312	    1809.3
 938.51501	     589.8
 939.00317	     440.4
 939.50812	     506.4
 943.93793	     330.3
 949.98920	     873.8
 950.49152	    1077.7
 952.00531	    2943.7
 952.51221	    2111.2
 952.97583	    1436.2
 953.47076	     646.4
 957.51385	     735.6
 958.45923	    1514.8
 959.46436	    1045.6
 961.00977	   58977.8
 961.14197	     556.9
 961.20789	     515.2
 961.25702	     669.7
 961.34320	     685.0
 961.51190	   56708.7
 961.62885	     626.8
 961.71240	     643.5
 961.76776	     627.6
 961.85107	     508.6
 962.00928	   31200.2
 962.50458	   10797.6
 962.98615	     961.9
 965.67645	     322.1
 967.49542	    1072.0	b (12) (1+)-H2O
 968.49219	     600.2
 985.12982	     499.5
 985.50604	    9746.6	b (12) (1+)
 986.50854	    5678.8
 987.50940	    1680.9
1007.54242	     390.8
1042.53552	    1085.3
1043.53394	     332.8
1053.53894	    1184.2
1054.04822	    1061.7
1054.53333	     775.4
1062.54810	   25177.8
1063.05005	   28522.6
1063.54858	   19228.3
1064.04968	    7423.8
1064.54858	    1148.1	b (13) (1+)-H2O
1065.56165	     307.2
1126.55139	     958.4
1139.59155	    5037.2
1140.59436	    2998.0
1141.59534	     859.9
1161.62402	    4019.8	y (12) (1+), b (14) (1+)-H2O
1162.62720	    2175.2
1163.62708	     786.2
1183.61462	     391.6
1188.59302	     376.5
1245.14478	     364.7
1267.64600	     435.4
1329.57800	     337.0
1329.72205	    1091.9	y (14) (1+)
1330.73340	     491.8
1346.74756	     386.8
1364.70105	    2372.5
1365.70752	    1849.6
1366.70239	     602.1
1426.76404	    4178.2	y (15) (1+)
1427.76501	    2787.8
1428.77271	    1358.3
1429.78357	     323.2
1452.70544	    4299.8	b (17) (1+)
1453.70911	    4279.1
1454.70801	    1489.4
1455.72070	     667.5
1532.79077	     730.3
1594.85229	    1580.1	y (17) (1+)
1595.86536	     834.9
1596.85095	     649.9
1629.83887	    2041.5
1630.84644	    1470.5
1631.84863	     817.4
1632.88171	     300.0
1655.78491	    1534.4
1656.78601	    1686.3
1657.79712	     687.5
1677.83289	     316.7
1678.85876	     457.2
1798.93542	     529.4
1921.98425	     554.1
1922.96619	     703.6
