# Supplementary material for: A Strategy for O-Glycoproteomics of Enveloped Viruses—the O-Glycoproteome of Herpes Simplex Virus Type 1
Source: PLoS Pathog. 2015 Apr 1;11(4):e1004784. doi: 10.1371/journal.ppat.1004784 (PMC4382219; doi:10.1371/journal.ppat.1004784)
Supplement: S2 Dataset — HSV-1 envelope glycoprotein-derived spectra are provided. (ZIP) [file ppat.1004784.s008.zip › data/GPATPAPPAPGAPPTGDPKPK_-3_7_157148.txt]

       m/z	          i	matches
 159.77225	      90.8
 357.24854	     122.5	z+1 (3) (1+)
 375.87592	      87.9
 415.16956	      98.7
 469.31171	     385.6	y (4) (1+)
 568.30902	     106.7	c+1 (11) (2+), z (5) (1+)
 569.32684	     499.1	z+1 (5) (1+)
 626.34906	     242.8	z+1 (6) (1+)
 685.26172	     101.5
 909.46216	     106.5	c (8) (1+)
 930.47375	     197.4	z+1 (7) (1+)
 944.48065	      85.4
 945.48639	     411.8	y (7) (1+)
 946.47974	     115.0
 956.15662	     119.3
1028.51880	     115.6	z+2 (8) (1+)
1040.57019	     114.6
1041.06030	      95.4
1043.52478	     221.9	z (18) (2+)
1044.02161	     347.2	z+1 (18) (2+)
1044.52795	     139.3	z+2 (18) (2+)
1045.02979	     131.7
1046.54492	     109.1
1054.55237	     281.3
1055.05481	     643.6
1055.55627	     709.3
1056.05762	     231.9
1062.54785	    1217.7
1063.05127	    2251.6
1063.55383	    2086.9
1064.05554	    1625.0
1064.55896	     564.6
1065.06189	     152.5
1077.55347	     308.9	c (10) (1+)
1078.04932	     327.3
1078.54712	     240.7	c+1 (10) (1+)
1079.05090	     311.9	z (19) (2+)
1079.54895	     284.4	z+1 (19) (2+)
1080.04260	     294.2	z+2 (19) (2+)
1080.55322	     171.4
1081.08740	      85.5
1102.06055	     105.4
1126.57703	     345.3
1127.07227	     843.2
1133.57898	     215.8	c-1 (11) (1+)
1134.09338	     134.5
1139.59021	     168.4	y (9) (1+)
1140.58716	     169.2
1161.53833	     172.5
1194.61206	     129.9	z (10) (1+)
1195.60925	     480.6	z+1 (10) (1+)
1196.61475	     311.7	z+2 (10) (1+)
1210.62524	     212.9	y (10) (1+)
1211.62244	     186.5
1252.63257	     311.7	z+1 (11) (1+)
1253.63745	     264.2	z+2 (11) (1+)
1355.70215	      94.5
1364.70386	     112.1	y (12) (1+)
1399.69702	      94.3
1420.72693	     354.3	z+1 (13) (1+)
1421.72461	     276.1	z+2 (13) (1+)
1454.71509	     130.0
1455.75720	     133.6
1533.79114	     114.5
1537.66626	      90.8
1655.77576	     172.4
1656.79175	     281.4
1657.79333	     597.1
1658.79871	     615.6
1659.80444	     295.1
1660.85193	      89.6
1685.86438	     384.2	z+1 (16) (1+)
1686.86475	     290.5	z+2 (16) (1+)
1687.85229	     116.3
1702.82898	     161.5	c-1 (15) (1+)
1703.84192	     337.0	c (15) (1+)
1704.83020	     296.9
1705.83533	      98.5
1717.89099	     124.0
1718.86365	     117.4
1759.86401	     193.5	c-1 (16) (1+)
1760.86121	     613.5	c (16) (1+)
1761.85986	     567.7	c+1 (16) (1+)
1762.87939	     257.5
1763.86267	     115.0
1774.19043	      86.8
1838.76941	      93.3
1858.86694	     182.4
1859.85852	     342.3
1860.87610	    1523.1
1861.87903	    1160.9
1862.87378	     614.3
1863.88379	     240.4
1972.93433	     128.8	c (18) (1+)
1973.93823	     132.2	c+1 (18) (1+)
