# Supplementary material for: A Strategy for O-Glycoproteomics of Enveloped Viruses—the O-Glycoproteome of Herpes Simplex Virus Type 1
Source: PLoS Pathog. 2015 Apr 1;11(4):e1004784. doi: 10.1371/journal.ppat.1004784 (PMC4382219; doi:10.1371/journal.ppat.1004784)
Supplement: S2 Dataset — HSV-1 envelope glycoprotein-derived spectra are provided. (ZIP) [file ppat.1004784.s008.zip › data/HEIKDSGLLDYTEVQRR_-3_16_404643.txt]

       m/z	          i	matches
 110.07123	     534.4
 112.26274	     111.2
 126.05510	     617.2
 129.10246	     380.3
 138.05519	    1346.4	b (1) (1+)
 144.06561	    1649.7
 154.76166	     137.7
 168.06575	    1151.9
 175.07149	     199.7
 175.11893	     576.2	y (1) (1+)
 186.07610	    6223.9
 203.06688	     212.2
 203.11122	     117.3
 204.08667	    4692.2
 215.13910	     193.6
 221.10316	     176.7
 235.24069	     122.7
 239.11404	    1196.1
 240.11830	     138.8
 242.07811	     245.9
 249.09807	     678.3	b (2) (1+)-H2O
 258.14539	     217.1
 260.08826	     180.6
 267.10883	    4582.1	b (2) (1+)
 268.11279	     432.7
 279.67648	     586.4	y (4) (2+)
 298.16229	     197.3
 303.15527	    1367.8	b (5) (2+)-H2O
 303.65698	     398.4	b (5) (2+)-NH3
 312.16110	    4086.5	b (5) (2+), y (7) (3+)-NH3
 312.66269	    1015.9
 313.16409	     259.4
 340.67175	     132.3
 341.67905	     170.8
 346.67172	     691.0	b (6) (2+)-H2O
 347.17380	     168.3
 355.67645	    1328.5	y (12) (4+)-NH3, b (6) (2+)
 356.17911	     405.9	y (8) (3+)
 361.18381	     141.7
 362.18121	     913.5	b (3) (1+)-H2O
 368.70340	     224.6
 372.65036	     119.9
 375.18268	     659.2	b (7) (2+)-H2O
 375.68750	     242.4
 376.18518	     136.7
 380.19272	    1926.8	b (3) (1+)
 381.19513	     390.3
 384.18808	     759.6	y (13) (4+)-H2O, b (7) (2+)
 384.68958	     177.6
 397.21854	     348.5
 417.72675	     607.1
 418.22791	     349.8
 426.73178	    5728.7
 427.23328	    3307.9
 427.73309	     899.8
 431.72366	     819.7	b (8) (2+)-H2O
 432.22592	     494.0	b (8) (2+)-NH3
 440.72867	    2323.7	b (8) (2+)
 441.23135	     689.2
 441.72818	     290.7
 468.24445	     258.0
 474.26669	     180.6
 474.75687	     143.2
 476.25308	    2220.4	y (7) (2+)
 476.75647	     786.3	y (16) (4+)-H2O
 477.25220	     295.0
 483.27390	    1331.5
 483.77490	     924.5
 486.25616	     158.5
 488.27222	     224.0
 488.76904	     150.3
 496.25806	     183.2
 496.76257	     134.0
 497.27151	     618.6	b (9) (2+)
 497.77246	     423.0
 506.76340	     154.8
 508.28647	     894.7	b (4) (1+)
 509.28842	     151.2
 511.01483	     660.5	[M+4H] (4+)-H2O
 511.26654	     547.1	[M+4H] (4+)-NH3
 511.51675	     616.7
 511.77042	     215.1
 512.02057	     140.9
 515.51923	    4870.9	[M+4H] (4+)
 515.76892	    5668.7
 516.02039	    3927.6
 516.27057	    1881.7
 516.52234	     381.3
 526.29291	     169.7
 533.76593	    1473.6	y (8) (2+)
 534.26776	     755.6	b (14) (3+)
 534.76929	     413.1
 548.52948	     142.1
 554.78424	     681.1	b (10) (2+)
 555.28687	     841.0
 555.78925	     444.8
 557.27728	     160.0
 557.53430	     458.9
 558.03760	     194.9
 558.34656	     232.3
 559.03772	     235.6
 559.28204	     183.6
 561.78668	    3153.7
 562.03766	    3827.6
 562.28705	    2293.6
 562.53802	    1672.0
 562.78223	     184.8
 562.81012	     172.1
 563.02478	     134.8
 564.78534	     190.2
 565.24792	     204.4
 565.27777	     239.3
 566.05267	     151.7
 566.17505	     209.9
 566.21576	     176.7
 566.29010	   30852.9
 566.34515	     437.1
 566.38446	     455.9
 566.40820	     315.9
 566.42706	     361.7
 566.44751	     390.2
 566.46844	     319.9
 566.54010	   39507.8
 566.60059	     314.1
 566.63220	     275.5
 566.65015	     236.9
 566.67352	     315.9
 566.69037	     238.9
 566.70984	     209.3
 566.72845	     164.1
 566.79047	   23876.6
 567.03992	    9567.0
 567.29083	    4703.4
 567.36810	     237.0
 567.54034	     937.9
 577.79285	    2785.2
 578.29382	    1726.2
 578.79419	     496.4
 586.35333	     203.9
 590.30829	    3377.3	y (9) (2+)
 590.80963	    2262.8
 591.31201	     862.7
 591.81348	     234.0
 605.30243	     404.1	b (5) (1+)-H2O
 606.30334	     132.0
 622.31976	     156.3
 622.65161	     211.6
 623.31525	     958.9	b (5) (1+), b (16) (3+)-NH3
 624.31476	     250.7
 628.32147	     518.7
 628.65460	     763.7
 628.98688	     379.8
 629.32324	     383.3
 635.30469	    6990.2
 635.66870	     687.6	y (16) (3+)-NH3
 635.80768	    4084.0
 636.00079	     545.9
 636.30939	    1970.5	b (11) (2+)
 636.80756	     501.9
 641.33795	     565.3	y (16) (3+)
 641.66943	     737.1
 642.00293	     368.5
 646.84869	     969.5	y (10) (2+)
 647.35114	     746.9
 647.84937	     343.9
 652.85895	     152.0
 660.67389	     159.3
 666.01550	     495.2
 666.34888	     596.4	y (11) (2+)-H2O
 666.68359	     705.8
 667.02124	     125.8
 670.36285	     203.9
 672.68799	     153.6
 675.01648	     471.8
 675.35809	    1349.9	y (11) (2+)
 675.68298	     548.3
 675.86243	     888.3
 676.01849	     221.1
 676.36639	     294.4
 681.01947	    2218.8
 681.35199	    2890.4
 681.68475	    1777.0
 682.02057	    1222.7
 682.35260	     667.9
 682.68048	     188.1
 686.90173	     160.8
 686.96155	     232.2
 687.02301	   28570.4
 687.35632	   28999.3
 687.43140	     194.8
 687.46521	     190.5
 687.48682	     186.1
 687.51379	     219.5
 687.54285	     181.6
 687.56891	     204.5
 687.69080	   19233.2
 688.02460	    8177.7
 688.35840	    3045.1
 688.69385	     544.9
 691.84747	    9643.0
 692.34845	    7777.1	b (6) (1+)-H2O
 692.84967	    3239.0
 693.35095	     929.6
 696.83521	     204.6
 697.03040	     128.0
 703.02563	    1074.0
 703.35846	    1551.7
 703.69318	     841.0
 704.02850	     583.2
 704.36438	     199.5
 709.02698	     732.9
 709.36401	     873.0
 709.69916	     437.8
 710.03680	     182.6
 718.87640	    2448.9	y (12) (2+)
 719.37799	    2141.5
 719.87909	     674.7
 720.38043	     365.5
 748.39001	    1853.7
 748.89020	    1452.3
 749.34094	     170.6
 749.39526	     535.6
 749.89807	     172.4
 767.36548	     670.0	b (7) (1+)
 767.88702	     147.8
 768.37372	     272.4
 771.40820	     152.8
 776.38757	    1990.7	y (13) (2+)
 776.89691	    4536.6
 777.39886	    2785.3
 777.90167	    1201.3
 778.39697	     434.5
 811.40619	     331.6
 811.91077	     358.2
 820.41620	    2937.9
 820.91772	    2833.2
 821.41925	    1331.4
 821.91669	     372.2
 822.43445	     147.5
 831.93512	     288.3
 832.43054	     154.8
 840.43579	    1554.1	y (14) (2+)
 840.93774	    1843.2
 841.44049	     912.7
 842.45734	     174.4
 877.92847	    1745.3
 878.42963	    1546.0
 878.93262	     841.4
 879.41772	     140.4
 880.45087	     832.4	b (8) (1+)
 881.45300	     429.7
 882.47717	     154.7
 887.97522	     134.7
 888.47168	     361.6
 888.97455	     225.5
 896.97803	    3564.9	y (15) (2+)
 897.48016	    3553.0
 897.98010	    2054.0
 898.48230	     863.6
 934.46362	     256.6
 941.96991	     277.5
 942.47571	     305.9
 942.97620	     577.3	b (16) (2+)
 943.47394	     279.2
 943.97412	     181.2
 951.49829	     201.9
 951.98151	     261.1
 952.49005	     613.4	y (16) (2+)-H2O
 952.98724	     348.8
 953.49323	     401.8
 953.98572	     165.3
 961.49884	    1354.0	y (16) (2+)
 961.99988	    1389.0
 962.50110	     948.8
 963.00562	     309.0
1049.49902	     277.3
1050.51367	     147.6
1066.52637	     291.4
1067.52722	     176.9
1108.56445	     465.3	b (10) (1+)
1162.58667	     129.1
1179.60718	     292.8
1180.60938	     191.8
1502.71594	     135.5
