# Supplementary material for: A Strategy for O-Glycoproteomics of Enveloped Viruses—the O-Glycoproteome of Herpes Simplex Virus Type 1
Source: PLoS Pathog. 2015 Apr 1;11(4):e1004784. doi: 10.1371/journal.ppat.1004784 (PMC4382219; doi:10.1371/journal.ppat.1004784)
Supplement: S2 Dataset — HSV-1 envelope glycoprotein-derived spectra are provided. (ZIP) [file ppat.1004784.s008.zip › data/HEIKDSGLLDYTEVQRR_-3_5_25529.txt]

       m/z	          i	matches
 122.11353	     112.0
 142.88512	     140.7
 160.16257	     113.2
 231.42131	     119.9
 315.20068	     631.7	z (2) (1+)
 316.20728	     214.3	z+1 (2) (1+)
 336.69098	     191.7	z+1 (5) (2+)
 378.71426	     131.7
 397.21942	     891.2	c (3) (1+)
 443.26028	     134.3	z (3) (1+)
 444.26425	     202.5	z+1 (3) (1+)
 488.25217	     302.3	z (6) (2+)
 505.78577	     174.3	c (9) (2+)
 525.25702	     139.9
 525.31238	    2390.9	c (4) (1+)
 526.31567	     468.6	c+1 (4) (1+)
 542.32635	     124.1	z (4) (1+)
 543.33411	     188.3	z+1 (4) (1+)
 569.78363	    1452.2	z (7) (2+)
 570.28528	     946.6	z+1 (7) (2+)
 570.78870	     358.7	z+2 (7) (2+)
 577.79279	     481.8	y (7) (2+)
 578.28735	     167.1
 596.32861	     388.7
 627.29681	    1412.8	z (8) (2+)
 627.79816	    1034.8	z+1 (8) (2+)
 628.29999	     397.2	z+2 (8) (2+)
 640.34106	     845.1	c (5) (1+)
 641.34088	     286.3	c+1 (5) (1+)
 658.84967	     267.1
 659.35046	     210.2
 665.34692	     289.0
 671.36804	     635.3	z (5) (1+)
 672.37610	    1482.6	z+1 (5) (1+)
 673.37909	     415.0	z+2 (5) (1+)
 683.35803	     678.8
 683.83813	    1181.0	z (9) (2+)
 684.33527	     443.9	z+1 (9) (2+)
 684.83966	     432.2	z+2 (9) (2+)
 748.39044	     215.1	y (10) (2+)
 776.90033	     994.0	y (11) (2+)
 777.40125	     710.6
 777.90381	     233.1
 784.39203	     971.9	c (7) (1+)
 785.39453	     331.3	c+1 (7) (1+)
 796.89166	     659.6	c (12) (2+)
 797.39117	     448.3	c+1 (12) (2+)
 812.40546	     729.3	z (12) (2+)
 812.90570	     622.2	z+1 (12) (2+)
 813.41174	     236.8	z+2 (12) (2+)
 813.90662	     148.8
 820.41382	     350.2	y (12) (2+)
 820.91608	     371.3
 821.41632	     237.2
 860.91931	     255.0	c-1 (13) (2+)
 861.41382	     305.8	c (13) (2+)
 869.92047	    1618.2	z (13) (2+)
 870.42084	    1157.8	z+1 (13) (2+)
 870.92023	     745.4	z+2 (13) (2+)
 871.42438	     295.0
 877.93146	     209.9	y (13) (2+)
 897.47589	    1054.8	c (8) (1+)
 898.48193	     463.8	c+1 (8) (1+)
 899.47150	     143.8
 919.46704	     150.6
 933.96814	     545.9	z (14) (2+)
 934.46600	     547.2	z+1 (14) (2+)
 934.96381	     453.4	z+2 (14) (2+)
 935.47168	     192.5
 965.45752	     201.7
 974.97760	     609.1	c (15) (2+)
 975.47644	     393.7	c+1 (15) (2+)
 975.98004	     292.6
 976.49146	     392.5	z+1 (6) (1+)
 983.45862	     147.2
 991.00232	     225.4	z+1 (15) (2+)
 991.52374	     136.3	y (6) (1+), z+2 (15) (2+)
1010.55884	    1737.8	c (9) (1+)
1011.56097	     912.1	c+1 (9) (1+)
1014.03540	     182.4
1022.51215	     190.2
1034.52502	     148.3
1053.02649	    1304.7	c (16) (2+)
1053.52856	    1992.2	c+1 (16) (2+)
1054.02808	    1280.5
1054.52893	     502.1
1055.03064	     819.7	z (16) (2+)
1055.52942	    1240.7	z+1 (16) (2+)
1056.03101	     661.2	z+2 (16) (2+)
1056.52759	     377.8
1088.54980	     149.7
1094.55627	     375.2
1101.57813	     145.1
1102.06238	     342.1
1107.54016	     132.6
1108.56274	     192.5
1155.58093	     157.8
1253.59033	     229.5	z (8) (1+)
1254.59290	    1429.1	z+1 (8) (1+)
1255.59424	     989.6	z+2 (8) (1+)
1256.59875	     381.5
1288.64844	     478.3	c (11) (1+)
1289.65100	     192.6	c+1 (11) (1+)
1366.65247	     141.1	z (9) (1+)
1367.67688	     785.2	z+1 (9) (1+)
1368.67957	     539.8	z+2 (9) (1+)
1369.68408	     350.3
1480.76086	     471.0	z+1 (10) (1+)
1481.77539	     165.7	z+2 (10) (1+)
1482.76062	     232.1
1496.77783	     161.6
1537.78625	     401.7	z+1 (11) (1+)
1538.78003	     216.7	z+2 (11) (1+)
1553.79077	     362.7
1554.79919	     248.6
1555.79712	     127.3
1591.77539	     126.0	c-1 (12) (1+)
1592.77759	     715.4	c (12) (1+)
1593.77820	     855.2	c+1 (12) (1+)
1594.78015	     430.3
1624.80933	     453.1	z+1 (12) (1+)
1625.80859	     366.9	z+2 (12) (1+)
1639.80737	     126.6
1721.79895	     178.4
1739.83301	     880.1	z+1 (13) (1+)
1740.84583	     774.4	z+2 (13) (1+)
1741.85596	     284.0
1867.94250	     207.5	z+1 (14) (1+)
1868.93689	     185.7	z+2 (14) (1+)
1948.88708	     124.4
