# Supplementary material for: A Strategy for O-Glycoproteomics of Enveloped Viruses—the O-Glycoproteome of Herpes Simplex Virus Type 1
Source: PLoS Pathog. 2015 Apr 1;11(4):e1004784. doi: 10.1371/journal.ppat.1004784 (PMC4382219; doi:10.1371/journal.ppat.1004784)
Supplement: S2 Dataset — HSV-1 envelope glycoprotein-derived spectra are provided. (ZIP) [file ppat.1004784.s008.zip › data/HEIKDSGLLDYTEVQRR_-3_5_25535.txt]

       m/z	          i	matches
 148.16336	     164.2
 241.43584	     164.0
 481.24069	     166.0
 524.30682	     208.8	c-1 (4) (1+)
 543.33527	     279.3	z+1 (4) (1+)
 672.37494	     994.3	z+1 (5) (1+)
 673.38110	     285.8	z+2 (5) (1+)
 764.93982	     180.9
 784.39929	     215.6	c (7) (1+)
 918.48181	     234.3
 976.51141	     247.4	z+1 (6) (1+)
 983.46454	     189.7
 992.50690	     248.4
1013.52368	     233.4
1014.02240	     660.8
1014.52386	     325.1
1022.51862	     497.9
1023.04297	     225.6
1030.03027	     203.0
1030.53943	     203.4
1055.03235	    2424.6	z (16) (2+)
1055.53198	    2889.9	z+1 (16) (2+)
1056.03333	    2209.0	z+2 (16) (2+)
1056.53137	     358.6
1057.02637	     240.7
1057.55261	     193.3
1088.06104	     456.6
1094.05518	     388.0
1094.55115	     536.0
1101.56848	     394.0
1122.56372	     341.8
1155.57007	     218.3
1253.57275	     211.5	z (8) (1+)
1254.58655	    1066.1	z+1 (8) (1+)
1255.59521	     490.8	z+2 (8) (1+)
1367.67444	     680.7	z+1 (9) (1+)
1368.67834	     485.7	z+2 (9) (1+)
1458.46118	     187.2
1480.75720	     385.5	z+1 (10) (1+)
1481.77368	     381.0	z+2 (10) (1+)
1482.74951	     206.5
1506.66199	     259.7
1537.76318	     339.6
1538.78625	     304.8	z+2 (11) (1+)
1591.75427	     219.9	c-1 (12) (1+)
1623.80579	     181.3	z (12) (1+)
1624.81482	     437.1	z+1 (12) (1+)
1639.82874	     446.7	y (12) (1+)
1640.82520	     268.5
1641.81824	     261.6
1701.05676	     172.3
1739.84045	     421.6	z+1 (13) (1+)
1740.82568	     321.2
1741.84302	     232.0
1923.39124	     178.1
1982.04138	     216.0	z+2 (15) (1+)
1998.68359	     205.2
