# Supplementary material for: A Strategy for O-Glycoproteomics of Enveloped Viruses—the O-Glycoproteome of Herpes Simplex Virus Type 1
Source: PLoS Pathog. 2015 Apr 1;11(4):e1004784. doi: 10.1371/journal.ppat.1004784 (PMC4382219; doi:10.1371/journal.ppat.1004784)
Supplement: S2 Dataset — HSV-1 envelope glycoprotein-derived spectra are provided. (ZIP) [file ppat.1004784.s008.zip › data/HEIKDSGLLDYTEVQR_-3_16_402888.txt]

       m/z	          i	matches
 110.07099	    3984.9
 117.76655	     857.2
 126.05454	   41762.4
 127.03823	    3043.8
 127.05783	    2668.9
 129.10155	    1288.2
 138.05447	   38644.5	b (1) (1+)
 139.05783	    2570.1
 144.06500	   48420.2
 145.06860	    1338.4
 168.06482	   18777.1
 175.11807	    3892.9	y (1) (1+)
 178.11691	     950.7
 186.07550	  123443.0
 187.07872	    7332.0
 204.08592	  115219.0
 204.09692	     975.8
 205.08943	    7411.9
 239.11308	    7082.7
 249.09715	    3577.6	b (2) (1+)-H2O
 255.08037	     872.4
 267.10785	   43951.9	b (2) (1+)
 268.11160	    4156.9
 286.14929	    1456.5
 303.17673	    2241.3
 312.15970	    1084.1
 362.18097	    9089.5	b (3) (1+)-H2O
 363.18393	    1647.5
 375.17886	    1178.3
 380.19147	   23155.3	b (3) (1+)
 381.19495	    5216.5
 402.24438	    6428.0	y (3) (1+)
 417.72720	    1244.0
 426.73077	   12043.4
 427.23212	    5972.9
 431.72275	    2693.8
 440.72791	    8296.8	b (8) (2+)
 441.23053	    4118.2
 460.76309	     995.6
 483.27264	   11215.2
 483.77396	    6690.7
 484.27451	    2060.9
 488.26526	    1115.7
 488.77005	    1066.4
 490.27744	     944.0
 497.26968	    6420.5	b (9) (2+)
 497.77261	    1609.5
 508.28442	    7079.3	b (4) (1+)
 509.28882	    1618.5
 531.28571	    7605.0	y (4) (1+)
 532.28882	    1132.5
 554.78253	   11185.5	b (10) (2+)
 555.28479	    7214.8
 555.78650	    1460.1
 588.66077	     924.5
 605.30365	    4866.3	b (5) (1+)-H2O
 606.30255	     999.8
 622.31891	    2205.4
 622.81934	    1425.0
 623.31219	   10362.4	[M+3H] (3+)-NH3-H2O, b (5) (1+)
 624.31842	    3468.9
 628.98645	    4767.0	[M+3H] (3+)-H2O
 629.31903	    6550.4	[M+3H] (3+)-NH3
 629.65009	    1295.7
 629.98438	    1184.1
 632.33325	   14172.3	y (11) (2+)-NH3, y (5) (1+)
 633.33746	    4455.6
 634.98743	   35260.1	[M+3H] (3+)
 635.32208	   37165.4
 635.65674	   21484.5
 635.99109	    9515.6
 636.31549	    3395.9
 636.81702	    1802.2
 670.55048	     949.6
 686.83746	     974.3
 692.33905	    1683.2
 704.34113	    1466.2
 710.34253	    4666.3	b (6) (1+)
 711.34705	    1239.6
 743.34961	     922.2
 746.90222	    1087.4
 762.38672	    3362.6
 762.88403	    4762.2
 763.39410	     929.2
 767.36841	    2755.6
 768.36145	     952.1
 769.09479	    1480.8
 795.39648	   21574.7	y (6) (1+)
 796.39789	   10914.3
 797.41199	    1585.4
 811.02283	    1006.4
 818.92676	   13236.7	y (14) (2+)
 819.42981	    9449.7
 819.92828	    5071.8
 835.41107	    2124.1
 837.16150	    1285.0
 874.44208	    3841.5	y (15) (2+)-H2O
 874.94202	    3433.0
 875.94159	    1383.4
 880.44684	    8435.0	b (8) (1+)
 881.45502	    4073.8
 882.45966	    1501.7
 883.44830	    9981.3	y (15) (2+)
 883.95093	    8723.8
 884.44861	    4247.3
 910.42291	   24714.8	y (7) (1+)
 911.42603	    9211.4
 912.42590	    2113.5
 923.95374	    1087.4
 930.46387	    1309.6
 930.94812	    1463.3
 933.97040	    3926.3
 934.46973	    3017.0
 936.27081	    1992.8
 939.46185	    1589.4
 942.97369	   15946.7
 943.47247	   16071.9
 943.97552	   10169.3
 944.47211	    5163.4
 944.97150	    1555.9
 951.73553	    2177.7
 951.78351	    1524.4
 951.82416	    1542.3
 951.87268	    1803.8
 951.97986	  351716.0
 952.22644	    4179.4
 952.26965	    4003.1
 952.31384	    3750.5
 952.48053	  351541.0
 952.64734	    2732.8
 952.69183	    2933.6
 952.73645	    2793.2
 952.78040	    3123.1
 952.82269	    2673.1
 952.98053	  191646.0
 953.22858	    1097.7
 953.48132	   65434.5
 953.98328	    8705.3
 993.53339	    5729.6	b (9) (1+)
 994.53247	    2384.3
 998.47321	    1978.9
 999.48120	     971.6
1023.50745	   14872.8	y (8) (1+)
1024.51001	    5569.3
1025.51477	    2850.9
1090.55652	    1057.6
1107.67566	    2041.9
1108.56104	    9344.8	b (10) (1+)
1109.56116	    6211.7
1110.56628	    2192.1
1113.50281	    4368.9
1114.50293	    2438.6
1136.58728	    3153.2
1137.58496	    1764.0
1192.56531	     943.6
1193.61255	    8778.8	y (10) (1+)
1194.61914	    4609.6
1195.60828	    1422.0
1226.59656	    1141.4
1271.62061	    1891.7
1272.63647	    1021.6
1280.64319	   15656.4	y (11) (1+)
1281.64673	    9512.5
1282.64856	    2892.4
1283.64124	    1119.6
1372.66370	    1204.6
1395.67114	   16539.7	y (12) (1+)
1396.67200	   11767.0
1397.67175	    4164.9
1427.89417	     939.9
1457.06580	     952.3
1501.71057	    1543.5
1523.76233	   11167.5	y (13) (1+)
1524.76794	    9530.1
1525.76306	    3186.6
1636.84729	    9802.9	y (14) (1+)
1637.84949	    9134.2
1638.85388	    3526.6
