# Supplementary material for: A Strategy for O-Glycoproteomics of Enveloped Viruses—the O-Glycoproteome of Herpes Simplex Virus Type 1
Source: PLoS Pathog. 2015 Apr 1;11(4):e1004784. doi: 10.1371/journal.ppat.1004784 (PMC4382219; doi:10.1371/journal.ppat.1004784)
Supplement: S2 Dataset — HSV-1 envelope glycoprotein-derived spectra are provided. (ZIP) [file ppat.1004784.s008.zip › data/HEIKDSGLLDYTEVQR_-3_16_402890.txt]

       m/z	          i	matches
 110.07101	     734.0
 110.57722	     302.5
 126.05459	    7837.9
 127.05843	     290.0
 129.10202	     322.6
 136.07547	    1921.3
 138.05453	    4749.4	b (1) (1+)
 139.05807	     291.5
 143.11731	     453.9
 144.06522	    6516.5
 145.06844	     287.3
 168.06511	    2535.6
 172.75227	     277.0
 175.11832	    1750.8	y (1) (1+)
 186.07568	   15903.3
 187.07886	     676.2
 192.10112	     329.9
 201.12286	     377.8
 204.08607	   24075.2
 205.08954	    1335.7
 229.11752	     855.9
 231.09770	     319.9
 237.12314	     296.8
 239.11327	     848.5
 249.09816	     559.3	b (2) (1+)-H2O
 251.10205	    1090.6
 258.14435	     668.3
 265.11664	     476.6
 267.10822	    5280.3	b (2) (1+)
 268.11099	     285.4
 269.16052	     264.7
 286.15161	     498.4	y (2) (1+)-NH3
 303.15396	     343.3	b (5) (2+)-H2O
 303.17645	    1901.1	y (2) (1+)
 307.66702	     271.6	y (5) (2+)-H2O
 312.16006	     379.4	b (5) (2+)
 316.66949	     526.8	y (5) (2+), y (11) (4+)-NH3
 346.19153	     359.3
 355.67810	     549.0	b (6) (2+)
 362.18146	     706.0	b (3) (1+)-H2O
 368.70093	    1239.3
 369.20505	     688.2
 370.19098	     317.0	b (10) (3+)
 373.17001	     590.6
 375.18289	    1085.0	b (7) (2+)-H2O
 380.19247	    2290.7	b (3) (1+)
 381.19717	     432.5
 384.18701	    1345.9	b (7) (2+)
 385.21640	     414.5	y (3) (1+)-NH3
 392.18069	     309.7
 397.21671	     566.4
 398.20166	    1211.6	y (6) (2+)
 398.70377	     385.3
 402.24460	    4871.3	y (3) (1+)
 403.24725	     583.2
 408.72052	     443.3
 417.72629	    2302.4
 418.21484	     722.3
 422.71671	     369.7
 426.73129	   18821.1
 427.23227	    8036.2
 427.73355	    1208.8
 431.72305	    3801.7	b (8) (2+)-H2O
 432.22482	     848.1	b (8) (2+)-NH3
 440.72791	    8182.6	b (8) (2+)
 441.22910	    3584.0
 441.72940	     745.1
 442.88916	     338.2
 446.70877	     351.0	y (7) (2+)-H2O
 452.22449	     344.6	b (12) (3+)-H2O
 460.76508	     323.0
 461.25919	     320.0
 471.98868	     543.5	[M+4H] (4+)-H2O
 472.24301	     608.8	[M+4H] (4+)-NH3
 472.49158	     439.9
 474.26770	     475.7
 474.75897	    1017.3
 481.26764	     329.3
 483.27295	   13151.9
 483.77448	    6854.5
 484.24426	     888.5
 484.27576	    1281.1
 484.74686	     471.9
 488.26437	    1279.5	b (9) (2+)-H2O
 488.76642	     825.6	b (9) (2+)-NH3
 489.27029	     357.3
 489.73972	     282.9
 497.27002	    5207.3	b (9) (2+)
 497.77103	    2048.8
 498.24615	     462.2
 498.27432	     715.7
 501.26154	     506.7	b (13) (3+)
 508.28528	     451.0	b (4) (1+)
 512.25574	     404.4	y (8) (2+)
 512.75818	     363.5
 512.95984	     279.5
 513.27795	     452.6	y (4) (1+)-H2O
 526.23517	     430.1
 526.25513	     470.8
 526.31256	     547.9
 526.34357	     404.4
 527.24969	     336.5
 527.30042	     865.8
 527.33649	     387.3
 527.91815	     396.8
 528.16217	     317.1
 528.30798	     384.0
 529.06976	     882.9
 531.28589	    7836.9	y (4) (1+)
 532.28833	    1621.6
 540.78662	     959.2
 541.28674	     450.3
 545.77802	     471.3	b (10) (2+)-H2O
 546.27991	     578.4	b (10) (2+)-NH3, y (14) (3+)
 551.07410	     283.5
 554.78314	   13395.7	b (10) (2+)
 555.28467	    7427.3
 555.78522	    2031.5
 565.77203	     488.3
 570.76135	     312.4
 579.77679	     318.5
 586.35114	     329.1
 587.34924	     287.3
 605.30383	    1161.8	b (5) (1+)-H2O
 613.80084	     526.3
 614.31641	     344.8	y (5) (1+)-H2O
 614.35303	     626.6
 622.31818	    2180.2
 622.81793	    1102.9
 622.98322	     418.2
 623.31348	    2527.9	b (5) (1+)
 624.31519	     514.1
 628.98566	    3327.2
 629.31799	    3634.0
 629.45886	     304.8
 629.65289	    1865.1
 629.98676	     556.5
 630.28979	     331.5
 632.33380	   15856.1	y (11) (2+)-NH3, y (5) (1+)
 633.33698	    3647.2
 634.98816	   19500.3
 635.32239	   18876.6
 635.65601	    9304.1
 635.99158	    3583.7
 636.31445	    2010.0	b (11) (2+)
 636.81592	    2010.7
 637.31592	     383.0
 664.32813	     280.1
 664.75757	     429.3
 672.83801	     323.8
 677.83435	    1134.3	b (12) (2+)-H2O
 678.34180	     439.6	b (12) (2+)-NH3
 678.83130	     440.7
 681.74731	    1912.0
 682.24823	     872.7
 686.83765	     861.0	b (12) (2+)
 687.33942	     310.0
 699.43689	     415.8
 710.34314	     670.7	b (6) (1+)
 731.28009	    2680.4
 731.78265	    1869.7
 732.28345	     466.5
 742.35260	     451.4	b (13) (2+)-H2O
 749.35962	     498.3	b (7) (1+)-H2O
 751.36108	     420.0	b (13) (2+)
 751.86090	     341.4
 752.36133	     505.0
 762.39075	     624.0	y (13) (2+)
 762.88531	     610.6
 767.36584	    2019.7	b (7) (1+)
 768.36798	     645.0
 769.09418	     370.4
 777.39221	     395.6	y (6) (1+)-H2O
 778.37451	     340.0	y (6) (1+)-NH3
 795.39642	   13166.4	y (6) (1+)
 796.39862	    4299.9
 797.40045	     831.0
 818.92712	    1647.9	y (14) (2+)
 819.43256	    1348.1
 819.94305	     472.0
 842.46423	     458.7
 852.45966	     786.3
 853.45850	     318.2
 862.43170	     511.9	b (8) (1+)-H2O
 874.44489	     701.2	y (15) (2+)-H2O
 874.94244	     461.0	y (15) (2+)-NH3
 880.45050	    5744.9	b (8) (1+)
 881.45117	    2938.6
 882.45331	     469.5
 883.45227	    1345.3	y (15) (2+)
 883.95209	    1132.4
 884.45251	     499.3
 892.41339	     984.3	y (7) (1+)-H2O
 893.41711	     445.6	y (7) (1+)-NH3
 910.42303	   24661.7	y (7) (1+)
 911.42554	   10096.6
 912.42804	    2417.1
 913.42999	     344.2
 920.39813	     339.7
 971.50330	     597.1
 993.53156	    1215.6	b (9) (1+)
 994.53296	     499.7
 995.46960	     515.9
1005.49536	     531.5	y (8) (1+)-H2O
1023.50684	    8817.0	y (8) (1+)
1024.50781	    4326.6
1025.50964	     925.0
1108.56128	    1825.3	b (10) (1+)
1109.56543	    1219.3
1136.59912	     371.5	y (9) (1+)
1137.58875	     288.6
1158.55188	     459.8
1180.25476	     313.9
1271.61829	     317.3	b (11) (1+)
1671.58765	     313.0
