# Supplementary material for: A Strategy for O-Glycoproteomics of Enveloped Viruses—the O-Glycoproteome of Herpes Simplex Virus Type 1
Source: PLoS Pathog. 2015 Apr 1;11(4):e1004784. doi: 10.1371/journal.ppat.1004784 (PMC4382219; doi:10.1371/journal.ppat.1004784)
Supplement: S2 Dataset — HSV-1 envelope glycoprotein-derived spectra are provided. (ZIP) [file ppat.1004784.s008.zip › data/HEIKDSGLLDYTEVQR_-3_5_21070.txt]

       m/z	          i	matches
 101.49720	     789.5
 123.64138	     812.1
 386.22577	    2529.8	z (3) (1+)
 397.22009	    1349.4	c (3) (1+)
 481.13306	     921.8
 515.26740	    9110.0	z (4) (1+)
 516.27014	    3979.6	z+1 (4) (1+)
 525.31201	    2697.9	c (4) (1+)
 640.33868	    1863.4	c (5) (1+)
 727.36914	    2060.9	c (6) (1+)
 764.22791	    1169.3
 769.08313	    1011.6
 784.39343	    2403.9	c (7) (1+)
 785.40466	    1109.9	c+1 (7) (1+)
 819.40021	    1122.2	z (5) (1+)
 820.40466	    2578.6	z+1 (5) (1+)
 833.09973	    1065.2
 844.43396	    1375.4
 851.14166	     946.2
 882.09790	    1141.5
 897.47449	    2128.1	c (8) (1+)
 935.96936	    1266.1
 943.96100	    1030.0
 944.46692	    1485.7
 946.90552	    1446.6
 950.32288	    1147.3
 951.97931	    3424.3
 952.47742	    3010.3
 952.98401	    2024.2
 982.45734	    3896.1	z (6) (1+)
 983.46191	    4530.1	z+1 (6) (1+)
 984.46423	     999.3	z+2 (6) (1+)
 995.78906	     957.6
 998.47449	    3022.5	y (6) (1+)
 999.47614	    1814.0
1009.50439	    1427.4
1016.00470	    3321.6
1016.50305	    2704.2
1097.48608	    3980.7	z (7) (1+)
1098.48926	    7884.5	z+1 (7) (1+)
1099.48914	    3067.9	z+2 (7) (1+)
1125.58423	    3223.6	c (10) (1+)
1126.58789	    1821.5	c+1 (10) (1+)
1210.55688	    1247.1	z (8) (1+)
1211.57898	    3395.3	z+1 (8) (1+)
1212.57813	    1544.1	z+2 (8) (1+)
1269.01501	     983.9
1288.64319	    2164.6	c (11) (1+)
1289.65198	    1475.2	c+1 (11) (1+)
1297.74475	     939.8
1323.65161	    2557.6	z (9) (1+)
1324.66064	    4871.3	z+1 (9) (1+)
1325.65833	    1797.9	z+2 (9) (1+)
1339.66174	    2400.5	y (9) (1+)
1340.66223	    1292.7
1380.68726	    1147.5	z (10) (1+)
1381.67688	    2704.0	z+1 (10) (1+)
1382.67542	    1607.0	z+2 (10) (1+)
1396.69666	    1445.8	y (10) (1+)
1467.69238	    1510.1	z (11) (1+)
1468.70740	    4110.6	z+1 (11) (1+)
1469.71399	    2356.4	z+2 (11) (1+)
1483.71106	    2443.2	y (11) (1+)
1484.72900	    3167.0
1582.71533	    1159.4
1583.73718	    5210.6	z+1 (12) (1+)
1584.73633	    3413.0	z+2 (12) (1+)
1585.73682	    1289.6
1592.77417	    7204.2	c (12) (1+)
1593.77783	    4241.0	c+1 (12) (1+)
1594.78113	    1930.1
1598.72546	     965.0
1599.75146	    1125.7
1710.82312	    1097.7	z (13) (1+)
1711.83264	    1769.3	z+1 (13) (1+)
1712.82471	    1681.5
1823.91968	    1266.2	z (14) (1+)
1824.88489	    1444.5
1825.93982	    1057.4	z+2 (14) (1+)
1948.93347	    1631.4	c (15) (1+)
1949.94165	    1496.7	c+1 (15) (1+)
1952.01782	     948.7
