# Supplementary material for: A Strategy for O-Glycoproteomics of Enveloped Viruses—the O-Glycoproteome of Herpes Simplex Virus Type 1
Source: PLoS Pathog. 2015 Apr 1;11(4):e1004784. doi: 10.1371/journal.ppat.1004784 (PMC4382219; doi:10.1371/journal.ppat.1004784)
Supplement: S2 Dataset — HSV-1 envelope glycoprotein-derived spectra are provided. (ZIP) [file ppat.1004784.s008.zip › data/HEIKDSGLLDYTEVQR_-3_5_21072.txt]

       m/z	          i	matches
 116.81856	     261.6
 284.13461	     573.7	c (2) (1+)
 386.22684	     718.0	z (3) (1+)
 397.21878	     957.3	c (3) (1+)
 449.23807	     380.5	c (8) (2+)
 505.78326	     509.7	c (9) (2+)
 515.26776	    2818.5	z (4) (1+)
 516.27173	     502.4	z+1 (4) (1+)
 541.28528	     358.0
 541.79279	     312.4
 563.29730	    1014.8	c (10) (2+)
 563.80054	     916.3	c+1 (10) (2+)
 596.32867	     302.9
 605.78534	     320.0	z (8) (2+)
 640.33923	    1430.5	c (5) (1+)
 644.82874	     365.4	c (11) (2+)
 662.32910	     694.8	z (9) (2+)
 665.34692	     631.8
 711.31006	     300.3
 727.36951	     622.5	c (6) (1+)
 734.35107	     577.9	z (11) (2+)
 740.37860	     439.4
 742.35748	     399.6	y (11) (2+)
 779.31921	     866.6
 779.82056	     628.2
 784.39240	     753.3	c (7) (1+)
 785.38757	     438.6	c+1 (7) (1+)
 791.86847	    1815.0	z (12) (2+)
 792.37170	     691.7	z+1 (12) (2+)
 792.86896	     439.7	z+2 (12) (2+)
 796.88983	    2363.1	c (12) (2+)
 797.39410	    2066.4	c+1 (12) (2+)
 797.89264	     738.9
 855.91235	     546.1	z (13) (2+)
 856.41736	     491.6	z+1 (13) (2+)
 861.40393	     352.8	c (13) (2+)
 861.91333	     294.8	c+1 (13) (2+)
 897.47229	     541.2	c (8) (1+)
 911.44928	     514.6	c+1 (14) (2+)
 911.95032	     382.7
 952.98444	     366.4
 956.47723	     465.0
 974.97412	    1775.0	c (15) (2+)
 975.47601	    1989.1	c+1 (15) (2+)
 975.98035	    1129.7
 976.97211	     299.4	z (15) (2+)
 977.48108	     910.5	z+1 (15) (2+)
 977.98181	     393.6	z+2 (15) (2+)
 982.45087	    1075.4	z (6) (1+)
 983.46796	     363.0	z+1 (6) (1+)
 998.46667	     438.1	y (6) (1+)
1010.57629	     451.4	c (9) (1+)
1097.49402	     486.9	z (7) (1+)
1098.48364	     576.5	z+1 (7) (1+)
1126.59314	     606.1	c+1 (10) (1+)
1127.59180	     388.0
1211.58081	     559.7	z+1 (8) (1+)
1289.65222	     395.3	c+1 (11) (1+)
1293.23682	     306.7
1324.65173	     707.8	z+1 (9) (1+)
1468.71375	     423.6	z+1 (11) (1+)
1523.03528	     291.1
1558.63208	     456.5
1559.63977	     472.9
1583.74231	    1391.7	z+1 (12) (1+)
1584.73071	     999.9
1585.75305	     411.4
1593.77954	     863.0	c+1 (12) (1+)
1594.76880	     719.3
1711.83435	     416.9	z+1 (13) (1+)
1712.82349	     484.2
1915.67969	     288.6
1950.97961	     338.7
