# Supplementary material for: A Strategy for O-Glycoproteomics of Enveloped Viruses—the O-Glycoproteome of Herpes Simplex Virus Type 1
Source: PLoS Pathog. 2015 Apr 1;11(4):e1004784. doi: 10.1371/journal.ppat.1004784 (PMC4382219; doi:10.1371/journal.ppat.1004784)
Supplement: S2 Dataset — HSV-1 envelope glycoprotein-derived spectra are provided. (ZIP) [file ppat.1004784.s008.zip › data/IKTTSSIEFAR_-3_5_14292.txt]

       m/z	          i	matches
 277.52097	     163.6
 291.27206	     160.4
 377.20502	    6042.0	z (3) (1+)
 378.20840	    1232.1	z+1 (3) (1+)
 426.21939	     177.9
 506.24615	    6865.4	z (4) (1+)
 507.24936	    1915.8	z+1 (4) (1+)
 508.25320	     354.7	z+2 (4) (1+)
 563.33649	    2437.6	c (3) (1+)
 564.34131	     529.6	c+1 (3) (1+)
 619.32977	    3671.8	z (5) (1+)
 620.33386	    1309.2	z+1 (5) (1+)
 621.33789	     236.0	z+2 (5) (1+)
 626.85065	     171.9
 664.83203	     171.2
 699.36646	     189.1
 703.87836	     167.0
 706.36121	    5673.5	z (6) (1+)
 707.36481	    2886.9	z+1 (6) (1+)
 708.36725	     585.7	z+2 (6) (1+)
 711.87659	     328.1
 712.37805	    1466.5
 712.87982	     563.4
 713.38116	     464.3
 719.87134	     514.2
 720.37689	    1065.5
 720.87872	    2172.3
 721.37970	    1170.0
 721.88074	     434.4
 722.37927	     789.4	y (6) (1+)
 723.38190	     298.0
 728.38483	    4269.9
 728.88708	    2596.7
 729.38983	     851.8
 729.89325	     308.1
 734.87793	     363.0
 735.38141	     189.3
 735.88330	     182.3
 751.88715	     180.2	c+1 (10) (2+)
 756.36810	    4048.6
 756.86908	    3202.0
 757.36945	    1262.8
 757.87115	     350.3
 784.39368	     244.7
 785.40594	     179.9
 786.41040	     203.5
 792.90906	     281.0
 867.46313	    3430.5	c (4) (1+)
 868.46851	    1335.3	c+1 (4) (1+)
 869.46747	     483.4
 878.44269	     602.1
 879.44727	     204.9
 910.48401	     422.2
 911.48999	     274.5
 946.37036	     231.2
 954.49384	    4675.3	c (5) (1+)
 955.49664	    2297.2	c+1 (5) (1+)
 956.49512	     465.9
1041.52515	    2888.9	c (6) (1+)
1042.52881	    1475.6	c+1 (6) (1+)
1043.53320	     420.5
1090.52820	     256.7
1091.54700	     190.6
1097.51990	    1604.4	z (8) (1+)
1098.52087	    1074.3	z+1 (8) (1+)
1099.52942	     337.9	z+2 (8) (1+)
1106.51855	     269.4
1109.51306	     175.7
1154.61047	    5800.5	c (7) (1+)
1155.61462	    3251.5	c+1 (7) (1+)
1156.61853	    1278.8
1182.57129	     427.7
1183.56628	     285.9
1264.08105	     175.9
1283.65295	    6116.3	c (8) (1+)
1284.65564	    3336.2	c+1 (8) (1+)
1285.65747	    1323.5
1286.66211	     354.3
1360.64441	     240.1
1401.64172	     798.2	z (9) (1+)
1402.64795	     786.2	z+1 (9) (1+)
1403.65308	     499.6	z+2 (9) (1+)
1414.73645	     254.7
1417.66699	     451.1	y (9) (1+)
1418.68066	     323.4
1430.72009	    1760.7	c (9) (1+)
1431.71924	    1425.7	c+1 (9) (1+)
1432.72278	     521.5
1433.73914	     241.3
1439.72876	     343.1
1440.75916	     664.1
1441.75415	     488.5
1442.76892	     329.5
1456.78015	     250.7
1457.75696	    1010.4
1458.75330	     688.4
1459.75073	     311.7
1487.72717	     248.3
1501.75793	    6637.2	c (10) (1+)
1502.75940	    5375.3	c+1 (10) (1+)
1503.76282	    2560.1
1504.75757	     733.3
1512.73730	    1974.4
1513.73901	    1679.7
1514.73218	     604.3
1515.72864	     193.2
1584.82520	     233.4
1599.81470	     375.2
1600.80542	    1283.2
1658.84595	     564.6
