# Supplementary material for: A Strategy for O-Glycoproteomics of Enveloped Viruses—the O-Glycoproteome of Herpes Simplex Virus Type 1
Source: PLoS Pathog. 2015 Apr 1;11(4):e1004784. doi: 10.1371/journal.ppat.1004784 (PMC4382219; doi:10.1371/journal.ppat.1004784)
Supplement: S2 Dataset — HSV-1 envelope glycoprotein-derived spectra are provided. (ZIP) [file ppat.1004784.s008.zip › data/KPPNPTPPPPGASANASVER_-3_16_397654.txt]

       m/z	          i	matches
 110.57994	     164.5
 126.05476	    3315.9
 127.03904	     172.2
 129.10210	     181.4
 138.05472	    3633.8
 144.06526	    4406.1	y (2) (2+)-NH3
 168.06529	    2743.8
 169.06868	     173.8
 172.77797	     153.6
 175.11890	     645.1
 186.07582	   19229.9
 187.07924	    1259.4
 199.10806	     162.1
 204.08624	   28982.2
 205.08977	    1829.3
 208.14441	     174.3
 226.15536	     746.0
 252.13634	     157.2
 302.65656	     208.7
 304.16046	     169.3
 309.15515	     299.6
 309.17383	     819.5	b (6) (2+)-H2O
 309.67615	     246.4
 310.17715	     162.4
 318.17892	     647.5
 318.68036	     255.6
 323.20770	     265.6
 338.17102	     199.4
 344.69171	     647.9
 345.19531	     429.8
 351.18384	     195.8
 352.70987	     174.6
 357.69995	    2198.0	b (7) (2+)-H2O
 358.20300	     547.3
 364.71002	     249.6
 366.70517	    4000.2	b (7) (2+)
 367.20651	    1825.5
 373.65240	     160.4
 392.72110	     187.6
 393.21826	     327.0
 396.64835	     168.6
 401.23383	     471.1
 403.22818	     285.3
 406.22598	     510.8
 406.71811	     438.3
 407.21533	     185.3
 415.23083	    5079.9	b (8) (2+)
 415.73251	    2343.0
 416.23419	     585.7
 420.22141	     356.8
 433.82880	     154.6
 437.24918	    1401.3	b (14) (3+), b (4) (1+)
 438.25323	     283.8
 449.75885	     182.9
 454.75031	     184.0
 455.24408	     407.4
 463.75705	    2363.9	b (9) (2+)
 464.25790	    1108.1
 469.31180	     236.3
 489.23950	     164.7
 490.26077	    1025.3	y (4) (1+)
 491.26324	     192.1
 498.76147	     170.7
 507.25305	     685.4
 512.78784	     210.9
 516.77271	     393.7
 517.27173	     420.1
 529.76215	     757.6	y (11) (2+)
 530.26416	     371.3
 540.79370	     586.7
 541.29498	     338.7
 559.92181	     178.6
 561.29700	     916.9	y (5) (1+)
 562.81421	     257.7
 565.79767	     185.8
 568.30609	     161.9
 576.31293	     850.7	b (12) (2+)
 576.81305	     436.8
 578.28894	    3227.8	y (12) (2+)
 578.79041	    1745.5
 579.29150	     650.7
 585.91754	     369.2
 590.32709	     788.1
 591.32300	     412.7
 591.97424	     174.2
 601.12390	     317.9
 601.32977	     167.4
 601.38538	     225.4
 601.45709	     160.6
 604.30219	     195.4
 605.71118	     306.5
 607.35577	     430.3
 610.82257	     619.6
 611.32721	     480.6
 611.63422	     185.6
 611.75659	     182.6
 612.48425	     259.9
 612.52100	     186.0
 617.33820	    1308.4	b (6) (1+)-H2O
 618.34961	     253.6
 619.33789	     170.7
 619.82849	     453.1
 620.32727	     246.2
 620.82959	     178.8
 621.04260	     163.7
 626.81531	    1849.9	y (13) (2+)
 627.31726	     856.7
 627.69659	     369.0
 627.82166	     362.4
 631.35577	     185.2
 635.34949	    5852.5	b (6) (1+)
 636.35272	    1560.3
 637.33026	     566.2
 639.31750	     193.0
 639.67407	     396.1
 640.07520	     338.7
 642.16101	     279.1
 646.33710	     438.5
 646.84570	     256.2
 648.53033	     271.8
 652.31543	     171.3
 653.20160	     386.8
 655.34698	     273.4
 655.84991	     166.4
 656.00409	     529.4
 656.34668	     629.2
 656.67560	     374.8
 658.00562	     185.6
 660.48364	     194.5
 660.95807	     181.6
 661.29816	     220.2
 661.62927	     298.8
 661.89386	     379.2
 661.95581	     508.6
 666.26923	     514.1
 666.38647	     188.0
 666.48627	     167.6
 666.83417	     272.0
 670.32227	     254.5
 672.08539	     161.0
 672.58673	     168.3
 673.44232	     189.1
 673.81329	     213.6
 675.34131	   10156.4	y (6) (1+), y (14) (2+)
 675.84265	    4546.1
 676.17511	     754.8
 676.34332	    2431.4
 676.84558	     434.2
 678.32599	     254.6
 679.07483	     273.3
 679.33423	     472.6
 683.65302	     192.1
 687.31445	     227.9
 687.38306	     209.9
 689.42566	     423.4
 691.35840	     196.0
 692.52258	     191.5
 696.03619	     181.5
 696.35284	     216.6
 700.56085	     239.3
 701.36755	     172.9
 702.74335	     280.1
 712.36945	     280.0
 713.88843	     193.4
 714.38873	     281.6
 715.34192	     194.7
 717.97668	     175.0
 721.89307	     324.4
 723.69690	     370.0
 723.76056	     236.1
 724.37006	     164.1
 724.69159	     176.6
 727.71167	     177.6
 727.89160	     299.5
 728.34357	     236.1
 728.40015	     241.3
 729.35040	     572.4
 729.41199	     458.1
 729.83221	     198.7
 729.90796	     183.5
 730.00739	     190.4
 730.33240	    2883.6
 730.40857	     413.1
 730.67279	     302.7
 730.83508	    2242.3
 730.91565	     309.0
 732.40082	     904.1	b (7) (1+)
 733.39893	     319.4
 733.90472	     172.3
 746.37561	    1460.2	y (7) (1+)
 747.37744	     668.8
 747.88739	     173.9
 748.38263	     355.5
 762.85547	     189.7
 773.37079	     196.3
 774.39374	     179.5
 774.89172	     183.4
 781.14984	     184.7
 795.78864	     203.1
 801.45905	    1645.4
 802.46124	     861.1
 820.45953	     251.4
 822.94061	     220.3
 829.45325	    1105.8	b (8) (1+)
 830.45013	     429.1
 833.40839	    2383.0	y (8) (1+)
 834.22491	     165.8
 834.40985	     867.6
 835.42535	     218.2
 835.70837	     309.7
 838.42670	     880.1
 839.03290	     191.4
 839.19623	     257.3
 839.43475	     366.4
 872.47968	     178.5
 879.93872	    1164.9	y (18) (2+)
 880.44031	     601.8
 880.94360	     434.1
 888.41626	     214.0
 898.50824	     734.0
 899.51801	     332.5
 901.97144	     198.4
 904.44714	     623.0
 905.45288	     289.0
 919.97437	     209.8
 926.50677	     807.4	b (9) (1+)
 927.50586	     324.9
 928.46448	    5702.0	y (19) (2+)
 928.96594	    5924.4
 929.46661	    3019.5
 929.96960	     805.7
 961.46564	    2280.9	y (10) (1+)
 961.98004	     178.5
 962.46832	     987.7
 963.46985	     215.0
 970.49957	     475.1
 971.00519	     475.8
 971.50287	     412.7
 981.27228	     208.5
 982.86951	     214.8
 983.50720	    2274.2
 984.00568	    3334.2
 984.50525	    2398.2
 985.00342	     982.5
 985.49554	     214.4
 991.96393	     354.3
 992.01703	     281.9
 992.06042	     319.4
 992.15930	     306.7
 992.20172	     599.0
 992.34534	     474.6
 992.51312	   68665.9
 992.63989	     591.0
 992.70306	     533.8
 992.74353	     669.4
 992.79401	     688.0
 992.83832	     616.3
 993.01434	   75276.3
 993.19336	     775.6
 993.24414	     588.8
 993.28845	     731.2
 993.33527	     630.5
 993.51495	   42625.9
 993.69153	     433.4
 993.73657	     363.0
 993.78741	     402.8
 993.82886	     265.9
 994.01544	   13333.9
 994.50024	     313.8
 994.53986	     262.9
1040.50610	     225.2
1041.49817	     277.2
1042.48743	     177.0
1058.51892	    9791.1	y (11) (1+)
1059.52100	    4703.4
1060.52209	     851.3
1080.57922	     443.4
1081.58435	     306.6
1151.61743	     939.8	b (12) (1+)
1152.62341	     566.0
1153.62292	     195.6
1155.57019	    2447.5	y (12) (1+)
1156.57605	    1581.5
1157.57239	     443.1
1238.64331	     417.0
1252.62366	     674.7
1253.62463	     490.7
1291.70837	     170.4
1299.68457	     167.1
1309.68225	     202.8
1349.67468	    2644.0	y (14) (1+)
1350.67859	    1775.5
1351.68188	     663.2
1547.77637	     676.8
1548.78296	     418.7
1549.77014	     343.4
1661.86633	     171.6
1758.87183	     505.5
1759.87378	     368.6
1760.85291	     218.4
