# Supplementary material for: A Strategy for O-Glycoproteomics of Enveloped Viruses—the O-Glycoproteome of Herpes Simplex Virus Type 1
Source: PLoS Pathog. 2015 Apr 1;11(4):e1004784. doi: 10.1371/journal.ppat.1004784 (PMC4382219; doi:10.1371/journal.ppat.1004784)
Supplement: S2 Dataset — HSV-1 envelope glycoprotein-derived spectra are provided. (ZIP) [file ppat.1004784.s008.zip › data/KPPNPTPPPPGASANASVER_-3_16_399749.txt]

m/z	i	matches
100.78462	114.5
126.05466	3590.2
127.03918	122.2
127.05828	221.4
128.04272	131.2
129.10188	230.3
132.55943	126.1
138.05472	4246.3
139.05779	135.4
144.06523	5097.9	y (2) (2+)-NH3
145.06853	240.1
168.06537	3256.0
169.06865	174.0
175.11841	660.5
181.13161	146.3
186.07579	25300.5
187.07899	1646.8
195.11302	223.9
199.10776	221.9
204.06758	189.8
204.07101	312.7
204.08621	38046.8
204.10255	152.5
204.10646	243.7
204.11066	315.7
205.08968	2426.1
206.09068	146.5
208.14340	248.4
212.10303	302.3
226.15488	974.7	b (2) (1+)
242.18394	150.1
244.16553	330.8
273.11703	120.5
284.33173	125.0
293.65179	206.6
294.15695	122.5
295.66620	157.2
302.65570	187.5
304.16064	247.4
304.18112	167.3
305.19601	164.0
309.17352	1326.3	b (6) (2+)-H2O
309.67566	402.7
310.17392	220.4
318.17984	654.9
318.67963	266.8
323.20602	246.1
344.69235	888.2
345.19257	302.9
351.18216	257.3
352.18744	128.5
352.70789	296.3
357.69958	2940.6	b (7) (2+)-H2O
358.20203	987.7	b (7) (2+)-NH3
364.70856	434.4
366.70486	4693.7	b (7) (2+)
367.20624	1645.9
367.70792	313.3
392.22897	317.5
392.72058	289.5
393.21756	419.6
398.19135	226.2
401.23465	383.9
403.22589	193.2
406.22589	339.3
406.71625	485.3
407.21915	390.4
410.20355	440.9
415.23074	6604.7	b (8) (2+)
415.73248	3459.4
416.23352	666.0
417.20749	353.3
417.71213	134.7
420.22235	435.5
420.25839	233.1
424.25864	125.7
437.24890	1841.5	b (14) (3+), b (4) (1+)
438.25333	348.9
441.74918	210.1
442.24738	137.9
449.75833	209.1
454.75229	540.2
455.24155	457.0
455.74124	199.6
463.75623	2422.1	b (9) (2+)
464.25760	1314.1
464.75955	294.7
469.31152	276.7
477.25607	190.5
489.23972	255.8
489.27722	149.0
490.25977	1372.1	y (4) (1+)
491.26282	210.1
492.27243	172.7
493.76767	147.7
502.76932	149.7
507.25385	1032.1
508.25851	231.0
512.28387	348.8
512.78461	280.1
516.76947	219.6
517.27496	317.3
529.76300	810.0
530.26422	337.6
540.79346	711.1
541.29321	322.0
556.78613	136.9
561.29596	1123.6	y (5) (1+)
561.80273	226.0
562.30017	416.2
562.81323	147.4
565.29541	436.8
567.81598	140.4
569.77930	263.4
576.31238	679.1
576.81390	509.0
577.31360	191.8
578.28864	4185.4	y (12) (2+)
578.79034	2019.5
579.29230	573.5
590.32538	926.5
591.32422	713.8
600.31616	153.4
604.30542	232.3
607.35779	147.5
610.82349	376.3
611.32147	638.8
611.52960	209.1
611.82764	193.5
612.76276	304.7
613.98187	142.3
615.79254	160.4
616.17444	285.9
617.33807	1451.8	b (6) (1+)-H2O
617.52716	338.6
617.85156	165.9
618.15924	174.4
618.30457	132.4
618.34766	508.3
619.36829	270.4
619.82983	425.0
620.32996	365.0
620.83185	162.7
626.35089	441.2
626.81256	2332.2	y (13) (2+)
626.85284	1117.8
627.31470	1276.3
627.81415	397.4
627.85162	321.7
628.60236	288.1
628.86761	188.6
630.18274	254.6
631.35236	181.8
632.96564	192.4
635.34814	7071.3	b (6) (1+)
636.35132	2204.0
637.35571	391.6
637.66284	312.1
640.34241	218.2
641.73419	276.0
645.58441	136.5
646.34167	584.2
646.50238	347.7
646.60724	175.2
646.84558	196.1
647.34174	138.1
648.41962	245.8
652.24207	373.9
655.34772	249.9
655.84247	131.8
656.00916	435.4
656.34058	729.2
656.67444	531.5
656.94397	282.1
658.31073	274.1
661.81696	286.9
662.30225	216.3
662.68506	204.1
662.81549	163.1
664.29718	706.1
664.45416	266.7
664.52643	170.3
666.33929	183.5
666.82983	424.9
669.63855	208.0
672.92889	208.6
673.04822	479.7
675.34039	12873.0	y (14) (2+), y (6) (1+)
675.84210	6092.1
676.34259	3437.2
676.84503	626.6
677.34235	362.8
677.64929	372.3
678.37885	637.4
679.33093	237.1
680.06390	139.6
683.69238	240.9
684.24890	389.4
687.37946	134.9
687.92554	135.6
688.05151	167.9
688.37207	261.9
689.55090	379.6
695.29053	195.2
702.80573	240.5
703.53320	216.6
706.10992	142.9
709.31915	134.0
709.42047	282.6
710.29968	216.3
712.29938	147.3
712.86816	199.2
713.38251	147.8
714.38812	215.1
722.40100	197.4
723.70355	182.3
724.03027	196.7
724.37628	131.3
727.89270	296.5
728.33685	241.4
728.39429	934.8
728.68243	167.3
728.83862	202.2
728.89490	442.8
729.07715	147.5
729.34509	430.4
729.40552	156.4
729.85345	480.4
730.02209	267.8
730.42096	441.9
730.70306	247.1
730.92230	647.5
731.06354	142.7
731.36346	282.5
732.39929	948.5	b (7) (1+)
733.40723	489.5
740.27209	283.4
743.23804	211.4
746.37482	2148.4	y (7) (1+)
747.37964	548.4
747.88550	372.3
748.30286	204.0
748.38495	518.1
774.89404	154.9
778.71606	202.7
801.45642	1600.2
802.45886	725.0
803.46222	151.5
811.90784	155.4
816.37457	144.8
829.45374	1551.7	b (8) (1+)
830.45398	781.3
833.40735	2820.1	y (8) (1+)
834.40979	1265.1
835.41138	281.2
838.05029	156.5
838.42731	1126.2
839.42798	383.2
860.75555	154.6
872.02820	131.4
879.93335	1034.6	y (18) (2+)
880.43970	873.3
880.94165	606.7
881.44275	202.9
898.50940	919.4
899.50928	329.3
903.78424	132.9
904.44690	639.0
904.79620	134.0
905.44409	433.1
906.44983	257.4
926.50574	1381.2	b (9) (1+)
927.50598	612.2
928.46381	6679.6	y (19) (2+)
928.96472	5848.1
929.46710	3424.3
929.96655	1524.3
930.46814	163.6
961.46594	2325.1	y (10) (1+)
962.47009	1179.2
963.46954	408.0
970.50189	949.2
971.00018	536.7
971.50134	559.3
975.49524	203.2
975.98669	166.5
983.50696	2370.6
984.00720	3618.6
984.50537	2870.0
985.00543	1287.4
985.50226	458.7
991.31543	184.4
991.34698	218.9
991.40436	169.6
991.44275	189.4
991.53827	256.7
992.06281	337.9
992.10614	491.1
992.15619	486.4
992.20111	620.1
992.51306	84258.8
992.64630	677.7
992.70129	614.5
992.74408	851.1
992.79144	728.0
992.84064	730.7
993.01379	84196.6
993.19470	744.5
993.24213	828.0
993.28693	813.4
993.33679	697.8
993.51434	47607.4
993.69098	519.6
993.73517	434.1
993.78638	481.9
993.83301	444.8
993.88000	318.4
994.01483	19860.2
994.16479	157.9
994.23425	174.5
994.33789	169.1
994.51544	3863.3
994.99030	157.3
1011.51819	189.1
1040.49695	268.4
1041.49414	377.5
1042.49219	182.4
1043.50000	138.7
1058.51721	10871.7	y (11) (1+)
1059.51929	5486.5
1060.52234	1695.7
1061.52283	328.0
1080.57947	533.8
1081.58533	220.7
1123.61255	266.7
1151.62048	1090.8	b (12) (1+)
1152.61316	584.9
1155.56982	3315.8	y (12) (1+)
1156.57153	2095.0
1157.57544	497.5
1238.66199	408.7
1239.64868	327.1
1252.60059	550.4
1252.71912	323.7
1253.61169	397.0
1253.70007	335.9
1291.68042	269.2
1292.67773	172.9
1309.69104	156.5
1310.68176	211.9
1349.67456	3162.1	y (14) (1+)
1350.67932	2146.7
1351.68225	911.1
1352.67969	182.6
1547.77649	675.5
1548.78271	598.8
1549.77881	356.2
1661.83081	144.5
1758.86804	425.2
1759.87378	457.1
1760.88342	176.8
1904.94983	132.9
