# Supplementary material for: A Strategy for O-Glycoproteomics of Enveloped Viruses—the O-Glycoproteome of Herpes Simplex Virus Type 1
Source: PLoS Pathog. 2015 Apr 1;11(4):e1004784. doi: 10.1371/journal.ppat.1004784 (PMC4382219; doi:10.1371/journal.ppat.1004784)
Supplement: S2 Dataset — HSV-1 envelope glycoprotein-derived spectra are provided. (ZIP) [file ppat.1004784.s008.zip › data/KPPNPTPPPPGASANASVER_-3_16_426298.txt]

m/z	i	matches
110.57732	554.9
126.05450	13106.3
127.03860	567.2
127.05801	458.0
129.10204	483.8
138.05441	10740.7
139.05780	779.8
144.06497	13197.9	y (2) (2+)-NH3
145.06850	805.6
150.05466	324.4
167.11887	310.9
168.06505	7832.3
169.06857	567.0
173.01643	326.7
175.11832	1433.8
186.07549	53107.9
187.07869	3827.3
188.07945	320.6
195.11272	375.0
199.10626	387.4
204.06277	493.5
204.06645	825.0
204.07133	469.7
204.08583	90900.0
204.10655	456.7
204.11046	515.4
205.08911	5142.1
206.09087	608.7
208.14420	509.0
226.15437	1592.3
244.16365	470.6
304.15988	1022.0
309.15552	573.8
309.17303	1100.9
318.17755	823.8
325.18585	371.1
344.69150	947.1
351.18323	552.8
357.69946	2429.5	b (7) (2+)-H2O
358.20233	983.1
366.70532	6189.3	b (7) (2+)
367.20618	1772.2
367.70886	369.4
392.23352	330.3
401.23431	489.2
403.22818	1072.6
406.22491	753.6
406.71579	519.3
410.20114	474.9
415.23038	7964.1	b (8) (2+)
415.73178	3956.7
416.23392	618.9
420.22162	756.1
420.25778	428.8
437.24860	3038.5	b (14) (3+), b (4) (1+)
438.25104	748.7
441.74551	427.2
454.74860	938.5
455.24649	548.8
455.75092	349.3
463.75598	4028.7	b (9) (2+)
464.25696	1990.7
469.31058	1294.1
484.92963	339.1
490.25839	2314.0	y (4) (1+)
491.26215	874.2
507.25290	1331.6
508.25623	352.7
518.74982	511.5
540.79303	1039.4
541.29462	1028.8
558.31616	398.0
561.29565	1930.0	y (5) (1+)
562.30682	414.5
565.29639	518.5
576.31165	1895.8
576.81219	1680.2
585.57837	342.0
590.32483	1279.0
591.32880	624.3
610.82129	603.6
611.32471	497.2
614.83148	499.2
615.69666	662.3
617.33679	2094.6	b (6) (1+)-H2O
618.34540	582.1
619.83258	913.7
626.63867	413.4
631.29694	958.1
631.80444	874.7
635.34760	11954.2	b (6) (1+)
636.34985	3314.5
637.35004	475.6
646.34259	717.6
653.99042	466.0
655.84497	474.9
656.33447	919.5
656.66669	854.2
657.00342	527.6
663.00885	366.7
664.99390	771.7
666.82513	726.0
667.32947	442.3
670.81702	503.3
675.33966	2421.9	y (6) (1+), y (14) (2+)
675.83704	935.1
679.82782	4308.3
680.32922	3096.4
680.83289	974.0
681.05341	509.3
681.32965	385.3
682.65686	465.1
682.98651	396.9
683.32355	390.3
686.29944	473.5
687.37958	580.7
689.69513	423.6
693.86017	553.9
694.42047	526.4
696.03662	389.6
696.82959	413.5
698.41669	640.0
698.81964	453.9
705.61768	449.7
705.76855	902.9
706.28400	503.5
707.81006	675.6
708.15149	1694.0
712.04034	592.2
713.13269	375.0
713.88641	796.8
714.38440	952.4
715.56946	701.6
716.04193	529.4
716.85547	703.1
717.21783	396.2
717.26910	671.4
717.35590	391.1
719.81006	1059.1
721.04224	616.5
723.70532	413.7
724.03229	734.5
724.36713	497.3
726.51306	1007.9
727.97198	775.0
728.35339	2476.6	y (7) (1+)-H2O
728.85620	1534.0
729.34070	1073.1
730.86853	397.4
732.40155	1845.5
732.67474	389.6
733.39880	754.9
734.74377	505.5
737.84064	746.3
739.95221	706.2
742.18903	1033.6
742.32501	353.3
742.60028	951.1
744.10272	400.8
745.65594	1279.1
746.37463	453.1
747.00494	471.5
747.87665	1034.8
748.37695	641.5
748.67615	839.3
748.88940	496.9
749.31067	1175.8
751.16748	614.0
752.01276	423.4
752.65900	418.7
758.99036	352.2
759.54681	835.0
760.34906	373.9
760.56171	402.5
763.69830	823.1
765.04199	708.9
766.43561	1087.9
767.87958	618.8
768.12695	772.4
768.37885	363.8
776.41663	591.6
776.52478	795.8
776.88043	11149.5
777.38007	8798.5
777.88379	3407.3
778.38281	475.4
779.04468	460.6
785.43329	446.0
785.78754	473.7
785.90131	887.3
786.14484	455.7
790.39288	384.6
790.73260	902.9
791.04633	451.2
791.38226	769.2
791.72717	553.4
793.08472	833.5
795.73322	1131.3
796.07190	1516.1
796.40631	1223.6
796.70258	520.0
797.04767	843.1
797.37671	489.7
797.94824	376.7
798.05249	421.6
798.36688	616.7
798.43073	605.5
801.45648	2901.5
801.87872	407.8
802.46301	1451.8
808.26392	781.3
810.10742	461.0
812.72412	654.7
815.57440	495.8
829.45306	2230.4	b (8) (1+)
830.45526	979.5
831.44604	367.0
833.40204	1069.0
834.40942	506.2
838.42645	2631.4
839.43005	891.1
841.42517	412.5
861.38416	984.8
861.88055	861.8
866.32550	600.6
877.09668	540.0
877.14832	688.7
878.41815	4390.8
879.42120	1592.2
880.42004	668.6
880.93896	362.4
898.50909	1252.0
916.44678	462.8
919.70923	483.0
926.50336	1355.7
927.50769	549.0
928.46185	1227.9
928.76721	373.1
928.96008	1420.3
929.46136	881.2
929.96045	449.2
934.06885	681.1
946.83557	388.5
948.43567	834.6
949.45239	2338.7
949.63904	708.5
950.45599	1176.4
962.91711	462.9
963.41943	1207.6
963.57837	395.5
975.49579	400.3
981.47778	2246.4
981.97443	1415.1
982.47455	1020.4
982.99591	519.5
983.50916	768.1
983.99622	4499.0
984.49878	5276.5
984.99988	2063.2
985.50519	600.0
992.23505	369.8
992.51105	30085.6
993.01227	30973.5
993.51324	16221.1
994.01288	5861.2
994.51538	403.8
1030.00281	6526.8
1030.50464	9289.8
1031.00513	5622.4
1031.50378	1601.4
1032.53711	403.0
1034.03052	1885.1
1034.52820	2329.1
1035.03296	1457.5
1036.48596	4243.9
1037.48962	2029.4
1038.48975	756.6
1041.49561	813.7
1042.47095	355.5
1058.51880	1115.9
1059.51282	787.0
1072.02905	1158.2
1072.18372	931.8
1072.54028	1786.0
1073.04456	909.4
1073.54163	541.7
1076.04663	399.4
1080.57678	891.9
1085.04712	6591.3
1085.54810	9517.6
1086.04663	6476.7
1086.55042	3848.2
1087.04260	978.6
1093.48059	610.4
1093.58582	598.1
1093.64819	756.0
1093.70972	617.0
1093.76685	671.4
1093.80896	1051.5
1093.87061	495.8
1094.05310	165084.0
1094.25073	1915.3
1094.30444	2188.3
1094.41919	1742.6
1094.55298	191098.0
1094.74377	1769.1
1094.79504	1587.4
1094.85193	1861.0
1094.91724	1417.8
1095.05261	119322.0
1095.25903	960.4
1095.32202	680.9
1095.39319	535.4
1095.55420	45361.6
1096.05334	7380.5
1107.52466	874.2
1108.51904	501.4
1116.86694	431.8
1151.61536	2475.1	b (12) (1+)
1152.62439	1247.9
1153.62708	573.9
1155.57153	491.4
1164.54529	3398.0
1165.54773	1290.7
1166.55127	606.2
1186.56543	418.2
1187.07471	595.2
1238.64124	850.7
1239.65088	794.2
1243.58081	891.5
1261.59473	13375.4
1262.59827	7873.3
1263.60266	2641.4
1264.60327	585.9
1291.67603	665.2
1309.66919	441.4
1310.68054	550.8
1349.67285	634.7
1350.67627	839.4
1351.65771	359.6
1354.69629	473.9
1358.64587	2635.7
1359.64807	1627.0
1360.64807	696.5
1455.70325	782.7
1534.41711	358.4
1552.74573	1864.2
1553.76038	2241.8
1554.74890	690.5
1597.46326	372.6
1750.84790	461.4
1751.86523	602.2
1961.92383	591.7
