# Supplementary material for: A Strategy for O-Glycoproteomics of Enveloped Viruses—the O-Glycoproteome of Herpes Simplex Virus Type 1
Source: PLoS Pathog. 2015 Apr 1;11(4):e1004784. doi: 10.1371/journal.ppat.1004784 (PMC4382219; doi:10.1371/journal.ppat.1004784)
Supplement: S2 Dataset — HSV-1 envelope glycoprotein-derived spectra are provided. (ZIP) [file ppat.1004784.s008.zip › data/KPPNPTPPPPGASANASVER_-3_5_14294.txt]

       m/z	          i	matches
 110.13140	     126.6
 192.82559	     127.7
 193.79344	     118.2
 340.23477	     152.4	c (3) (1+)
 388.21628	     138.9	z+1 (3) (1+)
 474.24326	     274.3	z (4) (1+), z+2 (10) (2+)
 475.24802	     894.4	z+1 (4) (1+)
 476.25067	     187.1	z+2 (4) (1+), c-1 (7) (2+)
 482.46481	     127.1
 545.27698	    1153.1	z (5) (1+)
 546.28333	     562.0	z+1 (5) (1+)
 547.28192	     178.1	z+2 (5) (1+)
 551.32495	     409.5	c (5) (1+)
 659.32013	     695.1	z (6) (1+)
 660.32513	     553.6	z+1 (6) (1+)
 661.33905	     165.7	z+2 (6) (1+)
 781.31030	     141.3
 816.38055	     137.2
 817.38788	     555.2	z (8) (1+)
 818.39240	     441.8	z+1 (8) (1+)
 819.39386	     151.9	z (15) (2+), z+2 (8) (1+)
 888.42523	    1289.0	z (9) (1+)
 889.42914	     776.2	z+1 (9) (1+)
 890.42944	     221.5	z+2 (9) (1+)
 905.48749	     134.4
 945.44501	     679.8	z (10) (1+)
 946.44989	     763.1	z+1 (10) (1+)
 947.45782	     287.1	z+2 (10) (1+)
 971.00446	     148.7
 976.50519	     411.3
 977.01147	     449.8
 977.50201	     206.8
 981.97418	     151.8
 982.48041	     234.4
 984.00006	     862.8
 984.50226	    1437.4
 985.00867	    1236.9
 985.51361	    1060.1
 986.01569	     422.3
 986.52979	     166.8
 992.51300	    1435.3
 993.01385	    1808.1
 993.51819	    1709.8
 994.01703	    1238.8
 994.52448	     533.5
 995.02826	     207.2
 998.99640	     238.2
 999.50574	     174.7
1007.52252	     442.2
1008.01526	     516.3
1008.51648	     303.5
1009.01111	     190.1
1033.99487	     141.8
1050.02844	     281.9
1050.53113	     175.0
1051.01257	     251.3
1057.03064	     495.7
1063.03979	     385.9
1063.54309	     408.0
1064.04016	     602.7
1070.54590	     302.1
1242.64441	     316.7	c-1 (10) (1+)
1243.66272	    1267.3	c (10) (1+)
1244.66724	     874.3	c+1 (10) (1+)
1245.66504	     338.9
1299.68982	     207.0	c-1 (11) (1+)
1300.68347	    2570.9	c (11) (1+)
1301.68640	    1786.5	c+1 (11) (1+)
1302.68542	     484.3
1303.69263	     203.1
1371.71814	    1019.2	c (12) (1+)
1372.71594	     582.1	c+1 (12) (1+)
1373.72595	     304.8
1391.95190	     130.6
1416.76831	     131.8
1441.70911	     180.7
1455.77307	     272.5
1456.77637	     532.0
1457.77991	     672.3
1458.75317	    1348.6	c (13) (1+)
1459.75549	     714.2	c+1 (13) (1+)
1460.15100	     134.0
1460.75012	     330.9
1486.78406	     174.9
1528.78149	     180.6	c-1 (14) (1+)
1529.78516	    1108.5	c (14) (1+)
1530.78516	     984.0	c+1 (14) (1+)
1531.79663	     491.8
1532.79810	     134.5
1600.83191	     204.9
1637.78979	     144.8	z (15) (1+)
1638.78381	     383.1	z+1 (15) (1+)
1639.77344	     203.1
1642.81372	     234.3	c-1 (15) (1+)
1643.82605	    2143.2	c (15) (1+)
1644.82898	    1426.1	c+1 (15) (1+)
1645.83594	     761.5
1646.54578	     157.5
1646.82739	     254.1
1671.86633	     287.9
1696.87048	     174.1
1697.86426	     149.4
1713.87561	     242.0	c-1 (16) (1+)
1714.86230	    1365.8	c (16) (1+)
1715.86108	     906.6
1716.87354	     553.0
1717.89673	     213.0
1784.84338	     135.3
1801.88513	     165.3
1802.89941	     218.2	c+1 (17) (1+)
1848.86975	     235.0	z (17) (1+)
1849.87207	     676.7
1850.88574	     315.9	z+2 (17) (1+)
1851.87427	     238.4
1867.94568	     161.3
1900.95630	     264.9
1901.95911	     356.9
1902.98132	     192.6
1961.88611	     133.7
1963.97058	     855.4
1964.96216	     827.8
1965.95557	     297.3
1966.93738	     160.4
1967.95776	     140.7
1969.00330	     290.9
1970.01782	     182.1
1986.03284	     220.2
1987.03296	     454.1
1988.00696	     326.2
1988.99390	     239.0
1997.95959	     175.1
