# Supplementary material for: A Strategy for O-Glycoproteomics of Enveloped Viruses—the O-Glycoproteome of Herpes Simplex Virus Type 1
Source: PLoS Pathog. 2015 Apr 1;11(4):e1004784. doi: 10.1371/journal.ppat.1004784 (PMC4382219; doi:10.1371/journal.ppat.1004784)
Supplement: S2 Dataset — HSV-1 envelope glycoprotein-derived spectra are provided. (ZIP) [file ppat.1004784.s008.zip › data/KPPNPTPPPPGASANASVER_-3_5_9839.txt]

       m/z	          i	matches
 475.24808	     483.1	z+1 (4) (1+)
 519.94843	     165.9
 545.27625	     611.1	z (5) (1+)
 546.28552	     404.2	z+1 (5) (1+)
 574.45721	     182.3
 659.32117	     390.9	z (6) (1+)
 660.32666	     255.5	z+1 (6) (1+)
 734.22198	     162.0
 742.80701	     173.1
 809.33032	     161.2
 817.39172	     315.4	z (8) (1+)
 818.39545	     232.1	z+1 (8) (1+)
 887.92114	     177.5
 888.42816	     808.0	z (9) (1+)
 889.42999	     366.7	z+1 (9) (1+)
 902.66943	     263.2
 945.44934	     480.0	z (10) (1+)
 946.45453	     555.2	z+1 (10) (1+)
 947.44611	     213.8
 977.00427	     177.0
 981.48718	     284.3	y (18) (2+)
 981.97845	     260.1
 983.99536	     432.6
 984.50586	     706.7
 985.00763	     509.4
 985.51593	     546.1
 986.02307	     456.1
 986.34827	     164.0
 992.51239	     780.9
 993.01575	     796.0
 993.51764	    1213.9
 994.02045	     814.2
 994.51947	     372.6
1048.88831	     340.5
1050.02832	     210.1
1050.53723	     265.7
1057.03308	     256.9
1063.04565	     268.9
1063.54907	     334.2
1064.04675	     456.2
1070.27771	     182.3
1070.54272	     162.6
1242.65320	     199.9	c-1 (10) (1+)
1243.66174	     942.1	c (10) (1+)
1244.66492	     503.6	c+1 (10) (1+)
1245.66260	     182.0
1300.68469	    1507.7	c (11) (1+)
1301.68689	     858.3	c+1 (11) (1+)
1302.70422	     276.1
1371.72095	     532.2	c (12) (1+)
1372.71948	     322.9	c+1 (12) (1+)
1373.72498	     197.1
1456.68872	     349.4
1458.76917	     444.5	c (13) (1+)
1459.15027	     226.1
1459.63403	     380.9
1459.76721	     377.2	c+1 (13) (1+)
1460.65222	     364.4
1461.67102	     219.7
1528.78992	     185.9	c-1 (14) (1+)
1529.78552	     794.3	c (14) (1+)
1530.78564	     468.4	c+1 (14) (1+)
1531.79602	     282.7
1604.58728	     180.4
1638.79163	     184.2	z+1 (15) (1+)
1639.79456	     201.7	z+2 (15) (1+)
1642.80615	     167.9
1643.82764	    1051.6	c (15) (1+)
1644.83496	    1126.0	c+1 (15) (1+)
1645.83899	     640.8
1646.86621	     168.8
1714.87134	     693.9	c (16) (1+)
1715.87048	     634.8	c+1 (16) (1+)
1716.87390	     403.4
1802.91248	     227.5	c+1 (17) (1+)
1832.83801	     224.8
1849.88647	     387.5	z+1 (17) (1+)
1850.85693	     238.8
1900.99072	     240.9	c (18) (1+)
1901.99744	     213.2	c+1 (18) (1+)
1902.91626	     175.0
1963.95642	     471.7
1964.97266	     442.2
1987.00220	     324.5
