# Supplementary material for: A Strategy for O-Glycoproteomics of Enveloped Viruses—the O-Glycoproteome of Herpes Simplex Virus Type 1
Source: PLoS Pathog. 2015 Apr 1;11(4):e1004784. doi: 10.1371/journal.ppat.1004784 (PMC4382219; doi:10.1371/journal.ppat.1004784)
Supplement: S2 Dataset — HSV-1 envelope glycoprotein-derived spectra are provided. (ZIP) [file ppat.1004784.s008.zip › data/KPPNPTPPPPGASAN_-3_18_602412.txt]

       m/z	          i	matches
 126.05495	     323.4
 133.06082	     162.2	y (1) (1+)
 138.05487	     334.5
 144.05844	      81.9
 144.06552	     416.0
 168.06546	     349.7
 186.07602	    4496.5
 187.07239	     211.1
 187.07906	     280.2	y (2) (1+)-NH3
 204.08656	    8483.9	y (2) (1+)
 204.09756	     899.3
 204.10530	      81.6
 205.06343	     133.8
 205.08983	     457.4
 226.15520	     258.3	b (2) (1+)
 230.11201	      72.3
 258.10852	     229.3
 291.12936	     839.2	y (3) (1+)
 302.65793	      69.7
 326.58054	      63.8
 362.16403	     161.3	y (4) (1+)
 366.70432	      82.0
 377.37668	      68.0
 410.20102	      76.9
 415.23135	     553.3	b (8) (2+)
 415.73227	     184.5
 420.25629	     106.7
 437.24982	     462.8	b (4) (1+)
 438.25269	      74.8
 452.30658	      80.3
 455.24564	     113.4	b (9) (2+)-NH3
 462.16177	     109.2
 463.22903	      68.8
 463.75638	     538.7	b (9) (2+)
 464.25818	     324.6
 498.22845	      89.0	y (6) (1+)-H2O
 507.25446	     103.2
 512.28351	     176.7	b (10) (2+)
 516.23920	    1160.6	y (6) (1+)
 517.24292	     220.2
 517.26947	     194.7	b (5) (1+)-NH3
 518.57751	      68.5
 534.30115	      72.2
 540.79395	     385.3	b (11) (2+)
 541.29150	     261.6
 556.29572	      85.1
 556.79193	      73.5
 561.07684	      82.4
 562.31604	     113.0
 565.29480	      80.8
 565.79633	      95.7
 567.30725	     106.3	b (12) (2+)-H2O
 567.80078	      73.7
 568.63910	      68.5
 575.55688	      65.7
 575.99622	     105.4
 576.31146	     796.5	b (12) (2+)
 576.81415	     496.0
 577.30920	      83.3
 578.27008	      72.2
 588.94147	      67.0
 590.32190	     190.6
 592.42926	     125.7
 595.28027	      99.4	y (7) (1+)-H2O
 596.26587	      74.3
 597.32379	      78.3
 597.81665	     182.4
 605.82526	      75.8
 606.33734	      82.3
 610.82166	    1313.4	b (13) (2+)-H2O
 611.32245	     854.4	b (13) (2+)-NH3
 611.82184	     137.5
 613.29181	     861.6	y (7) (1+)
 614.29663	     209.8
 617.33862	     258.1	b (6) (1+)-H2O
 617.82520	     203.9
 618.31622	     123.7	b (6) (1+)-NH3
 618.82733	      73.3
 619.07239	      99.0
 619.82745	     795.8	b (13) (2+)
 620.32928	     570.1
 620.83185	     127.5
 632.34662	      74.8
 632.49896	     134.5
 634.96997	     128.8
 635.34851	    1635.9	b (6) (1+)
 636.35065	     418.5
 637.33514	     117.3
 637.82745	     101.5
 639.32782	      88.2
 641.34424	     163.5
 641.43896	      91.8
 646.34082	     889.9	b (14) (2+)-H2O
 646.84186	     687.8	b (14) (2+)-NH3
 647.13116	      85.0
 647.34326	     121.3
 650.55164	      88.7
 650.68396	      99.1
 655.34705	     681.3	b (14) (2+)
 655.84735	     541.2
 656.14673	     291.9
 656.34406	     117.3
 657.33173	      84.3
 657.95056	      82.0
 658.93518	      73.0
 660.97839	     112.6
 662.32513	      68.3
 666.97900	     122.6
 667.03442	      76.7
 667.16559	      78.6
 670.51453	      68.1
 670.91974	     106.4
 670.97711	      95.2
 671.25012	     388.7
 673.83752	      69.4
 674.65765	     108.5
 676.35712	     122.4
 676.94806	     176.2
 677.30847	      71.8
 678.31116	      67.1
 682.62317	      69.3
 682.69745	      94.2
 682.89758	     108.8
 683.05682	      99.5
 683.13947	     271.6
 683.49176	      74.7
 684.09796	     126.5
 684.61646	      96.3
 685.56219	     153.8
 686.32391	     208.8
 686.99609	     159.4
 687.33832	      99.7
 687.69470	      75.7
 688.01135	     106.6
 689.38495	      88.2
 690.16870	      93.3
 690.59033	      70.4
 691.14661	      95.2
 695.11523	      82.3
 695.33893	     135.8
 698.66754	     422.9
 698.98462	      81.6
 699.42993	     109.8
 700.82611	      71.3
 702.35828	     190.1
 702.72205	      72.3
 702.87842	      90.4
 703.36206	      95.4
 703.65210	     197.0
 703.85687	     175.0	[M+2H] (2+)-NH3-H2O
 704.35681	     104.1
 704.48810	      74.6
 704.72821	     103.9
 706.41180	     166.8
 707.07397	      73.9
 707.33289	     366.2
 707.41046	      91.6
 707.58282	     407.5
 707.82593	     196.2
 708.62097	     124.4
 709.23633	      87.9
 709.75604	     107.7
 709.88354	      70.8
 710.34363	     597.8	y (8) (1+)
 711.32526	      85.1
 711.95306	      73.6
 712.36652	     669.8	[M+2H] (2+)-H2O
 712.86450	     675.2	[M+2H] (2+)-NH3
 713.36652	     342.6
 713.53241	     264.7
 714.38708	     177.3	b (7) (1+)-H2O
 714.67151	     123.0
 715.18018	     233.4
 715.67096	     161.3
 715.84650	     136.3
 717.69763	      94.6
 718.23535	     101.0
 718.88684	      85.8
 720.19769	     171.9
 720.47192	     117.3
 720.82849	     249.2
 720.89453	      95.8
 721.37164	    1924.9	[M+2H] (2+)
 721.61676	     272.0
 721.87152	    1212.9
 722.37091	     331.9
 723.93896	      73.1
 724.07874	     282.3
 724.69067	     378.6
 724.82556	      82.8
 725.08868	     134.1
 725.17334	     185.9
 726.37909	      80.4
 727.30481	     104.4
 727.78638	      92.2
 728.67413	     174.8
 728.90955	     106.1
 729.09131	     146.9
 729.33936	      97.4
 730.02509	      97.3
 731.23883	     132.2
 731.77258	      80.9
 732.40308	     275.5	b (7) (1+)
 732.64374	      93.9
 733.40503	     139.8
 733.71167	     195.5
 733.96210	      87.0
 734.22717	     138.3
 734.34760	     150.8
 734.64349	     363.7
 734.85223	     133.9
 735.87311	      70.3
 737.42767	     102.2
 737.72968	     180.8
 737.91705	      74.8
 738.03271	      74.7
 738.37201	      85.1
 738.59967	      89.0
 739.02570	     280.7
 739.58203	      70.5
 739.82776	      77.5
 740.01666	     130.2
 740.43304	      70.9
 740.87415	     217.1
 741.24426	     132.8
 741.61102	      87.8
 742.20789	     126.9
 743.14990	      80.2
 743.98560	     107.1
 744.37744	     219.8
 744.81335	     176.1
 745.32208	     128.2
 745.69128	      84.7
 745.83020	      77.0
 745.99780	      87.4
 746.71234	     240.3
 746.90906	      74.9
 747.26208	     108.0
 747.77399	     175.0
 748.01947	      89.5
 748.36810	      92.4
 748.89178	     109.4
 750.06879	     128.9
 751.36298	      95.2
 751.46307	      76.2
 752.23334	      73.3
 754.28296	     205.1
 754.37958	      95.4
 754.71271	     168.6
 754.83051	     189.7
 755.00134	     115.5
 755.06372	      90.4
 755.33228	     104.1
 755.55280	     124.3
 755.61407	      83.7
 756.15430	     117.8
 756.30927	      93.2
 756.70013	      86.9
 756.88452	     148.9
 757.45654	     130.2
 757.57379	     131.8
 757.77838	     124.2
 757.98218	     239.6
 758.81836	     298.8
 759.69098	      93.9
 760.34900	     169.6
 760.48499	     333.2
 760.84149	     184.0
 761.16553	     112.9
 761.55872	      96.6
 761.66174	      99.6
 763.93207	      86.8
 764.11627	      86.7
 764.86176	      91.6
 766.69257	     133.6
 767.35724	      76.8
 767.60077	      71.5
 768.05872	     116.3
 768.45343	      71.2
 769.11572	     118.1
 769.40320	     154.6
 770.20221	      95.3
 770.58807	      97.5
 771.02289	      76.0
 771.35522	     621.5
 771.60999	     969.1
 771.85773	     797.9
 771.97815	     135.1
 772.11047	     551.8
 772.35767	     259.6
 772.60980	     113.7
 773.06372	     123.7
 774.19958	     210.8
 774.29590	     121.4
 774.38159	     213.9
 774.58130	     138.3
 775.12158	     132.3
 775.51825	     216.0
 776.83905	      81.4
 777.01788	     123.0
 777.86285	      99.8
 778.12518	      93.7
 778.36646	     119.5
 778.84235	     121.0
 779.34332	     189.3
 779.49542	      76.9
 779.57318	     131.8
 780.87512	     123.5
 781.06885	      77.8
 781.13110	     148.9
 781.21240	      76.1
 781.32635	     255.2
 783.38989	      77.9
 783.73608	     170.6
 784.95074	     122.7
 785.33923	     101.1
 786.52698	     127.8
 786.68744	      80.1
 786.76044	     203.5
 787.72583	      72.4
 788.41315	      74.2
 788.73138	     107.2
 789.07532	      79.6
 789.19208	     127.3
 789.38654	     150.7	y (9) (1+)-H2O
 789.73364	     123.5
 790.36420	     123.3	y (9) (1+)-NH3
 791.44495	      80.4
 791.86145	     179.2
 792.81433	     131.4
 793.38043	     121.4
 793.48181	     144.1
 793.98505	     115.1
 794.69495	      88.3
 795.04266	     206.2
 796.09161	     109.5
 796.28998	     110.4
 797.81122	     130.8
 799.34650	      76.3
 799.40741	     117.7
 799.90222	      73.7
 799.97778	     155.4
 800.48651	     404.0
 800.75348	     128.1
 800.85822	    1046.3
 801.36017	     716.3
 801.86316	     313.9
 802.48987	     167.2
 804.53564	      73.1
 804.71918	      89.8
 806.04816	      96.8
 806.74664	     103.1
 807.39594	    2585.7	y (9) (1+)
 807.91791	     103.9
 808.01422	      92.9
 808.40167	     988.9
 808.77399	     129.0
 809.39679	     112.8
 809.86621	     130.5
 810.09143	     117.1
 811.14795	      90.5
 811.81732	     103.0
 812.13684	     147.0
 813.59229	     107.5
 813.91809	      97.5
 814.35986	     190.0
 814.76886	     142.3
 814.86212	     100.0
 814.91473	     142.3
 814.99310	      76.6
 815.39197	     115.3
 816.11066	     133.6
 816.44757	     103.8
 816.62909	     122.7
 816.73596	     110.5
 816.94855	      81.1
 817.13000	     113.2
 817.55524	      96.5
 817.70203	      92.0
 817.83752	     111.3
 818.14056	     133.8
 818.67792	      94.7
 818.89825	     124.9
 820.73181	      78.1
 820.95850	     296.5
 821.10522	     318.7
 821.18970	     160.7
 821.28186	      78.2
 821.39618	     844.6
 821.45630	     750.4
 821.55774	     268.6
 821.69916	     137.8
 821.78394	     105.7
 821.95447	     464.0
 822.03186	      85.5
 822.10370	     270.5
 822.31201	     131.8
 822.39911	     533.7
 822.87097	    1825.9
 822.95313	     203.7
 823.08167	     144.6
 823.37097	    1841.9
 823.49707	     326.9
 823.58453	      85.7
 823.87268	     717.8
 824.06177	     172.7
 824.30322	     134.0
 827.55627	      86.5
 829.22644	     122.7
 829.32953	      99.3
 829.45386	     852.1	b (8) (1+)
 830.45441	     244.4
 831.52319	     177.2
 833.03699	     106.3
 833.85938	      86.9
 838.42407	     508.5
 839.43390	      96.1
 845.15521	     147.5
 845.25732	      88.0
 847.44678	      78.2
 848.72833	      80.1
 851.59497	      80.8
 852.11206	     100.2
 853.94525	      79.9
 861.44714	     135.8
 861.52789	     117.8
 866.74243	     200.2
 866.94128	      95.7
 867.07446	     134.9
 867.42163	     114.4
 867.74823	      85.6
 873.05603	     155.5
 875.19220	      75.0
 876.82196	      73.9
 877.93726	      96.3
 882.48053	      85.8
 883.06836	     113.0
 885.75342	     157.1
 886.09192	     116.8
 886.42340	     192.3
 892.32501	     147.0
 898.50586	      92.3
 903.92090	      88.9
 905.07941	      91.3
 909.54712	     153.0
 910.14697	     125.4
 926.50439	    1088.2	b (9) (1+)
 927.50726	     415.5
 942.43671	     698.3
 942.77319	    1180.5
 943.10919	     769.8
 943.44153	     584.4
 943.77325	     158.1
 951.94928	     122.5
 952.90259	      75.9
 971.45709	     132.8
 972.11450	     116.0
 972.78534	     105.8
 976.35510	      73.3
1005.49573	     222.4	y (11) (1+)
1006.49762	      75.8
1023.52130	     146.2
1028.13965	     604.8
1028.47119	     926.2
1028.80640	     624.0
1028.98792	     428.2
1029.13965	     404.0
1029.48547	     723.2
1029.99744	     309.5
1030.50049	     223.2
1031.00146	     143.1
1055.51123	     133.1
1080.57788	     523.2	b (11) (1+)
1081.58411	     275.7
1122.06494	      82.8
1123.06848	      96.3
1124.61841	      91.4
1131.05579	     180.4
1131.56104	     127.6
1134.67603	     140.4
1151.61560	    1769.6	b (12) (1+)
1152.61755	    1089.8
1153.61633	     286.6
1163.57239	     104.4
1182.61877	      76.4
1210.65015	      89.5
1216.58923	     344.4	y (13) (1+)
1217.58899	     231.9
1220.63708	     637.8	b (13) (1+)-H2O
1221.63879	     413.7	b (13) (1+)-NH3
1222.64087	      73.8
1234.63831	     106.0
1235.64136	     397.8
1236.63965	     131.1
1238.64734	    1709.7	b (13) (1+)
1239.64917	     916.7
1240.64514	     252.1
1246.22827	      79.6
1281.68628	     130.3
1282.71118	      95.9
1283.65625	     103.6
1291.67371	    1222.0	b (14) (1+)-H2O
1292.67480	     801.2	b (14) (1+)-NH3
1293.68347	     174.5
1309.68567	    1147.3	b (14) (1+)
1310.68591	     870.4
1311.69397	     168.3
1313.64648	     215.4	y (14) (1+)
1314.64172	     147.9
1354.69434	     334.5
1355.69348	     286.5
1423.72449	     488.9
1424.71350	    1374.7
1425.71423	     750.7
1426.70386	     118.5
1438.72937	     204.6
1439.72192	     117.2
1441.73706	    8888.6
1442.73828	    6667.4
1443.73889	    1553.4
