# Supplementary material for: A Strategy for O-Glycoproteomics of Enveloped Viruses—the O-Glycoproteome of Herpes Simplex Virus Type 1
Source: PLoS Pathog. 2015 Apr 1;11(4):e1004784. doi: 10.1371/journal.ppat.1004784 (PMC4382219; doi:10.1371/journal.ppat.1004784)
Supplement: S2 Dataset — HSV-1 envelope glycoprotein-derived spectra are provided. (ZIP) [file ppat.1004784.s008.zip › data/KPPNPTPPPPGAS_-3_18_602380.txt]

       m/z	          i	matches
 110.57700	     144.2
 126.05463	    2625.3
 127.03918	     134.6
 129.10172	     118.1
 138.05460	    2772.9
 139.05780	     177.4
 144.06514	    4093.2
 145.06874	     166.1
 168.06522	    2799.6
 169.06870	     150.0
 169.09651	     151.2
 177.08672	     503.7	y (2) (1+)
 186.06241	     152.8
 186.07567	   23045.0
 186.08867	     109.9
 187.07909	    1388.7
 199.10739	     110.6
 204.06241	     174.0
 204.06644	     272.8
 204.08611	   32977.6
 204.09683	     200.6
 205.08961	    1931.6
 212.10231	     166.0
 226.15443	     594.3	b (2) (1+)
 244.16417	     286.0
 252.13388	     357.6
 302.65790	     131.2
 309.15482	     161.7
 309.17233	     125.6
 310.17606	     138.7
 318.17764	     231.4
 323.17130	     423.3
 323.20761	     254.7
 331.16013	    1598.1	y (4) (1+)
 332.16299	     174.3
 341.18170	     165.3
 344.69263	     395.7
 349.18680	     172.3
 351.18454	     270.9
 357.69943	     792.4	b (7) (2+)-H2O
 364.70752	     166.8
 366.70459	    1793.2	b (7) (2+)
 367.20724	     363.4
 398.19324	     171.4
 399.71039	     203.2
 401.23486	     113.1
 406.22330	     183.0
 406.71451	     264.0
 410.20157	     298.8
 410.23984	     111.6
 413.22824	     137.7
 415.23035	    4132.7	b (8) (2+)
 415.73248	    1485.9
 416.23257	     294.4
 420.22321	     250.3
 428.21204	    4334.5	y (5) (1+)
 429.21494	     577.2
 437.24866	    1145.4	b (4) (1+)
 438.25272	     173.7
 441.74081	     206.6
 445.23776	     123.8
 446.23660	     317.8
 449.75989	     237.9
 450.24768	     193.8
 454.75186	     305.3
 455.24075	     337.9
 455.74646	     190.8
 463.26459	     159.3
 463.75647	    2565.0	b (9) (2+)
 464.25772	    1139.2
 464.75980	     278.1
 469.31131	     895.2
 470.31549	     144.1
 477.26233	     367.8
 480.72598	     111.0
 489.28043	     169.6
 492.75775	     109.7
 507.25241	     552.2	y (6) (1+)-H2O, y (11) (2+)-H2O
 508.25674	     141.1
 512.28387	     710.9	b (10) (2+)
 512.78333	     426.0
 516.77258	     179.5
 517.27277	     412.3
 518.27515	     198.0
 519.90326	     191.4
 525.26361	    1445.6	y (6) (1+)
 526.26520	     181.3
 527.78394	     219.4
 528.28748	     131.0
 531.78668	     207.4
 532.28400	     229.5
 534.29913	     148.9
 540.79358	    1980.4	b (11) (2+)
 541.29474	    1405.0
 541.79669	     325.1
 545.00433	     139.0
 554.29999	     147.6
 562.31561	     326.1
 562.81934	     229.6
 565.29382	     358.5
 565.79633	     192.3
 566.38641	     254.2
 567.31500	     401.3
 567.80566	     420.4
 568.30463	     187.5
 576.31097	    1930.4	b (12) (2+)
 576.81323	    1171.3
 577.31598	     404.4
 580.79926	     118.0
 587.64148	     331.7
 590.32587	     431.7
 591.32501	     228.3
 604.30719	     322.1
 610.00562	     133.6
 613.84686	     235.3
 614.41010	     114.2
 615.25177	     116.7
 616.23035	     355.4
 617.33710	     931.6	b (6) (1+)-H2O
 619.47797	     667.8
 619.82697	    1386.6	[M+2H] (2+)-H2O
 620.32776	    1037.5	[M+2H] (2+)-NH3
 620.83044	     232.1
 622.31671	    7505.9	y (7) (1+)
 622.95221	     145.6
 623.32025	    2258.3
 624.32257	     340.2
 627.18427	     218.4
 628.83319	    2782.8	[M+2H] (2+)
 629.33386	    1780.4
 629.83691	     712.8
 632.06586	     121.2
 633.57983	     185.9
 633.62762	     134.9
 633.77161	     129.2
 633.84650	     135.8
 635.34839	    4490.6	b (6) (1+)
 635.86536	     271.1
 636.35120	    1268.3
 636.78442	     400.5
 637.35114	     203.4
 640.36963	     127.2
 640.81134	     139.8
 641.49652	     136.3
 642.12952	     142.5
 645.67017	     157.5
 646.63239	     116.5
 646.97089	     240.4
 647.17554	     283.7
 647.63043	     236.8
 648.09094	     145.2
 648.31097	     183.9
 650.29095	     212.5
 652.15546	     175.6
 656.35834	     134.8
 656.63251	     120.4
 657.31812	     180.5
 657.81549	     153.4
 658.44128	     331.1
 660.88165	     412.0
 660.99731	     177.7
 661.03601	     151.4
 661.08722	     135.2
 661.33380	     263.2
 662.30353	     150.1
 662.83783	     201.9
 663.13361	     273.5
 663.20605	     149.5
 663.29785	     217.6
 666.46692	     204.1
 666.86908	     143.0
 667.88043	     134.5
 669.82281	     138.5
 672.98035	     138.1
 673.49261	     142.8
 674.35132	     139.8
 674.76361	     252.1
 675.33844	     178.3
 678.65961	     122.2
 679.01917	     286.8
 679.11267	     226.6
 680.19067	     144.8
 681.35065	     133.6
 681.59985	     207.8
 681.77728	     154.0
 685.96051	     144.2
 686.01758	     119.2
 686.81897	     122.0
 687.40985	     398.3
 687.56274	     121.8
 687.80054	     124.2
 688.38129	     281.8
 689.28192	     157.2
 694.24249	     130.7
 694.32465	     146.1
 695.20374	     281.6
 695.81470	     151.9
 696.02002	     219.1
 700.18628	     175.0
 700.74426	     120.6
 701.35895	     132.2
 705.36847	     173.4
 705.85779	     136.5
 706.43707	     297.1
 706.71899	     155.1
 707.55518	     309.4
 708.14691	     356.4
 709.02155	     230.5
 710.46600	     139.2
 711.28192	     120.9
 712.88757	     152.6
 712.93762	     130.1
 713.05206	     177.1
 713.54761	     419.1
 713.61780	     127.9
 714.14862	     123.0
 714.34375	     138.6
 714.39996	     377.4
 715.39673	     131.3
 718.11322	     207.7
 720.04535	     142.4
 720.37744	     399.4
 720.87439	     238.6
 721.36096	     466.9
 721.87885	    1075.2
 721.93665	     133.8
 722.38123	    1033.0
 722.88074	     522.2
 723.10278	     184.5
 723.43372	     128.1
 723.67822	     131.7
 723.84857	     119.1
 724.02002	     229.2
 725.36322	     275.9
 725.71515	     409.6
 726.05359	     243.4
 726.62927	     164.0
 726.87079	     117.8
 727.98322	     159.1
 728.30884	     128.5
 728.38068	     285.0
 728.44122	     158.5
 728.60754	     158.3
 728.70459	     297.6
 728.88544	     403.4
 728.94073	     278.6
 729.01196	     128.5
 729.10980	     195.3
 729.28363	     119.7
 729.32928	     142.4
 729.38458	     526.5
 729.43781	     266.4
 729.88916	     223.7
 729.92651	     263.4
 730.02740	     224.6
 730.10577	     159.5
 730.26874	     195.7
 730.37067	     295.6
 730.43176	     503.7
 730.67505	     182.7
 730.87231	     193.5
 730.93201	     478.4
 731.10461	     157.3
 731.30029	     130.2
 731.39063	     304.1
 731.44745	     375.8
 731.64398	     134.0
 731.72681	     292.3
 732.39978	    1258.9	b (7) (1+)
 733.40088	     398.6
 734.44025	     181.7
 741.92841	     131.2
 744.78955	     131.8
 746.83820	     139.2
 750.96643	     174.0
 752.61432	     244.1
 760.95276	     212.9
 761.50629	     209.1
 762.10913	     148.2
 768.88062	     306.4
 775.59662	     220.0
 776.75098	     157.4
 779.37817	     129.7
 780.33612	     197.3
 784.43683	     278.7
 785.42957	     130.3
 785.73541	     127.6
 793.60455	     142.6
 801.45801	     866.7
 802.46039	     496.7
 803.57843	     292.8
 805.92554	     479.3
 806.42731	     309.9
 806.92786	     242.9
 809.10785	     139.2
 810.34424	     146.5
 811.43799	     195.9
 820.41949	     678.7	y (9) (1+)
 821.41827	     272.5
 823.42114	    1465.7
 823.92188	     965.6
 824.42358	     452.9
 827.07880	     134.8
 827.43408	     137.1
 827.94598	     160.2
 829.09955	     151.0
 829.45264	    2782.4	b (8) (1+)
 830.45575	     948.9
 831.46594	     180.3
 838.42609	    1062.0
 838.55847	     117.7
 839.42981	     318.2
 847.42029	     159.0
 847.72089	     158.3
 848.99768	     152.1
 870.30219	     127.9
 872.65314	     220.4
 891.96796	     128.6
 892.46606	     249.3
 898.50977	     638.5
 899.00500	     187.7
 899.51105	     298.2
 907.46265	     153.7
 907.96082	     225.4
 908.06989	     143.4
 908.48224	     130.1
 912.37451	     172.8
 915.37811	     172.8
 917.35242	     200.8
 920.13208	     119.9
 926.50543	    1842.8	b (9) (1+)
 927.50543	     713.6
 928.51569	     130.2
 932.49036	     145.7
 934.03442	     161.6
 936.51715	     200.5
 950.22693	     155.0
 954.39886	     206.9
 969.21692	     128.8
 974.45422	     239.7
 993.25580	     146.8
 993.46460	     135.0
 994.01251	     128.0
1031.50964	     731.0	y (11) (1+)
1032.52185	     501.2
1033.53662	     155.7
1039.16394	     168.2
1039.20764	     164.6
1062.56897	     131.7
1080.57813	    1923.3	b (11) (1+)
1081.57788	     943.8
1108.08093	     122.1
1123.61865	     400.7
1124.62451	     200.9
1128.56409	     918.2	y (12) (1+)
1129.56482	     568.2
1130.57458	     148.5
1139.59741	     142.0
1151.61584	    3674.6	b (12) (1+)
1152.61865	    2363.7
1153.62097	     776.0
1161.62341	     193.8
1177.54443	     117.7
1178.52417	     152.2
1212.62097	     353.0
1213.63538	     169.1
1238.64807	    1599.4
1239.64758	    1132.0
1240.64795	     435.9
1256.35278	     311.7
1256.41113	     192.3
1256.65808	   45545.2
1256.89050	     361.7
1256.95264	     366.3
1257.09155	     372.9
1257.15417	     312.1
1257.42944	     370.0
1257.66064	   30333.0
1258.66309	    8822.7
1260.26501	     125.1
1283.66504	     230.0
1364.69470	     249.4
