# Supplementary material for: A Strategy for O-Glycoproteomics of Enveloped Viruses—the O-Glycoproteome of Herpes Simplex Virus Type 1
Source: PLoS Pathog. 2015 Apr 1;11(4):e1004784. doi: 10.1371/journal.ppat.1004784 (PMC4382219; doi:10.1371/journal.ppat.1004784)
Supplement: S2 Dataset — HSV-1 envelope glycoprotein-derived spectra are provided. (ZIP) [file ppat.1004784.s008.zip › data/KPPNPTPPPPGA_-3_18_602430.txt]

m/z	i	matches
104.33290	69.5
123.32779	76.7
126.05477	1984.9
127.03925	147.5
127.05856	67.5
138.05473	2272.1
139.05809	104.5
144.06522	3121.8
145.06866	134.8
149.04485	73.0
167.05524	260.4
168.06529	2097.7
169.06841	80.6
186.07582	15847.8
187.07915	874.9
195.11263	141.8
199.10768	85.3
204.05014	70.2
204.05330	135.6
204.06708	115.7
204.07101	150.3
204.07649	177.4
204.08618	22309.0
204.10202	120.5
204.10622	153.6
205.08972	1380.4
213.12286	128.8
221.08401	551.2
223.06323	114.9
223.08141	174.4
225.04250	439.0
226.04282	161.5
226.15456	389.5	b (2) (1+)
227.03951	125.4
239.09442	896.0
240.09369	237.0
241.09140	248.2
244.12878	893.1	y (3) (1+)
252.13501	101.4
264.17133	87.1
285.00903	114.7
293.65271	158.5
295.10175	170.2
296.10495	89.8
299.06058	470.2
300.06271	234.0
301.05722	188.0
302.65744	129.9
309.15561	126.5
310.17609	92.4
313.11395	82.6
318.18015	92.7
323.20816	149.1
341.01611	136.1
341.18100	3324.9	y (4) (1+)
342.01392	155.8
342.18430	432.1
343.01279	147.0
344.69153	331.6
351.18558	132.3
351.68488	79.8
352.18588	108.3
355.06894	1452.5
356.06967	1233.7
357.06625	1053.9
357.70007	1099.3	b (7) (2+)-H2O
358.06567	224.3
358.20197	271.0
359.02731	1757.3
360.02768	1398.3
361.02454	1293.1
362.02411	223.4
364.70767	283.2
366.70493	2031.5	b (7) (2+)
367.20630	691.1	y (8) (2+)
367.70755	99.5
393.21866	191.7
393.71606	84.9
398.19150	118.8
401.23386	182.6
406.22549	272.8
406.71664	190.8
407.21967	131.0
413.23114	140.8
415.23071	5082.3	b (8) (2+), y (9) (2+)-H2O
415.73251	1691.2
416.23331	279.4
417.03531	106.5
420.22351	97.6
420.99246	121.5
424.25494	83.1
429.08670	1882.0
430.08759	2452.5
431.08487	2631.3
432.08475	629.1
437.24838	792.5	b (4) (1+)
438.23248	1394.0	y (5) (1+)
439.23544	183.4
441.74286	238.2
442.24246	148.1
446.23718	151.8
449.75906	179.8
454.75015	282.5
455.24344	252.5
455.74664	94.6
463.75681	3078.7	y (10) (2+)-H2O, b (9) (2+)
464.25851	1140.3
464.76016	113.8
475.99847	85.3
477.00192	126.1
489.24625	115.5
490.05615	114.1
491.04980	114.5
493.76617	114.4
495.24268	92.0
503.77072	120.3
507.25238	412.3
512.28241	401.1	b (10) (2+), y (11) (2+)-H2O
512.78424	299.1
516.77026	147.4
517.27148	186.0
527.76587	177.7
534.29913	150.7
535.28448	5668.4	y (6) (1+)
536.28833	1249.3
537.29761	118.6
539.24084	81.9
540.79419	268.6
541.29230	184.6
556.28699	96.7
565.29541	168.0
565.79480	83.0
576.30981	344.9
576.81311	252.0
584.31049	332.1
584.81116	145.6
585.31665	2221.2	[M+2H] (2+)
585.81732	1323.5
586.32166	158.9
590.32733	338.9
590.54303	152.4
591.32330	184.2
593.61151	82.6
595.37103	83.1
597.34839	153.7
599.43207	108.5
600.35730	177.0
603.26868	104.7
603.59888	88.8
606.13489	133.8
608.60876	159.2
608.94165	194.9
609.27893	104.2
610.42157	114.6
612.26532	165.9
612.59583	164.8
613.26111	133.5
613.49939	205.9
613.85175	134.0
614.28046	129.8
614.61554	97.8
615.27350	82.7
616.82190	223.5
617.33716	769.0	b (6) (1+)-H2O
617.93549	149.6
618.27307	160.9
618.31036	147.2
618.60565	93.1
618.93298	109.7
619.31744	116.4
619.96167	108.8
620.77100	105.9
624.28204	160.2
624.59552	100.2
624.93402	116.5
628.96564	89.3
629.62683	131.0
629.94977	132.2
631.35175	100.1
631.63385	140.3
635.34827	3497.9	b (6) (1+)
635.95245	88.6
636.27319	82.4
636.35144	1159.1	y (7) (1+)
636.56757	101.5
641.04382	81.2
641.97009	293.1
642.14398	89.4
652.33337	98.7
655.55005	186.4
656.57587	85.7
658.61584	194.1
662.63678	118.5
663.76996	101.5
665.80243	97.6
666.07288	82.0
673.34467	92.2
676.34741	111.3
676.86035	78.0
677.34595	131.0
677.85333	228.9
678.35132	202.9
678.88959	127.4
679.03455	86.7
679.37634	128.2
681.33508	112.7
681.68213	96.7
684.81323	2207.3
684.99109	122.9
685.31348	1589.7
685.39063	299.2
685.57404	93.0
685.85767	538.0
686.19867	108.8
686.30988	206.5
686.56604	84.4
686.66107	145.3
686.86884	99.6
687.00476	322.0
687.14233	104.7
687.24908	103.3
687.34198	251.6
687.39142	93.9
687.41217	85.2
687.48035	186.9
687.87921	306.7
687.99310	114.0
688.28491	112.8
688.33984	273.5
689.37445	80.4
693.46997	82.9
713.04999	107.9
714.38995	335.0
715.39966	128.7
716.07709	101.4
727.18060	123.6
727.93878	88.5
728.36273	155.2
732.11261	151.5
732.40021	836.6	b (7) (1+)
733.38538	370.3	y (8) (1+)
734.38232	121.5
759.52289	109.7
779.14227	100.8
784.43372	266.5
785.42981	114.5
801.45776	943.6
802.46069	317.9
808.19293	124.9
810.45575	80.0
811.44012	134.0
812.98663	80.6
829.45367	2260.0	b (8) (1+)
830.45703	793.9
838.42633	526.9
839.43115	220.8
847.47205	118.3
898.51172	501.2
899.50684	242.9
926.50690	1238.4	b (9) (1+)
927.50916	615.8
944.47668	476.6	y (10) (1+)
945.47766	175.7
1023.56616	144.4
1032.53394	117.6
1041.52783	829.0	y (11) (1+)
1042.53552	308.8
1080.57959	459.1	b (11) (1+)
1081.58179	221.4
1098.60461	84.2
1125.60071	257.8
1126.60730	158.0
1134.63733	79.7
1151.61707	886.4
1152.61633	554.3
1153.61584	159.1
1167.61060	540.2
1168.61951	507.0
1169.23621	155.4
1169.29175	302.1
1169.35071	209.2
1169.41504	268.3
1169.62744	36285.9
1169.89954	254.9
1169.95740	241.1
1170.01660	205.7
1170.07764	171.7
1170.14612	143.8
1170.19739	175.1
1170.28650	154.2
1170.40051	157.1
1170.62952	22376.8
1170.79028	81.9
1170.89832	167.4
1170.94446	105.8
1171.63257	4246.9
