# Supplementary material for: A Strategy for O-Glycoproteomics of Enveloped Viruses—the O-Glycoproteome of Herpes Simplex Virus Type 1
Source: PLoS Pathog. 2015 Apr 1;11(4):e1004784. doi: 10.1371/journal.ppat.1004784 (PMC4382219; doi:10.1371/journal.ppat.1004784)
Supplement: S2 Dataset — HSV-1 envelope glycoprotein-derived spectra are provided. (ZIP) [file ppat.1004784.s008.zip › data/KPPNPTPPPPG_-3_18_602394.txt]

m/z	i	matches
126.05462	5988.5
127.03870	396.1
127.05782	144.9
127.08627	1458.6
129.10222	144.2
132.16118	112.0
138.05455	6430.8
139.05786	417.5
144.06509	8094.4
145.06862	352.2
157.09743	123.4
167.11725	128.3
168.06517	4291.7
169.06900	199.1
173.09158	434.9
173.12688	152.5
185.09088	162.4
186.05890	121.9
186.06224	184.8
186.07567	27416.3
186.08980	153.2
186.09279	267.8
187.07907	1801.2
195.11299	247.0
198.12302	1673.5
199.10609	119.3
204.05334	183.7
204.06273	147.2
204.06702	190.9
204.07085	200.6
204.08601	33698.5
204.10587	260.3
205.08952	1611.6
206.09102	140.4
212.10388	143.6
226.11812	1898.3
226.15460	599.7	b (2) (1+)
227.12117	137.8
230.11330	252.4
244.16489	497.3
268.12985	217.7
270.14417	5151.3	y (3) (1+)
271.14795	398.3
293.65121	140.6
302.65826	353.5
309.17349	302.1
310.17532	222.8
313.14960	1557.5
323.20657	277.7
340.23151	122.6
344.69086	345.6
351.18561	293.7
352.70621	211.1
357.70041	1542.0	b (7) (2+)-H2O
358.20328	294.2
364.70767	425.9
365.20792	232.5
366.70490	3091.7	b (7) (2+)
367.19406	1306.9	y (4) (1+)
367.20752	680.9
367.70837	129.4
368.20007	392.1
392.71960	315.4
393.21841	476.4
398.19382	139.2
401.23413	302.2
401.73248	208.6
406.22513	459.5
406.71585	666.9	b (8) (2+)-NH3
413.23242	175.3
415.23022	5472.4	b (8) (2+)
415.73221	2749.0
416.23337	470.6
420.22247	124.8
437.24796	1020.5	b (4) (1+)
441.24606	267.4
441.74359	309.5
442.24695	146.8
449.75784	202.0
454.75302	480.1
455.24554	350.1
455.74359	216.6
463.75650	3096.6	b (9) (2+)
464.24811	7240.0	y (5) (1+)
464.75931	352.2
465.25186	1530.1
500.93814	319.8
501.27328	374.7
501.61206	197.3
507.25266	479.0
508.26111	150.8
509.94107	174.8
510.27243	137.0
512.28552	307.7
512.78284	248.2
515.94507	325.7
516.27893	459.5
516.61298	200.8
516.77423	154.1
517.27551	138.0
528.34888	139.4
534.30005	175.9
549.79852	1982.0	[M+2H] (2+)
550.30011	876.1
550.80115	374.8
565.29425	187.7
568.81659	237.2
570.75458	142.8
583.63586	226.3
583.97449	161.2
588.25189	197.7
590.32654	761.9
591.32892	229.7
600.06580	136.6
602.32074	223.8
607.35010	170.3
608.82928	156.7
611.79895	165.9
612.33545	212.6
617.34204	4063.9	b (6) (1+)-H2O
617.84491	2286.7
618.34882	967.3
622.32306	136.3
625.01929	131.4
631.35498	158.6
634.96692	180.9
635.34863	5642.9	b (6) (1+)
636.35065	1571.3
640.31067	178.5
643.34186	164.0
644.31097	403.1
646.31366	322.5
646.65393	441.4
649.34039	434.5
649.42444	176.8
649.70184	131.6
649.85120	284.0
650.03082	149.9
650.35577	788.8
650.86200	135.2
651.27747	195.1
651.35577	2128.0
651.66064	1109.0
651.85364	216.1
651.89624	136.5
651.99603	790.1
652.31854	708.2
652.36346	682.2
660.03516	178.8
660.85913	2194.3
661.35968	1790.8
661.86157	483.2
662.34973	343.3
687.38177	233.8
688.38074	298.5
691.33936	148.8
695.33801	132.3
696.37756	513.3
696.87952	396.8
714.38977	442.1
715.37817	158.9
718.88104	1494.8
719.38300	878.4
719.88300	644.3
720.38696	131.9
732.40015	1219.4	b (7) (1+)
733.40479	417.9
750.90033	316.0
751.40619	215.4
762.39453	270.7
763.63696	140.2
764.40845	641.4
764.91199	313.5
765.41412	162.0
773.41284	1570.9
773.91510	1412.1
774.41284	520.4
784.43781	310.9
801.45709	1097.5
802.46216	587.1
811.44055	176.9
820.42352	286.7
820.92169	374.6
829.45416	2562.1	b (8) (1+)
830.45575	1241.7
831.45508	232.1
837.48145	319.9
838.42688	843.4
839.42883	168.4
871.48254	336.2
873.44159	787.7	y (9) (1+)
874.44324	264.7
875.46075	246.5
898.51135	754.1
899.50922	307.6
926.50604	913.9	b (9) (1+)
927.50818	382.1
944.52118	318.4
970.49304	1000.6	y (10) (1+)
971.49615	533.1
972.49597	183.0
1054.55872	252.1
1055.56812	187.3
1080.58118	946.1
1081.57593	686.1
1082.57275	201.5
1083.54944	201.5
1097.55713	154.8
1097.73792	158.9
1098.11877	191.8
1098.16077	133.2
1098.22754	254.2
1098.28186	268.1
1098.33240	236.4
1098.38770	248.7
1098.59070	48883.7
1098.78284	271.5
1098.82727	323.9
1098.88867	358.8
1098.99036	255.8
1099.04932	231.2
1099.11719	319.8
1099.22681	293.6
1099.30945	194.0
1099.40002	224.8
1099.59351	28062.5
1100.59058	10965.4
1136.62354	431.1
1137.62939	265.0
1153.75684	130.0
1233.68103	956.9
1234.68262	555.9
1242.31995	127.7
