# Supplementary material for: A Strategy for O-Glycoproteomics of Enveloped Viruses—the O-Glycoproteome of Herpes Simplex Virus Type 1
Source: PLoS Pathog. 2015 Apr 1;11(4):e1004784. doi: 10.1371/journal.ppat.1004784 (PMC4382219; doi:10.1371/journal.ppat.1004784)
Supplement: S2 Dataset — HSV-1 envelope glycoprotein-derived spectra are provided. (ZIP) [file ppat.1004784.s008.zip › data/KPPNPTPPPPG_-3_18_602424.txt]

       m/z	          i	matches
 126.05450	   33573.1
 127.03867	    2078.4
 127.05807	    1189.0
 138.05441	   34604.9
 139.05779	    2230.7
 144.06496	   41113.7
 145.06853	    1265.9
 150.05467	     546.2
 167.11668	     747.8
 168.06482	   18178.0
 173.09143	    3856.3	y (2) (1+)
 186.06212	    1142.7
 186.07547	  131079.0
 187.07887	    7052.0
 195.11229	    1416.7
 199.10692	     649.5
 204.05875	     659.5
 204.06192	    1231.4
 204.07068	    1267.3
 204.08585	  162665.0
 204.10289	     741.0
 204.10600	    1106.6
 205.08960	    7420.8
 209.19832	     574.0
 212.10338	     667.9
 226.15454	    2801.2
 255.13342	     865.1
 264.16959	    1082.1
 270.14374	   32185.8	y (3) (1+)
 271.14795	    2191.9
 293.65298	     922.3
 302.65732	    1157.5
 309.15524	     653.0
 309.17319	    1319.8
 310.17606	     740.6
 318.17877	     795.5
 323.20605	    1107.5
 341.00839	     967.5
 344.69150	    2777.0
 345.19196	     924.3
 351.18362	    2254.3
 351.68527	     723.6
 352.18457	     681.3
 352.70261	     796.6
 357.69904	    9778.6	b (7) (2+)-H2O
 358.20157	    3562.6	b (7) (2+)-NH3
 364.70633	    2153.0
 366.70465	   23103.5	b (7) (2+)
 367.19351	    9495.1	y (4) (1+)
 367.21225	    4459.9
 367.70850	     822.4
 368.19968	    1904.6
 388.11627	     603.6
 392.22861	    1064.4
 392.71786	    1276.6
 393.21902	    1985.6
 393.71933	     898.6
 398.19321	     867.0
 401.23306	    1153.5
 401.73376	     671.5
 406.22607	    2670.3
 406.71820	    2696.1
 407.21719	     926.7
 413.23322	     993.9
 415.23019	   35733.4	b (8) (2+)
 415.73209	   15148.0
 416.23309	    1693.7
 420.21906	     880.0
 420.25873	     878.1
 433.73224	     571.3
 437.24850	    5758.0	b (4) (1+)
 437.56863	     594.5
 438.25311	    1111.3
 441.74591	    2553.2
 442.24496	    1186.3
 449.75839	    1607.0
 450.26086	    1102.3
 454.75125	    2724.5
 455.24451	    2773.0
 455.74353	    1007.7
 463.75687	   16536.2	b (9) (2+)
 464.24814	   45716.6	y (5) (1+)
 464.76138	     669.4
 465.25165	    9623.4
 469.20721	    1649.0
 469.70996	    1271.9
 507.25308	    3946.0
 508.25223	     781.7
 512.28156	    1909.4
 512.78033	    1184.0
 516.77496	     618.5
 517.26874	     987.9
 534.30219	     691.6
 541.15906	     691.3
 549.79730	   12077.0	[M+2H] (2+)
 550.29993	    5900.0
 550.80188	     882.4
 565.29285	    1951.3
 580.27570	    1276.4
 583.27423	     595.6
 588.98315	     603.5
 590.32715	    3733.1
 591.32373	    1871.9
 593.02911	     733.2
 602.61768	     603.6
 607.34625	    1061.5
 617.33783	    7148.4	b (6) (1+)-H2O
 618.34656	    1556.4
 631.35193	    1107.5
 635.34839	   35325.5	b (6) (1+)
 636.35162	    8635.6
 637.35272	     933.4
 641.77734	     882.3
 644.54657	     603.6
 649.79993	     706.0
 651.37073	    1082.4
 651.99719	    2156.2
 661.79816	     609.4
 662.34692	    2569.1
 663.35187	     825.4
 666.31750	    1077.0
 687.38257	    1248.6
 688.37585	    2424.6
 692.12689	     859.6
 698.20355	     927.0
 705.65875	     698.3
 713.09180	    1138.0
 714.38879	    2437.2
 715.39063	    1028.1
 723.52374	     743.6
 728.40747	     961.1
 732.40009	    7547.0	b (7) (1+)
 733.40607	    2476.0
 741.80115	    1491.2
 751.18506	     791.2
 753.34692	    2100.5
 754.35730	     853.8
 758.82074	     777.8
 776.02893	     807.4
 783.19684	    1328.2
 784.43341	    1668.4
 785.43298	    1046.8
 785.67413	     903.6
 786.35260	     712.7
 798.32343	    1001.7
 801.45782	    7992.5
 802.46045	    2608.7
 802.56592	     691.6
 826.54871	     802.5
 828.44501	    1207.5
 829.45361	   16391.9	b (8) (1+)
 830.45551	    6463.6
 830.67145	     825.6
 831.44733	     655.5
 838.42657	    5464.4
 839.42535	    1470.7
 847.46875	     807.2
 869.05145	     700.9
 871.67010	     816.4
 873.44257	    4929.9	y (9) (1+)
 874.44769	    2344.8
 878.75134	    1195.4
 883.92505	     956.2
 898.50830	    4493.2
 899.51282	    1506.5
 904.02045	     683.4
 907.53992	     688.5
 908.42633	    1311.5
 920.24164	     721.4
 924.76605	     747.5
 926.50354	    5517.1	b (9) (1+)
 927.50726	    2726.0
 937.40192	     646.9
 938.01373	    1132.9
 944.52118	    1513.8
 955.04132	     742.4
 957.44836	    1458.4
 967.69678	    1726.6
 970.49463	    6839.5	y (10) (1+)
 971.49652	    2848.0
 980.44720	    1472.1
 987.46558	     771.8
1020.37695	     618.3
1023.55432	     717.1
1032.53821	     679.0
1047.64111	     751.2
1048.03723	     929.8
1054.56458	    2129.6
1055.56848	    1451.9
1065.57825	     697.5
1080.57776	    7300.4
1081.57898	    4210.0
1082.58337	    1455.4
1098.06140	     904.4
1098.11475	    1066.3
1098.16956	    1088.8
1098.22607	    1288.4
1098.27979	    1348.2
1098.33179	    1350.0
1098.39111	    1705.2
1098.59106	  287713.0
1098.75195	    1318.5
1098.83594	    2250.8
1098.94507	    1765.7
1099.05554	    1351.5
1099.10388	    1368.1
1099.23730	    1411.2
1099.29663	    1510.9
1099.34778	    1620.1
1099.41040	    1119.4
1099.59399	  173119.0
1100.59412	   28313.8
1132.69714	     723.4
1233.78503	     702.6
