# Supplementary material for: A Strategy for O-Glycoproteomics of Enveloped Viruses—the O-Glycoproteome of Herpes Simplex Virus Type 1
Source: PLoS Pathog. 2015 Apr 1;11(4):e1004784. doi: 10.1371/journal.ppat.1004784 (PMC4382219; doi:10.1371/journal.ppat.1004784)
Supplement: S2 Dataset — HSV-1 envelope glycoprotein-derived spectra are provided. (ZIP) [file ppat.1004784.s008.zip › data/KPPNPTPPPP_-3_18_602508.txt]

m/z	i	matches
126.05460	41295.5
127.03841	2453.9
127.05782	2664.2
129.10210	881.4
130.08572	1833.4
133.98119	735.8
138.05455	44637.6
139.05769	2151.7
144.06512	57485.3
145.06822	2195.0
157.09688	2389.8
168.06508	25364.0
169.06819	1596.8
171.11221	1841.9
175.10733	8762.2
177.06291	747.6
181.09662	1574.6
185.09235	731.8
186.07561	171287.0
187.07899	7698.2
195.11250	1588.1
195.99077	794.8
199.10724	3313.8
203.10233	5483.4
204.05803	1092.6
204.06297	880.5
204.06662	1291.6
204.08594	200631.0
205.08969	9814.0
212.06612	720.7
212.10252	1129.1
213.12294	30074.2	y (2) (1+)
214.12584	1924.4
226.15456	4924.3	b (2) (1+)
238.11531	734.9
244.16521	8079.6
245.16837	838.9
293.65167	867.5
302.65689	1307.3
309.17386	2460.0
310.13870	2522.0
310.17563	16643.3	y (3) (1+)
311.17917	2259.9
318.17844	2123.6
323.20593	1844.8
328.15012	2426.3
344.69193	3089.3
345.19388	838.1
351.18475	1216.1
357.69922	9911.4	b (7) (2+)-H2O
358.20169	1864.3
364.70502	2292.3
366.70490	20467.0	b (7) (2+)
367.20584	6156.8
369.65372	747.7
393.21851	1950.4
397.20724	1193.5
401.23193	1287.6
401.73489	1033.5
406.22574	1538.7
406.71579	3960.2	b (8) (2+)-NH3
407.22733	66590.1	y (4) (1+)
408.23087	8102.3
415.23062	28318.7	b (8) (2+)
415.73218	11039.3
420.22101	1043.1
424.25534	903.1
437.24902	7366.2	b (4) (1+)
449.76114	1295.5
450.26028	946.2
454.75305	1608.3
455.24173	1739.7
463.75723	12159.6	b (9) (2+)
464.25827	6157.4
489.24652	935.6
507.25308	4756.6
516.76727	898.2
519.25677	818.6
519.50647	2132.0
519.75244	1219.7
521.28705	8039.6	[M+2H] (2+)
521.78729	3324.9
534.30231	1069.5
570.02448	1003.5
570.27881	1037.9
570.52899	945.1
583.27655	822.3
590.32593	5168.0
591.32458	2655.7
595.61786	1554.0
604.30127	834.5
605.32739	3165.5
607.35443	1566.2
609.96283	2147.3
610.29736	1397.4
610.62988	1533.2
617.33826	8273.8	b (6) (1+)-H2O
618.31842	1215.0
618.63611	844.1
618.96619	1117.1
621.78876	799.7
622.27368	983.7
622.35327	8990.6
623.35675	3944.8
624.63708	4236.6
624.97260	4913.9
625.30762	3776.4
625.63770	1152.9
626.34729	1863.5
626.84888	1839.1
630.34283	2795.1
631.35162	1683.0
635.34863	48427.5	b (6) (1+)
636.35077	11238.0
643.98700	1211.0
656.98425	1955.9
657.30994	855.6
662.65204	2415.5
662.98572	3934.2
663.31903	2152.5
663.64319	1242.6
665.65741	1531.0
667.32147	969.4
671.32251	2065.8
671.65796	2860.2
671.99066	1979.5
677.32648	6550.2
677.65918	9609.4
677.99493	6975.4
678.32928	4551.1
680.32404	1155.8
680.66302	1082.3
685.99945	1368.6
686.32886	2150.5
686.65985	2379.4
686.99713	1348.4
687.37543	1634.2
688.37390	2600.8
692.00201	3804.3
692.33203	12399.1
692.66632	11861.3
692.99951	7699.7
693.33844	3186.1
711.67004	932.7
714.38995	3079.6
715.41266	836.8
722.82751	1191.8
723.33350	811.9
724.84906	1182.1
728.40045	947.1
730.67853	2094.8
731.01294	1903.4
731.34650	962.9
732.40063	9205.5	b (7) (1+)
733.01624	956.7
733.40295	2568.4
739.01630	2088.7
739.35297	1508.6
739.69769	1207.9
740.35699	823.6
741.34717	1331.4
745.01917	6646.2
745.35522	9372.8
745.68719	6924.2
746.02985	1438.5
746.35638	1962.6
746.86060	1037.6
750.87146	1816.5
751.37085	1673.4
751.87250	1498.1
759.69452	4979.4
760.02930	6738.9
760.36395	4265.4
760.69794	3807.6
768.86072	1172.1
772.88098	1547.1
773.38525	2050.4
785.42792	1545.4
790.37427	935.5
790.86200	819.6
801.45691	5961.8
802.46552	2140.7
811.43433	1001.4
815.19183	834.3
815.38544	1317.2
816.42401	5011.8	y (8) (1+)
817.42590	1526.2
829.45361	18601.6	b (8) (1+)
830.45526	6996.7
838.42584	5443.3
839.43042	1286.5
848.90320	1003.7
850.89569	829.6
852.40857	2941.1
852.90912	2664.8
853.41339	2562.2
853.89539	1051.8
854.59161	811.2
865.92432	868.8
874.42157	3305.9
874.92194	5149.1
875.42059	2045.0
875.93427	900.3
885.39673	1189.3
892.42651	1818.4
892.92682	2739.5
893.42175	893.9
894.40515	973.6
898.50946	2951.9
899.50848	1629.7
905.92816	1608.3
907.91522	1585.8
913.47351	8780.7	y (9) (1+)
914.42505	2032.5
914.94391	3257.5
915.44086	887.7
915.92456	1155.9
916.44873	905.0
916.92633	1714.3
926.50885	3130.8
927.50702	2079.8
927.93921	1066.6
936.45038	1212.8
936.95587	2502.6
939.45526	879.9
939.95386	1335.4
944.51544	3012.7
945.51471	1729.1
949.94788	1664.5
951.42871	1008.9
963.45361	1056.2
967.46368	1187.7
971.45807	1701.5
971.96112	2036.1
972.45148	1293.9
973.92767	977.0
975.46698	807.4
975.95593	1287.5
989.47327	1004.0
989.96582	953.1
993.47510	2910.0
993.97363	3355.7
994.47150	1848.8
994.97052	1687.0
995.95392	1298.2
997.54260	2813.4
998.54443	1246.2
1001.48694	1086.3
1007.47998	1482.1
1015.48151	1267.8
1015.98352	3405.6
1016.48718	1418.3
1016.98029	2200.0
1017.47412	973.3
1017.97064	832.2
1023.55768	5745.8
1024.55518	3776.9
1037.99170	3518.0
1038.49841	4233.6
1038.98572	1780.1
1039.47803	1638.0
1041.56970	350230.0
1041.85181	2608.8
1041.89758	2568.3
1042.00330	1845.0
1042.05176	2004.8
1042.10425	1709.9
1042.15662	1787.9
1042.20239	1911.8
1042.25793	1792.0
1042.30579	1578.8
1042.40173	1976.6
1042.57117	179616.0
1042.79138	1101.6
1043.57080	2809.5
1068.96423	1001.4
1087.25330	953.3
1140.92603	827.4
