# Supplementary material for: A Strategy for O-Glycoproteomics of Enveloped Viruses—the O-Glycoproteome of Herpes Simplex Virus Type 1
Source: PLoS Pathog. 2015 Apr 1;11(4):e1004784. doi: 10.1371/journal.ppat.1004784 (PMC4382219; doi:10.1371/journal.ppat.1004784)
Supplement: S2 Dataset — HSV-1 envelope glycoprotein-derived spectra are provided. (ZIP) [file ppat.1004784.s008.zip › data/KYALVDASLK_-3_18_601369.txt]

       m/z	          i	matches
 110.07080	      68.8
 114.02732	      61.5
 126.05474	    1420.1
 127.03848	     137.6
 127.05817	      92.8
 129.10204	    1581.8	b (1) (1+)
 130.10516	     105.3
 136.07561	     122.2
 138.05467	    1753.3	b (2) (2+)-NH3
 139.05757	      90.8
 144.06519	    2651.9
 145.06860	      65.3
 147.11259	     263.1	y (1) (1+)
 155.11754	      94.6
 159.09171	      86.5
 168.06532	    1374.7
 169.06877	     100.4
 172.10779	     417.1
 174.05507	     237.8
 175.11858	     167.2
 183.14883	     132.3
 185.12737	      68.6
 186.07573	    9888.7
 187.07925	     616.4
 197.16489	      74.6
 200.10269	     197.4
 201.12323	      63.6
 204.08617	    9857.2
 205.08955	     638.1
 209.09093	      79.4
 211.14330	     111.4
 235.10638	      87.2
 247.14366	     450.3
 254.14844	      65.6
 259.14026	     264.3
 260.19705	     180.7
 264.17001	      79.5
 268.00903	      63.5
 274.15460	     250.9
 275.13812	     276.5	b (2) (1+)-NH3
 292.16483	     883.2	b (2) (1+)
 293.16690	      88.3
 308.15881	      78.8
 325.18591	     303.9
 328.13870	      70.6
 345.19061	     169.7
 346.17648	     159.3
 347.22937	     163.6
 348.19077	      97.8
 353.11264	      81.5
 363.20184	     360.1	b (3) (1+)
 381.10559	     106.4
 404.22430	     124.0
 418.26431	    1000.9	y (4) (1+)
 419.26633	     255.1
 422.70157	      79.8
 439.17300	      67.4
 448.29013	     222.5
 469.50510	      69.3
 469.84192	     174.4
 476.28473	     479.3	b (4) (1+)
 477.28412	     118.4
 486.25446	      70.2
 500.24811	      78.9
 517.27075	    2136.7
 518.27295	     440.1
 525.21039	      65.7
 533.28986	    1111.3	y (5) (1+)
 534.29242	     254.7
 539.28259	      96.6
 545.31586	     273.4	[M+2H] (2+)-H2O
 545.80835	    1632.7	[M+2H] (2+)-NH3
 546.31000	     875.2
 546.80920	     270.1
 547.35565	     213.2
 548.36261	      88.5
 554.21997	      70.8
 554.23688	      75.1
 554.32190	   14182.9	[M+2H] (2+)
 554.40741	      79.6
 554.42700	      84.2
 554.82294	    8962.8
 555.32397	    2834.7
 560.98547	      78.1
 571.80865	      79.0
 575.35199	     613.3	b (5) (1+)
 576.35797	     122.2
 581.66821	     107.0
 596.85132	      67.1
 604.52069	      87.0
 605.75549	      94.8
 606.02045	      87.3
 610.58551	     127.7
 615.35870	      75.1
 617.58099	      75.9
 621.20569	      69.4
 621.34155	      88.5
 628.80725	      88.0
 630.76288	     139.4
 632.25580	     113.8
 632.35834	    1336.4	y (6) (1+)
 633.26379	      78.7
 633.36224	     355.0
 635.58923	      71.7
 638.35242	     103.3
 639.92712	     106.6
 643.24738	      78.3
 644.57440	      84.5
 652.36920	      88.9
 653.33514	     106.2
 653.40002	     460.9
 653.81451	     111.1
 653.90118	      83.8
 654.40289	     147.2
 654.60071	      72.7
 654.81311	      68.0
 655.27673	     155.3
 655.54059	      91.6
 655.86011	    2050.8
 656.26276	     136.0
 656.36340	    1733.5
 656.86359	     654.9
 657.29749	     194.0
 658.82147	      87.8
 672.35797	      71.7
 673.34570	      80.5
 677.29852	      68.5
 690.31799	     404.2
 690.37830	    1191.8	b (6) (1+)
 691.38147	     513.0
 692.38629	      86.5
 703.36188	      93.6
 707.34436	     442.2
 708.34271	     135.9
 708.52356	     121.3
 733.41931	     123.4
 736.36792	     255.2
 743.39941	      83.5
 745.44159	    1096.5	y (7) (1+)
 746.44403	     470.3
 747.44891	     146.6
 749.37732	      77.4
 761.41528	     663.2	b (7) (1+)
 762.42035	     245.4
 763.59094	     123.5
 773.63989	      76.1
 781.91156	      84.9
 787.37335	      90.2
 788.80920	      72.7
 797.19226	      87.3
 798.46423	      80.1
 804.37598	     104.1
 805.68567	      83.2
 806.02625	     107.8
 806.33618	      69.5
 816.38892	     107.8
 816.47888	    3955.3	y (8) (1+)
 817.48206	    1775.7
 818.48322	     395.4
 820.35547	      78.0
 830.30341	     112.0
 830.43713	     242.0	b (8) (1+)-H2O
 831.43707	     119.3
 835.43518	     261.6
 836.44348	     124.3
 846.12183	      88.2
 848.44720	     930.3	b (8) (1+)
 849.45142	     393.4
 854.24969	      71.2
 858.79932	      80.2
 872.92664	      93.7
 905.73621	      80.6
 920.91376	     139.2
 921.42328	     100.5
 926.55499	      72.1
 933.53442	     173.2
 934.53564	      98.0
 943.51898	     479.0	b (9) (1+)-H2O
 944.51910	     265.4	b (9) (1+)-NH3
 945.44867	     130.2
 948.51721	     177.5
 948.94086	      70.6
 958.41223	      92.4
 961.52942	    1286.0	b (9) (1+), y (9) (1+)-H2O
 962.53284	     713.2	y (9) (1+)-NH3
 963.53528	     158.6
 979.54077	    3598.3	y (9) (1+)
 980.54419	    1956.5
 981.39801	      83.1
 981.54608	     447.5
1019.55530	     504.2
1020.55731	     280.8
1051.16626	     156.2
1080.78088	     126.0
1089.62549	     575.3
1090.62219	     618.6
1091.61279	     296.5
1107.63647	   21467.9
1107.82043	     113.2
1107.87878	     156.9
1107.93518	     172.3
1107.98608	     130.6
1108.04395	     130.1
1108.09888	     115.7
1108.15747	     142.7
1108.21375	     130.5
1108.26575	     119.4
1108.32031	     109.2
1108.38293	     161.2
1108.43030	     110.0
1108.63831	   13452.0
1109.64063	    4205.7
1139.68225	      68.9
1182.62305	     283.9
1183.62170	     255.9
