# Supplementary material for: A Strategy for O-Glycoproteomics of Enveloped Viruses—the O-Glycoproteome of Herpes Simplex Virus Type 1
Source: PLoS Pathog. 2015 Apr 1;11(4):e1004784. doi: 10.1371/journal.ppat.1004784 (PMC4382219; doi:10.1371/journal.ppat.1004784)
Supplement: S2 Dataset — HSV-1 envelope glycoprotein-derived spectra are provided. (ZIP) [file ppat.1004784.s008.zip › data/KYALVDASLK_-3_18_601371.txt]

       m/z	          i	matches
 120.57104	     263.4
 126.05456	    9150.6
 127.03840	     382.3
 127.05780	     337.7
 129.10184	   11342.4	b (1) (1+)
 130.08607	     463.0
 134.68282	     249.8
 136.07526	     817.2
 138.05446	    8149.1	b (2) (2+)-NH3
 139.05730	     265.2
 144.06506	   11488.7
 147.11249	    2472.7	y (1) (1+)
 149.02257	     259.2
 155.11729	     843.6
 168.06503	    3079.2
 185.12766	     384.7
 186.07549	   13647.4
 187.07901	     620.5
 197.16420	     658.7
 204.08592	   10255.5
 205.08945	     747.2
 208.95264	     327.9
 210.94983	    1787.5
 212.94661	     946.3
 235.10634	     753.2
 242.18533	     334.0
 247.14325	    3016.9
 257.18527	     478.7
 260.19617	    1694.5	y (2) (1+)
 264.16898	     574.9
 274.10361	     444.3
 274.15430	    1357.6
 275.13800	    1877.1	b (2) (1+)-NH3
 292.03867	     381.7
 292.16452	    2631.3	b (2) (1+)
 322.91873	     314.9
 324.91089	     638.1
 328.18747	     329.3
 335.20627	     531.2
 340.99899	     251.8
 345.18933	     609.8
 346.17624	     893.6	b (3) (1+)-NH3
 347.22778	    1814.6	y (3) (1+)
 348.18982	     741.6
 363.20062	    1594.4	b (3) (1+)
 364.20230	     306.2
 369.17648	     260.4
 387.18665	     286.8
 399.22397	     497.1
 400.25516	     466.3
 418.26428	    6339.6	y (4) (1+)
 419.26651	     851.5
 428.27081	     345.0
 433.27554	     263.0
 435.79825	     267.2
 436.15536	    1407.9
 436.25711	     668.1
 437.16785	     333.0
 437.23373	     987.7
 437.27811	     490.1
 437.77109	     309.2
 438.17831	    1205.7
 438.25482	    1221.8
 438.29568	     622.8
 438.33072	    2365.8
 439.15002	     289.0
 439.24036	     585.9
 440.25729	     272.5
 447.25732	     406.4
 448.28958	    1456.2
 449.29242	     413.9
 459.25574	     501.1	b (4) (1+)-NH3
 470.25638	     320.2
 476.28433	    5003.0	b (4) (1+)
 477.28827	    1015.4
 495.26657	     323.6
 533.28979	    7532.8	y (5) (1+)
 534.29382	    1670.3
 536.80450	     401.7
 539.27942	     297.6
 545.31641	    1468.0
 545.80804	    5753.3
 546.30902	    3528.5
 546.81079	     556.8
 547.36688	     353.6
 550.30530	     291.9
 554.32172	   49410.5
 554.43066	     359.7
 554.82288	   29480.9
 555.32434	    5449.1
 557.29431	     376.3
 575.35144	    1389.1	b (5) (1+)
 576.35553	     443.5
 632.35834	    5959.2	y (6) (1+)
 633.35944	    1231.8
 652.36530	     464.3
 673.34918	     326.1
 690.37769	    2274.6	b (6) (1+)
 691.38086	     897.9
 693.94440	     272.6
 720.35474	     359.6
 722.15552	     320.5
 729.96112	     304.8
 736.36871	    1492.6
 737.36554	     502.7
 744.38904	     268.4
 745.13226	     342.3
 745.44141	    5815.5	y (7) (1+)
 746.44257	    2039.3
 755.27118	     584.0
 761.41699	     835.5	b (7) (1+)
 768.29260	     352.1
 785.92078	     290.4
 788.37671	     274.0
 798.47369	     437.2
 802.39618	     484.1
 807.34723	     277.6
 816.47845	   19378.3	y (8) (1+)
 817.48212	    7335.7
 818.48376	     763.2
 818.75470	     274.5
 825.54712	     466.1
 830.43384	     650.3	b (8) (1+)-H2O
 831.43860	     489.1
 848.44678	    2082.7	b (8) (1+)
 849.22913	     566.1
 849.44812	     827.0
 874.66602	     341.6
 886.19702	     609.6
 900.93652	     367.0
 911.57233	     364.1
 933.53827	     410.1
 943.51776	     575.2	b (9) (1+)-H2O
 961.53192	    1538.2	y (9) (1+)-H2O, b (9) (1+)
 962.53668	     874.1	y (9) (1+)-NH3
 979.54071	   17046.9	y (9) (1+)
 980.54419	    8266.5
 981.54755	     953.9
 989.52313	     344.5
1170.98962	     865.3
