# Supplementary material for: A Strategy for O-Glycoproteomics of Enveloped Viruses—the O-Glycoproteome of Herpes Simplex Virus Type 1
Source: PLoS Pathog. 2015 Apr 1;11(4):e1004784. doi: 10.1371/journal.ppat.1004784 (PMC4382219; doi:10.1371/journal.ppat.1004784)
Supplement: S2 Dataset — HSV-1 envelope glycoprotein-derived spectra are provided. (ZIP) [file ppat.1004784.s008.zip › data/KYALVDASLK_-3_7_121274.txt]

       m/z	          i	matches
 100.79909	      62.4
 374.48825	      65.3
 506.67929	      63.7
 591.37134	     254.8	c-1 (5) (1+)
 592.37573	     257.2	c (5) (1+)
 593.38464	      79.1	c+1 (5) (1+)
 606.33203	     242.0	z+1 (4) (1+)
 621.34601	      69.9	y (4) (1+)
 630.53021	      63.6
 653.40033	     135.6
 662.40485	      91.5
 690.38031	      92.6
 703.35120	     127.1
 706.39716	    1874.5	c-1 (6) (1+)
 707.40179	    1194.0	c (6) (1+)
 708.40735	     298.2	c+1 (6) (1+)
 720.35199	     134.3	z (5) (1+)
 721.35626	     656.9	z+1 (5) (1+)
 722.36340	     185.6	z+2 (5) (1+)
 777.43384	    1794.4	c-1 (7) (1+)
 778.43927	    1334.3	c (7) (1+)
 779.44171	     344.7	c+1 (7) (1+)
 819.41498	     140.5	z (6) (1+)
 820.42542	     522.4	z+1 (6) (1+)
 821.42657	     240.5	z+2 (6) (1+)
 822.43372	      64.6
 858.80090	      68.4
 932.50159	     501.4	z (7) (1+)
 933.50891	    2998.4	z+1 (7) (1+)
 934.51208	    1503.7	z+2 (7) (1+)
 935.51581	     387.8
1003.53589	     892.2	z (8) (1+)
1004.54053	     673.4	z+1 (8) (1+)
1005.54510	     282.1	z+2 (8) (1+)
1018.56042	      73.3
1019.55957	     156.9	y (8) (1+)
1020.54901	      82.8
1025.52661	      79.7
1067.54077	     340.9	c-1 (8) (1+)
1068.55176	    2286.9	c (8) (1+)
1069.55457	    1276.2	c+1 (8) (1+)
1070.56079	     371.6
1074.61194	     320.0
1075.61768	     334.6
1076.61438	     163.8
1080.12097	      80.2
1084.26208	      71.9
1090.62622	      64.3
1091.62622	     187.4
1092.64099	     188.8
1093.64001	     154.8
1107.63562	     844.1
1108.64233	    1423.0
1109.64819	    1842.4
1110.65369	     883.7
1111.65527	     193.4
1137.63354	      79.6
1166.60071	     523.2	z (9) (1+)
1167.60144	     303.0	z+1 (9) (1+)
1168.59985	     129.5
1208.66016	     122.6
1244.02649	     270.7
1244.51990	     191.6
1245.02808	     223.0
1245.53137	      78.7
1250.70959	     303.8
1251.70459	     652.0
1292.70105	     340.9
