# Supplementary material for: A Strategy for O-Glycoproteomics of Enveloped Viruses—the O-Glycoproteome of Herpes Simplex Virus Type 1
Source: PLoS Pathog. 2015 Apr 1;11(4):e1004784. doi: 10.1371/journal.ppat.1004784 (PMC4382219; doi:10.1371/journal.ppat.1004784)
Supplement: S2 Dataset — HSV-1 envelope glycoprotein-derived spectra are provided. (ZIP) [file ppat.1004784.s008.zip › data/KYALVDASLK_-3_7_121276.txt]

       m/z	          i	matches
 129.37706	     230.9
 129.59758	     231.4
 167.62311	     252.1
 201.12305	     516.2
 244.17719	    2315.4	z (2) (1+)
 260.19647	     255.5	y (2) (1+)
 295.11359	     252.2
 309.19104	    3783.1	c (2) (1+)
 310.19489	     578.0	c+1 (2) (1+)
 315.21481	     283.4
 324.97470	     293.1
 347.21909	     252.9
 377.74081	     260.7
 380.22803	    2807.6	c (3) (1+)
 381.23157	     311.7	c+1 (3) (1+)
 493.31000	    1165.5	c (4) (1+)
 516.27673	     298.2
 524.32684	     254.3
 534.28668	    1539.0	z (3) (1+), c-1 (8) (2+)
 535.29059	     349.6	z+1 (3) (1+), c+1 (8) (2+)
 538.31592	     504.9
 554.31763	     405.3
 593.38159	     735.9	c+1 (5) (1+)
 625.85419	     451.9
 653.21783	     266.2
 707.40436	    3439.3	c (6) (1+)
 708.40869	    1074.6	c+1 (6) (1+)
 720.34955	    1757.5	z (5) (1+)
 721.35364	     441.4	z+1 (5) (1+)
 778.44159	    3459.1	c (7) (1+)
 779.44360	    1933.6	c+1 (7) (1+)
 780.44873	     300.9
 794.54340	     309.3
 819.41907	    1065.5	z (6) (1+)
 820.42810	     338.2	z+1 (6) (1+)
 874.66241	     352.9
 900.94708	     336.7
 932.49988	    1454.3	z (7) (1+)
 933.50702	     903.3	z+1 (7) (1+)
 978.43866	     306.8
1003.53851	    3237.5	z (8) (1+)
1004.54340	     992.9	z+1 (8) (1+)
1068.55286	    3328.4	c (8) (1+)
1069.55664	    1864.6	c+1 (8) (1+)
1070.55493	     433.3
1089.71887	     268.8
1114.81677	     349.7
1138.62683	     274.7
1139.62305	     450.7
1166.60315	     631.5	z (9) (1+)
1167.58545	     525.1
1169.08008	     559.1
1251.70728	     339.4
1252.69421	     901.2
