# Supplementary material for: A Strategy for O-Glycoproteomics of Enveloped Viruses—the O-Glycoproteome of Herpes Simplex Virus Type 1
Source: PLoS Pathog. 2015 Apr 1;11(4):e1004784. doi: 10.1371/journal.ppat.1004784 (PMC4382219; doi:10.1371/journal.ppat.1004784)
Supplement: S2 Dataset — HSV-1 envelope glycoprotein-derived spectra are provided. (ZIP) [file ppat.1004784.s008.zip › data/LEDHEFVPLEVYTR_-3_18_598714.txt]

m/z	i	matches
108.04414	601.1
126.05463	22726.3
127.03860	947.1
127.05785	1255.9
133.08540	682.1
138.05450	22881.3
139.05772	1146.5
144.06506	27485.5
145.06813	1842.0
150.05453	664.0
168.06502	8014.8
169.06865	786.8
175.11832	1974.4	y (1) (1+)
177.11150	728.7
183.14854	3109.8
186.07573	42639.7
187.07878	2541.7
204.08620	32156.6
204.12675	607.5
205.08958	1857.9
211.14395	2460.6
215.13939	601.7
225.09688	874.8
243.13353	734.5
253.09340	2001.3
259.13971	1006.6
267.10873	1654.2
276.16565	1237.7
339.66147	647.0
340.18634	3507.9
341.18854	616.5
358.16257	725.2
372.17136	2389.1
382.13422	3196.8
386.16714	918.7
410.12830	842.9
420.69775	674.0
421.70468	5117.1
422.20383	1646.7	y (3) (1+)-NH3
434.69354	3133.6
435.19693	990.9
435.70203	1379.3	b (7) (2+)
439.22311	3166.7	y (3) (1+), y (7) (2+)
439.24792	2367.2
439.74319	1450.4
455.19696	604.9
467.22302	4971.4
468.22641	1329.1
470.23047	2096.8
479.24237	1342.1
484.22845	4836.2	b (8) (2+)
484.73065	2160.2
495.21741	7006.4	b (4) (1+)
496.21997	1849.5
500.26321	616.7
513.24377	1306.4
529.20038	1939.1
538.29590	6811.8	y (4) (1+)
539.29889	1191.9
540.78088	2072.1	b (9) (2+)
541.28308	1258.0
555.76160	675.6
556.25702	1054.2
596.26392	2719.7
605.28943	1354.2	b (10) (2+)
605.79578	692.2
606.25061	1109.2
624.26001	19463.2	b (5) (1+)
625.26361	5368.8
626.26733	1109.3
628.27045	2706.6
629.27515	1135.0
642.30737	11029.9
643.31030	2322.7
648.43817	616.5
649.33331	1997.0	y (5) (1+)-H2O
651.00653	793.5
658.24707	1103.9
667.33905	6781.2	y (5) (1+)
668.34222	2038.9
695.36084	8640.4	y (11) (2+)
695.86096	7821.9
696.36060	2552.8
721.12207	609.9
732.68292	637.2
741.37592	10746.1
742.37939	2901.1
743.33209	2803.1
743.87164	975.7
744.33148	795.7
752.87347	7966.1	y (12) (2+)
753.37231	6368.8
753.87451	2785.2
754.32471	651.7
757.31293	2756.9
771.32806	22184.3	b (6) (1+)
772.33032	6076.6
773.33673	1779.8
780.42383	1749.0	y (6) (1+)
817.39221	1944.8	y (13) (2+)
817.89624	1473.0
818.39056	1691.7
822.38910	1196.0
842.40167	4787.7
843.40302	1475.4
852.38519	2264.7	b (7) (1+)-H2O
853.38593	769.2
855.91754	672.3
856.42212	1167.8
856.92468	833.4
864.93091	7747.2
865.43451	6360.9
865.93665	2672.8
870.39905	45479.6	b (7) (1+)
871.40070	19010.1
872.40277	4186.3
873.93707	131114.0
874.07996	866.5
874.11945	902.0
874.15594	1024.9
874.22034	902.3
874.27197	1138.1
874.43793	121461.0
874.93903	54734.8
875.43903	4492.8
877.47528	53433.6	y (7) (1+)
878.47845	22037.3
879.47717	3111.6
888.24658	635.7
976.54193	10080.8	y (8) (1+)
977.54645	5996.8
978.56201	796.0
983.50391	3274.1
984.50275	1828.8
985.51208	680.5
1080.54932	6701.4	b (9) (1+)
1081.54761	3689.4
1082.55896	705.2
1123.61206	19627.5	y (9) (1+)
1124.61462	11446.3
1125.61206	2597.9
1209.57764	2933.7	b (10) (1+)
1210.57874	2394.9
1211.58838	636.8
1252.65625	11012.0	y (10) (1+)
1253.65601	6720.3
1254.66528	2241.3
1308.64233	1083.1
1309.63550	831.0
1389.70959	660.0
