# Supplementary material for: A Strategy for O-Glycoproteomics of Enveloped Viruses—the O-Glycoproteome of Herpes Simplex Virus Type 1
Source: PLoS Pathog. 2015 Apr 1;11(4):e1004784. doi: 10.1371/journal.ppat.1004784 (PMC4382219; doi:10.1371/journal.ppat.1004784)
Supplement: S2 Dataset — HSV-1 envelope glycoprotein-derived spectra are provided. (ZIP) [file ppat.1004784.s008.zip › data/LNAPSEAPQIVR_-3_18_612318.txt]

       m/z	          i	matches
 126.05464	   10313.4
 127.03894	     289.4
 127.05798	     554.2
 138.05458	    8654.9
 139.05797	     253.7
 141.10173	     492.7
 144.06517	   10376.6
 145.06818	     373.5
 157.09642	     309.2
 158.09219	     574.8
 168.06503	    5508.2
 169.09654	     503.3
 175.11874	    1774.1	y (1) (1+)
 183.11203	     620.0
 185.09174	     873.8
 186.07570	   35757.6
 186.08601	     958.1
 186.09238	     295.1
 187.07886	    2150.8
 200.13914	     873.6
 204.08606	   45332.4
 204.10211	     252.5
 204.10646	     308.7
 205.08978	    2333.6
 211.10727	    1741.6	b (2) (1+)-NH3
 228.13379	   24607.2	b (2) (1+)
 229.13724	    1593.3
 244.16560	     298.5
 254.14969	     741.6
 256.12900	     446.3
 271.17618	     403.0
 274.18668	    1215.4	y (2) (1+)
 281.15918	     588.2
 282.14435	     741.2
 288.12079	     213.7
 296.12430	     365.5
 299.17087	   13016.5	b (3) (1+)
 300.17404	    1512.6
 310.68140	     316.7
 311.13425	     722.9
 314.13461	     896.4
 325.18671	     269.1
 351.20135	     963.8
 357.17609	     229.7
 379.19797	     377.6
 385.17023	    2262.7
 386.17429	     340.8
 387.27063	     481.2
 396.22540	     246.6
 441.24759	     517.6
 450.25317	     325.8
 451.74722	     318.8
 456.20718	     874.2
 469.31180	     547.2
 482.18405	     252.3
 483.25470	     264.6
 489.76755	     751.1
 490.27066	     732.3
 493.65817	     314.8
 498.77551	   35012.8	y (9) (2+)
 498.88376	     310.0
 499.27698	   15828.2
 499.77808	    2991.9
 515.32959	     317.0
 525.28900	     597.9
 525.79449	     435.2
 534.29370	   15777.2	y (10) (2+)
 534.79474	    7576.7
 535.20746	     235.1
 535.29559	    1341.7
 553.22284	     528.1
 570.24335	     234.1
 577.25427	     319.3
 591.31561	     361.1
 594.28674	     270.8
 595.26947	     510.8
 595.35718	     521.6
 596.30444	     323.3
 596.80750	     235.8
 600.31305	     608.3
 600.81665	     436.1
 612.28906	     485.4
 612.38049	   11957.6	y (5) (1+)
 613.38373	    3380.8
 614.38220	     281.2
 630.34119	     579.7
 630.83942	     546.7
 638.84918	     754.7
 639.34784	     823.8
 639.84845	     548.7
 647.85699	    2625.0	[M+2H] (2+)
 648.35687	    2173.7
 648.85858	     383.1
 655.34229	     267.0
 663.08173	     231.0
 665.31531	     268.5
 666.30688	    1160.3	b (7) (1+)-NH3
 667.30310	     358.5
 681.57538	     378.3
 683.33179	    1279.3	b (7) (1+)
 683.41711	    7245.1	y (6) (1+)
 684.33856	     357.2
 684.42126	    2353.4
 685.42157	     283.7
 696.31256	     225.1
 713.88568	     335.2
 739.19391	     228.9
 748.36218	     484.8
 749.33984	    1075.7
 749.40076	     284.0
 749.99866	     377.9
 750.10559	     305.5
 750.34521	     557.7
 750.39642	     294.1
 785.49951	     264.0
 790.38202	     463.0
 812.45996	    2575.6	y (7) (1+)
 813.46313	    1124.3
 841.20807	     448.4
 852.38873	     465.9
 852.90845	     268.9
 853.39142	     236.5
 874.40820	     359.8
 874.89862	     403.3
 881.47375	     273.2
 896.95734	     243.6
 899.49109	    5846.2	y (8) (1+)
 900.49298	    2707.4
 901.49152	     318.2
 902.48242	     546.9
 903.48376	     273.9
 978.51337	     251.9
 979.53784	     251.0
 982.37689	     239.6
 994.15271	     373.3
 996.54321	   28316.6	y (9) (1+)
 997.54596	   13880.1
 998.54926	    2668.4
1021.53064	     227.5
1022.52063	     230.3
1027.44263	     265.9
1028.44812	     327.8
1067.58142	    7647.5	y (10) (1+)
1068.58374	    4343.9
1069.58704	    1084.5
1102.56946	     375.9
1121.60461	     267.2
1139.59534	     295.0
1159.95374	     246.5
1165.60706	     239.0
1181.62354	    1077.0	y (11) (1+)
1182.63049	     645.8
1183.63721	     282.2
1192.59167	     802.1
1193.59497	     335.5
1199.62305	    4239.5
1200.62683	    2580.0
1201.62866	     651.3
1257.48425	     234.6
1270.66370	     932.8
1271.66248	     613.5
1276.68787	     334.8
1277.68030	    1817.6
1278.68591	     966.7
1279.68811	     357.3
1293.96509	     356.3
1294.70752	   86429.9
1294.94910	     554.1
1295.02173	     785.4
1295.07239	     584.5
1295.15771	     602.9
1295.23206	     593.2
1295.38330	     563.9
1295.50439	     547.8
1295.71057	   58086.5
1296.71143	   16775.3
1342.55005	     351.2
1395.67126	     330.1
1396.64734	     259.6
