# Supplementary material for: A Strategy for O-Glycoproteomics of Enveloped Viruses—the O-Glycoproteome of Herpes Simplex Virus Type 1
Source: PLoS Pathog. 2015 Apr 1;11(4):e1004784. doi: 10.1371/journal.ppat.1004784 (PMC4382219; doi:10.1371/journal.ppat.1004784)
Supplement: S2 Dataset — HSV-1 envelope glycoprotein-derived spectra are provided. (ZIP) [file ppat.1004784.s008.zip › data/LNAPSEAPQIVR_-3_7_148133.txt]

       m/z	          i	matches
 132.29613	     195.5
 195.15340	     197.9
 306.93323	     213.6
 344.16333	     214.4
 372.25998	     808.3	z+1 (3) (1+)
 500.31693	    3863.1	z+1 (4) (1+)
 501.31738	     418.6	z+2 (4) (1+)
 524.24127	     217.8
 667.39838	    2363.7	z (6) (1+)
 668.40533	    2689.4	z+1 (6) (1+)
 669.40674	     395.8	z+2 (6) (1+)
 784.27832	     307.0
 796.44043	    1241.3	z (7) (1+)
 797.44775	    3433.0	z+1 (7) (1+)
 798.44812	     967.0	z+2 (7) (1+)
 858.02222	     245.3
1086.54675	     479.2	z (8) (1+)
1087.55579	    1027.6	z+1 (8) (1+)
1088.55774	     456.6	z+2 (8) (1+)
1113.57434	     888.1
1114.58032	     657.4
1254.64221	    1471.0	z (10) (1+)
1255.63831	    1029.5	z+1 (10) (1+)
1256.62109	     285.4
1261.68188	     288.4
1262.69287	     500.8
1263.69214	     342.2
1278.70703	     925.6
1279.71033	    1108.0
1280.71228	     554.0
1295.70593	     741.2
1296.71716	     720.5
1339.69568	    2090.9	c-1 (11) (1+)
1340.69812	    1510.0	c (11) (1+)
1341.69763	     523.0	c+1 (11) (1+)
1386.84924	     225.3
1409.76904	     250.3
1410.74866	     402.2
