# Supplementary material for: A Strategy for O-Glycoproteomics of Enveloped Viruses—the O-Glycoproteome of Herpes Simplex Virus Type 1
Source: PLoS Pathog. 2015 Apr 1;11(4):e1004784. doi: 10.1371/journal.ppat.1004784 (PMC4382219; doi:10.1371/journal.ppat.1004784)
Supplement: S2 Dataset — HSV-1 envelope glycoprotein-derived spectra are provided. (ZIP) [file ppat.1004784.s008.zip › data/LNPNAIASATVGR_-3_16_400733.txt]

       m/z	          i	matches
 110.68105	     173.3
 124.90966	     176.6
 126.05482	    7589.8
 127.03905	     367.6
 127.05852	     356.2
 138.05478	    7177.4
 139.05786	     191.6
 144.06535	    9390.5
 145.06859	     424.5
 167.08142	     254.1
 168.06534	    5009.8
 169.06894	     381.9
 175.11807	     408.7
 183.11269	    1459.4
 184.10805	     929.6
 186.07593	   34830.4
 186.08919	     343.5
 187.07904	    1909.6
 195.07635	     269.5
 198.02415	     177.3
 200.13885	    1347.9
 204.07103	     191.2
 204.08638	   34605.7
 205.08975	    1803.6
 211.10770	    1929.7	b (2) (1+)-NH3
 212.10283	    6286.3
 213.10645	     534.2
 228.13408	    6428.6	b (2) (1+)
 229.13753	     591.3
 232.14058	     894.3	y (2) (1+)
 249.57512	     183.1
 255.14528	     300.9
 264.09744	     236.4
 265.13126	     386.2
 283.13968	   11085.1
 284.14328	     832.7
 300.16803	     267.5
 325.18704	     301.3
 326.14526	     188.5
 331.20828	     706.2	y (3) (1+)
 341.06143	     188.9
 351.20212	    1318.1
 352.20251	     201.9
 354.17813	     370.2
 355.06967	     718.4
 359.03018	     235.1
 363.06845	     196.2
 368.22919	    2921.2
 379.19571	     872.5	y (8) (2+)-NH3
 380.15689	     597.0
 396.22348	    4713.6
 397.18295	    1041.1
 397.22720	     810.3
 405.17560	     206.0
 408.15335	     255.3
 422.20242	    1167.8	b (4) (1+)-NH3
 422.24142	     220.0
 429.08804	     454.2
 432.25479	     616.8	y (4) (1+)
 439.22961	     755.4	b (4) (1+)
 439.26419	     328.6
 448.21881	     189.3
 450.23431	     391.9
 465.24603	     630.0
 467.25992	    1498.1
 468.26288	     218.1
 476.21255	     295.9
 482.26947	     442.4
 493.23917	    3064.9	b (5) (1+)-NH3
 494.24158	     788.7
 503.28946	     649.5	y (5) (1+)
 510.26526	    3467.6	b (5) (1+)
 511.26984	     714.0
 519.78815	     699.3	y (11) (2+)-H2O
 520.27905	     532.8
 520.77942	     513.5
 528.79230	   24498.1	y (11) (2+)
 529.29327	   12689.0
 529.79529	    2257.8
 536.28021	     347.3
 554.28979	     356.5
 570.31293	     224.1
 578.33179	     464.2
 581.30096	     350.2
 585.81287	     657.9	y (12) (2+)
 586.31488	     292.4
 589.29755	     322.8
 590.32477	    2076.5	y (6) (1+)
 591.32629	     504.5
 595.35443	     466.7
 606.32147	    1525.3	b (6) (1+)-NH3
 607.32477	     363.1
 621.32849	     686.4
 621.82178	     457.7
 622.32153	     360.5
 623.34973	    1822.3	b (6) (1+)
 624.25684	     220.0
 624.35425	     500.6
 625.32758	     214.5
 630.33203	    7636.2
 630.83289	    4251.5
 631.33527	     882.5
 633.84308	     585.3	[M+2H] (2+)-NH3
 634.34662	     338.9
 635.33417	    1350.5
 636.33508	     509.3
 637.30408	     496.4
 651.53607	     405.7
 654.20599	     583.3
 657.60254	     690.5
 658.28320	     336.3
 659.35120	     356.6
 661.36115	    6611.2	y (7) (1+)
 662.36407	    1658.2
 665.78546	     269.2
 666.95819	     771.6
 677.35535	     360.9
 688.41956	     272.1
 694.38800	     663.2	b (7) (1+)
 695.39038	     269.5
 706.37128	    1984.4
 707.37341	     565.0
 725.86432	     204.1
 726.86554	     341.2
 735.38348	     906.5
 735.88354	     428.0
 740.47986	     259.5
 743.35577	     321.7
 744.30811	     429.7
 744.80737	     206.5
 744.93683	     204.7
 753.07977	     240.1
 774.44525	    3016.9	y (8) (1+)
 775.44696	    1139.1
 793.40314	    7375.0
 794.40723	    2503.6
 795.41785	     255.6
 845.48376	    1794.6	y (9) (1+)
 846.48785	     781.0
 864.44049	   18908.0
 865.44312	    6745.0
 866.44336	    1034.6
 925.36078	     210.3
 938.33215	     475.8
 959.52802	    1370.0	y (10) (1+)
 960.52679	     377.3
 970.50708	     245.0
 977.52423	    9971.4
 978.52655	    4333.2
 979.52844	     822.6
1022.82855	     212.8
1038.56946	     263.5
1039.55017	    2057.2	y (11) (1+)-NH3
1040.55383	     710.8
1041.56177	     247.4
1048.56079	    5893.9
1049.56445	    2491.4
1050.55908	     454.6
1056.57813	   30534.5	y (11) (1+)
1057.58069	   14098.3
1058.58362	    2372.2
1153.60059	     355.6
1154.61353	     206.6
1162.60608	    3030.1
1163.61206	    1355.1
1170.62097	    1521.2	y (12) (1+)
1171.63062	     713.9
1173.57959	     385.2
1181.59229	     583.5
1182.59070	     268.0
1242.62512	     643.5
1243.63440	     375.3
1249.65210	     494.2
1250.66113	     219.5
1259.65771	    8786.1
1260.66052	    5076.4
1261.65833	    1217.3
1265.69409	     353.3
1266.67847	    4152.4
1267.68127	    2148.9
1268.67712	     393.0
1283.70520	   55385.5
1284.02905	     388.3
1284.17200	     347.7
1284.24158	     424.4
1284.32813	     266.9
1284.38147	     366.2
1284.70691	   35593.1
1285.70850	    8920.8
1305.50085	     201.1
1384.66650	    1166.9
1385.67200	     832.2
1386.66223	     258.8
1416.95117	     200.8
