# Supplementary material for: A Strategy for O-Glycoproteomics of Enveloped Viruses—the O-Glycoproteome of Herpes Simplex Virus Type 1
Source: PLoS Pathog. 2015 Apr 1;11(4):e1004784. doi: 10.1371/journal.ppat.1004784 (PMC4382219; doi:10.1371/journal.ppat.1004784)
Supplement: S2 Dataset — HSV-1 envelope glycoprotein-derived spectra are provided. (ZIP) [file ppat.1004784.s008.zip › data/LNPNAIASATVGR_-3_5_15963.txt]

       m/z	          i	matches
 124.28806	     182.5
 126.09743	     196.9
 316.19769	     911.9	z+1 (3) (1+)
 389.43839	     188.3
 620.32239	    1561.3	z+1 (4) (1+)
 621.32745	     421.7	z+2 (4) (1+)
 690.35138	     412.9	z (5) (1+)
 691.35968	    3143.3	z+1 (5) (1+)
 692.36450	     995.3	z+2 (5) (1+)
 760.38251	     210.1
 777.38464	     561.0	z (6) (1+)
 778.26904	     211.8
 778.39178	    3396.3	z+1 (6) (1+)
 779.39331	     904.2	z+2 (6) (1+)
 831.43280	     200.5
 849.42883	    1046.9	z+1 (7) (1+)
 888.68549	     198.0
 899.49109	     516.2
 962.51544	     373.9	z+1 (8) (1+)
 968.22919	     277.2
1032.54114	    1589.1	z (9) (1+)
1033.54834	    1735.2	z+1 (9) (1+)
1034.55261	     708.9	z+2 (9) (1+)
1051.56104	     235.4
1102.57092	    3931.3
1103.57349	    2013.4
1104.57288	     430.1
1146.59326	     428.7	z (10) (1+)
1147.59204	     344.8	z+1 (10) (1+)
1148.62451	     243.1
1251.70215	     289.9
1252.69446	     255.4
1268.71094	     591.1
1269.72681	     263.8
1284.70776	     411.4
1285.71375	     679.1
1328.69165	    2515.7	c-1 (12) (1+)
1329.69604	    1891.4	c (12) (1+)
1330.69434	     451.0	c+1 (12) (1+)
