# Supplementary material for: A Strategy for O-Glycoproteomics of Enveloped Viruses—the O-Glycoproteome of Herpes Simplex Virus Type 1
Source: PLoS Pathog. 2015 Apr 1;11(4):e1004784. doi: 10.1371/journal.ppat.1004784 (PMC4382219; doi:10.1371/journal.ppat.1004784)
Supplement: S2 Dataset — HSV-1 envelope glycoprotein-derived spectra are provided. (ZIP) [file ppat.1004784.s008.zip › data/LTRDALEPCTVGHR_-3_16_414737.txt]

       m/z	          i	matches
 102.05473	     371.7
 115.08692	     134.5
 126.05470	    2474.0
 127.03870	     165.2
 127.05778	     183.3
 133.04279	     124.6
 138.05467	    2900.5
 139.05811	     264.3
 144.06517	    4036.1
 145.06818	     135.5
 157.13292	     129.5
 168.06523	    1473.0
 173.12862	     259.7
 175.11858	     961.7	y (1) (1+)
 184.17007	     219.7
 185.12740	     171.9
 186.07567	    8127.7
 187.07877	     498.7
 187.14331	     105.9
 201.12242	     262.1
 204.08614	    7372.7
 205.08965	     565.0
 209.09154	     205.2
 215.13902	     272.4
 227.10225	     237.4
 229.11737	     153.5
 230.09528	    1060.1
 234.63744	     431.6	b (4) (2+)-H2O, y (4) (2+)
 243.13370	     346.8
 243.63652	     379.2	b (4) (2+)
 258.08984	    1080.9
 259.09204	     147.7
 265.15759	     441.9
 265.66040	     163.2
 268.12811	     285.1
 274.18655	     108.7
 274.35794	     108.6
 276.15506	     405.9	y (5) (2+)-H2O, y (7) (3+)
 277.66864	     413.9
 279.15475	     380.2	b (5) (2+)
 279.65482	     124.1
 285.16028	     401.4	y (5) (2+)
 312.17761	     365.3
 312.69547	     221.5
 321.69968	    4010.9
 322.20126	    1202.9
 322.70154	     136.2
 326.69153	     209.8
 330.18256	     119.9
 335.69739	     508.0	b (6) (2+)
 336.20166	     179.3
 340.16223	     254.6
 341.12808	     196.2
 343.67688	     211.3
 346.68466	     190.1
 357.23700	     192.3
 359.13763	     303.6
 359.19135	     402.2	b (13) (4+)-NH3
 365.17624	     394.2	y (6) (2+)
 369.11356	     115.0
 369.19839	    4033.7	y (3) (1+)
 370.20163	     391.2
 371.24051	     464.9	b (3) (1+)
 373.18234	     477.1
 376.18640	     173.9
 377.21747	     151.1
 386.22070	     520.6
 386.72067	     350.6
 389.24948	     470.5
 391.21344	     710.9	b (7) (2+)-H2O
 391.71417	     253.8
 396.21536	     242.9
 399.23386	     123.9
 400.21814	    1216.0	b (7) (2+)
 400.71948	     431.9
 404.69598	     525.5	y (7) (2+)-H2O
 405.19934	     421.9	y (7) (2+)-NH3
 406.68130	     115.5
 411.24539	     230.0
 413.70187	   16586.9	y (7) (2+)
 414.20309	    5899.2
 414.70300	    1488.0
 415.20258	     220.1
 419.74133	     116.3
 425.74313	     235.8
 427.27512	     133.6
 429.03555	     209.1
 430.21500	     113.8
 444.21945	     249.6
 447.25885	     220.3
 448.25272	     144.1
 448.74310	     838.8	b (8) (2+)
 449.24448	     351.5
 449.27371	     147.2
 449.74686	     119.8
 451.24243	     141.0
 451.28113	     172.5
 452.54947	     114.9
 455.91696	     117.1
 456.21530	     186.3
 456.25461	     275.0
 456.28098	     511.8
 456.32199	     326.9
 456.65079	     129.0
 456.71158	     169.5
 456.74420	     116.7
 456.79028	     280.2
 456.86038	     277.6
 456.94385	     244.2
 457.06393	     178.2
 457.12604	     158.1
 457.13974	     119.8
 457.17072	     163.1
 457.18817	     189.3
 457.22992	     579.2
 457.28610	     744.8
 457.32556	   36949.4
 457.37738	     310.4
 457.40598	     278.0
 457.41882	     184.0
 457.43549	     231.9
 457.44800	     141.6
 457.51022	     219.5
 457.52127	     144.7
 457.54141	     158.3
 457.58368	     193.0
 457.60614	     218.0
 457.68927	     155.1
 457.74884	     325.3
 457.93564	     419.7
 457.96606	     230.6
 458.18634	     165.2
 458.22137	     251.3
 458.26254	     584.6
 458.29541	     810.3
 458.32913	    9124.1
 458.56512	     230.1
 458.59164	     127.9
 458.63705	     195.7
 458.75684	     286.9
 458.78088	     192.1
 458.95490	     170.6
 459.24271	     115.6
 468.26602	    3305.8	b (4) (1+)-H2O, y (4) (1+)
 469.21777	    2293.2	y (8) (2+)-H2O
 469.26898	     641.1
 469.72064	    1135.9	y (8) (2+)-NH3
 469.74686	    1066.5
 470.24844	     515.3
 478.22400	     383.9	b (13) (3+)-H2O, y (8) (2+)
 483.25211	     186.8
 486.26474	    1760.5	b (4) (1+)
 487.26825	     367.7
 498.57837	     137.9
 499.93735	     163.1
 504.91690	     199.9
 505.75470	     179.9
 505.93640	     269.0
 515.23877	     170.5
 515.73877	     151.0
 524.76910	     217.5
 525.27246	     136.9
 527.26178	     544.7
 527.76068	     431.5
 528.75500	     202.1
 529.25433	     137.6
 529.30511	     238.3
 533.77844	     241.5
 534.28186	     177.3
 536.27307	     998.2
 536.60809	    1075.9
 536.94098	     246.0
 537.27277	     218.6
 541.59393	     172.9
 542.27625	    2573.1
 542.61035	    2062.6
 542.94452	    1080.9
 543.27802	     282.7
 551.30365	     210.4
 557.30151	    5380.7	b (5) (1+)
 558.30426	    1042.3
 559.30963	     166.1
 569.31287	    5133.3	y (5) (1+)
 570.31519	    1589.1
 570.78528	     150.5
 571.32178	     144.9
 579.29242	     137.5
 583.80505	    2824.5
 584.30585	    1563.3
 584.80701	     581.4
 585.30188	     215.8
 620.32068	     211.3
 625.25281	     116.7
 641.32159	     238.5
 642.39020	    1268.1
 643.39453	     417.0
 652.28357	     265.0
 652.37811	     186.7
 670.38501	    6893.0	b (6) (1+)
 671.38818	    2239.1
 672.39288	     311.9
 686.34393	    2326.6
 687.34735	     650.4
 688.35468	     148.7
 692.35602	     548.0
 697.33850	     128.2
 705.84589	     124.1
 706.34711	     138.3
 711.34479	     122.9
 717.38074	     249.3
 718.37762	     199.3
 726.01868	     150.1
 726.44543	     182.8
 729.34277	    3226.8	y (6) (1+)
 730.34546	     978.3
 730.53851	     127.2
 731.34467	     269.1
 747.36121	     143.9
 755.43378	     143.8
 756.36823	     642.8	y (13) (2+)
 756.87140	     429.7
 757.37115	     185.9
 759.89923	     186.7
 771.43317	    1360.2
 772.43591	     371.7
 773.44135	     161.9
 781.41498	     244.3
 782.41980	     148.1
 791.42798	     140.2
 799.42731	   10211.4	b (7) (1+)
 800.43066	    3710.1
 801.43268	    1173.0
 802.42841	     134.1
 808.38367	     225.4
 809.37524	     264.0
 826.39612	   10325.0	y (7) (1+)
 827.39746	    3987.7
 828.39844	    1411.3
 829.39905	     283.5
 852.10345	     151.8
 891.04840	     137.9
 895.57813	     299.0
 896.99286	     209.1
 937.42725	     856.6	y (8) (1+)-H2O
 938.42682	     415.2	y (8) (1+)-NH3
 939.43628	     174.7
 944.10718	     118.8
 946.24072	     301.0
 952.55249	     131.8
 955.43689	     718.8	y (8) (1+)
 956.44159	     312.0
 965.49213	     144.4
1028.02417	     163.1
1030.58789	     202.6
1053.51196	     297.4
1054.52551	     188.9
1056.50305	     296.5
1057.51111	     216.4
1139.55103	     320.8
1157.56531	     233.5
1407.04785	     128.4
