# Supplementary material for: A Strategy for O-Glycoproteomics of Enveloped Viruses—the O-Glycoproteome of Herpes Simplex Virus Type 1
Source: PLoS Pathog. 2015 Apr 1;11(4):e1004784. doi: 10.1371/journal.ppat.1004784 (PMC4382219; doi:10.1371/journal.ppat.1004784)
Supplement: S2 Dataset — HSV-1 envelope glycoprotein-derived spectra are provided. (ZIP) [file ppat.1004784.s008.zip › data/LTRDALEPCTVGHR_-3_5_49613.txt]

       m/z	          i	matches
 159.10001	     174.7	z (1) (1+)
 228.69302	     106.6
 232.16623	     173.9	c (2) (1+)
 286.72409	     109.1
 296.15808	     674.6	z (2) (1+)
 312.17715	     142.7	y (2) (1+)
 324.97449	     132.0
 353.17877	     285.6	z (3) (1+)
 388.26587	    1027.9	c (3) (1+)
 389.26724	     145.0	c+1 (3) (1+)
 395.22678	     189.9
 424.16721	     113.2
 445.26270	     969.8
 446.26477	     177.4
 452.24738	     670.8	z (4) (1+)
 453.25186	     225.6	z+1 (4) (1+)
 503.29144	     584.0	c (4) (1+)
 513.68530	     120.6
 537.27386	     184.6	c (9) (2+)
 571.75177	     695.5	z (8) (2+)
 572.25104	     364.8	z+1 (8) (2+)
 572.75647	     139.3	z+2 (8) (2+)
 579.76080	     304.6	y (8) (2+)
 579.98779	     117.6
 580.26239	     149.5
 625.25690	     171.1
 628.29529	     257.8	z (9) (2+)
 628.79437	     133.9	z+1 (9) (2+)
 643.39606	     392.1
 656.83698	     146.9
 657.33038	     238.4
 663.81421	     571.4	z (10) (2+)
 664.30847	     270.4	z+1 (10) (2+)
 664.81030	     306.5	z+2 (10) (2+)
 671.81976	     127.7	y (10) (2+)
 685.85004	     590.2
 686.35297	     538.6
 686.84436	     179.0
 687.41010	    1116.2	c (6) (1+)
 688.41504	     343.9	c+1 (6) (1+)
 689.33502	     481.2	c (10) (2+)
 689.83807	     520.2	c+1 (10) (2+)
 690.33661	     208.6
 692.82654	    1458.9
 693.32794	     691.9
 693.83063	     441.9
 721.32593	     646.1	z (11) (2+)
 721.82813	     433.5	z+1 (11) (2+)
 722.32782	     434.4	z+2 (11) (2+)
 738.87158	     275.7	c (11) (2+)
 739.37219	     214.5	c+1 (11) (2+)
 757.38104	     124.7	z+1 (5) (1+)
 767.37805	     671.6	c (12) (2+)
 767.88025	     594.1	c+1 (12) (2+)
 768.38361	     294.8
 794.63080	     115.4
 799.37799	     314.9	z (12) (2+)
 799.87781	     239.6	z+1 (12) (2+)
 800.38184	     421.7	z+2 (12) (2+)
 800.87946	     141.4
 812.91846	     172.1
 835.90735	     997.0	c (13) (2+)
 836.40967	     792.0	c+1 (13) (2+)
 836.90985	     651.7
 837.41669	     181.1
 877.93274	     351.0
 885.42969	     354.4
 891.06946	     162.9
1023.97968	     160.3
1085.46582	     147.5
1142.49683	     232.2	z (8) (1+)
1143.50110	     867.9	z+1 (8) (1+)
1144.49548	     295.1
1145.51306	     171.9
1204.41577	     117.8
1241.64380	     126.0
1256.58679	     233.4	z+1 (9) (1+)
1313.66809	     123.2
1326.65088	     130.2
1327.62280	     504.4	z+1 (10) (1+)
1328.62305	     375.3	z+2 (10) (1+)
1329.62500	     202.8
1344.64844	     124.9
1371.69849	     263.5
1372.70093	     170.5
1377.66492	     135.4	c (10) (1+)
1378.66345	     273.1	c+1 (10) (1+)
1379.66931	     169.2
1384.61877	     154.2
1385.65137	     383.8
1386.65430	     265.1
1442.64941	     680.7	z+1 (11) (1+)
1443.64880	     294.5	z+2 (11) (1+)
1444.63550	     223.2
1476.72693	     151.8	c (11) (1+)
1477.71887	     157.5
1478.71313	     155.7
1534.75610	     194.8	c+1 (12) (1+)
1587.99841	     120.2
1599.75354	     280.0	z+2 (12) (1+)
1600.75684	     137.2
1671.82263	     264.1	c+1 (13) (1+)
1672.83301	     154.2
1755.85913	     160.2
1770.85413	     168.4
