# Supplementary material for: A Strategy for O-Glycoproteomics of Enveloped Viruses—the O-Glycoproteome of Herpes Simplex Virus Type 1
Source: PLoS Pathog. 2015 Apr 1;11(4):e1004784. doi: 10.1371/journal.ppat.1004784 (PMC4382219; doi:10.1371/journal.ppat.1004784)
Supplement: S2 Dataset — HSV-1 envelope glycoprotein-derived spectra are provided. (ZIP) [file ppat.1004784.s008.zip › data/NNLETTAFHRDDHETDMELKPANAATR_-3_16_404134.txt]

       m/z	          i	matches
 103.40837	     274.7
 126.05470	    5186.1
 129.10207	     590.4
 138.05467	    4833.8
 139.05859	     383.3
 144.06523	    6911.1
 168.06531	    3856.6
 169.06810	     414.0
 170.05602	     295.4
 175.11864	     404.1
 184.07146	    1289.0
 186.07565	   30548.1
 187.07892	    2124.2
 201.09770	     867.7
 204.08606	   38549.1
 205.08971	    2295.8
 212.06651	    1878.0	b (2) (1+)-NH3
 229.09256	    8906.8	b (2) (1+)
 230.09708	     656.1
 314.18112	     419.7
 325.14966	     744.3
 342.17618	    4377.5	b (3) (1+), y (7) (2+)-NH3
 343.18048	     770.0
 350.68951	    1426.1	y (7) (2+)
 351.19092	     542.0
 397.21741	     293.4
 414.73572	     609.8
 415.23373	     334.1
 471.21921	    1111.8
 567.60620	     597.2
 577.31219	     351.2
 605.61102	     451.2
 609.31702	    2139.5	y (11) (2+)
 609.81744	    1518.6
 661.80750	     382.2
 667.17633	     559.9
 694.29120	     474.0
 695.98547	     474.0
 700.37054	   10916.1	y (7) (1+)
 701.37360	    2986.0
 702.37500	     643.2
 707.81671	     968.9
 708.32019	    1218.2
 711.19891	     391.2
 713.35297	     474.7
 717.35345	    1011.9
 717.84979	     626.4
 722.09082	     341.3
 722.34497	     523.8
 722.58582	     706.4
 723.54639	     774.7
 724.08533	     415.0
 737.12720	    1416.2
 737.69946	     885.1
 741.67474	     573.9
 742.00861	     435.9
 742.34076	     378.4
 750.85034	    1307.9
 751.09991	    1312.0
 751.34412	     428.5
 751.59906	     635.7
 752.36121	    1193.4
 753.34344	     477.1
 758.42310	     343.7
 759.10889	     603.1
 759.35876	     729.2
 759.76288	    1339.5
 759.85785	     427.1
 760.75122	     364.5
 763.10992	     927.0
 763.36084	    1155.0
 763.61505	    2101.7
 763.85736	     753.1
 764.11975	     428.3
 764.60248	     407.9
 766.34875	     449.4
 766.59930	     634.6
 767.00940	     424.0
 770.35547	     370.0
 770.59943	    1229.6
 770.85193	    2369.6
 771.10455	    1751.6
 771.34900	     767.4
 771.59924	     308.0
 774.60797	     427.8
 774.85492	    4564.8	[M+4H] (4+)-NH3
 775.10736	    6805.9
 775.35687	    6788.5
 775.60669	    4368.0
 775.85950	    1830.8
 776.04279	     305.4
 776.10193	     638.1
 776.36078	     353.6
 776.85138	     510.5
 778.80542	     493.1
 779.11243	   11090.7	[M+4H] (4+)
 779.36237	   16638.4
 779.61212	   15910.4
 779.86426	   10681.4
 780.11279	    4651.6
 780.36554	    2009.8
 781.87616	     583.2
 782.26813	     409.0
 782.37012	     492.6
 787.82092	     446.4
 790.69617	     907.1
 791.03497	     929.9
 791.36615	     941.6
 791.69446	     649.0
 792.15326	     410.8
 793.25409	     582.2
 802.37433	     342.1
 802.90106	     415.4
 808.43933	     687.4
 814.37640	    1411.3	y (21) (3+)
 814.70929	    1514.9
 815.04132	     505.1
 815.37592	     550.8
 818.40338	     590.1
 822.12598	     403.9
 825.62463	     941.8
 825.87488	    1387.7
 826.12097	    1247.5
 826.37488	     550.8
 828.46497	    2027.5	y (8) (1+)
 828.96710	     312.9
 829.45831	     581.5
 829.67206	     813.5
 829.87933	    1944.7
 830.01300	     785.1
 830.13397	    4647.8
 830.38281	    3423.5
 830.63208	    2075.4
 830.74060	     523.1
 830.88574	    1263.3
 831.13708	     745.1
 835.70502	     706.1
 840.86884	     450.9
 841.36444	     530.4
 842.39227	     329.1
 848.06531	     468.8
 848.39563	    1772.7
 848.72681	    1099.4
 849.06726	     639.4
 850.40552	    4142.5	y (15) (2+)
 850.90533	    2996.1
 851.40625	    1863.2
 851.90790	     636.4
 854.10138	     483.7
 860.40582	     382.1
 860.74603	     947.9
 875.74158	     323.9
 876.38538	     326.7
 878.37952	     317.5
 881.74188	    2435.1	y (23) (3+)
 882.07660	    4543.5
 882.41217	    3392.5
 882.74268	    1607.1
 883.07782	     524.4
 886.32648	     404.3
 891.89728	     320.5
 903.42902	     617.5
 903.75812	     739.9
 904.42963	     333.3
 907.91302	     640.2
 908.42523	    1106.7
 908.91504	     374.0
 915.75140	     606.9
 918.75262	     667.2
 919.08661	     603.5
 919.41895	     502.2
 919.75720	    1002.6
 920.86084	     355.4
 924.75482	    3507.7	y (24) (3+)
 925.09015	    6523.1
 925.42511	    3802.7
 925.75922	    2394.8
 926.09375	    1231.5
 926.42786	     526.5
 928.08215	     495.3
 938.87891	     392.1
 940.38629	     393.8
 940.87964	     325.2
 941.11493	     627.3
 941.54510	     892.9
 941.78516	    1047.9
 942.14276	     470.6
 942.54108	     450.3
 948.90588	    1501.6	b (16) (2+)
 949.42548	    1514.0
 949.77020	    3109.3
 949.91022	    1177.9
 950.10577	    2318.4
 950.43268	    1073.0
 950.76904	     867.1
 956.78687	     447.3
 958.31714	     352.4
 962.45227	    4223.2	y (25) (3+)
 962.78571	    6373.8
 963.11932	    6223.1
 963.45483	    2810.8
 963.78552	    1305.9
 964.13593	     351.8
 965.93231	     427.0
 971.12640	     579.9
 971.45038	     584.9
 971.78357	     607.9
 972.10638	     436.2
 980.77698	     349.2
 982.78223	     546.0
 986.78107	     470.9
 987.11554	     548.4
 987.45239	     577.0
 989.45074	     346.4
 992.44879	    3346.0
 992.78577	    6104.7
 993.11774	    4993.5
 993.45050	    3175.4
 993.78302	    1709.0
 994.11816	     415.7
 995.45154	     439.7
 996.43909	     474.2
1000.47162	     844.7
1000.79700	    1582.4
1001.13184	    1135.6
1001.46704	    1004.0
1003.79266	     543.7
1004.12927	    1022.1
1004.46063	    1631.0
1004.79303	    1585.3
1005.12463	    1058.2
1006.12805	     357.8
1008.80505	     478.6
1009.48193	     464.6
1011.13995	     666.2
1011.47449	    2959.9
1011.80682	    2854.8
1012.14203	    2518.7
1012.47162	    1055.9
1012.80402	     926.8
1017.14661	    9055.6
1017.48151	   16375.5
1017.81519	   13724.9
1018.14783	    8453.9
1018.48376	    4457.9
1018.81799	    1680.7
1019.49817	     539.9
1023.80762	     457.6
1024.13477	     836.0
1024.46069	     770.1
1024.81531	     430.2
1025.46619	     488.3
1026.80969	    1374.3
1027.13611	    2433.7
1027.46692	    2734.5
1027.79443	    2115.0
1028.14136	    1109.8
1028.46960	     847.5
1030.14685	    2110.1
1030.48035	    3562.1
1030.81238	    3833.2
1031.14294	    1752.8
1031.48218	     768.5
1031.81848	     336.0
1032.47534	    4080.9
1032.80640	   14824.1
1033.14148	   16817.8
1033.47424	   14246.8
1033.80725	   11087.5
1034.14307	    5766.8
1034.47571	    2348.5	y (18) (2+)-H2O
1035.12988	     315.5
1037.42859	     584.7
1038.08105	     368.0
1038.22668	     459.4
1038.28455	     606.2
1038.48120	   67603.8
1038.81445	  114830.0
1038.95654	    1299.2
1039.14758	   96037.5
1039.34741	    1146.1
1039.48108	   60444.9
1039.64758	     598.4
1039.81519	   30294.0
1040.14807	   11005.0
1040.48218	    1314.0
1040.93079	     343.7
1071.80957	     823.0
1072.14453	    1103.9
1072.48657	     869.3
1078.42639	     497.9
1078.94348	     354.0
1086.00269	     344.9
1086.94971	    1496.7	b (18) (2+)
1087.45337	    1063.2
1087.95117	     701.7
1088.45300	     450.2
1089.47266	     394.0
1094.00549	     376.3
1111.98950	     560.4
1112.52100	     529.7
1129.48438	     331.6
1135.47876	     535.7
1141.94995	     402.1
1142.45715	    3474.4
1142.95850	    3886.8
1143.47253	    3652.8	b (19) (2+)
1143.98230	    2819.5
1144.48010	    1523.9
1144.97583	     445.8
1165.79663	     323.7
1175.52539	     530.4
1176.02881	     453.9
1185.54272	     604.3
1186.04333	     793.0
1186.54688	     453.1
1188.97986	     453.9
1199.02527	     981.9
1199.50964	     451.0
1207.53174	    2838.4	b (20) (2+)
1208.03247	    2759.0
1208.53540	    2232.7
1209.03870	    1354.7
1209.54553	     448.4
1215.43530	     438.6
1217.63403	     763.2
1218.62354	     458.5
1221.58862	     509.2
1222.05884	     757.6
1223.32520	     311.8
1245.54163	     360.0
1271.57690	     374.4
1272.08752	     407.5
1299.61450	     352.5
1309.57581	     411.0
1313.61462	     346.3
1322.11951	     564.6
1322.61011	    1661.4
1323.11279	    1307.5
1323.60864	     806.9
1354.63416	     337.5
1355.12756	     448.5
1386.62244	     588.9
1387.13428	     900.8
1387.63928	    1454.0
1414.63110	    1099.8
1415.63708	    1028.0
1443.17285	     469.4
1443.67273	     554.3
1444.18494	     504.8
1444.66992	     539.0
