# Supplementary material for: A Strategy for O-Glycoproteomics of Enveloped Viruses—the O-Glycoproteome of Herpes Simplex Virus Type 1
Source: PLoS Pathog. 2015 Apr 1;11(4):e1004784. doi: 10.1371/journal.ppat.1004784 (PMC4382219; doi:10.1371/journal.ppat.1004784)
Supplement: S2 Dataset — HSV-1 envelope glycoprotein-derived spectra are provided. (ZIP) [file ppat.1004784.s008.zip › data/NNLETTAFHRDDHETDMELKPANAATR_-3_5_24540.txt]

       m/z	          i	matches
 152.49495	     584.5
 157.00311	     596.9
 246.11887	    3020.6	c (2) (1+)
 331.18567	    1436.1	z (3) (1+)
 362.34695	     651.4
 388.90259	     631.6
 402.22000	     860.9	z (4) (1+)
 406.72818	    1753.5	z (8) (2+)
 407.23004	     845.8	z+1 (8) (2+)
 463.27261	     872.2	z (9) (2+)
 516.26038	    1071.1	z (5) (1+), z (14) (3+)
 527.78925	    1014.4	z (10) (2+)
 528.28870	     788.7	z+1 (10) (2+)
 587.29529	    1086.0	z (6) (1+)
 601.30841	     951.5	z (11) (2+)
 655.90198	    1123.5
 659.31757	    1125.1	z+1 (12) (2+), c (20) (4+)
 703.34326	    1247.5	c+1 (10) (2+)
 736.66772	     653.6	z+1 (19) (3+)
 760.36078	    1713.8	c (11) (2+)
 760.85553	     839.6	c+1 (11) (2+)
 765.69574	     672.2
 773.86670	    2095.3	z (14) (2+)
 774.36743	    3178.8	z+1 (14) (2+)
 774.87701	    1165.9	z+2 (14) (2+)
 775.36664	     902.2
 817.87292	    1054.6	c (12) (2+)
 854.11389	    1287.5
 864.89392	     700.0
 874.37219	     642.8
 886.40198	    2399.7	c (13) (2+)
 886.90094	    1500.1	c+1 (13) (2+)
 893.42072	    1766.3	c (6) (1+)
 899.90381	    1377.4	z (16) (2+)
 900.41162	    1276.2	z+1 (16) (2+)
 900.90302	     724.9	z+2 (16) (2+)
 901.39838	     646.1
 926.53497	     651.7	z+1 (9) (1+)
 950.91772	     874.0	c (14) (2+)
 957.41705	    1183.8	z (17) (2+)
 957.92664	    1182.6	z+1 (17) (2+)
 973.44531	     989.2
1001.44775	    1518.8	c (15) (2+)
1024.80762	    1196.6	z (25) (3+)
1025.13159	    1486.2	z+1 (25) (3+)
1025.80469	     872.9
1035.46997	     778.7	z (18) (2+)
1035.97339	    3745.0	z+1 (18) (2+)
1036.47485	    3305.6	z+2 (18) (2+)
1036.97009	    1800.7
1037.48291	    2148.5
1053.81604	    1348.3	c (26) (3+)
1054.14417	    1172.4	c+1 (26) (3+)
1058.95972	    1440.3	c (16) (2+)
1059.45776	    1263.6	c+1 (16) (2+)
1059.96277	    1081.4
1132.47791	     947.5	c (17) (2+)
1133.48511	    1047.2
1197.50000	    1037.5	c+1 (18) (2+)
1213.55762	     974.1	z+1 (21) (2+)
1214.05359	    2322.8	z+2 (21) (2+)
1214.55725	    1202.6
1215.43701	     752.9
1248.58142	    2596.1	c (9) (1+)
1249.58679	    1255.7	c+1 (9) (1+)
1250.58557	     844.4
1254.04175	    1683.1	c+1 (19) (2+)
1254.52502	    1035.3
1317.64673	     954.4	z+1 (12) (1+)
1360.68286	     680.2
1367.63269	     728.8
1368.12122	     952.9
1402.13416	     877.7	c+1 (22) (2+)
1402.64014	    1448.8
1459.65967	     821.0
1495.68054	     770.0
1537.19910	    2409.9	z+1 (25) (2+)
1537.70361	    2737.4	z+2 (25) (2+)
1538.20801	    2758.4
1538.70911	    1386.0
1539.19653	     964.3
1547.72778	    1110.3	z+1 (14) (1+)
1548.73157	    1259.5	z+2 (14) (1+)
1580.71143	    1509.4	c+1 (26) (2+)
1581.21069	    2083.6
1581.72217	    2200.1
1616.29089	     763.7
1629.25916	     728.3
1629.75708	    1017.7
1630.24731	    1897.9
