# Supplementary material for: A Strategy for O-Glycoproteomics of Enveloped Viruses—the O-Glycoproteome of Herpes Simplex Virus Type 1
Source: PLoS Pathog. 2015 Apr 1;11(4):e1004784. doi: 10.1371/journal.ppat.1004784 (PMC4382219; doi:10.1371/journal.ppat.1004784)
Supplement: S2 Dataset — HSV-1 envelope glycoprotein-derived spectra are provided. (ZIP) [file ppat.1004784.s008.zip › data/NNLETTAFHRDDHETDMELKPANAATR_-3_5_24542.txt]

       m/z	          i	matches
 132.30643	     265.4
 256.04810	     283.9
 256.99512	     297.9
 331.18433	     398.3	z (3) (1+)
 402.22137	     918.1	z (4) (1+)
 516.26093	    1165.1	z (5) (1+), z (14) (3+)
 517.26984	     519.9	z+1 (5) (1+)
 588.30542	     322.6	z+1 (6) (1+)
 812.43787	     421.5	z (8) (1+)
 813.45215	     812.2	z+1 (8) (1+)
 814.45380	     493.6	z+2 (8) (1+)
 851.31897	     316.2
 886.90515	     496.6	c+1 (13) (2+)
 893.41620	     497.6	c (6) (1+)
 900.41608	     478.8	z+1 (16) (2+)
 907.18506	     315.7
 927.53815	     402.0	z+2 (9) (1+)
1001.95447	     353.8	c+1 (15) (2+)
1024.81396	     560.2	z (25) (3+)
1025.11609	     338.9
1025.46448	     525.4	z+2 (25) (3+)
1035.48083	     800.2	z (18) (2+)
1035.97119	     887.5	z+1 (18) (2+)
1036.47607	     859.4	z+2 (18) (2+)
1059.94995	     423.8
1085.17480	     446.1
1165.80054	     353.9
1197.49512	     386.5	c+1 (18) (2+)
1202.61121	     789.7	z+1 (11) (1+)
1213.05396	     474.5	z (21) (2+)
1213.55713	    1447.5	z+1 (21) (2+)
1214.05554	    1110.1	z+2 (21) (2+)
1214.56299	    1088.2
1215.06396	     559.1
1243.00049	     523.2
1243.49683	    1340.6
1244.00146	     587.5
1244.50281	    1646.9
1244.99475	    1352.5
1245.50122	    1526.8
1246.01880	     346.0
1248.57910	    1244.3	c (9) (1+)
1249.58789	     745.9	c+1 (9) (1+)
1254.04614	     423.4	c+1 (19) (2+)
1254.52869	     376.2
1311.15747	     313.1
1335.70935	     302.5
1365.62585	     543.1	c-1 (21) (2+)
1366.11292	     879.0	c (21) (2+)
1366.60657	     344.3	c+1 (21) (2+)
1367.59290	     497.6
1401.63123	     448.0	c (22) (2+)
1402.13049	    1361.5	c+1 (22) (2+)
1402.64539	     660.4
1403.15479	     413.5
1403.63708	     384.1
1404.68335	     625.2	c (10) (1+)
1405.68518	     632.4	c+1 (10) (1+)
1416.65723	     461.0	z+2 (23) (2+)
1417.13940	     526.7
1437.13232	     346.7
1459.14270	     632.5	c+1 (23) (2+)
1459.64526	     448.5
1480.67468	     644.8	z+1 (24) (2+)
1481.15247	     390.3
1481.66467	     750.1
1495.66052	     366.5
1519.71033	     607.3	c (11) (1+)
1520.72546	     525.0	c+1 (11) (1+)
1530.18958	     615.7	c+1 (25) (2+)
1537.20190	    1974.4	z+1 (25) (2+)
1537.70313	    2983.7	z+2 (25) (2+)
1538.20837	    3150.9
1538.70789	    1740.6
1539.21948	     913.1
1539.69580	     345.3
1547.73352	     582.0	z+1 (14) (1+)
1548.74817	     305.3	z+2 (14) (1+)
1549.71680	     407.5
1550.20935	     627.5
1550.72803	     575.3
1559.21313	     367.7
1580.21143	     692.9	c (26) (2+)
1580.71057	     619.4	c+1 (26) (2+)
1581.21021	     924.2
1581.71460	     514.0
1582.20886	     311.5
1628.26196	     440.3
1628.75488	     710.1
1634.73560	     601.0	c (12) (1+)
1636.23157	     527.4
1799.80359	     416.4	z+1 (16) (1+)
