# Supplementary material for: A Strategy for O-Glycoproteomics of Enveloped Viruses—the O-Glycoproteome of Herpes Simplex Virus Type 1
Source: PLoS Pathog. 2015 Apr 1;11(4):e1004784. doi: 10.1371/journal.ppat.1004784 (PMC4382219; doi:10.1371/journal.ppat.1004784)
Supplement: S2 Dataset — HSV-1 envelope glycoprotein-derived spectra are provided. (ZIP) [file ppat.1004784.s008.zip › data/NNLETTAFHR_-3_16_413307.txt]

       m/z	          i	matches
 110.59248	     109.8
 110.65949	      87.6
 126.05474	    2940.4
 127.03829	     110.1
 138.05470	    2822.8
 144.06526	    4211.7
 145.06854	     175.4
 161.51703	      90.6
 167.04581	     133.0
 168.06526	    2309.6
 169.06784	     143.5
 170.05627	      94.9
 175.11856	     999.7	y (1) (1+)
 184.07144	     714.6
 186.07576	   16048.8
 187.07893	     981.1
 195.03964	     263.6
 201.09802	     480.2
 204.08623	   17840.2
 205.08957	     857.9
 211.08272	     106.1
 212.06615	    1343.1	b (2) (1+)-NH3
 228.13284	     148.8
 229.09270	    6640.5	b (2) (1+)
 230.07616	     112.5
 230.09621	     377.6
 231.09697	     105.3
 231.85953	     109.0
 244.16521	     419.6
 249.06409	      94.8
 297.15518	     285.3
 308.12451	     135.4
 312.17746	     940.0	y (2) (1+)
 314.18188	     292.4
 324.16522	     161.7
 325.14978	     763.2	b (3) (1+)-NH3
 342.17615	    2781.4	b (3) (1+)
 343.17932	     398.7
 358.57428	      93.7
 367.17209	     388.9
 414.23550	      94.8
 426.19730	     364.7
 426.83350	      98.8
 440.76917	     379.6
 441.27316	     210.5
 443.22345	      99.6
 454.19302	     440.0	b (4) (1+)-NH3
 455.19528	      98.2
 459.24463	    1058.4	y (3) (1+)
 460.24747	     253.5
 471.21890	     742.1	b (4) (1+)
 472.22165	     195.3
 479.25443	     135.1
 487.75473	     557.6	y (8) (2+)
 488.25711	     514.9
 521.23651	     135.9
 524.24475	     227.6
 530.28003	     982.0	y (4) (1+)
 531.28473	     280.2
 540.76556	     115.6
 541.25470	     198.1
 544.77563	     436.6	y (9) (2+)
 545.27545	     444.9
 545.77203	     142.2
 549.73572	     179.7
 549.76874	     585.6
 550.26349	     516.8
 550.76123	     225.5
 555.23657	     175.8
 562.77100	     103.3
 572.27039	     206.8
 575.27222	     165.4
 575.76758	     192.6
 576.26758	     195.6
 576.76721	     125.7
 584.27802	     535.4	[M+2H] (2+)-NH3-H2O
 584.77350	     693.4
 585.27222	     392.7
 585.78021	     131.3
 592.79254	     679.3	[M+2H] (2+)-H2O
 593.28424	    4086.7	[M+2H] (2+)-NH3
 593.78534	    2148.3
 594.28723	     520.4
 599.28241	     104.0
 601.79773	   10574.1	[M+2H] (2+)
 602.24670	     105.8
 602.29834	    5853.9
 602.80164	    1781.0
 609.28381	     142.8
 627.75745	     139.2
 631.32874	    1481.4	y (5) (1+)
 632.33307	     308.0
 638.26868	     144.9
 651.78168	     104.0
 655.29688	     129.1
 660.83569	     133.2
 665.30804	     100.4
 669.35297	     118.1
 675.61139	     121.6
 686.31744	     136.2
 689.72955	     124.3
 693.37866	     135.1
 693.87592	     266.1
 694.37982	     217.2
 697.15479	     103.4
 701.33179	     120.5
 701.40460	     109.0
 701.83917	     282.6
 701.88727	     112.8
 701.99023	     115.5
 702.30487	     171.8
 702.38849	    6074.1
 702.52185	     122.9
 702.56140	     132.1
 702.79657	     115.9
 702.88959	    4502.4
 703.20776	    1053.6
 703.39160	    2042.1
 703.63654	     102.4
 703.88879	     528.9
 704.00903	     105.2
 704.07587	     153.7
 704.20734	     688.1
 704.29651	     172.4
 704.34924	     225.8
 704.41980	     146.5
 704.85455	     146.2
 714.36865	     204.5
 730.85675	     115.6
 732.37537	    3768.7	y (6) (1+)
 733.37927	    1245.2
 734.37463	     207.0
 764.57977	     134.5
 768.54791	     203.7
 784.80408	     124.9
 811.44568	     110.0
 834.41022	     340.0
 843.41443	     355.0
 844.40588	     129.2
 852.43585	    2301.7
 852.93610	     697.0
 861.41785	    4322.0	y (7) (1+)
 862.42065	    1976.1
 863.42291	     406.2
 871.40613	     206.8
 873.41888	     116.0
 880.53302	     233.7
 881.53918	     196.2
 904.80872	     102.4
 914.93134	     110.7
 935.45355	    1503.0
 936.45630	     587.7
 953.97638	     776.1
 954.47858	     252.6
 974.50165	    2146.5	y (8) (1+)
 975.50403	    1008.2
 976.51105	     153.2
1025.45752	     108.2
1028.47559	     459.4	b (9) (1+)
1029.48389	     172.0
1046.49011	     156.8
1064.49707	    2376.5
1065.50208	    1349.1
1066.50146	     235.5
1080.93311	     103.9
1088.53906	     263.8
1089.54614	     165.4
1094.54004	     127.8
1098.53760	     130.0
1099.51587	     357.9
1100.51440	     167.4
1158.55957	     183.2
1167.54114	     108.3
1168.54736	     206.6
1177.58057	    1201.6
1178.58398	     768.6
1179.59167	     278.6
1184.57971	     545.8
1185.56299	    3463.1
1186.56567	    2125.6
1187.56421	     563.7
1202.58887	   40996.4
1202.93970	     291.4
1203.00330	     290.8
1203.06311	     302.6
1203.13196	     252.5
1203.19055	     254.9
1203.25305	     297.0
1203.31653	     258.4
1203.59131	   24396.6
1203.93994	     132.7
1204.12976	     104.1
1204.59216	    6941.4
1276.45679	     102.0
1337.69690	     204.3
1347.62537	     103.5
