# Supplementary material for: A Strategy for O-Glycoproteomics of Enveloped Viruses—the O-Glycoproteome of Herpes Simplex Virus Type 1
Source: PLoS Pathog. 2015 Apr 1;11(4):e1004784. doi: 10.1371/journal.ppat.1004784 (PMC4382219; doi:10.1371/journal.ppat.1004784)
Supplement: S2 Dataset — HSV-1 envelope glycoprotein-derived spectra are provided. (ZIP) [file ppat.1004784.s008.zip › data/NNLETTAFHR_-3_5_45014.txt]

       m/z	          i	matches
 246.11905	     911.7	c (2) (1+)
 252.16878	     104.6
 272.18350	     124.2
 296.15829	    1111.4	z (2) (1+)
 297.16147	     118.3	z+1 (2) (1+)
 341.00479	     118.4
 359.20374	     125.0	c (3) (1+)
 385.26874	     120.4
 426.24484	    1080.6
 427.24820	     270.8
 443.22794	     214.6	z (3) (1+)
 444.23090	     129.8	z+1 (3) (1+)
 467.10028	    8739.9
 488.24463	     885.3	c (4) (1+)
 489.24701	     151.5	c+1 (4) (1+)
 514.26270	    1085.9	z (4) (1+)
 515.26611	     240.7	z+1 (4) (1+)
 524.24310	     101.1
 558.80353	     167.5
 559.30096	      94.8
 585.79156	     141.9
 586.28430	      82.6
 588.29236	      86.1
 589.29089	     717.9	c (5) (1+), y (8) (2+)
 590.29565	     159.9	c+1 (5) (1+)
 593.28357	     291.8
 593.78754	     468.1
 594.29047	     389.1
 594.79218	     205.0
 598.30627	     115.5
 599.31641	     251.9
 601.79633	    1260.0
 602.29865	     917.8
 602.79938	     437.1
 608.34290	     117.5
 643.85858	     305.6
 644.35858	     133.4
 672.38495	     238.0
 672.88763	     348.0
 673.39124	     176.8
 723.34827	     181.3
 767.36292	     419.6
 768.35645	     145.3
 818.38562	     320.8	z (5) (1+)
 819.39154	     361.6	z+1 (5) (1+)
 819.54730	     101.6
 876.57190	     168.0
 877.58582	     111.6
 880.53723	      95.0
 881.53699	      96.4
 882.54565	     140.0
 893.41675	    1350.4	c (6) (1+)
 894.41956	     568.3	c+1 (6) (1+)
 895.41663	      93.3
 919.43622	     632.1	z (6) (1+)
 920.44055	     436.4	z+1 (6) (1+)
 921.44098	     191.1	z+2 (6) (1+)
 933.65454	      93.8
 935.55127	     314.1
 936.54388	     179.3
 938.56329	     124.9
 964.45654	     316.2	c (7) (1+)
 965.45575	     115.8	c+1 (7) (1+)
 979.54010	     659.4
 980.54266	     415.8
 981.54724	     180.4
1020.51086	     129.1
1048.47766	     155.0	z (7) (1+)
1111.51904	    1157.0	c (8) (1+)
1112.52063	     633.1	c+1 (8) (1+)
1113.52637	     230.8
1117.60608	     405.5
1118.60718	     130.1
1119.54407	     142.6
1120.54089	     127.1
1133.60547	     167.8
1134.59729	      96.8
1150.97839	      97.1
1161.56140	    1095.8	z (8) (1+)
1162.56262	     966.5	z+1 (8) (1+)
1163.56702	     376.5	z+2 (8) (1+)
1164.57361	     138.9
1186.57153	     100.9
1187.56580	     141.7
1188.57898	     133.1
1233.58008	     141.3
1246.68469	     432.8
1247.67297	     248.9
1248.58081	    1978.1	c (9) (1+)
1249.58362	    1188.0	c+1 (9) (1+)
1250.57361	     273.5
1287.70874	     151.8
1288.71484	      97.2
1345.74951	     199.8
1346.73950	     421.1
1347.63379	     334.1
1370.76575	     128.5
1387.77820	     315.0
1388.75928	    1322.6
