# Supplementary material for: A Strategy for O-Glycoproteomics of Enveloped Viruses—the O-Glycoproteome of Herpes Simplex Virus Type 1
Source: PLoS Pathog. 2015 Apr 1;11(4):e1004784. doi: 10.1371/journal.ppat.1004784 (PMC4382219; doi:10.1371/journal.ppat.1004784)
Supplement: S2 Dataset — HSV-1 envelope glycoprotein-derived spectra are provided. (ZIP) [file ppat.1004784.s008.zip › data/NTDANFYVCPPPTGATVVQFEQPR_-3_18_606630.txt]

       m/z	          i	matches
 110.57306	     175.6
 117.76455	     152.1
 126.05468	    2543.3
 138.05470	    1868.9
 144.06516	    2493.6
 168.06519	    1593.3
 186.07571	   10053.8
 187.07867	     496.6
 198.08676	     173.7
 204.08617	   20219.1
 205.08987	     988.8
 216.09789	     652.5	b (6) (3+)-NH3, b (2) (1+)
 272.17111	    2165.8	y (2) (1+)
 273.17566	     177.7
 324.96735	     163.6
 326.96628	     146.1
 330.21460	     351.0
 331.12448	     422.0	b (3) (1+)
 333.15549	     226.5
 374.23642	     214.4
 393.21225	     269.8
 400.22922	    1097.2	y (3) (1+)
 402.16104	     856.9	b (4) (1+)
 410.20474	     204.4
 423.16821	     285.1
 425.17990	     479.4
 448.18011	     240.8
 452.24109	     189.8
 498.19495	     203.1	b (5) (1+)-H2O
 499.17633	     392.7	b (5) (1+)-NH3
 507.93497	     167.7
 516.20361	    1124.4	b (5) (1+)
 517.20532	     214.1
 521.27112	     373.0
 522.27911	     158.5
 524.24933	     309.0
 529.27106	     879.8	y (4) (1+)
 553.24323	     227.6
 594.43463	     156.9
 596.29327	     181.2
 604.30743	     470.8
 611.23950	     212.4
 618.24792	     295.3
 622.32355	     357.2	y (17) (3+)-H2O
 623.30725	     165.3
 628.23108	     296.8
 629.21844	     605.2
 635.27435	     226.7
 645.25916	     751.5	b (6) (1+)-H2O
 646.24261	    1898.0	b (6) (1+)-NH3
 647.24750	     468.1
 662.93402	     563.0
 663.27008	    3415.9	b (6) (1+)
 664.27252	     959.2
 676.33789	    1754.4	y (5) (1+)
 677.24786	     152.8
 677.33984	     438.9
 700.08130	     154.6
 703.37054	     242.5
 710.31177	     345.7
 710.52686	     322.7
 715.36987	     433.4	y (13) (2+)
 715.87158	     167.9
 716.37854	     155.1
 717.30872	     169.1
 721.38416	     318.6
 722.04285	     848.2
 733.93335	     172.1
 745.97552	     192.5
 749.43542	     364.6
 749.54199	     209.0
 749.59338	     185.0
 755.39777	     340.9	y (14) (2+)-NH3
 755.84381	     156.5
 757.35968	     454.1
 763.89905	    2950.4	y (14) (2+)
 764.39880	    1965.1
 764.90192	     715.8
 781.31488	     455.7
 785.37036	     475.7
 791.29376	     344.3
 792.28284	     339.2
 793.28430	     230.4
 794.33655	     177.7
 795.81555	     317.5
 797.60956	     254.8
 798.34131	     432.7
 803.41937	    1015.3	y (15) (2+)-H2O
 803.91656	     667.9	y (15) (2+)-NH3
 804.39648	    2093.4	y (6) (1+)
 805.39667	     850.0
 806.27246	     238.8
 808.32080	     580.8	b (7) (1+)-H2O
 809.30847	    2168.7	b (7) (1+)-NH3
 810.31195	     838.7
 812.42627	    9847.1	y (15) (2+)
 812.92676	    7089.7
 813.42773	    2851.8
 813.94049	     399.7
 814.82861	     268.0
 818.14618	     267.0
 818.40759	     176.4
 818.51337	     498.8
 819.56421	     159.5
 820.45569	     436.4
 824.52130	     407.4
 826.33264	    1615.1	b (7) (1+)
 827.33820	     730.8
 834.05737	     223.1
 839.71405	     268.2	b (23) (3+)-NH3
 845.48071	     240.1
 847.37329	     236.5
 848.44250	     499.8
 850.67883	     196.8
 852.92615	     242.9
 853.33856	     215.0
 855.81219	     251.7
 856.78931	     205.0
 856.87073	     200.3
 857.48425	     225.1
 857.71527	     403.8
 861.65942	     225.3
 861.74615	     271.1
 863.33063	     183.6
 864.54059	     178.7
 865.44092	     309.8
 865.93988	     341.9
 872.56067	     242.4
 874.03687	     639.0
 880.37445	     313.9
 883.43475	     203.9	y (16) (2+)-H2O
 883.93353	     421.9	y (16) (2+)-NH3
 887.05963	     180.7
 887.88129	     401.9
 890.36462	     351.8
 891.34802	     688.6
 892.44025	    2021.6	y (16) (2+)
 892.94080	    2144.3
 893.44257	     693.9
 893.93787	     271.5
 894.89160	     167.4
 895.27850	     170.6
 896.93402	     173.7
 897.40546	     265.5
 897.53290	     440.2
 903.46399	    2989.0	y (7) (1+)
 904.46680	    1337.1
 905.46979	     247.2
 907.11090	     293.8
 907.39252	     662.3	b (8) (1+)-H2O
 908.37311	    2456.2	b (8) (1+)-NH3
 909.37616	     861.2
 910.38965	     177.3
 913.96545	    1724.0
 914.46747	    1392.6
 914.96716	     860.7
 925.40112	    1936.7	b (8) (1+)
 926.40472	     910.4
 942.41711	     229.6
 943.43329	     221.3
 948.51331	     199.5
 949.39301	     167.5
 952.45892	     170.9
 958.31207	     183.3
 962.78125	     173.7
 964.54266	     194.5
 969.33478	     209.7
 973.18939	     236.2
 986.05286	     920.3
 986.25739	     170.5
 994.41992	     334.0
 995.19373	     205.9
 995.41534	     350.3
 995.78827	     392.5
 995.86102	     365.9
1002.53558	     660.2	y (8) (1+)
1003.53302	     273.0
1011.97760	     255.3
1020.09113	     180.9
1028.27917	     184.1
1040.40637	     263.3
1041.41687	     180.0
1050.39526	     377.0
1051.38318	     589.3
1052.39246	     301.1
1057.43652	     339.9
1067.41638	     611.6	b (9) (1+)-H2O
1068.40601	    2211.8	b (9) (1+)-NH3
1069.41113	    1129.9
1070.41736	     198.0
1075.39905	    1262.4
1085.43066	    1769.0	b (9) (1+)
1086.43274	    1118.0
1087.42651	     361.8
1098.05322	     214.2
1103.58130	    1180.3	y (9) (1+)
1104.58606	     574.6
1105.57898	     176.0
1174.61707	     382.7	y (10) (1+)
1175.61182	     217.5
1182.48682	     282.4	b (10) (1+)
1183.48877	     173.5
1224.62463	     194.1
1229.72852	     179.3
1231.63818	    1135.9	y (11) (1+)
1232.64270	     745.9
1234.80750	     283.1
1262.49951	     167.8
1265.06274	     288.6
1327.13269	     162.3
1332.69055	     335.5	y (12) (1+)
1333.68872	     279.8
1343.64917	     242.8
1346.63318	     232.4
1352.67725	     216.4
1354.63953	     307.7
1355.13257	     254.6
1355.64001	     424.6
1356.13135	     401.2
1429.74158	    1134.2	y (13) (1+)
1430.73132	     760.1
1431.73022	     206.3
1477.64905	     181.4
1510.18982	     165.1
1526.78918	    1767.9	y (14) (1+)
1527.79321	    1467.2
1528.80029	     603.3
1605.83911	     230.8	y (15) (1+)-H2O
1606.81860	     251.9	y (15) (1+)-NH3
1623.84253	    8576.0	y (15) (1+)
1624.84558	    7522.6
1625.84509	    2485.2
1626.85498	     402.6
1679.51257	     258.7
1762.02307	     177.0
1783.87280	    2849.0	y (16) (1+)
1784.87634	    2690.8
1785.87476	    1139.0
1786.87891	     214.8
1882.93677	     822.2	y (17) (1+)
1883.95117	     842.7
1884.93750	     491.9
