# Supplementary material for: A Strategy for O-Glycoproteomics of Enveloped Viruses—the O-Glycoproteome of Herpes Simplex Virus Type 1
Source: PLoS Pathog. 2015 Apr 1;11(4):e1004784. doi: 10.1371/journal.ppat.1004784 (PMC4382219; doi:10.1371/journal.ppat.1004784)
Supplement: S2 Dataset — HSV-1 envelope glycoprotein-derived spectra are provided. (ZIP) [file ppat.1004784.s008.zip › data/PATPAPPAPGAPPTGDPKPK_-3_18_629014.txt]

m/z	i	matches
110.58498	54.2
126.05475	4398.1
127.04619	525.1
127.53880	42.3
129.10257	127.2
134.32271	107.6
138.05467	5300.2
139.05796	217.4
141.10185	179.8
144.06518	7550.0
145.06883	118.3
149.04453	67.2
155.08115	186.6
167.05504	104.5
168.06527	3649.1
169.09144	1936.2	b (2) (1+)
186.07579	29022.4
187.08047	1850.4
188.08070	41.7
198.12341	283.7
204.08610	35212.3
205.08958	2202.1
206.09074	26.7
221.08412	149.1
223.12053	27.5
223.74915	25.2
225.05464	234.4
226.13014	3803.0
226.77757	42.4
227.12320	32.5
233.92221	24.4
239.09466	713.8
242.14771	127.2
244.16511	3794.5	y (2) (1+)
245.16837	282.7
252.13379	590.1	b (3) (1+)-H2O
266.14971	1352.7
268.14625	305.2
270.14421	5119.0	b (3) (1+)
271.14824	552.5
274.69409	29.4
281.05025	217.1
281.72263	47.5
284.33069	45.7
295.10260	88.0
296.15970	120.7
299.06108	3622.3
307.66730	112.2
313.00655	52.3
316.67309	467.5	b (7) (2+)
317.17505	150.9
323.17010	730.8
337.18624	184.3
341.01538	52.7
352.19220	321.4
355.06919	1219.3
359.02758	1210.1
367.19703	381.8	b (4) (1+)
369.68690	975.5
370.18781	325.4
372.25928	25.8
373.65970	116.3
387.18585	55.1
394.20723	353.1
400.71887	152.6
410.23891	896.2
411.24040	243.1
415.03504	1258.7
418.21236	430.2
420.22148	1920.3	b (10) (2+)-H2O, b (5) (1+)-H2O, y (8) (2+)
421.22656	396.6
429.15223	3235.8
429.72906	625.0
434.23823	1349.2
435.24330	217.2
438.23316	7055.0	b (5) (1+), y (14) (3+)-NH3
439.23612	1471.2
453.72867	73.3
459.75378	550.9	y (9) (2+)-H2O
460.25651	292.4
462.64618	43.5
463.26348	108.3
464.74754	588.5	b (11) (2+)
465.24921	309.8
468.20718	2125.1
468.75979	10792.5	y (9) (2+)
469.29889	21655.9	y (4) (1+)
469.76219	1094.9
470.31223	3730.4
471.31714	554.7
473.22158	550.0
475.00229	50.0
489.41306	115.7
491.25931	1731.9
492.26104	318.6
499.96420	55.7
503.10557	1608.4
504.27704	50.0
517.23071	743.4
518.27454	265.9
528.00397	165.8
530.76624	228.7
532.72852	92.1
535.28505	2137.8	b (18) (3+)-NH3, b (6) (1+)
536.28862	576.5
561.29240	353.1
566.64154	30.2
570.29889	9057.2
570.79991	5808.0
571.30190	1664.1
571.80194	53.9
574.19434	192.8
581.31448	3717.0	y (12) (2+)
581.81564	2844.7
582.31805	1062.3
588.31211	186.0
591.06274	51.7
591.60211	179.7
596.29205	27.2
603.45717	447.9
614.22321	26.9
614.71521	53.8
616.00275	223.5
616.33180	304.9
617.83740	176.8
618.82263	123.5
619.32385	71.0
619.81714	32.2
622.00159	905.9	[M+3H] (3+)
622.33501	945.5
622.66901	371.5
623.00580	175.5
626.77539	149.1
628.70544	51.5
630.34198	56.2
632.33730	238.7
636.18390	193.2
637.05035	58.3
637.50519	99.4
641.30851	1321.0
642.32440	200.5
643.44934	258.8
645.67743	61.2
646.50702	57.5
649.83887	140.0
651.64261	333.5
654.42967	327.2
654.81927	124.9
655.79791	241.3
656.92822	45.6
657.66766	27.1
659.34897	1473.9
659.83002	351.5
660.28510	1191.6
660.91602	29.5
661.45817	397.4
661.90869	82.2
662.27850	172.5
663.34291	204.1
663.99407	319.9
664.33875	28.1
664.70612	53.9
665.93762	29.4
668.94781	36.9
669.36310	125.1
670.54972	482.7
671.27949	2343.7
672.27494	873.6
672.59760	42.9
674.21934	469.8
674.78888	48.3
675.38068	967.3
676.38403	325.6
677.62872	324.0
678.14271	667.8
679.97559	184.3
680.30725	195.7
680.74115	489.1
681.68744	48.8
682.85651	2866.9
683.39840	2627.9
683.87440	785.5
684.29845	269.1
685.39266	1476.4
686.38040	566.1
686.80975	90.6
688.61810	30.3
689.20438	1134.9
689.78886	575.7
690.30350	272.2
692.18499	129.2
692.93018	71.0
693.32945	2156.0
694.27647	1024.0
694.61572	331.1
694.97675	455.5
695.31128	229.5
695.68509	414.8
696.42334	107.6
698.04065	133.7
699.51453	126.0
699.98041	59.4
700.68488	48.4
701.02964	404.6
701.36865	147.6
703.37449	13883.0	b (8) (1+)
704.37763	4820.2
705.03558	47.3
705.38046	1112.4	y (15) (2+)-NH3
705.85560	160.7
706.34348	331.8
706.65131	36.9
707.10533	79.4
708.53253	32.6
709.00317	164.1
710.19330	132.9
711.64172	64.5
712.45831	91.8
713.88515	11698.4	y (15) (2+)
714.39178	9578.7
714.88780	3696.6
715.38822	1134.4
715.85773	28.7
717.36682	29.5
718.92841	30.8
719.38947	129.6
719.76878	85.4
720.55682	32.4
724.37000	108.3
724.89377	130.3
725.37885	41.3
727.87982	50.2
728.44623	31.3
730.94458	96.7
731.49701	340.5
736.62329	46.0
737.93805	141.8
738.37443	199.7
739.36816	29.8
740.73590	45.9
741.78337	349.1
742.26771	281.4
742.84293	286.0
743.41595	52.3
745.74568	400.3
746.61194	149.7
747.37018	48.0
747.81540	89.4
748.35193	37.9
748.86548	45.8
749.31879	26.9
749.76820	419.1
750.25350	262.4
750.64667	170.1
753.04694	165.9
753.58978	60.1
755.18743	79.7
755.92646	1170.6
756.38291	2214.6
756.85885	987.5
757.31980	807.0
757.86538	665.0
758.40686	447.6
759.36285	190.2
760.39429	594.3
761.27845	89.9
764.96027	153.9
768.56116	41.9
770.89478	48.6
775.47522	160.0
779.11932	35.5
781.20106	269.2
781.76105	133.6
782.37292	297.6
785.15125	66.5
785.67444	32.4
787.59039	45.4
788.37921	73.9
789.42566	57.0
792.50038	670.6
792.97919	567.4
793.45875	193.9
794.53165	59.7
797.93159	7245.3	y (17) (2+)
798.43132	5896.9
798.93268	2475.0
799.43336	885.7
802.26312	71.4
810.24463	27.3
811.89783	29.0
815.42519	5319.7
815.92583	4490.0
816.42709	1918.0
816.93031	560.5
817.42389	129.5
821.05048	32.7
821.92407	82.6
825.88812	137.6
830.93170	115.2
831.43115	79.6
831.93701	29.5
832.67955	238.6
838.89368	51.2
839.45682	1936.4	b (10) (1+)-H2O, y (18) (2+)-H2O, y (8) (1+)
839.94717	215.4
840.42283	1008.0
841.84320	142.6
843.29574	399.9
843.70075	436.2
844.83069	177.3
845.97144	30.9
846.84918	126.3
847.42700	47.9
848.45401	2607.7	y (18) (2+)
848.95573	2283.9
849.45645	1069.3
849.95966	90.6
853.78430	39.5
855.49908	51.6
856.75977	54.8
857.44808	2421.6	b (10) (1+)
858.45098	1101.1
859.44979	306.6
861.41101	35.2
868.45874	29.8
869.45612	169.5
870.08960	151.0
872.57840	103.5
873.42688	187.8
875.48950	27.7
878.85260	127.8
883.96979	146.4
884.46995	259.2
892.09210	52.9
894.01004	381.9
894.51552	158.1
895.07866	158.5
896.38692	423.4
897.38165	34.1
898.62915	142.8
899.46940	2273.1
899.97133	1944.9
900.47972	1269.7
900.96718	227.1
901.49919	316.5
902.49719	48.6
906.44869	213.4
906.76892	54.2
910.47597	1582.3	b (11) (1+)-H2O
910.97650	60.2
911.47848	592.1
915.10089	51.3
918.45234	340.8
919.45972	145.2
921.11078	87.2
921.43848	128.4
921.77838	112.8
923.49305	2761.6
923.99598	2579.7
924.49656	1289.5
924.99091	467.4
928.48547	10294.2	b (11) (1+)
929.48679	5155.8
930.49064	1481.1
931.51994	289.4
932.49943	33068.5
932.99848	33077.7
933.50069	17300.9
934.00272	6508.3
934.50759	653.3
936.51054	6178.5	y (9) (1+)
937.51290	2987.7
938.51617	838.5
939.51971	31.6
943.80731	136.1
949.99260	473.9
950.49703	679.2
950.99477	234.4
955.90228	27.9
958.45838	1708.4
959.45935	803.8
968.46985	51.8
968.77075	46.5
970.78326	154.9
973.45178	47.1
973.79791	160.4
974.12793	240.6
974.46234	124.1
974.79645	195.0
975.46863	57.5
982.79846	67.0
983.13025	95.4
983.48157	58.6
985.46741	75.8
988.47119	276.8
988.80249	625.2
989.13623	441.5
989.47369	444.2
989.80511	119.1
998.55347	30.8
1007.54573	262.9
1008.54760	219.9
1022.73718	154.9
1025.02947	293.3
1025.52863	328.4
1026.03439	208.1
1026.53223	64.8
1033.01868	124.6
1034.03815	5227.3
1034.53894	6572.6
1035.03978	3855.0
1035.54165	1808.9
1035.98484	287.0
1041.49097	88.3
1041.81824	215.0
1042.15649	233.4
1042.54856	1396.5
1043.54135	555.9
1045.16528	47.9
1051.49976	50.0
1056.16150	346.1
1056.49852	784.2
1056.83264	526.7
1057.16479	472.9
1057.49255	206.9
1057.82776	114.2
1064.57471	401.2	y (11) (1+)
1065.56677	218.7
1099.57556	36.5
1109.17627	68.2
1109.51489	85.3
1109.84412	52.5
1118.19128	51.9
1123.85547	144.1
1124.18994	204.1
1124.52295	281.0
1124.86133	177.8
1125.19604	141.8
1125.54041	76.2
1126.54572	587.9
1127.54675	89.1
1128.53687	150.7
1130.83203	47.1
1131.55957	275.0
1132.56421	62.5
1139.59152	5668.0
1140.59318	3223.6
1141.59582	1157.9
1142.59680	72.2
1161.62297	4414.1	y (12) (1+)
1162.62493	2615.8
1163.62908	804.3
1164.61792	133.4
1183.58191	47.9
1184.61235	171.0
1193.67139	126.8
1227.59131	40.9
1233.67639	46.9
1236.63867	36.8
1267.65427	546.9
1268.65210	156.3
1308.03418	62.0
1308.57080	59.4
1329.71535	917.8	y (14) (1+)
1330.78065	965.7
1331.72163	178.8
1351.70349	126.2
1364.70102	1804.6
1365.70192	1063.6
1366.70996	522.4
1381.66162	59.2
1395.68452	3486.6	b (16) (1+)
1396.68885	2215.9
1397.68941	1068.1
1410.36621	127.8
1410.75208	132.6
1426.76474	3319.7	y (15) (1+)
1427.76459	2452.9
1428.77013	1008.1
1429.78597	250.0
1460.16113	51.9
1461.18921	82.6
1483.20166	62.1
1497.77612	156.6
1532.78339	226.4
1533.81958	133.6
1562.23267	53.2
1584.27722	48.0
1594.85595	584.4	y (17) (1+)
1595.85852	456.2
1598.76480	235.8
1599.76919	299.5
1600.78418	137.0
1629.83601	590.0
1630.84292	416.6
1631.86222	311.8
1775.42896	46.8
1863.97925	68.4
1864.98218	261.0
1865.98584	55.0
1918.61829	124.6
