# Supplementary material for: A Strategy for O-Glycoproteomics of Enveloped Viruses—the O-Glycoproteome of Herpes Simplex Virus Type 1
Source: PLoS Pathog. 2015 Apr 1;11(4):e1004784. doi: 10.1371/journal.ppat.1004784 (PMC4382219; doi:10.1371/journal.ppat.1004784)
Supplement: S2 Dataset — HSV-1 envelope glycoprotein-derived spectra are provided. (ZIP) [file ppat.1004784.s008.zip › data/PATPAPPAPGAPPTGDPKPK_-3_18_633160.txt]

       m/z	          i	matches
 108.70268	      35.4
 110.52350	      77.8
 126.05476	    2375.2
 138.05475	    2694.6
 139.05730	      51.0
 141.10164	     198.5
 144.06528	    4010.8
 145.20477	     170.3
 149.04468	     105.0
 155.08119	     429.0
 156.75009	      37.0
 167.05528	     110.7
 167.71272	      37.2
 168.06541	    2135.0
 169.09173	    1106.0	b (2) (1+)
 186.07586	   16398.4
 187.07930	    1135.9
 198.12250	     155.9
 204.08626	   22328.2
 205.08984	    1333.9
 206.09001	      54.6
 212.14055	      39.2
 221.08374	     191.9
 225.04233	     226.5
 226.13070	    2309.7
 227.12102	     146.5
 233.06273	     117.5
 239.09429	     832.6
 244.15621	    2512.1	y (2) (1+)
 245.16840	     220.1
 250.95119	      50.3
 252.13459	     480.9	b (3) (1+)-H2O
 266.14966	     927.1
 266.98611	      42.7
 268.14716	      96.8
 270.14458	    3381.4	b (3) (1+)
 271.14867	     474.5
 281.05080	     441.1
 295.10311	     314.9
 299.06126	    4601.9
 316.67381	     380.6	b (7) (2+)
 323.17032	     494.3
 337.18827	     175.3
 341.00110	     135.8
 342.99927	      57.0
 352.19105	     185.6
 355.06894	    1557.5
 359.02775	    1452.7
 367.19608	     354.2	b (4) (1+)
 369.12344	      98.2
 369.68661	     714.4
 370.18723	      74.0
 373.07471	      39.9
 384.82147	      43.9
 394.20502	     216.6
 410.23837	     492.1
 415.03531	    1548.5
 418.21414	      52.6
 418.71448	     247.6
 420.22202	    1396.5	b (10) (2+)-H2O, b (5) (1+)-H2O, y (8) (2+)
 421.22663	     230.9
 429.12209	    3160.4
 429.72824	     396.7
 434.23846	     863.5
 435.24241	     258.0
 438.23320	    4770.5	y (14) (3+)-NH3, b (5) (1+)
 439.23555	    1144.4
 451.30087	     264.0
 453.72629	      57.6
 459.75532	     431.1	y (9) (2+)-H2O
 460.25510	      64.7
 464.74633	     267.3	b (11) (2+)
 468.20785	    1225.1
 468.76017	    6537.7	y (9) (2+)
 469.29794	   13284.2	y (4) (1+)
 469.76189	     757.8
 470.31538	    1993.0
 471.31662	     266.3
 473.22464	     315.1
 475.00101	      73.1
 486.22284	     129.4
 491.26039	    1068.0
 492.26114	     133.2
 503.10544	    1860.1
 504.27728	      67.5
 515.24554	     130.1
 517.27540	     378.9	b (6) (1+)-H2O
 530.76752	      55.9
 535.28498	    1235.0	b (18) (3+)-NH3, b (6) (1+)
 536.28743	     487.9
 561.29205	     192.1
 570.29931	    5297.1
 570.80119	    3381.6
 571.30158	    1158.7
 571.80770	     184.8
 581.31430	    2545.0	y (12) (2+)
 581.81643	    1784.2
 582.31531	     522.8
 588.44757	     112.6
 590.79180	     102.1
 592.01300	     172.6
 595.29919	      41.1
 603.31366	      65.2
 606.31824	     193.2
 615.99469	     148.2
 616.33612	     145.4
 622.00477	     367.9	[M+3H] (3+)
 622.33854	     392.7
 622.66781	     359.5
 626.08087	      88.0
 628.46460	      43.3
 629.98730	     171.8
 630.29230	      45.3
 632.33588	      47.1
 636.36584	     503.4
 641.31043	     602.3
 642.33658	     257.1
 642.85736	      60.0
 646.10449	      55.1
 647.23816	     214.7
 647.80554	      44.5
 648.26831	     141.9
 648.76489	      44.9
 650.60291	     863.5
 654.45306	      44.4
 654.86774	     192.3
 655.36383	     139.6
 656.30697	     584.1
 656.80974	     406.0
 657.36536	      68.3
 659.34828	     961.7
 660.34503	      94.2
 663.34674	      52.0
 663.79517	     122.8
 669.24361	     774.5
 671.28601	    1221.4
 671.95117	      43.9
 672.29043	     367.1
 672.59979	      46.8
 675.37880	     675.4
 676.38210	     251.7
 677.26160	     128.1
 677.96320	      70.2
 679.62701	      79.0
 681.70221	     126.5
 682.17719	      49.5
 682.83472	    2014.0
 683.35694	    1202.0
 683.85562	     515.6
 684.25311	      48.8
 685.36420	    1074.1	b (8) (1+)-H2O
 685.79218	      51.3
 686.36683	     319.9
 687.53404	     153.6
 689.29315	      61.5
 690.14185	     252.8
 691.79944	      77.8
 693.31644	     904.2
 694.31320	     361.0
 694.43853	     184.0
 700.31451	      44.8
 702.88586	     133.8
 703.37620	    8891.8	b (8) (1+)
 704.37821	    3085.6
 704.89050	      62.8
 705.37370	     936.0	y (15) (2+)-NH3
 706.62329	      65.5
 708.72162	      53.7
 709.56488	     128.1
 712.73690	     324.0
 713.88531	    7878.0	y (15) (2+)
 714.38546	    5734.5
 714.88872	    2354.4
 715.37391	     494.4
 717.34772	      46.2
 719.69757	      50.5
 720.55200	     116.1
 721.88660	      86.2
 723.20667	      68.8
 724.62623	     388.7
 725.95569	      82.1
 728.11438	      41.7
 734.32855	      42.6
 741.18243	     202.7
 741.50113	     111.6
 742.34519	     110.9
 745.74902	      63.8
 748.85553	      43.5
 749.34942	     124.7
 750.30371	     203.0
 755.58522	     305.5
 756.39126	     357.2
 756.97051	     144.1
 757.42762	     424.3
 758.32761	     476.1
 758.80615	      87.0
 760.39840	     306.9
 761.39178	     142.3
 761.70013	     129.5
 766.90051	     131.8
 771.24579	      49.9
 775.84918	      49.1
 782.12390	      77.5
 783.21753	     167.8
 786.50781	      52.5
 787.69336	     136.2
 788.92169	     162.3
 797.93083	    4871.8	y (17) (2+)
 798.43282	    3839.0
 798.93203	    1758.6
 799.43488	     471.2
 812.33862	      45.9
 814.35522	     133.1
 815.42554	    3568.5
 815.92671	    2732.8
 816.42786	    1276.7
 816.93281	     405.0
 826.39630	     230.4
 831.49769	     201.5
 832.05505	     146.6
 832.37720	     185.7
 839.45882	    1526.6	y (18) (2+)-H2O, y (8) (1+), b (10) (1+)-H2O
 839.95217	     216.2
 840.46085	     585.9
 848.45564	    1424.4	y (18) (2+)
 848.95879	    1435.8
 849.45884	     743.3
 849.95333	     250.1
 851.45007	      50.8
 857.44884	    1428.2	b (10) (1+)
 858.45005	     632.9
 859.45431	     207.4
 871.72675	      47.1
 873.41949	     233.4
 873.75079	     418.9
 874.09210	     210.5
 874.42596	     136.6
 874.96033	      56.3
 875.45135	      44.8
 877.87531	      59.1
 883.98267	     134.7
 884.46252	      79.9
 892.05896	     127.5
 896.38678	     140.8
 896.71143	      51.9
 899.47034	    1162.0
 899.97050	    1337.3
 900.48168	     936.5
 900.97308	      86.4
 901.49539	     327.5
 906.45575	     332.5
 908.81311	      69.2
 910.46957	     899.6	b (11) (1+)-H2O
 911.47805	     358.3
 918.45929	      72.0
 919.45483	     140.8
 919.98846	      50.3
 923.49457	    1384.9
 923.99515	    1262.2
 924.49639	     985.8
 924.95278	     131.1
 928.48574	    6573.3	b (11) (1+)
 929.48810	    3414.5
 930.48982	     746.1
 931.52399	      42.4
 932.49920	   19714.6
 932.99905	   20248.5
 933.50082	   10889.4
 934.00241	    4034.5
 934.50592	     433.6
 936.51224	    4405.5	y (9) (1+)
 937.51416	    2269.4
 938.52073	     451.6
 940.47675	      52.9
 949.98863	     527.4
 950.49017	     108.1
 958.45749	    1149.2
 959.46011	     576.3
 960.47968	     146.0
 960.96106	      52.4
 969.39545	      49.4
 973.42822	      42.7
 974.16144	      46.7
1007.54394	     252.4	y (10) (1+), b (12) (1+)-H2O
1008.53723	      43.3
1013.93774	      52.1
1025.04014	     271.6
1025.53354	     314.1	b (12) (1+)
1026.54285	      52.0
1029.47366	     429.2
1030.45935	      55.5
1034.03863	    3282.0
1034.53727	    3945.7
1035.03971	    2044.1
1035.53973	     990.0
1036.03698	     278.4
1042.53607	     622.9
1043.53683	     325.6
1064.57201	     241.1	y (11) (1+)
1065.57820	     259.5
1126.55247	     264.5
1139.59095	    3582.3
1140.59512	    2085.0
1141.59739	     572.4
1158.50903	      53.4
1161.62451	    2670.1	y (12) (1+)
1162.62734	    1667.6
1163.62983	     597.9
1184.60168	      71.3
1207.24487	      49.8
1232.66003	     189.6
1258.64453	      75.3
1267.64868	     328.2
1268.63867	      47.8
1310.12646	     264.7
1310.62976	     155.9
1311.60820	     875.5
1312.61181	     465.5
1329.71511	     592.4	y (14) (1+)
1330.71583	     513.1
1347.11670	      46.1
1364.70459	    1039.5
1365.70237	     610.4
1366.71036	     334.2
1395.68532	    1819.8	b (16) (1+)
1396.68700	    1428.8
1397.68980	     523.0
1398.69653	     233.2
1426.76455	    2263.2	y (15) (1+)
1427.76559	    1448.7
1428.77413	     687.2
1429.78455	      46.7
1594.86417	     239.8	y (17) (1+)
1595.85861	     320.9
1596.85938	      59.0
1598.76123	      68.0
1599.75584	     224.0
1629.84910	     475.7
1630.84818	     352.4
1631.82898	      60.8
1692.86597	     131.0
