# Supplementary material for: A Strategy for O-Glycoproteomics of Enveloped Viruses—the O-Glycoproteome of Herpes Simplex Virus Type 1
Source: PLoS Pathog. 2015 Apr 1;11(4):e1004784. doi: 10.1371/journal.ppat.1004784 (PMC4382219; doi:10.1371/journal.ppat.1004784)
Supplement: S2 Dataset — HSV-1 envelope glycoprotein-derived spectra are provided. (ZIP) [file ppat.1004784.s008.zip › data/PATPAPPAPGAPPTGDPKPK_-3_18_637881.txt]

       m/z	          i	matches
 126.05476	    2598.5
 127.03881	     174.4
 138.05472	    3091.3
 139.05815	     184.7
 141.10184	     118.4
 144.06535	    4576.6
 145.06863	     286.1
 149.04478	     120.5
 155.08142	     492.8
 167.05550	     229.8
 168.06529	    2288.3
 169.09706	     968.2	b (2) (1+)
 186.07584	   16347.8
 186.08896	     158.7
 187.07898	    1248.1
 191.06667	     135.1
 198.12337	     244.2
 204.08623	   20965.6
 205.08966	    1199.9
 221.08427	     290.9
 225.04277	     312.6
 226.11823	    1572.8
 226.15479	     686.3
 239.09467	     456.3
 244.16531	    2158.5	y (2) (1+)
 245.16797	     248.8
 252.13364	     256.8	b (3) (1+)-H2O
 262.10327	     143.7
 266.14935	     658.1
 268.14789	     203.9
 270.14447	    2784.7	b (3) (1+)
 271.14847	     421.9
 272.12357	     352.6
 281.05075	     311.2
 295.10281	     107.7
 299.06113	    3010.8
 316.67300	     330.3	b (7) (2+)
 323.17065	     413.0
 337.18469	     157.3
 352.19217	     266.6	b (8) (2+)
 355.06924	    1099.8
 359.02777	    1076.5
 367.19601	     201.9
 369.68674	     610.7
 392.23245	     124.2
 394.20938	     145.8
 401.21875	     108.8
 410.23947	     491.8
 415.03568	    1092.8
 418.21185	     175.6
 418.71509	     190.8
 420.22174	    1130.5	y (8) (2+), b (10) (2+)-H2O, b (5) (1+)-H2O
 421.22610	     264.2
 428.17328	     119.2
 429.08765	    1709.4
 429.22775	     525.8	b (10) (2+)
 429.73004	     511.8
 434.23923	     672.9
 435.24142	     246.2
 438.23328	    4257.0	y (14) (3+)-NH3, b (5) (1+)
 439.23593	     824.4
 440.24274	     105.3
 446.18372	     186.3
 451.30005	     175.6
 454.23145	     111.7
 459.75439	     344.1	y (9) (2+)-H2O
 460.25461	     140.4
 463.26666	     123.0
 464.74716	     303.8	b (11) (2+)
 468.17120	     205.7
 468.20758	    1037.0
 468.75983	    6732.3	y (9) (2+)
 469.20551	     219.4
 469.26114	    3089.7
 469.31189	    9290.6	y (4) (1+)
 469.76260	     680.3
 470.25858	     152.5
 470.31537	    2119.6
 471.31857	     259.7
 473.22424	     310.3
 491.25919	    1106.6
 492.26215	     200.1
 502.25620	     124.1
 503.10532	    1230.8
 517.27618	     412.4	b (6) (1+)-H2O
 518.27496	     140.4
 533.74200	     192.3
 535.28467	    1047.6	b (18) (3+)-NH3, b (6) (1+)
 536.28693	     296.6
 561.29352	     158.0
 570.29877	    5464.5
 570.80017	    3538.7
 571.30176	    1218.0
 571.80597	     357.4
 575.25873	     130.5
 581.31458	    2292.4	y (12) (2+)
 581.81665	    1678.1
 582.31732	     424.5
 586.70941	     110.6
 593.58447	     171.7
 605.09851	     144.6
 608.06030	     154.2
 613.95355	     131.6
 615.65045	     148.9
 616.00134	     140.5
 616.33063	     285.7	[M+3H] (3+)-NH3
 622.00525	     269.4	[M+3H] (3+)
 622.33807	     434.5
 622.67395	     281.7
 630.57532	     220.5
 631.71387	     135.6
 641.31372	     416.4
 642.32043	     237.2
 649.61511	     783.5
 659.34839	     766.4
 660.29486	     332.3
 660.35211	     218.6
 660.50134	     154.9
 660.79816	     249.1
 663.34497	     163.8
 669.29950	    1513.1
 669.36737	     252.2
 669.79840	     913.6
 670.30157	     387.3
 670.69574	     217.2
 671.28607	    1374.4
 672.28894	     429.2
 675.38116	     581.5
 676.38403	     190.6
 680.42535	     117.2
 680.69482	     258.0
 682.85419	    1632.2
 683.35510	    1225.5
 683.85553	     435.6
 685.36407	    1044.9	b (8) (1+)-H2O
 686.36060	     315.7
 692.10754	     113.2
 693.31494	     765.5
 693.35773	     616.0
 694.31958	     248.9
 698.44763	     141.0
 703.37488	    7892.6	b (8) (1+)
 703.90430	     191.2
 704.37781	    3147.5
 704.74402	     127.3
 705.38104	     701.8	y (15) (2+)-NH3
 710.89911	     565.9
 713.05371	     302.6
 713.39563	     185.3
 713.71088	     184.8
 713.74402	     164.6
 713.88580	    6326.5	y (15) (2+)
 714.38629	    5557.7
 714.88855	    1991.9
 715.38763	     437.2
 718.42084	     186.9
 719.58197	     135.1
 721.88593	     124.7
 724.78748	     138.6
 725.26630	     125.6
 726.48199	     252.1
 729.39886	     245.6
 734.48877	     124.0
 739.30603	     188.3
 742.07227	     126.0
 747.83282	     181.6
 748.32068	     247.7
 749.88513	     131.0
 750.75189	     140.1
 751.07654	     411.1
 751.16095	     177.7
 751.41516	     172.8
 756.07330	     179.5
 756.32452	     167.1
 756.40594	     194.8
 756.64417	     179.4
 756.75055	    1941.6
 756.85107	     146.5
 756.91492	     188.3
 757.08380	    2107.5
 757.42047	    1550.5
 757.74957	     569.5
 757.82251	     210.4
 758.09479	     290.4
 758.39874	     183.8
 758.46533	     179.1
 758.86353	     258.7
 758.92859	     154.2
 760.39240	     440.6
 761.40607	     155.9
 797.33942	     171.9
 797.93109	    4034.0	y (17) (2+)
 798.43158	    3506.6
 798.93292	    1265.0
 799.43671	     544.7
 815.42590	    2960.0
 815.92596	    2558.4
 816.42804	    1448.3
 816.92889	     542.1
 839.45636	    1346.8	y (8) (1+), y (18) (2+)-H2O, b (10) (1+)-H2O
 840.46259	     610.8
 841.46423	     165.4
 848.45325	    1170.5	y (18) (2+)
 848.95538	    1210.1
 849.45636	     751.9
 849.95099	     161.6
 855.77362	     185.1
 857.44757	    1592.3	b (10) (1+)
 858.44891	     628.9
 859.45050	     168.3
 860.00806	     122.6
 860.88123	     167.9
 877.63519	     118.9
 884.47424	     261.8
 896.38617	     214.1
 899.47003	     755.9
 899.97302	     933.8
 900.48340	     849.6
 901.49243	     283.5
 906.45026	     135.7
 907.45685	     182.3
 910.47589	    1008.7	b (11) (1+)-H2O
 911.47748	     452.8
 912.48132	     155.0
 914.55316	     130.0
 918.47388	     196.4
 920.06311	     143.8
 923.49451	    1429.7
 923.99634	    1390.8
 924.49219	     916.5
 924.99664	     248.4
 928.48608	    5608.6	b (11) (1+)
 929.48865	    2917.9
 930.48901	     889.1
 932.49902	   17975.6
 933.00012	   18640.9
 933.32593	     130.4
 933.37885	     127.2
 933.50122	   10401.8
 934.00275	    3546.4
 934.50342	     506.6
 936.51117	    3622.8	y (9) (1+)
 937.51440	    1771.5
 938.52026	     479.4
 949.99359	     430.8
 950.49188	     356.7
 950.99890	     178.1
 958.45782	    1004.2
 959.45923	     366.8
 966.77008	     136.4
 977.39075	     123.5
 984.43549	     140.5
 989.80414	     153.8
1007.55164	     203.3
1025.03772	     172.1
1025.54907	     240.2	b (12) (1+)
1026.03479	     131.2
1026.54553	     148.1
1034.03687	    2941.8
1034.53845	    3012.9
1035.04089	    2140.6
1035.54102	    1037.8
1036.04724	     203.3
1042.53748	     720.5
1043.54834	     254.7
1064.57153	     245.3	y (11) (1+)
1065.57092	     204.7
1066.47595	     888.1
1067.47766	     541.4
1080.66406	     132.2
1126.55591	     307.2
1127.56091	     232.2
1131.57764	     180.5
1139.59070	    3602.4
1140.59387	    1664.2
1141.59680	     541.1
1161.12634	     152.9
1161.62354	    2781.7	y (12) (1+)
1162.62708	    1441.6
1163.63086	     356.0
1183.62268	     126.1
1267.64648	     307.4
1329.70972	     442.8	y (14) (1+)
1330.71655	     375.0
1331.71326	     149.1
1364.70374	     968.3
1365.70105	     627.2
1366.71069	     293.0
1367.71216	     176.1
1395.68445	    1665.7	b (16) (1+)
1396.68970	    1344.3
1397.69373	     440.3
1426.76660	    1980.9	y (15) (1+)
1427.76550	    1641.3
1428.77026	     580.2
1532.77649	     183.8
1594.84253	     238.8	y (17) (1+)
1595.86060	     313.4
1598.76416	     141.5
1599.76160	     153.8
1629.84546	     344.0
1630.84973	     250.6
1864.00391	     159.8
