# Supplementary material for: A Strategy for O-Glycoproteomics of Enveloped Viruses—the O-Glycoproteome of Herpes Simplex Virus Type 1
Source: PLoS Pathog. 2015 Apr 1;11(4):e1004784. doi: 10.1371/journal.ppat.1004784 (PMC4382219; doi:10.1371/journal.ppat.1004784)
Supplement: S2 Dataset — HSV-1 envelope glycoprotein-derived spectra are provided. (ZIP) [file ppat.1004784.s008.zip › data/PLTTPPPIIATSDPTPR_-3_18_613150.txt]

       m/z	          i	matches
 110.64109	      79.1
 110.65279	      92.8
 126.05485	     858.1
 127.03912	      93.8
 138.05470	     982.7
 144.06523	    1269.1
 168.06540	     717.9
 171.07571	      92.7
 183.14891	     815.9
 185.12801	     127.8
 186.07576	    4622.4
 187.07962	     248.3
 195.11287	      88.1
 204.08621	    5654.5
 205.08954	     355.9
 211.14369	     846.7	b (2) (1+)
 212.14717	      90.8
 215.14029	      94.1
 221.03488	      85.4
 235.63922	     472.5	y (4) (2+)
 236.14157	     138.4
 241.65102	     170.1
 246.05276	      96.0
 255.14383	     141.0	y (2) (1+)-NH3
 255.64903	     246.5	b (5) (2+)
 272.17154	     362.1	y (2) (1+)
 286.10199	     103.9
 286.17554	      97.7
 294.18076	     244.9	b (3) (1+)-H2O
 304.17560	     868.0	b (6) (2+)
 304.67737	     268.8
 308.19571	     165.2
 312.19135	     589.1	b (3) (1+)
 314.10464	     106.4
 326.18890	     147.2
 351.20203	     106.8
 352.70154	     877.8	b (7) (2+)
 353.20367	     343.6
 356.20285	      89.8
 357.12234	     356.9
 369.21051	     262.6
 377.21689	     263.4
 377.25403	     254.8
 385.24640	     155.6
 386.77148	      94.3
 387.19043	     241.0	y (7) (2+)
 388.66922	      87.0
 391.71771	     231.6
 392.22162	     109.5
 395.22842	    1083.1	b (4) (1+)-H2O
 396.23331	     131.6
 404.69806	     150.6
 405.24872	    1177.8
 405.71521	     235.0
 406.21552	     147.3
 406.25092	     137.9
 409.24316	     223.3	b (8) (2+)
 409.74493	     137.3
 413.23831	    1066.2	b (4) (1+)
 413.70532	     394.3	y (8) (2+)-H2O
 414.20984	     123.0	y (8) (2+)-NH3
 414.24121	     150.3
 426.24448	     282.2
 448.25488	     162.5
 452.26117	     476.7	y (4) (1+)-H2O
 453.26587	     100.5
 454.24011	     532.3
 454.74377	     225.2
 465.78702	     456.9	b (9) (2+)
 466.26376	     185.1
 466.28656	     211.4
 470.22000	     108.1
 470.27075	    9038.2	y (4) (1+)
 470.74881	     207.3	y (9) (2+)-NH3
 471.27402	    1876.5
 472.27808	     203.6
 490.33768	     118.8
 492.27914	     252.0	b (5) (1+)-H2O
 501.30383	     100.6	b (10) (2+)
 510.28891	     744.4	b (5) (1+)
 511.29282	     144.9
 518.33002	     482.2
 519.33179	     127.9
 542.82031	     119.7	b (11) (2+)-H2O
 575.31561	     103.1	y (11) (2+)-H2O
 579.34589	     251.2
 580.31964	     137.0	[M+3H] (3+)-NH3-H2O
 584.32104	     205.8	y (11) (2+)
 584.81775	      99.6
 585.29584	     930.2	y (5) (1+)
 585.99237	     372.3	[M+3H] (3+)-H2O
 586.29749	     219.7
 589.36865	     309.7
 607.34705	     327.2	b (6) (1+)
 623.84076	     293.8	y (12) (2+)-H2O
 624.34625	     115.6	y (12) (2+)-NH3
 632.84631	     618.1	y (12) (2+)
 633.34778	     385.2
 633.84229	     110.0
 635.20703	      94.6
 638.26416	      95.4
 657.82800	     112.7
 658.29254	     183.9
 658.36377	     282.0
 658.42944	      84.7
 658.86450	     157.1
 659.33466	     232.9
 659.37750	     208.0
 659.41180	      91.3
 659.70984	     107.6
 660.23010	      93.1
 660.33289	     205.0
 660.84375	      93.4
 661.20453	      83.2
 661.32837	     157.8
 661.42395	     688.9
 663.36591	     146.6
 663.86011	      86.9
 672.33014	    1869.1	y (6) (1+)
 672.86792	    1145.7	y (13) (2+)-NH3
 673.33441	     542.1
 676.39862	     137.9
 681.37183	    3893.1	y (13) (2+)
 681.87360	    2483.1
 682.37537	     664.9
 690.41406	     131.0
 704.39624	     155.4	b (7) (1+)
 713.63251	      84.0
 720.42645	     107.0
 722.90594	     129.7	y (14) (2+)-H2O
 723.39270	     109.5	y (14) (2+)-NH3
 723.79895	      86.9
 726.11255	     133.1
 731.89630	     111.7	y (14) (2+)
 732.39624	     114.4
 751.40094	      85.4
 755.36249	     116.8	y (7) (1+)-H2O
 765.42682	     104.0
 773.37610	    3075.1	y (7) (1+)
 774.37817	    1226.1
 775.38177	     227.9
 787.12561	     110.9
 789.48297	     725.6
 790.48621	     349.7
 795.42114	     133.6
 799.47021	     370.9	b (8) (1+)-H2O
 800.46552	     134.2
 817.47888	    4344.6	b (8) (1+)
 818.48083	    1940.2
 819.48590	     383.3
 826.40338	     466.3	y (8) (1+)-H2O
 827.40717	     151.1	y (8) (1+)-NH3
 844.41241	    3646.1	y (8) (1+)
 845.41614	    1593.6
 846.41833	     277.8
 856.46143	      98.6
 856.97119	     112.0
 864.80963	     137.9
 866.24011	     123.0
 869.47784	     189.8
 869.97577	     231.6
 870.47650	      99.7
 874.46460	     222.8
 875.46326	     144.9
 878.48138	     454.7
 878.98804	     249.2
 879.48114	     173.4
 884.96429	     457.0
 885.46387	     327.6
 885.96033	     120.5
 886.46204	     113.3
 887.48706	    1461.5
 887.98889	    1297.3
 888.49194	     656.4
 889.39520	      88.2
 892.47308	     504.2
 893.47943	     215.5
 894.47455	      94.3
 902.56866	     247.4
 912.55090	     112.6	b (9) (1+)-H2O
 930.56213	    1551.5	b (9) (1+)
 931.56378	     824.3
 932.56885	     214.2
 939.48566	     356.1	y (9) (1+)-H2O
 940.49243	     173.0	y (9) (1+)-NH3
 957.49652	    1657.0	y (9) (1+)
 958.50092	     682.6
 959.49695	     141.0
 983.58221	      98.5	b (10) (1+)-H2O
1001.59924	    1023.0	b (10) (1+)
1002.60193	     659.2
1003.60327	     117.2
1020.55536	     471.7
1021.55756	     274.0
1070.58179	     230.7	y (10) (1+)
1084.63977	     215.7	b (11) (1+)-H2O
1085.64661	     114.0
1102.65247	     195.5	b (11) (1+)
1149.61633	     162.9	y (11) (1+)-H2O
1150.62488	     122.9	y (11) (1+)-NH3
1167.63293	     415.1	y (11) (1+)
1168.63684	     290.1
1189.41760	      85.2
1246.68115	     199.1	y (12) (1+)-H2O
1247.67737	     143.9	y (12) (1+)-NH3
1264.68616	     859.2	y (12) (1+)
1265.68872	     493.4
1266.69019	      92.6
1286.68237	      99.2	b (13) (1+)-H2O
1287.55127	      99.6
1287.70667	     114.4
1304.70752	     483.5	b (13) (1+)
1305.71204	     364.4
1306.71350	     103.3
1343.72156	     255.1	y (13) (1+)-H2O
1344.74170	     161.2
1361.73804	    1972.2	y (13) (1+)
1362.73962	    1441.8
1363.74792	     523.7
1462.78589	     170.9	y (14) (1+)
1463.78833	     102.7
1563.82922	     182.0	y (15) (1+)
