# Supplementary material for: A Strategy for O-Glycoproteomics of Enveloped Viruses—the O-Glycoproteome of Herpes Simplex Virus Type 1
Source: PLoS Pathog. 2015 Apr 1;11(4):e1004784. doi: 10.1371/journal.ppat.1004784 (PMC4382219; doi:10.1371/journal.ppat.1004784)
Supplement: S2 Dataset — HSV-1 envelope glycoprotein-derived spectra are provided. (ZIP) [file ppat.1004784.s008.zip › data/PLTTPPPIIATSDPTPR_-3_18_615565.txt]

       m/z	          i	matches
 119.23924	      30.8
 126.05499	     636.0
 134.99925	      37.7
 138.05489	     798.2
 144.06543	    1161.5
 157.13354	     106.9
 168.06554	     655.6
 169.06883	      38.8
 171.09451	      91.3
 173.09185	     156.9
 183.13980	     803.3
 184.15224	      79.6
 185.12865	     271.1
 186.07595	    4487.9
 187.07960	     326.0
 189.08730	      93.9
 190.72221	      30.7
 193.09775	      47.2
 195.11282	     100.3
 199.10751	     118.4
 203.10248	      32.7
 204.08649	    6154.3
 205.09012	     402.2
 211.14393	     857.2	b (2) (1+)
 212.14778	      85.4
 215.13817	      36.4
 216.48837	      31.2
 235.63931	     463.1	y (4) (2+)
 236.14145	     120.3
 241.65177	     134.3
 250.95341	      32.8
 255.14491	     197.8	y (2) (1+)-NH3
 255.64871	     143.6	b (5) (2+)
 256.15024	      47.1
 268.16498	     153.4
 272.17135	     364.5	y (2) (1+)
 286.12333	     129.3
 294.18102	     213.0	b (3) (1+)-H2O
 304.17320	    1213.9	b (6) (2+)
 304.67709	     305.2
 308.19833	      58.0
 312.19155	     567.0	b (3) (1+)
 313.19363	      48.2
 314.10550	      61.3
 325.97946	      35.2
 351.20465	      32.0
 352.70200	     759.8	b (7) (2+)
 353.20373	     244.4
 355.12988	      31.6
 357.12536	     715.2
 358.13309	      46.5
 362.82376	      35.9
 367.23163	      37.1
 368.21771	     104.0	b (11) (3+)
 369.20708	     250.8
 373.21793	      64.5
 375.15091	      45.8
 377.23566	     471.8
 378.18647	     167.4	y (7) (2+)-H2O
 382.71353	      39.9
 385.24356	      72.0
 387.19188	     149.8	y (7) (2+)
 387.69641	      39.8
 391.71765	     155.4
 395.22864	     983.7	b (4) (1+)-H2O
 395.74716	     119.2
 396.23097	     183.2
 397.20718	      34.7
 404.70190	      71.5
 405.24856	    1198.8
 405.71574	     359.7
 406.23837	     343.9
 409.24440	     331.8	b (8) (2+)
 409.74738	      47.1
 413.23883	    1026.6	b (4) (1+)
 413.70581	     392.8	y (8) (2+)-H2O
 414.22801	     291.2
 422.70630	      35.5
 426.24466	     249.1
 436.23102	      58.8
 445.23468	      49.8
 448.25489	      87.8
 452.26096	     508.8	y (4) (1+)-H2O
 453.23898	      59.1
 454.24169	     484.6
 454.74323	     222.7
 455.24292	      34.6
 465.78515	     471.6	b (9) (2+)
 466.27601	     364.2
 466.78699	      58.0
 467.26489	      40.2
 470.27064	    9832.6	y (4) (1+)
 470.75042	     184.4	y (9) (2+)-NH3
 471.27391	    1602.9
 472.27635	     173.6
 474.26953	      97.5
 479.75378	      57.9
 482.29465	      39.1
 488.23245	      44.6
 490.33832	      49.0
 492.28055	     270.5	b (5) (1+)-H2O, b (10) (2+)-H2O
 501.30248	     128.7	b (10) (2+)
 501.80579	      44.0
 510.29082	     730.8	b (5) (1+)
 511.29258	     168.3
 518.33128	     669.7
 519.30852	     172.1
 542.82110	      77.4
 551.78607	      78.9
 552.33234	      36.3
 552.76691	      33.8
 555.90320	      41.8
 567.32306	      79.1
 575.32941	      37.3
 579.34508	     173.7
 580.32159	      55.8
 580.65803	     117.5
 584.37544	     187.0
 584.82452	      49.9
 585.29647	     881.2	y (5) (1+)
 585.99120	     327.6	[M+3H] (3+)-H2O
 586.31284	     295.0	[M+3H] (3+)-NH3
 586.74598	      88.6
 589.36791	     290.0
 590.37396	      53.8
 607.34421	     382.7	b (6) (1+)
 608.34552	      41.8
 623.84287	     230.3	y (12) (2+)-H2O
 624.34498	     147.1	y (12) (2+)-NH3
 632.84739	     602.0	y (12) (2+)
 633.34929	     404.9
 633.85475	     110.5
 637.34027	      63.2
 646.35260	      39.5
 654.32831	      33.9
 658.34381	     293.2
 658.83121	     179.3
 659.42028	    1843.8
 659.77069	      35.1
 660.41910	     763.9
 661.41389	     800.7
 663.36700	      65.0
 663.86469	      43.7
 672.33007	    1993.7	y (6) (1+)
 672.86860	     998.8	y (13) (2+)-NH3
 673.34630	     843.4
 674.33160	      83.8
 676.40016	     184.3
 681.37302	    3773.8	y (13) (2+)
 681.87415	    2614.0
 682.37535	     866.9
 682.87708	      53.3
 688.01489	      59.8
 702.15967	      63.4
 704.39995	     158.4	b (7) (1+)
 707.76489	      39.6
 720.43390	      46.9
 722.88887	      96.4
 723.39252	      53.7
 729.35291	      47.6
 731.89702	     232.0	y (14) (2+)
 732.39539	      88.2
 748.37396	      45.7
 749.36237	      46.8
 755.40381	     104.9
 756.37306	      94.6
 761.03717	      47.3
 773.37608	    3614.6	y (7) (1+)
 774.37828	    1340.0
 775.38165	     225.9
 781.45496	      38.1
 789.48382	     770.7
 790.48747	     278.5
 795.41980	     124.2
 799.46858	     362.6	b (8) (1+)-H2O
 800.47046	     123.8
 804.46820	      69.8
 817.47937	    4313.0	b (8) (1+)
 818.48213	    2067.9
 819.48494	     343.8
 826.40943	     575.0	y (8) (1+)-H2O
 827.40406	     240.1	y (8) (1+)-NH3
 844.41325	    3779.4	y (8) (1+)
 845.41602	    1411.1
 846.41810	     287.4
 856.96945	     108.6
 857.47504	      46.8
 869.47680	     137.9
 869.97685	     162.7
 870.47570	     127.5
 874.46669	     225.4
 875.45884	      81.6
 878.48263	     590.7
 878.98245	     447.7
 879.48818	     145.8
 884.47516	      35.1
 884.96551	     188.5
 885.47619	     164.3
 885.95831	      64.8
 886.46543	     103.8
 887.48782	    1351.4
 887.99063	    1482.6
 888.49072	     609.9
 888.98199	      54.2
 892.47399	     741.2
 893.47621	     254.9
 894.47504	      42.4
 902.56815	     180.3
 903.57312	      42.5
 912.55052	     141.2	b (9) (1+)-H2O
 913.55280	      55.1
 925.57471	      41.1
 926.97449	      38.2
 930.56256	    1418.7	b (9) (1+)
 931.56451	     773.7
 932.56805	     173.1
 935.34021	      73.7
 939.48459	     359.1	y (9) (1+)-H2O
 940.49111	     159.8	y (9) (1+)-NH3
 957.49721	    1643.0	y (9) (1+)
 958.49914	     775.7
 959.50765	     190.1
 983.59062	     102.8	b (10) (1+)-H2O
1001.59985	    1017.1	b (10) (1+)
1002.60203	     521.0
1003.60455	      64.9
1020.55709	     606.9
1021.55948	     263.4
1022.56964	      49.6
1070.58047	     207.6	y (10) (1+)
1071.58831	     114.4
1084.63767	     156.6	b (11) (1+)-H2O
1085.63815	     112.2
1102.64858	     136.6	b (11) (1+)
1103.64575	      75.5
1139.87146	      80.7
1149.61462	      68.9
1167.63276	     357.0	y (11) (1+)
1168.63348	     244.8
1246.67432	     142.4	y (12) (1+)-H2O
1247.67615	      56.1
1264.68556	     868.8	y (12) (1+)
1265.68814	     550.2
1266.68975	     213.4
1273.71680	      42.0
1286.69513	     199.4	b (13) (1+)-H2O
1287.69399	     130.1
1304.70496	     608.2	b (13) (1+)
1305.70895	     377.8
1306.70946	     169.4
1343.73262	     254.4	y (13) (1+)-H2O
1344.72024	     188.0	y (13) (1+)-NH3
1361.73823	    2149.0	y (13) (1+)
1362.74078	    1449.3
1363.74316	     455.0
1364.73657	      56.9
1462.78808	     239.9	y (14) (1+)
1463.78917	     121.3
1563.84087	     181.3	y (15) (1+)
1564.83149	     186.9
