# Supplementary material for: A Strategy for O-Glycoproteomics of Enveloped Viruses—the O-Glycoproteome of Herpes Simplex Virus Type 1
Source: PLoS Pathog. 2015 Apr 1;11(4):e1004784. doi: 10.1371/journal.ppat.1004784 (PMC4382219; doi:10.1371/journal.ppat.1004784)
Supplement: S2 Dataset — HSV-1 envelope glycoprotein-derived spectra are provided. (ZIP) [file ppat.1004784.s008.zip › data/PLTTPPPIIATSDPTPR_-3_18_632730.txt]

       m/z	          i	matches
 103.15411	      14.4
 103.71294	     581.4
 126.05470	    4313.5
 127.27390	     550.9
 138.05489	    5446.0
 144.06526	    6424.6
 168.06555	    3931.7
 171.11308	      47.5
 183.14897	   12522.2
 184.15295	     770.4
 185.09170	    2810.0
 186.07579	   29776.6
 187.07924	    1635.1
 195.11299	     705.5
 199.10777	     794.0
 204.08642	   36504.0
 205.08996	    1681.2
 211.14394	   18196.9	b (2) (1+)
 212.14761	    1953.6
 244.07565	     514.4
 267.56387	      17.4
 268.16380	    1157.1
 272.17090	    1015.1
 282.14399	    1640.9
 294.18063	    5347.1	b (3) (1+)-H2O
 295.18350	     587.4
 298.17465	      17.5
 308.19615	      89.0
 312.19159	   17209.1	b (3) (1+)
 313.19442	    1779.9
 325.16779	      15.6
 341.21689	      38.2
 342.00519	      48.2
 351.20157	    2636.6
 368.21718	    3000.1
 369.21231	    7257.3
 370.21619	     888.9
 377.21792	    7758.2
 378.22013	     591.0
 385.24355	    4074.8
 386.24869	      41.6
 395.22829	   36405.6	b (4) (1+)-H2O
 396.23168	    6723.3
 397.20901	    1509.3
 399.59375	      16.4
 401.14841	      17.1
 405.24904	    2105.4
 409.24026	     596.7
 413.23840	   39406.4	b (4) (1+)
 413.63855	      17.3
 414.24126	    7955.9
 416.01471	      33.3
 422.23694	      61.6
 448.25729	    1728.5
 452.26049	      62.6
 453.26270	      35.9
 466.26455	    6910.2
 467.26547	      52.0
 470.27102	   55926.0	y (4) (1+)
 471.27483	   11883.5
 472.27874	    1992.2
 474.26977	    1977.2
 482.29798	     834.6
 492.28063	    7014.0	b (10) (2+)-H2O, b (5) (1+)-H2O
 493.28041	    1466.0
 495.56558	      17.2
 510.29070	   13908.6	b (5) (1+)
 511.29258	    3196.4
 518.33165	    2301.7
 566.55621	      15.8
 572.59119	      20.7
 584.32118	    2189.8	y (11) (2+)
 584.82325	     803.4
 589.33387	     749.6
 607.34224	    1075.1
 613.68359	      22.4
 616.31714	     995.4
 632.84735	    3976.1	y (12) (2+)
 633.34851	    1674.2
 633.85218	     892.8
 681.37339	   49363.6	y (13) (2+)
 681.87461	   32037.0
 682.37669	    8927.7
 682.87586	    2248.9
 685.86157	      35.1
 686.35620	     810.6
 686.73706	      38.1
 712.85150	      70.0
 730.25763	      40.8
 731.89564	    3385.6	y (14) (2+)
 732.39735	    2912.2
 732.89771	      23.5
 734.38642	   15899.7
 734.88747	   10560.0
 735.38949	    3723.1
 764.40393	      35.9
 766.45813	      50.3
 768.90820	      20.9
 771.77942	     609.0
 779.65833	     506.0
 780.70380	      66.7
 782.43231	      42.8
 782.91413	  183722.7
 783.41223	  148233.8
 783.91554	   62048.5
 784.41644	   11626.4
 785.53503	      35.2
 795.83661	     514.9
 802.84637	     796.3
 804.22845	     905.6
 806.54999	      38.0
 807.37946	     639.1
 811.31158	      43.2
 817.48159	    2836.1	b (8) (1+)
 818.48542	      70.9
 821.44990	      73.2
 822.22717	      28.6
 833.43637	    9809.9
 833.93886	    8175.1
 834.43864	    3406.4
 834.94232	     785.1
 836.17816	      37.4
 839.72650	      47.2
 844.41272	     736.5
 850.84857	      36.4
 856.47279	    1041.9
 856.98425	      42.0
 857.62738	      49.2
 865.47470	    3227.5
 865.97960	    1123.1
 866.47595	      57.9
 868.93732	      23.7
 869.48665	     838.4
 869.97677	    1945.7	[M+2H] (2+)-NH3-H2O
 870.47650	      44.4
 875.41211	     902.8
 876.81262	      31.1
 878.48283	    3522.3	[M+2H] (2+)-H2O
 878.98158	    2396.9	[M+2H] (2+)-NH3
 879.48768	     998.2
 883.95233	      46.9
 884.46002	      44.9
 885.46570	      33.2
 887.48908	   61531.6	[M+2H] (2+)
 887.99067	   52473.7
 888.49277	   26869.3
 888.99339	    6863.2
 892.47376	    5524.8
 893.47773	    2319.7
 893.85474	      17.9
 894.69098	     902.5
 896.20758	      71.0
 896.59692	      23.6
 898.92108	      46.2
 900.42755	      31.9
 911.92987	      40.0
 926.56616	     521.9
 929.97601	     825.9
 930.56438	    4302.3	b (9) (1+)
 931.57854	    1272.9
 939.39349	      25.0
 942.59204	      61.1
 951.15754	     106.3
 952.42432	      28.0
 953.23883	      22.4
 955.77435	      57.3
 958.00774	    3086.7
 958.50518	    2342.4
 959.01238	    1645.5
 959.49823	     690.2
 960.83936	      48.8
 963.82166	      30.3
 964.19049	      21.1
 966.47375	      21.6
 967.01880	    3683.0
 967.51608	    3797.8
 967.98054	    2750.4
 968.51624	      40.2
 971.01657	    5672.0
 971.51933	    6232.3
 972.02002	    3118.1
 974.37274	      17.9
 976.45643	    3134.7
 980.02152	    7600.2
 980.52391	    9669.9
 981.02363	    3728.7
 981.53577	    1049.0
 986.49866	      37.4
 989.02918	  146964.9
 989.52973	  151036.7
 990.03143	   78384.0
 990.53230	   28406.7
 992.78131	      48.8
 994.44946	      17.3
 994.97284	      35.1
1001.59647	      85.7
1001.96979	     169.8
1002.61414	      49.3
1012.49736	      97.7
1025.84387	      27.7
1040.27844	     131.5
1047.49283	    8701.3
1048.49526	    4496.3
1048.86548	      26.0
1089.55334	      39.4
1090.57591	    1340.8
1091.01009	      38.5
1091.51003	      78.7
1092.21567	      40.4
1095.55574	    5844.7
1096.55716	    2792.8
1097.55789	    1240.8
1106.40369	      56.6
1160.57832	    5877.0
1161.57869	    3446.1
1167.09924	      18.9
1167.63671	    2649.6	y (11) (1+)
1168.63057	     864.6
1230.01929	      19.1
1232.13855	      44.2
1250.21851	     139.2
1251.93726	     501.5
1264.27393	      47.2
1264.68407	    4616.1	y (12) (1+)
1265.68386	    2623.3
1269.26636	      17.3
1285.19629	     511.1
1286.69055	      37.7
1295.53076	      74.3
1304.70773	   10163.9	b (13) (1+)
1305.70981	    5668.1
1306.71282	    2045.9
1314.11780	      38.2
1355.42786	     615.7
1361.73951	   18207.8	y (13) (1+)
1362.74056	   13418.6
1363.74617	    4893.1
1364.75244	     762.4
1370.71214	   10970.2
1371.71285	    6511.3
1372.71669	    1702.4
1391.79150	     914.5
1462.78661	    1868.1	y (14) (1+)
1463.77535	      78.0
1467.76461	   26052.0
1468.76872	   19758.9
1469.77242	    7800.9
1470.77460	    1793.1
1507.78529	    4023.3
1508.78711	    3757.2
1509.80310	    1617.9
1550.76221	     827.8
1563.85690	    1151.3
1564.81723	   54325.7
1565.82096	   40186.3
1566.82222	   18500.1
1567.83096	    3845.9
1665.86900	    3074.2
1666.86423	    3119.2
1667.85661	     107.1
1766.91347	    3901.8
1767.91823	    3090.7
1768.92039	    1725.4
1773.96643	    9076.6
1774.97044	    7504.4
1775.97927	    3193.6
1776.97363	      50.8
1933.01099	      18.9
1977.05264	    6786.7
1978.05444	    8493.1
1979.05639	    2891.9
1980.03345	      38.8
