# Supplementary material for: A Strategy for O-Glycoproteomics of Enveloped Viruses—the O-Glycoproteome of Herpes Simplex Virus Type 1
Source: PLoS Pathog. 2015 Apr 1;11(4):e1004784. doi: 10.1371/journal.ppat.1004784 (PMC4382219; doi:10.1371/journal.ppat.1004784)
Supplement: S2 Dataset — HSV-1 envelope glycoprotein-derived spectra are provided. (ZIP) [file ppat.1004784.s008.zip › data/PLTTPPPIIATSDPTPR_-3_18_634587.txt]

       m/z	          i	matches
 110.58414	    1212.9
 115.15418	    1208.8
 126.05464	   57202.1
 127.05073	    4252.0
 138.05454	   34348.4
 139.05831	    2057.4
 144.06514	   48402.0
 157.90118	      67.3
 166.43619	      58.8
 168.06500	   19066.0
 169.06886	    2369.7
 173.53453	    1463.6
 175.10747	    1227.2
 183.14883	   13468.6
 185.09182	    3011.4
 186.07572	  124674.7
 187.07892	    7041.2
 195.11343	      33.3
 204.08615	  192344.3
 205.08976	    9762.6
 211.14386	   17558.9	b (2) (1+)
 212.14674	    1314.8
 268.16513	      26.3
 272.17033	    2118.1	y (2) (1+)
 282.14316	      28.2
 294.18016	    5303.3	b (3) (1+)-H2O
 304.17623	    1400.2
 304.67725	      26.2
 306.14398	     131.2
 307.14737	      30.2
 308.19737	      86.0
 312.19100	   17758.9	b (3) (1+)
 313.19473	    2365.9
 324.97763	      44.5
 341.21765	      26.2
 342.99994	      29.1
 351.20003	    2918.5
 352.70047	    2736.6	b (7) (2+)
 355.06958	     255.9
 356.06918	      27.4
 359.55771	      26.5
 367.23354	    1864.2
 368.21781	    1914.7
 369.21262	    7890.6
 370.21386	    1641.0
 377.21789	    8224.1
 385.24279	    3980.9
 386.24658	      24.7
 395.22781	   30441.4	b (4) (1+)-H2O
 396.23033	    4508.4
 405.24778	    6012.7
 405.71634	     117.7
 406.25357	      31.3
 407.19098	      27.2
 409.24393	    1472.4
 413.23819	   32601.6	b (4) (1+)
 413.70935	      91.7
 414.24233	    4053.0
 426.24417	    2518.3
 429.08711	     170.1
 432.75497	      60.5
 448.25599	     110.6
 452.25920	    2602.2	y (4) (1+)-H2O
 454.24076	    2450.2
 465.78377	    1889.6
 466.26606	    4187.1
 470.27083	   80842.4	y (4) (1+)
 470.74951	    1294.4
 471.27373	   14796.2
 472.27512	      69.1
 474.26962	      38.4
 479.24875	      80.2
 482.29602	      35.0
 492.27976	    5276.3	b (5) (1+)-H2O
 493.28009	      29.8
 501.30722	      63.7
 510.28974	    9602.8	b (5) (1+)
 511.29535	      56.7
 514.36981	      24.9
 518.33150	    4890.5
 555.71014	      32.2
 579.98950	      62.1
 584.32113	    2377.3	y (11) (2+)
 584.82042	    1588.9
 585.29868	    3937.3	y (5) (1+)
 585.98765	    2678.8	[M+3H] (3+)-H2O
 586.33316	    1624.6
 588.38464	      78.7
 589.37238	      31.6
 607.34443	    2035.0	b (6) (1+)
 609.35486	    1306.6
 616.32129	      29.0
 629.28699	      28.4
 632.84668	   13483.3	y (12) (2+)
 633.34930	    7498.7
 633.84981	    2861.3
 634.15540	      64.0
 637.76953	      26.8
 654.03790	      25.8
 655.05322	      72.3
 658.85834	      32.5
 665.91394	      57.3
 672.35038	   12613.7	y (13) (2+)-H2O, y (6) (1+)
 672.86820	    3393.6	y (13) (2+)-NH3
 673.34740	    3163.7
 673.76593	     230.3
 677.04388	      64.9
 680.98842	     374.9
 681.37332	  136862.7	y (13) (2+)
 681.87432	   97891.1
 682.37566	   29030.5
 682.84842	     150.6
 687.03724	     204.0
 689.73035	      27.1
 709.30157	      29.2
 715.01685	      32.6
 720.41919	      26.7
 722.89476	     108.8
 723.38574	      30.2
 726.33871	     192.4
 726.88629	     195.8
 727.38076	     362.7
 727.88513	     140.9
 728.36786	     254.0
 729.35217	      74.4
 731.89768	    7504.2	y (14) (2+)
 732.39940	    8176.8
 732.89991	    2272.3
 734.38348	      84.9
 734.88629	      26.9
 744.65973	      29.1
 746.33551	      27.0
 751.40240	      79.7
 754.95455	      52.8
 755.43964	      99.6
 764.40869	      35.7
 764.90973	    1341.8
 773.37564	    9436.4	y (7) (1+)
 773.91159	    1860.8
 774.37164	    2609.3
 782.91174	    9405.3
 783.41554	    6617.3
 783.91550	    2212.1
 788.38684	      35.4
 789.48101	    2950.8
 795.41716	     147.5
 817.47819	   19258.7	b (8) (1+)
 818.48146	    9371.6
 819.49072	      31.6
 825.79706	      36.4
 826.40582	      40.9
 838.97021	    1927.2	y (16) (2+)
 844.41308	   15157.0	y (8) (1+)
 845.41760	    8208.1
 847.27515	    2481.0
 850.32538	      44.0
 856.47038	    3551.2
 856.97510	    3236.6
 865.47501	    4537.9
 865.97644	    3565.6
 866.47071	    2346.8
 869.47831	    6476.9
 869.97874	    8137.6
 870.47658	    2735.6
 874.46936	      66.5
 875.41060	    3934.4
 876.41768	    1788.3
 878.48605	    9715.2
 878.98448	   13383.6
 879.48502	    6349.1
 879.98297	      34.5
 885.37433	    1308.3
 886.54047	      30.6
 887.48877	  129536.6
 887.99088	  120487.1
 888.49097	   48634.1
 888.99169	    8660.2
 891.16046	      27.5
 892.47403	   11229.8
 893.47983	    5292.7
 894.46198	    1627.6
 930.56167	    8872.9	b (9) (1+)
 931.56602	    4773.9
 932.56323	      28.9
 940.40607	      33.5
 955.55414	      26.1
 957.49567	    9512.0	y (9) (1+)
 958.49848	    3537.0
 974.90430	      35.7
 976.45725	    5760.2
 977.45258	    2804.3
 980.51520	      31.6
 989.03033	    3652.7
 989.52504	    4867.6
 990.02862	    4281.1
 990.53079	    2072.1
 993.50690	      34.1
1001.60141	    6401.6	b (10) (1+)
1002.59615	    1594.9
1020.56136	    2870.5
1021.56335	      37.3
1047.49150	    7759.3
1048.49432	    2960.7
1049.50488	      31.4
1070.58386	    1671.8
1076.53979	      48.4
1103.65356	      86.8
1116.55457	    1709.6
1117.49829	    2055.4
1121.36279	     134.7
1129.80701	     140.1
1160.58285	    3332.4
1161.58885	    1674.9
1167.63426	    7700.8	y (11) (1+)
1168.64301	    3694.3
1244.66345	      82.0
1247.67822	      71.4
1264.68657	   28285.2	y (12) (1+)
1265.68915	   15900.7
1266.69199	    3293.0
1286.69186	    2381.4	b (13) (1+)-H2O
1287.69180	    1491.9
1304.70688	   19169.3	b (13) (1+)
1305.70890	   12591.6
1306.71442	    3780.4
1340.75305	    1397.9
1343.74097	      74.1
1344.74243	      31.5
1361.73949	   81454.8	y (13) (1+)
1362.74091	   60737.3
1363.74333	   16924.2
1364.73804	      52.3
1414.33240	      72.2
1462.78810	    7114.0	y (14) (1+)
1463.78778	    6142.3
1464.80998	    1798.1
1467.76298	     153.4
1468.79065	      36.4
1563.83377	    7361.9	y (15) (1+)
1564.83315	    6668.2
1565.83283	    3310.4
1773.96099	    8306.1
1774.96577	    9121.1
1775.97459	    3779.4
