# Supplementary material for: A Strategy for O-Glycoproteomics of Enveloped Viruses—the O-Glycoproteome of Herpes Simplex Virus Type 1
Source: PLoS Pathog. 2015 Apr 1;11(4):e1004784. doi: 10.1371/journal.ppat.1004784 (PMC4382219; doi:10.1371/journal.ppat.1004784)
Supplement: S2 Dataset — HSV-1 envelope glycoprotein-derived spectra are provided. (ZIP) [file ppat.1004784.s008.zip › data/PLTTPPPIIATSDPTPR_-3_18_637063.txt]

m/z	i	matches
126.05489	1946.7
127.03842	112.7
127.05820	125.5
138.05476	2563.3
139.05806	175.7
144.06528	3452.6
163.66006	82.3
165.05406	91.7
168.06554	2022.4
169.06902	79.9
182.08090	608.4
183.14915	1976.4
184.15170	136.6
185.09213	351.0
186.05113	106.6
186.07590	15745.9
187.07935	882.0
195.11220	153.8
199.10779	209.7
199.62347	95.6
203.10184	122.3
204.08640	24581.4
205.08984	1861.1
206.09158	90.0
211.14383	3329.6	b (2) (1+)
212.14674	373.8
215.13902	114.3
235.64120	93.1
255.14505	149.4
268.16357	179.6
272.17114	239.1
282.14417	92.2
294.18042	821.7	b (3) (1+)-H2O
304.17538	235.9
304.67761	137.9
306.14511	101.1
308.19702	99.7
312.19113	2562.9	b (3) (1+)
313.19528	325.5
329.14902	1056.6
330.15207	222.8
351.20163	350.1
352.69958	229.1
353.20358	92.0
358.21225	184.4
367.23181	146.9
368.21768	281.6	b (11) (3+)
369.21262	977.8
370.21402	167.1
377.21762	945.9
377.25894	87.2
378.22156	148.5
385.24408	408.9
395.22833	4245.0	b (4) (1+)-H2O
396.23093	629.0
397.20972	127.1
405.24820	586.7
405.71527	190.2
406.25174	115.7
409.24478	124.1
413.23831	5410.7	b (4) (1+)
414.24200	948.1
419.20187	100.7
426.24503	237.2
433.70822	136.7
447.70413	221.2
448.25253	238.8
452.25958	392.9	y (4) (1+)-H2O
454.23978	286.9
454.73932	108.4
465.78638	211.7
466.26392	603.9
467.26608	117.7
468.21793	100.8
470.27032	11984.2	y (4) (1+)
471.27335	2437.4
472.27374	266.2
474.26993	229.8
477.55179	396.8
477.88321	215.9
488.74365	167.8
490.34174	87.3
492.27908	821.0	b (5) (1+)-H2O
493.28275	115.4
496.22998	112.9
501.30319	159.7
509.89972	298.5
510.23495	206.5
510.28979	1449.7	b (5) (1+)
511.29169	430.5
518.33179	422.2
519.33948	100.0
533.25323	95.3
537.24066	182.0
538.26184	350.4
538.59552	149.0
538.77985	122.5
538.93335	132.0
539.28558	484.3
540.28253	127.1
547.59509	1317.6
547.92865	1388.6
548.26379	623.7
548.59662	177.8
552.77319	340.0
553.27435	157.5
570.95001	98.4
578.76880	103.8
579.35065	104.6
579.94604	386.3
580.28168	687.3
580.61462	385.7
584.31940	546.7	y (11) (2+)
584.81927	280.8
585.29510	475.6	y (5) (1+)
585.99017	215.7
586.29498	104.1
586.32861	134.3
587.62274	109.8
589.36652	203.5
597.61890	95.8
598.30646	127.2
607.34021	218.3
608.30774	567.2
608.64288	414.7
608.97705	239.3
609.30872	116.3
611.97083	100.7
616.31464	187.3
617.64063	760.0
617.97546	683.8
618.31201	377.2
618.64075	245.7
623.84125	90.7
632.84583	1738.5	y (12) (2+)
633.34729	1096.9
633.84900	310.5
651.30487	91.9
651.80133	99.6
652.29205	113.9
656.97644	91.9
657.66656	137.5
659.35828	127.8
660.79352	89.7
662.72461	149.0
666.65991	142.6
666.99811	126.7
669.80804	103.0
672.32813	1118.4	y (6) (1+)
672.86566	554.3	y (13) (2+)-NH3
673.32813	260.4
678.72534	130.0
681.37250	21320.9	y (13) (2+)
681.46906	122.9
681.49585	157.2
681.52252	111.9
681.55280	95.8
681.57489	98.1
681.67645	108.6
681.75037	97.8
681.87335	14362.4
682.37439	5367.3
682.87476	832.8
683.66382	95.4
689.32776	115.5
689.67236	112.7
690.41119	132.8
690.75671	89.8
708.29327	106.7
713.52350	358.7
715.82318	474.7
716.32007	361.0
716.82330	114.8
722.88361	154.7
725.14935	135.6
725.24738	98.8
725.27740	100.9
725.33838	1927.4
725.40820	111.1
725.52197	127.3
725.83844	1212.3
726.34027	1737.0
726.84259	538.0
727.01831	262.1
727.34790	708.7
727.69751	129.0
727.84894	119.9
728.01868	118.0
728.34088	322.9
729.34937	910.1
731.89575	1197.2	y (14) (2+)
732.39471	920.9
732.89746	388.6
734.39404	109.4
734.88757	169.2
742.86224	179.7
743.36578	170.1
747.37549	99.2
747.85547	176.0
749.67670	161.2
756.85663	302.0
757.36224	405.1
764.34546	199.8
764.40033	183.9
764.84796	161.7
764.90839	122.7
765.37500	136.2
765.87646	162.4
766.38953	114.0
773.37500	1657.8	y (7) (1+)
773.91583	144.2
774.37317	468.1
777.00183	170.7
782.91022	1111.8
783.41394	789.5
783.91382	458.3
789.48358	274.9
790.49255	133.3
795.42615	161.9
799.46796	168.7
806.88965	256.9
807.39209	288.1
811.88251	142.8
812.37952	208.8
812.88367	118.5
817.47723	2099.2	b (8) (1+)
818.47986	941.6
819.48218	292.0
820.88934	1462.2
821.38904	1438.9
821.88983	742.7
822.39600	276.1
826.39246	123.9
826.75812	107.5
839.45288	117.6
844.41199	2278.1	y (8) (1+)
845.41486	821.9
846.41547	117.1
856.46765	419.9
856.97363	321.6
857.47247	309.9
860.46851	113.8
863.42975	92.4
865.47583	546.8
865.97339	543.4
866.46759	118.7
869.47552	958.4
869.97668	1224.6
870.47620	395.5
874.47089	104.4
875.40417	219.8
878.48242	1916.3
878.98236	1538.1
879.48425	746.5
879.98413	163.0
887.48694	19001.7
887.64496	93.4
887.67609	179.0
887.98877	17951.6
888.48950	8731.4
888.98987	2193.6
889.48236	225.4
892.47229	2067.1
893.47400	804.6
894.48615	252.7
894.91608	166.9
895.41205	132.6
902.56879	97.3
911.96240	146.7
912.46283	162.4
912.54602	153.7
912.96246	138.1
916.93481	100.1
925.95319	869.7
926.45667	1046.7
926.95929	664.2
927.45245	130.9
930.56226	1204.5	b (9) (1+)
931.56653	612.5
932.56116	126.3
939.48682	129.2
957.49579	1341.3	y (9) (1+)
958.49768	587.4
959.50330	135.3
971.02002	103.7
976.45270	471.7
977.45776	228.5
980.01929	100.8
984.95630	305.5
985.46375	260.8
988.46307	191.0
989.02557	874.1
989.52869	972.5
990.03009	498.7
990.53271	201.6
999.49243	270.3
999.99359	427.5
1000.49512	258.0
1001.59552	744.1	b (10) (1+)
1002.60028	417.5
1020.55408	467.3
1021.55963	268.1
1047.48608	671.2
1048.49072	307.7
1049.50391	142.6
1070.57776	112.2
1075.51807	186.6
1076.51660	115.4
1093.71143	90.9
1102.65149	117.9
1103.65295	130.9
1104.54797	127.3
1105.53125	149.6
1160.57544	272.6
1161.57910	192.7
1167.63208	973.3	y (11) (1+)
1168.63574	556.9
1169.64050	191.6
1264.68420	3616.1	y (12) (1+)
1265.68701	2019.4
1266.68750	669.9
1267.70422	161.9
1286.69507	204.8
1287.69849	221.3
1288.71655	102.3
1304.70422	2170.6	b (13) (1+)
1305.70654	1547.2
1306.70935	664.1
1343.72937	149.8
1344.72241	132.3
1361.73669	10018.6	y (13) (1+)
1362.73779	6961.5
1363.74158	2807.3
1364.73950	435.6
1375.66028	135.7
1462.78564	811.5	y (14) (1+)
1463.78796	775.3
1464.79395	275.2
1467.76379	249.5
1563.83215	983.6	y (15) (1+)
1564.82593	1040.6
1565.82581	488.8
1566.82678	153.2
1699.88110	104.8
1703.21814	92.7
1773.96375	1442.5
1774.96875	1315.4
1775.96863	571.5
1776.97632	141.7
