# Supplementary material for: A Strategy for O-Glycoproteomics of Enveloped Viruses—the O-Glycoproteome of Herpes Simplex Virus Type 1
Source: PLoS Pathog. 2015 Apr 1;11(4):e1004784. doi: 10.1371/journal.ppat.1004784 (PMC4382219; doi:10.1371/journal.ppat.1004784)
Supplement: S2 Dataset — HSV-1 envelope glycoprotein-derived spectra are provided. (ZIP) [file ppat.1004784.s008.zip › data/PLTTPPPIIATSDPTPR_-3_18_637101.txt]

       m/z	          i	matches
 126.05489	   66036.5
 127.05804	    2364.7
 138.05484	   50410.0
 144.06541	   72143.9
 168.06551	   30405.0
 169.06883	    3823.4
 183.14915	   26398.1
 185.09291	    2964.4
 186.07602	  216835.0
 187.07904	   13741.3
 188.12553	    2361.2
 204.08647	  323750.0
 205.09015	   15592.6
 211.14432	   31119.7	b (2) (1+)
 212.14699	    2733.7
 235.64120	    2486.2
 268.16437	    3170.0
 269.41003	    2528.4
 272.17166	    3177.1
 294.18100	    9781.2	b (3) (1+)-H2O
 304.17603	    6242.0	b (6) (2+)
 312.19171	   28710.8	b (3) (1+)
 313.19537	    3950.3
 351.20255	    3139.8
 352.70227	    2825.2
 367.23611	    2948.1
 369.21405	   12631.6
 377.21735	   10755.9
 385.24399	    2571.0
 395.22858	   54149.6	b (4) (1+)-H2O
 396.23218	   11347.5
 405.24863	   10266.3
 405.71524	    3060.0
 409.24399	    2914.9
 413.23883	   56718.8	b (4) (1+)
 414.24155	    9076.5
 448.25333	    3072.2
 452.25912	    3368.3	y (4) (1+)-H2O
 454.24039	    3007.0
 454.74301	    3129.4
 465.78549	    4197.4	b (9) (2+)
 466.26657	    7457.3
 470.27167	  142152.0	y (4) (1+)
 471.27463	   26494.6
 479.25400	    3277.0	y (9) (2+)
 492.28152	    7192.7	b (10) (2+)-H2O, b (5) (1+)-H2O
 510.29071	   13974.0	b (5) (1+)
 511.29340	    3120.9
 518.33380	    5465.8
 584.32190	    5395.2	y (11) (2+)
 584.81366	    2986.6
 585.29828	    7850.9	y (5) (1+)
 607.34381	    3383.1	b (6) (1+)
 632.84790	   24187.6	y (12) (2+)
 633.34808	   10273.6
 633.85016	    4226.9
 672.33240	   12784.5	y (6) (1+)
 672.86652	    6515.3	y (13) (2+)-NH3
 673.32990	    3358.4
 681.37457	  254790.0	y (13) (2+)
 681.87549	  173067.0
 682.37628	   49264.3
 682.87390	    3389.8
 707.28717	    2604.5
 711.85870	    2704.1
 731.89850	   13328.5	y (14) (2+)
 732.39825	   12575.2
 732.90265	    2769.8
 748.17609	    3018.5
 773.37653	   19128.2	y (7) (1+)
 782.91284	   10866.6
 783.41589	   11674.9
 783.91669	    5646.9
 789.48541	    5413.0
 799.47229	    2620.9
 817.48022	   31150.6	b (8) (1+)
 818.48273	   15290.2
 844.41510	   30029.0	y (8) (1+)
 845.41418	    7828.2
 849.77350	    6216.7
 856.47473	    4943.8
 856.97485	    6583.6
 865.48041	    7114.3
 865.98157	    5218.7
 869.48077	   10570.0
 869.98077	   15693.9
 870.47937	    2733.2
 875.40747	    5654.9
 876.41156	    4765.7
 878.48468	   24384.9
 878.98468	   23477.4
 879.49164	    5432.2
 887.49054	  226939.0
 887.99152	  191760.0
 888.49286	   94158.7
 888.99731	   11135.8
 892.47650	   21876.5
 893.47925	    8101.7
 902.55756	    3177.7
 930.56506	   20285.2	b (9) (1+)
 931.56665	    9448.6
 957.50049	   15372.8	y (9) (1+)
 958.51172	    5008.9
 976.45593	    9124.1
 977.45264	    4965.2
 989.02710	    6177.9
 989.52869	   10100.0
 990.03448	    8300.4
 990.52948	    4592.7
1001.59772	    6921.2	b (10) (1+)
1002.60388	    3376.8
1020.55530	    5215.1
1047.49219	   12534.1
1048.49280	    5348.3
1160.58130	    7450.2
1167.63733	   12728.5	y (11) (1+)
1168.64465	    8036.2
1264.68750	   40552.6	y (12) (1+)
1265.69031	   29060.7
1266.69153	    8648.9
1286.69519	    3657.0	b (13) (1+)-H2O
1304.70911	   33476.4	b (13) (1+)
1305.71118	   17227.9
1306.71558	    5805.3
1316.05322	    3511.1
1345.74756	    3107.7
1361.74097	  141634.0	y (13) (1+)
1362.74292	   93881.2
1363.74915	   27811.4
1462.78247	    8278.4	y (14) (1+)
1463.79321	    6742.5
1563.83533	   12223.0	y (15) (1+)
1564.82886	   10213.9
1565.83679	    5668.6
1773.97510	   18775.5
1774.97620	   15103.3
1775.97717	    9089.1
1853.04346	    2998.4
