# Supplementary material for: A Strategy for O-Glycoproteomics of Enveloped Viruses—the O-Glycoproteome of Herpes Simplex Virus Type 1
Source: PLoS Pathog. 2015 Apr 1;11(4):e1004784. doi: 10.1371/journal.ppat.1004784 (PMC4382219; doi:10.1371/journal.ppat.1004784)
Supplement: S2 Dataset — HSV-1 envelope glycoprotein-derived spectra are provided. (ZIP) [file ppat.1004784.s008.zip › data/PLTTPPPIIATSDPTPR_-3_18_637163.txt]

       m/z	          i	matches
 126.05475	     146.0
 138.05490	     179.9
 144.06512	     178.3
 168.06570	     149.7
 175.10878	      83.2
 183.14893	    1004.0
 184.15215	     121.0
 185.09203	     205.9
 186.07588	    2153.0
 187.07906	     110.2
 199.10727	     104.2
 203.10179	      98.7
 204.08638	    3562.6
 205.09001	     345.0
 211.14375	    1688.4	b (2) (1+)
 212.14574	     163.1
 268.16678	     104.3
 272.17157	      95.9
 280.20105	      79.6
 282.14395	     246.7
 294.18076	     761.3	b (3) (1+)-H2O
 295.18640	     121.3
 298.17383	      86.7
 312.19092	    1705.9	b (3) (1+)
 313.19510	     244.8
 316.18533	     122.5
 351.20126	     392.9
 368.21692	      96.2
 369.21240	    1196.8
 370.21619	     229.2
 377.21744	     536.9
 385.24387	     482.9
 386.24557	      74.8
 395.22821	    4112.1	b (4) (1+)-H2O
 396.23145	     797.5
 397.20569	      97.8
 397.23035	      78.6
 405.24890	     239.5
 413.23834	    4082.2	b (4) (1+)
 414.24179	     733.2
 415.18707	      80.6
 448.25375	     489.4
 452.26157	     140.4
 466.26450	     203.0
 469.30664	     106.5
 470.27042	    5688.4	y (4) (1+)
 471.27316	    1084.5
 472.27411	     152.4
 474.26956	     621.9
 475.27225	     163.8
 482.29358	      86.5
 492.27963	    1309.9	b (5) (1+)-H2O
 493.28238	     374.0
 510.29065	     709.0	b (5) (1+)
 511.29211	     183.0
 518.33313	     315.7
 563.32190	      86.9
 584.32257	     179.9
 584.82391	     140.4
 589.33435	     175.8
 598.30383	     266.2
 599.30927	     100.1
 607.34387	     234.7	b (6) (1+)
 613.53772	      89.8
 616.31500	     241.3
 632.84631	     350.7	y (12) (2+)
 633.34766	     170.9
 672.38513	     104.0
 681.37274	    4844.5	y (13) (2+)
 681.87433	    3743.8
 682.37390	    1214.7
 682.87524	     204.4
 685.85822	     167.9
 686.35602	      92.7
 688.71008	      85.2
 689.41376	      81.5
 705.08875	      86.5
 730.79974	      96.6
 731.89850	     314.2	y (14) (2+)
 732.39661	     336.3
 732.90155	     148.7
 734.38470	    1560.9
 734.88605	    1210.4
 735.38849	     485.5
 760.90247	     113.6
 769.60406	     153.1
 782.42200	     114.7
 782.91162	   20416.8
 783.03308	     157.2
 783.09064	     146.1
 783.11334	     133.0
 783.15570	     142.5
 783.19861	     140.0
 783.26666	     126.5
 783.29419	     114.5
 783.41272	   17240.1
 783.91406	    7195.3
 784.41461	    1155.0
 793.19226	     362.5
 795.42389	      86.5
 799.21869	     147.8
 817.47583	     586.9	b (8) (1+)
 818.48016	     119.8
 825.38293	      79.0
 827.47443	     364.7
 833.43469	    1051.8
 833.93646	     713.5
 834.43878	     462.5
 834.93243	      81.7
 844.41870	     107.6
 854.04456	     122.1
 856.66779	     103.7
 856.97058	     280.6
 857.47754	     105.0
 865.47461	     257.1
 865.98029	     230.5
 866.47156	      92.3
 869.47223	     155.6
 869.98260	     250.2	[M+2H] (2+)-NH3-H2O
 870.48102	     120.3
 875.40198	     100.7
 878.47931	     249.0	[M+2H] (2+)-H2O
 878.98450	     375.2	[M+2H] (2+)-NH3
 879.50281	      96.3
 883.95374	     152.4
 884.72174	     124.7
 884.96381	     106.2
 886.52454	      83.8
 887.48718	    6634.6	[M+2H] (2+)
 887.98962	    6124.4
 888.49036	    3142.6
 888.99390	     654.5
 892.47437	     406.8
 893.47784	     177.4
 907.23193	     250.1
 909.04803	     140.1
 914.46869	      79.7
 930.55896	     395.5	b (9) (1+)
 931.56561	     217.1
 949.07855	      96.2
 958.00623	     335.5
 958.50940	     227.8
 959.00568	     130.8
 967.01434	     454.7
 967.51312	     376.1
 968.01855	     347.1
 971.01746	     619.9
 971.51605	     664.2
 972.01514	     191.5
 972.52094	     103.6
 975.02954	     112.7
 976.45416	     437.2
 977.45966	     155.5
 978.10089	      89.1
 979.40143	     213.2
 979.72321	      91.4
 979.77637	     114.0
 980.01764	     588.2
 980.52252	     768.5
 981.02271	     582.5
 981.53442	     137.4
 987.13013	     138.9
 987.92365	     247.0
 988.42578	     250.7
 988.86383	      84.8
 989.02692	   12916.7
 989.15613	     111.3
 989.22180	     100.5
 989.31061	     113.6
 989.35364	     190.1
 989.52820	   14508.3
 989.70367	     159.7
 990.02924	    8229.2
 990.52942	    1809.4
1001.59637	     131.6
1022.90619	      91.8
1025.07727	      80.2
1047.49011	    1010.5
1048.49207	     385.3
1061.62964	     108.4
1082.77576	     157.3
1087.49500	     400.1
1088.90857	     124.4
1089.46667	     148.4
1090.57227	     268.9
1091.06506	     174.8
1091.33679	     193.4
1091.56604	     188.0
1095.55176	     733.4
1096.34961	      85.4
1096.55249	     320.0
1096.67078	      87.0
1102.81616	     187.0
1160.57751	     523.5
1161.58240	     228.2
1167.62903	     203.7
1199.93823	     154.0
1250.56714	     119.3
1264.68408	     389.3	y (12) (1+)
1265.69141	     407.7
1304.70471	     839.0	b (13) (1+)
1305.70581	     631.0
1306.71143	     125.7
1361.73669	    1972.7	y (13) (1+)
1362.73901	    1508.4
1363.73779	     535.0
1364.75244	     105.7
1370.70850	     899.2
1371.70679	     534.7
1372.70544	     135.2
1462.78918	     129.5
1463.78235	     149.3
1467.76257	    2631.5
1468.76514	    1868.0
1469.76257	     688.2
1507.78284	     348.7
1508.78662	     339.5
1509.77979	     158.3
1563.82715	     192.2
1564.81384	    5911.8
1565.81824	    4957.9
1566.81934	    2027.3
1567.82483	     311.7
1665.86719	     364.8
1666.86682	     332.0
1667.87073	      82.6
1766.91443	     315.9
1767.90649	     271.1
1768.91052	     144.1
1773.96509	     803.3
1774.96912	     872.0
1775.96277	     386.6
1977.04712	     457.2
1978.04297	     542.3
1979.05396	     338.6
1980.03760	     121.4
