# Supplementary material for: A Strategy for O-Glycoproteomics of Enveloped Viruses—the O-Glycoproteome of Herpes Simplex Virus Type 1
Source: PLoS Pathog. 2015 Apr 1;11(4):e1004784. doi: 10.1371/journal.ppat.1004784 (PMC4382219; doi:10.1371/journal.ppat.1004784)
Supplement: S2 Dataset — HSV-1 envelope glycoprotein-derived spectra are provided. (ZIP) [file ppat.1004784.s008.zip › data/PLTTPPPIIATSDPTPR_-3_18_637165.txt]

       m/z	          i	matches
 126.05485	    1033.5
 138.05479	    1083.5
 139.05879	      97.5
 144.06534	    1581.2
 154.44131	      84.8
 166.13548	      84.9
 168.06541	     899.4
 177.11214	     119.7
 183.14919	     883.9
 185.09132	     123.8
 186.07588	    7104.9
 187.07935	     315.1
 201.11150	     110.6
 204.08646	   12824.7
 205.08987	     772.8
 211.14378	    1441.8	b (2) (1+)
 235.63950	     137.0	y (4) (2+)
 272.17136	     183.9	y (2) (1+)
 294.18076	     286.7	b (3) (1+)-H2O
 312.19113	    1108.7	b (3) (1+)
 313.19370	     229.3
 351.20102	     155.8
 352.70193	     183.9	b (7) (2+)
 355.07101	     142.4
 367.23245	     254.5
 368.21890	     142.7	b (11) (3+)
 369.21313	     636.7
 370.21759	     114.1
 377.21698	     326.5
 385.24261	     149.3
 387.19360	     137.7	y (7) (2+)
 391.71799	     146.5
 395.22830	    2467.5	b (4) (1+)-H2O
 396.23065	     471.5
 405.24838	     488.5
 405.71353	     332.6
 406.21609	     137.6
 409.24591	     112.5
 413.23856	    2447.4	b (4) (1+)
 414.24228	     420.4
 426.24408	     139.6
 429.08261	     104.3
 448.25336	     217.3
 452.25992	     279.7	y (4) (1+)-H2O
 454.24094	     621.5
 454.74310	     266.4
 465.78046	     105.8
 466.26169	     139.2
 470.27045	    6033.1	y (4) (1+)
 471.27322	    1227.1
 472.27509	     122.4
 474.26898	     249.5
 492.28046	     533.4	b (5) (1+)-H2O, b (10) (2+)-H2O
 510.28998	     581.4	b (5) (1+)
 510.78445	     137.8
 518.32928	     300.0
 567.31586	     144.1
 579.35065	     165.0
 584.32013	     232.1	y (11) (2+)
 584.82184	     149.9
 585.29681	     383.1	y (5) (1+)
 585.99054	     136.4	[M+3H] (3+)-H2O
 589.36450	     134.9
 598.29700	     106.6
 607.34332	     207.0	b (6) (1+)
 615.35571	     153.1
 616.31598	     135.9
 632.84576	     940.2	y (12) (2+)
 633.34857	     672.6
 633.85388	     122.7
 634.30688	     279.5
 657.36981	     110.2
 658.95575	     167.5
 659.28949	     137.7
 659.61542	     149.3
 672.33392	     649.3	y (6) (1+)
 672.35638	     602.1	y (13) (2+)-H2O
 672.86865	     394.7	y (13) (2+)-NH3
 673.33569	     131.2
 681.37317	   11362.3	y (13) (2+)
 681.87402	    8289.0
 682.37531	    2132.2
 704.39618	     106.0
 717.55499	     105.9
 721.44122	     122.5
 722.89374	     131.7	y (14) (2+)-H2O
 726.31921	     518.7
 726.49744	     187.0
 726.81274	     280.8
 727.32782	     454.4
 727.41302	     154.2
 727.74786	     322.0
 728.23761	     151.3
 728.27460	     102.8
 728.42944	     286.6
 728.72986	     115.4
 728.89069	     105.7
 729.34845	     185.8
 731.89459	     493.8	y (14) (2+)
 732.39703	     523.0
 732.89899	     209.6
 734.26337	     163.8
 747.01849	     108.7
 748.38849	     167.4
 755.63947	     111.9
 764.41382	     125.8
 773.37256	    1053.1	y (7) (1+)
 773.91553	     148.3	y (15) (2+)-NH3
 774.37390	     347.6
 782.91595	     356.2
 783.41455	     179.8
 783.91272	     130.7
 789.48236	     195.3
 795.42651	     112.2
 799.46997	     134.3	b (8) (1+)-H2O
 817.47766	    1270.1	b (8) (1+)
 818.48206	     799.8
 844.41290	    1495.8	y (8) (1+)
 845.41846	     440.6
 856.46545	     403.2
 856.97040	     495.5
 857.47369	     109.7
 865.47504	     562.3
 865.97131	     223.9
 866.48059	     248.6
 869.47583	     522.9
 869.98206	     518.2
 870.47998	     347.4
 875.40741	     242.3
 878.48376	    1116.8
 878.98395	     992.7
 879.48566	     373.0
 887.48785	    8095.2
 887.98956	    7241.9
 888.49121	    3522.8
 888.98926	     533.5
 892.47266	    1036.2
 893.47815	     404.3
 914.86896	      95.9
 930.56427	     659.8	b (9) (1+)
 931.56250	     255.1
 957.49597	     664.9	y (9) (1+)
 958.49841	     204.1
 976.45612	     516.6
 977.45245	     154.3
 987.93402	     261.1
 988.43115	     407.2
 988.93457	     257.3
 989.02429	     279.4
 989.52502	     199.7
 990.02643	     192.7
 990.52612	     168.2
1001.60120	     235.4	b (10) (1+)
1002.60535	     214.3
1020.55634	     588.2
1021.55957	     321.8
1047.48730	     516.7
1047.68213	      94.3
1048.48328	     199.8
1074.68042	     118.1
1160.57336	     203.4
1161.58069	     196.0
1167.63257	     583.5	y (11) (1+)
1168.63550	     317.0
1264.68396	    2163.3	y (12) (1+)
1265.68835	    1250.9
1266.69824	     353.3
1286.69299	     143.2	b (13) (1+)-H2O
1304.70642	    1001.4	b (13) (1+)
1305.70581	     608.4
1306.71252	     246.4
1361.73743	    6757.8	y (13) (1+)
1362.73926	    4774.6
1363.74280	    1302.1
1462.78894	     533.5	y (14) (1+)
1463.78857	     336.8
1563.83167	     527.2	y (15) (1+)
1564.83655	     449.2
1565.82422	     246.5
1635.38574	      94.6
1773.96509	     765.7
1774.97034	     606.9
1775.98206	     194.3
1912.96057	     100.5
