# Supplementary material for: A Strategy for O-Glycoproteomics of Enveloped Viruses—the O-Glycoproteome of Herpes Simplex Virus Type 1
Source: PLoS Pathog. 2015 Apr 1;11(4):e1004784. doi: 10.1371/journal.ppat.1004784 (PMC4382219; doi:10.1371/journal.ppat.1004784)
Supplement: S2 Dataset — HSV-1 envelope glycoprotein-derived spectra are provided. (ZIP) [file ppat.1004784.s008.zip › data/PLTTPPPIIATSDPTPR_-3_18_639542.txt]

m/z	i	matches
105.53810	46.3
126.05477	3311.4
127.05005	351.9
138.05473	3195.6
139.05794	177.7
144.06528	4473.6
168.06536	2085.3
169.06867	111.1
175.10733	45.7
183.14901	1662.3
184.15230	124.6
185.09201	291.1
186.07581	13310.6
187.07923	796.6
195.11225	170.1
199.10786	71.5
204.08621	19516.4
205.08978	1230.9
206.01264	151.8
211.14388	1815.3	b (2) (1+)
212.14711	158.8
215.13962	48.7
223.40553	44.8
239.14998	94.6
255.14467	57.4
268.16497	134.8
272.17143	223.5
274.12207	61.8
282.14368	86.7
294.18046	550.0	b (3) (1+)-H2O
295.18469	72.6
304.17678	196.4
308.19639	136.6
312.19135	1609.5	b (3) (1+)
313.19440	207.8
315.08621	82.2
324.97183	85.5
341.00211	63.8
342.00488	48.1
351.20166	200.5
352.70227	225.7
355.07011	142.5
367.23517	57.1
368.21725	247.1
369.21223	631.1
370.21524	48.3
377.21777	779.1
382.71207	64.2
385.24359	368.6
395.22800	2897.3	b (4) (1+)-H2O
396.23202	570.3
405.24867	395.7
405.71396	118.3
406.21997	55.1
409.24432	215.5
410.20264	75.1
413.23810	3621.4	b (4) (1+)
413.70560	86.4
414.24217	697.8
426.24469	145.0
429.08984	71.2
430.08829	53.1
448.25403	83.8
452.26079	248.9
454.24015	183.3
465.78714	128.1
466.26328	458.1
467.27420	52.6
470.27106	9110.8	y (4) (1+)
471.27403	1748.4
472.27687	174.6
474.26825	205.7
480.20474	50.6
482.29674	154.9
492.27972	569.7	b (5) (1+)-H2O
493.28166	122.8
501.30164	117.1
510.28998	1063.2	b (5) (1+)
511.29164	225.8
518.33132	314.6
526.99121	56.5
547.70886	55.1
563.76611	72.3
567.32549	107.4
584.31857	303.8	y (11) (2+)
584.82499	146.2
585.29479	445.8	y (5) (1+)
585.99695	77.9
586.32833	172.9
586.66180	50.8
589.36584	85.1
591.44781	200.0
607.34493	190.6
632.84626	1278.8	y (12) (2+)
633.34828	1009.5
633.85118	276.2
652.31206	183.7
652.66107	129.8
653.00067	63.4
654.35492	414.4
655.35657	103.7
656.38831	72.2
658.99957	53.1
659.98016	119.2
660.31427	117.5
660.64990	95.5
660.98126	82.9
662.83691	162.4
666.93634	106.8
670.96973	51.5
672.33001	744.7	y (6) (1+)
672.86689	269.2
673.35014	122.9
674.32520	66.7
675.98309	57.6
679.96320	52.0
681.37303	15322.0	y (13) (2+)
681.87396	10023.1
682.37517	3511.2
682.87771	436.1
702.81335	95.6
704.69727	63.3
708.33173	81.3
715.34912	84.2
715.67871	157.0
716.01508	171.4
716.35303	82.9
716.68982	120.2
720.01837	264.8
720.35089	401.7
720.68445	308.3
721.01563	209.7
721.34210	66.3
721.66260	86.2
722.00470	119.9
722.34375	74.5
722.75769	119.8
723.38416	53.7
725.35339	944.4
725.68646	356.5
726.30870	28789.7
726.68761	1802.7
727.04476	673.8
727.34467	9345.2
727.69216	515.9
728.01821	327.8
728.34564	2609.6
729.34186	143.2
731.89737	986.1	y (14) (2+)
732.39730	676.0
732.90137	191.6
734.38751	56.0
758.99872	81.5
764.41370	65.8
764.91040	53.4
773.37539	1145.1	y (7) (1+)
773.90458	116.5
774.37715	350.4
779.32886	66.8
782.42822	79.3
782.91352	646.5
783.41541	653.4
783.91516	82.5
789.48372	226.8
791.30457	71.3
799.46814	86.4
817.47916	1654.7	b (8) (1+)
818.48291	753.5
819.48279	67.8
833.63470	89.2
844.41227	1426.5	y (8) (1+)
845.41448	581.2
846.42096	55.4
849.48077	56.6
856.47023	234.4
856.96867	198.0
858.16443	52.2
865.47519	336.5
865.97565	392.6
866.47629	167.9
869.47608	672.9
869.97934	798.3
870.47862	376.3
875.40436	127.5
878.48370	1250.5
878.98483	1438.7
879.48705	535.1
879.99056	150.0
887.48738	13561.8
887.98980	12763.2
888.49096	6480.6
888.99163	1171.9
892.47498	1372.0
893.47821	626.1
894.47546	80.7
895.90063	66.2
930.56358	922.0	b (9) (1+)
931.56560	399.2
932.55695	51.8
952.94403	83.6
953.43988	58.5
955.48096	66.1
957.49746	929.7	y (9) (1+)
958.50070	347.5
976.45205	320.3
977.46011	192.0
980.94531	61.9
989.02735	541.4
989.52868	467.7
990.03466	313.9
990.52820	77.7
991.41113	54.4
1001.59800	475.2	b (10) (1+)
1002.60478	259.4
1020.55785	234.8
1021.55927	87.2
1022.83923	76.4
1032.97375	53.5
1047.49273	579.6
1048.49427	127.2
1102.64777	188.1
1103.65234	56.0
1109.32971	52.4
1155.92920	87.6
1160.57765	189.7
1167.63410	856.0	y (11) (1+)
1168.63757	439.7
1169.64270	71.4
1247.68335	61.0
1264.68700	2646.3	y (12) (1+)
1265.68848	1754.3
1266.69156	525.6
1268.66370	51.0
1286.69469	189.0
1304.70699	1906.5	b (13) (1+)
1305.70778	1345.2
1306.71295	386.8
1361.73859	8093.4	y (13) (1+)
1362.73983	5958.9
1363.74377	1902.2
1364.74896	193.7
1413.66394	58.9
1462.78648	619.0	y (14) (1+)
1463.79027	460.2
1464.78406	205.4
1468.76974	127.3
1563.83070	658.7	y (15) (1+)
1564.82927	744.5
1565.83013	367.4
1566.82483	140.1
1773.96593	852.9
1774.97088	937.6
1775.97578	479.4
1776.97083	69.1
1838.27014	54.2
1847.80554	49.2
