# Supplementary material for: A Strategy for O-Glycoproteomics of Enveloped Viruses—the O-Glycoproteome of Herpes Simplex Virus Type 1
Source: PLoS Pathog. 2015 Apr 1;11(4):e1004784. doi: 10.1371/journal.ppat.1004784 (PMC4382219; doi:10.1371/journal.ppat.1004784)
Supplement: S2 Dataset — HSV-1 envelope glycoprotein-derived spectra are provided. (ZIP) [file ppat.1004784.s008.zip › data/PLTTPPPIIATSDPTPR_-3_18_639544.txt]

m/z	i	matches
108.11992	22.5
116.47018	28.4
126.05491	162.1
138.05480	216.3
144.06545	336.0
168.06556	346.6
171.11324	25.5
183.14924	1026.4
184.15215	64.7
185.09233	258.2
186.07606	2687.1
187.07939	160.9
195.11297	122.3
199.10774	52.7
203.10330	103.7
204.08664	4221.6
205.09002	202.5
211.14397	1982.4	b (2) (1+)
212.14755	165.8
215.13890	32.5
255.14534	26.5
268.16555	152.2
272.17178	145.7
282.14476	167.8
287.28717	22.5
294.18063	703.0	b (3) (1+)-H2O
295.18351	78.0
298.17468	33.0
300.15399	45.9
308.19077	171.7
312.19134	2157.7	b (3) (1+)
313.19499	220.9
318.78799	22.4
324.19354	27.6
325.07446	65.6
350.20734	46.0
351.20523	322.6
352.20276	25.7
368.21745	314.0
369.21231	936.3
370.21684	114.0
377.21787	957.5
378.22100	173.7
383.08331	29.7
385.24346	512.5
395.22863	4452.0	b (4) (1+)-H2O
396.23196	794.3
397.20833	183.7
403.82645	24.2
405.24954	296.3
409.24237	31.7
413.23878	5539.1	b (4) (1+)
414.24221	870.7
415.24680	25.1
422.23709	37.1
426.24416	87.5
438.26733	32.1
448.25432	248.9
452.26012	204.5
466.26446	656.1
467.26699	92.5
470.27087	7853.7	y (4) (1+)
471.27387	1371.9
472.27631	118.7
474.26959	236.4
482.29649	97.6
492.28092	874.2	b (10) (2+)-H2O, b (5) (1+)-H2O
493.28254	195.8
510.29069	1545.1	b (5) (1+)
511.29337	325.7
512.30109	26.1
515.27106	38.3
518.33255	200.6
533.27521	29.9
571.32159	28.0
584.32051	252.1	y (11) (2+)
584.82254	109.1
585.29791	27.7
589.33433	94.8
590.33972	33.1
598.30497	156.2
607.34193	147.9
616.31630	140.9
617.31903	30.1
632.84671	455.3	y (12) (2+)
633.34875	279.8
633.84978	58.3
637.23273	39.6
651.17108	32.9
672.32208	28.7
681.37306	5807.6	y (13) (2+)
681.87408	4100.8
682.37574	1267.2
682.87555	37.4
683.38721	40.9
685.86007	125.6
686.35730	37.9
691.71307	30.4
704.38745	32.0
731.89632	401.4	y (14) (2+)
732.39719	306.1
732.89955	134.7
734.00793	31.0
734.38594	1678.9
734.88674	1232.4
735.38909	393.5
747.61310	31.0
760.89874	79.8
761.38916	24.5
763.54834	32.3
773.90930	69.0
775.33417	31.8
782.91492	22676.8
783.40909	18321.3
783.91457	6886.6
784.41553	643.0
794.56372	90.4
795.42041	61.1
798.74701	34.6
799.45923	25.1
803.88702	39.1
811.06055	25.7
817.48011	386.9	b (8) (1+)
818.47993	134.1
819.63678	37.4
830.39105	51.0
833.43557	1139.1
833.93641	916.1
834.43810	344.0
834.94672	35.8
844.41069	102.6
852.93979	73.3
856.47154	110.1
856.98334	34.3
857.46416	89.8
858.43390	26.2
858.89990	56.2
864.30084	128.5
865.47700	330.7
865.97835	217.8
866.46393	35.6
869.47667	356.9
869.95244	305.1	[M+2H] (2+)-NH3-H2O
870.48448	101.2
875.40424	67.6
875.76691	53.4
878.48341	519.2	[M+2H] (2+)-H2O
878.98309	375.6	[M+2H] (2+)-NH3
879.48408	80.9
881.45343	36.0
883.95923	50.4
884.46780	57.8
887.48832	7402.6	[M+2H] (2+)
887.99016	7237.4
888.49065	3353.0
888.99244	455.5
889.53674	51.9
892.47350	715.5
893.47903	246.2
899.58307	45.4
900.65424	125.4
903.15161	25.6
903.49353	42.6
909.86304	27.7
914.90558	32.2
916.06641	33.4
917.51758	75.1
919.32928	38.8
921.02991	56.3
926.78156	34.5
929.51154	32.2
930.56514	428.4	b (9) (1+)
931.56767	207.1
932.57739	36.2
937.03662	41.9
937.69086	87.3
940.49554	32.7
942.91602	50.5
945.60370	30.8
947.94269	42.0
949.76882	86.3
952.26660	76.5
953.66016	31.1
957.12958	77.8
957.48664	113.7
958.00971	298.9
958.51053	335.5
959.07380	173.0
959.61621	59.3
962.60730	36.5
962.99186	96.4
963.42841	77.5
963.98773	28.9
967.01752	377.9
967.51458	469.2
968.01689	231.9
971.01744	722.0
971.51817	829.4
972.01984	414.7
972.43306	124.9
974.46021	55.1
974.82794	51.7
975.67560	135.6
976.45606	321.0
977.45485	185.5
978.48645	30.8
980.02131	1003.5
980.52319	1042.0
981.02535	561.5
981.52130	67.7
983.06531	34.1
988.30273	28.6
988.61993	74.2
989.03064	17479.1
989.52864	18482.1
990.02718	10292.8
990.53272	1303.4
995.79718	42.2
998.86207	104.0
1001.60621	149.3
1003.95844	57.1
1007.75626	120.5
1011.09351	127.5
1014.63672	28.5
1016.74750	23.9
1017.35517	72.4
1018.85632	55.5
1020.64948	210.5
1025.50227	154.7
1028.93298	30.8
1031.24207	26.7
1039.57251	41.2
1042.04700	31.7
1042.55359	47.5
1047.49569	941.9
1048.49062	420.9
1049.49841	72.8
1058.58350	34.5
1061.62231	91.1
1062.01404	75.3
1074.42065	56.7
1074.93689	44.5
1078.95862	29.7
1080.04639	33.0
1080.52283	30.8
1085.50684	31.0
1086.21399	31.0
1088.49636	145.7
1089.02423	211.5
1089.53186	87.7
1090.01534	83.2
1090.57779	133.5
1091.05919	152.6
1091.56970	74.3
1092.00171	29.4
1092.79297	65.2
1095.55366	801.1
1096.55642	415.8
1097.56495	109.8
1099.24316	46.3
1103.77295	34.5
1110.75684	30.5
1113.28589	92.4
1118.94043	29.1
1160.57768	540.3
1161.58151	312.0
1162.56750	32.6
1167.63110	319.7	y (11) (1+)
1168.63737	133.9
1204.20253	66.9
1226.35815	29.7
1239.77637	45.5
1264.15979	41.1
1264.68447	497.3	y (12) (1+)
1265.68831	289.9
1266.68271	100.7
1273.66792	74.3
1274.67554	26.4
1286.68872	30.4
1297.59595	24.0
1299.48523	32.8
1304.70549	1216.3	b (13) (1+)
1305.70721	771.7
1306.71548	245.5
1361.73824	2273.8	y (13) (1+)
1362.73874	1595.6
1363.74386	473.7
1370.71066	1071.1
1371.71386	691.5
1372.71973	205.4
1387.70959	35.8
1393.35876	25.6
1462.78181	207.2
1463.78208	167.2
1467.76353	2930.9
1468.76714	2070.3
1469.76975	739.1
1482.99487	32.3
1507.78809	512.4
1508.78709	418.8
1509.79429	157.3
1520.83276	33.5
1563.80593	158.0
1564.81505	6944.3
1565.81899	5429.8
1566.81979	1995.9
1567.82982	223.8
1665.86356	491.6
1666.86378	458.0
1667.87639	159.1
1764.82556	28.3
1766.90428	409.1
1767.91070	324.3
1768.91234	158.2
1773.96445	1101.5
1774.97110	1090.6
1775.97497	415.7
1868.25317	37.0
1917.50037	24.8
1977.04973	898.7
1978.04934	935.8
1979.04875	446.6
1980.03151	90.4
