# Supplementary material for: A Strategy for O-Glycoproteomics of Enveloped Viruses—the O-Glycoproteome of Herpes Simplex Virus Type 1
Source: PLoS Pathog. 2015 Apr 1;11(4):e1004784. doi: 10.1371/journal.ppat.1004784 (PMC4382219; doi:10.1371/journal.ppat.1004784)
Supplement: S2 Dataset — HSV-1 envelope glycoprotein-derived spectra are provided. (ZIP) [file ppat.1004784.s008.zip › data/PLTTPPPIIATSDPTPR_-3_18_639657.txt]

m/z	i	matches
101.76387	26.4
110.59395	24.7
124.06059	19.2
126.05481	194.1
138.05525	198.8
139.81911	19.8
144.06548	324.7
168.06575	195.2
175.10818	22.8
178.55164	32.4
182.51257	27.4
183.14921	919.2
184.15267	56.7
185.09199	148.7
186.07604	2031.7
187.07953	115.7
195.11304	103.3
199.10820	69.7
203.10222	30.5
204.08656	3073.0
205.09000	196.1
211.14394	1600.2	b (2) (1+)
212.14708	110.0
229.15242	26.5
264.13608	22.6
267.16998	27.2
268.16546	116.1
272.17113	137.1
280.20120	52.7
282.14477	139.2
294.18086	701.9	b (3) (1+)-H2O
295.18500	33.7
300.15201	30.7
308.19608	185.1
312.19141	1793.6	b (3) (1+)
313.19517	212.6
316.18665	40.3
324.19214	22.3
325.08936	166.4
341.03857	190.3
344.18283	24.6
351.20215	395.0
353.18738	20.8
362.77890	21.9
368.22059	66.0
369.21260	1133.3
370.21653	220.2
377.21764	613.6
378.22107	113.3
385.24432	412.3
395.22855	4134.4	b (4) (1+)-H2O
396.23163	715.7
397.22140	80.6
405.24948	222.9
413.23878	4072.2	b (4) (1+)
414.24211	726.2
426.24393	25.2
437.25452	22.4
448.25393	402.5
449.25820	63.7
452.26047	68.8
466.26473	355.8
467.26471	21.9
470.27100	5751.6	y (4) (1+)
471.27407	1018.2
472.27432	48.2
474.27009	578.0
475.27330	93.6
482.29384	54.7
492.28058	1236.0	b (10) (2+)-H2O, b (5) (1+)-H2O
493.28358	277.7
510.29098	848.0	b (5) (1+)
511.29145	183.1
518.33134	229.3
519.33539	41.8
571.32445	75.4
584.32139	226.9	y (11) (2+)
584.82013	116.9
589.33865	164.5
592.51691	22.3
598.30598	254.9
600.02521	22.7
603.53101	43.4
607.34386	287.9	b (6) (1+)
608.34460	28.5
616.31618	159.3
632.84761	342.8	y (12) (2+)
633.35025	198.3
642.71039	24.3
647.38397	57.9
681.37321	4637.3	y (13) (2+)
681.87420	3732.3
682.37537	1075.1
682.87852	141.4
683.46014	25.7
684.45837	29.0
685.85907	97.0
726.56305	30.0
731.89694	412.2	y (14) (2+)
732.39641	242.9
732.89961	77.0
733.39380	30.7
734.38613	1494.9
734.88707	1000.6
735.38927	384.7
741.83063	34.9
744.06927	24.2
752.27325	26.0
757.46967	41.4
760.89056	119.7
764.40564	35.9
773.12775	35.1
773.90840	63.6
778.05811	31.6
782.42487	123.1
782.91579	21653.7
783.40774	18147.2
783.91342	6492.6
784.41574	895.2
786.87762	62.7
791.00470	110.5
810.76801	38.4
815.46552	51.7
817.12976	21.7
817.47781	255.5	b (8) (1+)
818.48310	132.1
820.18927	111.5
824.94037	28.0
825.89650	67.6
833.43639	1073.9
833.93800	892.2
834.43822	344.3
837.87860	33.1
839.43628	61.3
839.96027	32.5
844.41557	109.8
845.34711	56.3
846.24603	23.7
848.34937	25.2
854.82007	41.5
856.47111	122.0
856.97206	139.6
857.47213	69.6
860.98175	49.0
865.47682	262.3
865.97969	259.2
866.48690	113.2
866.98022	32.0
869.47642	205.6
869.98013	188.4
870.47950	96.5
873.35742	46.8
875.37206	234.4
878.48250	326.0	[M+2H] (2+)-H2O
878.98469	341.8	[M+2H] (2+)-NH3
879.43893	167.2
883.63379	37.8
883.96502	105.4
884.45608	102.8
887.48864	5952.3	[M+2H] (2+)
887.99192	6064.0
888.49142	2954.5
888.99299	434.9
891.96014	51.7
892.46193	557.0
893.06152	50.7
893.47779	225.3
897.88776	25.6
899.69434	26.6
903.50110	36.7
911.03168	133.9
912.55069	82.5
914.78418	59.5
920.07123	85.4
925.00836	24.2
926.87640	40.2
930.56370	403.1	b (9) (1+)
931.11298	72.9
931.62649	265.8
932.02740	52.0
932.57599	34.4
935.00354	29.7
936.67163	38.6
937.42615	67.3
946.16901	55.7
947.05597	87.4
947.94745	36.5
956.64105	79.5
957.49127	23.8
958.00662	376.6
958.51003	397.4
959.01485	138.1
964.80949	109.5
966.37335	85.5
967.01532	484.1
967.51427	405.8
968.01281	239.6
968.52081	31.9
970.51935	38.7
971.01834	591.6
971.51927	595.3
971.99780	439.5
972.51550	87.5
974.47980	32.0
975.87286	27.6
976.45002	351.2
977.45721	97.7
978.63440	26.5
979.60083	30.1
980.02201	773.5
980.52297	770.6
981.02412	389.3
981.52843	58.2
988.57129	33.2
989.02952	12918.0
989.52779	14409.8
990.02881	8355.2
990.53120	1204.2
993.50918	124.0
994.55011	91.2
1000.84595	22.9
1001.59528	36.3
1002.59119	26.2
1011.38879	44.7
1014.39392	25.7
1019.51099	65.6
1020.61078	34.9
1023.78461	43.1
1025.95862	26.0
1027.31274	37.6
1028.41711	57.0
1029.51453	53.6
1029.81750	25.1
1030.96667	44.2
1046.89953	186.8
1047.48958	835.0
1048.51559	412.7
1049.49927	59.9
1050.31226	130.4
1051.40869	29.1
1061.54138	44.4
1062.38135	39.3
1072.20264	24.2
1072.72424	34.5
1076.08374	51.1
1087.30017	45.5
1090.53288	167.6
1091.06817	230.6
1091.57187	133.3
1092.07117	22.8
1092.88818	28.6
1093.61072	58.2
1095.55253	650.6
1096.55614	383.8
1097.55987	69.0
1114.58765	22.3
1115.59827	22.2
1124.94092	22.6
1138.85815	33.7
1145.16089	37.1
1160.57653	627.7
1161.58058	215.0
1162.58899	33.5
1165.32605	24.6
1167.63261	250.7	y (11) (1+)
1168.63029	154.7
1169.64087	33.0
1186.84143	45.1
1204.86218	134.8
1211.19312	35.1
1224.06702	27.0
1232.02319	40.2
1245.16413	82.9
1264.68630	472.7	y (12) (1+)
1265.68633	277.7
1266.70068	28.2
1273.64783	36.3
1279.68359	29.6
1292.56226	22.2
1304.70600	810.5	b (13) (1+)
1305.70861	525.0
1306.70747	123.4
1307.72742	43.0
1310.88794	67.1
1361.73896	2146.4	y (13) (1+)
1362.73969	1483.2
1363.74324	457.7
1364.74323	90.0
1370.71093	910.4
1371.71331	589.4
1372.70893	181.8
1462.79068	182.4
1463.78554	140.7
1467.76353	2657.2
1468.76751	1963.0
1469.76736	684.6
1470.77948	98.2
1507.78515	432.5
1508.78474	340.1
1509.80167	94.0
1561.96497	29.9
1563.84428	178.5
1564.81493	6050.2
1565.82000	4842.5
1566.82113	1904.6
1567.82741	248.1
1665.86289	310.7
1666.87013	280.9
1667.86691	103.4
1756.96265	31.0
1766.91256	394.8
1767.91254	343.7
1768.90913	161.4
1769.89880	26.8
1773.96552	797.1
1774.96927	844.8
1775.97185	417.6
1810.02075	28.6
1854.44946	22.6
1977.04810	607.5
1978.05109	679.4
1979.05043	361.9
1980.02271	38.5
1998.37830	23.2
