# Supplementary material for: A Strategy for O-Glycoproteomics of Enveloped Viruses—the O-Glycoproteome of Herpes Simplex Virus Type 1
Source: PLoS Pathog. 2015 Apr 1;11(4):e1004784. doi: 10.1371/journal.ppat.1004784 (PMC4382219; doi:10.1371/journal.ppat.1004784)
Supplement: S2 Dataset — HSV-1 envelope glycoprotein-derived spectra are provided. (ZIP) [file ppat.1004784.s008.zip › data/PLTTPPPIIATSDPTPR_-3_18_639659.txt]

       m/z	          i	matches
 126.05479	    2311.5
 127.03907	     151.2
 131.06992	     149.5
 133.08566	     190.9
 138.05484	    1952.2
 144.06530	    2645.1
 157.08578	      85.6
 168.06552	    1552.0
 169.06859	      55.1
 174.60286	      55.2
 175.09656	     414.6
 177.11192	     220.0
 183.14909	    1237.0
 185.09266	     228.0
 186.07588	   10965.2
 187.07926	     594.2
 195.11230	     119.8
 201.11223	     276.8
 204.08640	   19759.6
 205.08987	    1133.9
 206.28639	      52.5
 211.14388	    1896.7	b (2) (1+)
 212.14496	     182.9
 219.12248	     554.2	y (6) (3+)-NH3
 235.63866	     162.6
 245.13767	     206.9
 257.85089	      51.7
 260.91895	      52.7
 263.14819	      81.5
 265.16376	      65.1
 268.16470	      92.0
 272.17123	     206.7	y (2) (1+)
 282.14499	      67.4
 289.16415	     122.9
 294.18080	     774.0	b (3) (1+)-H2O
 295.18369	      70.5
 304.17614	     273.6	b (6) (2+)
 304.67609	      70.4
 308.19755	     194.2
 312.19106	    1893.1	b (3) (1+)
 313.19544	     258.2
 341.00345	     146.3
 351.20080	     330.2
 352.70147	     293.6	b (7) (2+)
 355.07003	     294.5
 359.02899	     129.5
 367.23399	     179.7
 369.21270	    1025.8
 370.21881	      88.9
 377.21761	     516.8
 378.22482	      72.0
 385.24428	     365.2
 387.19281	      63.6
 391.71812	     253.8
 392.21893	     100.1
 395.22833	    3670.2	b (4) (1+)-H2O
 396.23151	     622.6
 398.19495	      90.3
 405.24849	     685.7
 405.71469	     732.8
 406.21609	     204.1
 407.40564	      72.8
 413.23855	    3478.2	b (4) (1+)
 413.70557	      92.7
 414.24234	     519.6
 426.24438	     128.0
 429.08893	      83.7
 448.25279	     286.5
 452.26135	     259.8	y (4) (1+)-H2O
 454.24063	     766.3
 454.74205	     386.4
 465.78085	      89.4
 466.26502	     254.9
 470.27051	    9004.6	y (4) (1+)
 471.27402	    1483.9
 474.27024	     438.5
 475.27243	      60.8
 492.27996	     874.1	b (5) (1+)-H2O, b (10) (2+)-H2O
 493.28535	     279.5
 510.29033	     668.9	b (5) (1+)
 510.78189	      96.8
 511.29318	      75.0
 518.33178	     373.8
 564.96661	      70.7
 567.32743	     142.6
 567.82410	      99.8
 584.32119	     433.1	y (11) (2+)
 584.82342	     231.9
 585.29721	     497.2	y (5) (1+)
 585.99207	     156.0
 589.36298	      56.5
 598.30737	     121.3
 607.34459	     257.7	b (6) (1+)
 614.12347	      58.1
 615.35492	     612.1
 616.32111	      74.1
 632.84689	    1223.0	y (12) (2+)
 633.34880	     914.7
 633.84824	     293.0
 653.96381	      73.7
 657.36714	     788.3
 672.34763	    1345.7	y (6) (1+)
 672.87044	     556.8	y (13) (2+)-NH3
 673.35175	     431.0
 675.37836	     177.3
 681.37299	   16302.2	y (13) (2+)
 681.87419	   11191.7
 682.37548	    3671.4
 682.87507	     344.0
 689.08075	      54.9
 690.95624	      56.2
 694.33875	      70.6
 699.48492	     110.5
 702.09674	      74.3
 709.80713	      74.4
 710.40204	      55.6
 719.36469	     138.6
 722.89563	      90.5
 725.64989	     570.2
 726.03931	     185.2
 726.48942	     330.6
 727.33908	     377.1
 727.81554	     164.7
 728.41870	     844.8
 731.89612	    1016.5	y (14) (2+)
 732.39761	     724.1
 732.90071	     170.0
 741.16003	      76.8
 751.40198	      59.7
 755.63849	      67.0
 764.90814	      78.2
 773.37630	    1384.5	y (7) (1+)
 773.91178	     246.7	y (15) (2+)-NH3
 774.37283	     431.0
 775.38177	     113.9
 782.40631	      94.8
 782.91672	     579.3
 783.41252	     222.0
 783.91931	     101.7
 787.74866	      96.0
 789.48130	     276.4
 795.42175	      81.3
 799.46911	     213.5	b (8) (1+)-H2O
 800.47498	     132.1
 817.47885	    1932.9	b (8) (1+)
 818.48173	     754.4
 819.48913	     142.7
 820.21436	     106.4
 824.51038	      67.1
 826.39606	     102.3
 832.48328	      86.4
 844.41291	    1748.7	y (8) (1+)
 845.41608	     791.6
 856.43428	     484.7
 856.97127	     327.1
 857.47169	     243.2
 861.38806	      68.5
 865.47531	     446.9
 865.97904	     492.4
 866.48344	     217.4
 869.47875	     712.3
 869.97826	     987.7
 870.47958	     327.5
 874.46436	      85.6
 875.40693	     290.9
 876.40681	     134.3
 878.48254	    1419.2
 878.98484	    1400.4
 879.48715	     593.7
 879.98376	      61.8
 887.48900	   11311.0
 887.98990	   10775.4
 888.49146	    5111.5
 888.99176	     865.7
 892.47391	    1441.5
 893.47850	     585.5
 899.46484	      55.8
 930.56257	     857.8	b (9) (1+)
 931.56679	     368.4
 932.57007	      63.0
 957.49646	    1149.3	y (9) (1+)
 958.49886	     441.8
 976.45599	     674.7
 977.45387	     279.3
 989.02430	     510.9
 989.53059	     274.2
 990.03490	     290.1
 990.53080	     430.6
1001.59963	     333.0	b (10) (1+)
1002.59380	     146.2
1020.55722	     881.0
1021.55843	     453.8
1037.11780	     104.5
1047.49292	     822.3
1048.49217	     407.3
1049.50732	      67.1
1071.58167	      87.7
1084.64490	      56.9
1160.57714	     428.8
1161.57215	     228.3
1163.48572	      74.5
1167.63309	     846.0	y (11) (1+)
1168.63748	     424.4
1198.99121	      77.1
1218.17151	      72.5
1264.68620	    2725.4	y (12) (1+)
1265.68788	    1942.8
1266.69224	     553.5
1286.70939	     157.4
1304.70664	    1458.9	b (13) (1+)
1305.70894	     955.8
1306.71677	     321.1
1343.73482	     157.5
1344.71741	     105.2
1361.73888	    9564.0	y (13) (1+)
1362.74026	    7060.1
1363.74415	    2049.6
1364.75220	     101.2
1410.50732	      56.9
1462.78668	     680.6	y (14) (1+)
1463.78958	     588.9
1464.79016	     219.9
1563.83074	     757.1	y (15) (1+)
1564.83082	     628.0
1565.84005	     200.5
1773.97038	     869.7
1774.97131	     927.5
1775.97795	     356.9
