# Supplementary material for: A Strategy for O-Glycoproteomics of Enveloped Viruses—the O-Glycoproteome of Herpes Simplex Virus Type 1
Source: PLoS Pathog. 2015 Apr 1;11(4):e1004784. doi: 10.1371/journal.ppat.1004784 (PMC4382219; doi:10.1371/journal.ppat.1004784)
Supplement: S2 Dataset — HSV-1 envelope glycoprotein-derived spectra are provided. (ZIP) [file ppat.1004784.s008.zip › data/PLTTPPPIIATSDPTPR_-3_18_642043.txt]

       m/z	          i	matches
 114.20090	      34.0
 126.05485	     551.5
 138.05490	     538.3
 144.06539	     856.7
 165.95306	      31.5
 168.06547	     649.4
 183.14900	     535.3
 185.09198	     107.9
 186.07590	    4907.2
 187.07930	     364.9
 189.33736	      34.9
 199.10745	      41.6
 204.08645	    9409.0
 205.08992	     553.8
 211.14386	     924.4	b (2) (1+)
 212.14681	      72.9
 255.14583	      40.1
 257.12445	      35.7
 267.12301	      73.1
 268.16473	      42.3
 272.17122	     136.0	y (2) (1+)
 279.14490	      34.3
 282.14507	      87.8
 294.18084	     270.2	b (3) (1+)-H2O
 304.17480	     130.5	b (6) (2+)
 312.19117	     911.5	b (3) (1+)
 313.19478	     114.7
 315.08551	     111.2
 341.00304	     162.2
 342.00681	      34.6
 351.20153	     153.0
 352.70008	     134.6	b (7) (2+)
 353.18231	      39.6
 355.06962	     153.0
 356.07053	      44.2
 359.02728	      37.1
 360.02710	      30.9
 367.23129	      83.6
 368.21902	      58.9
 369.21188	     345.6
 377.21764	     394.0
 378.22095	      40.7
 385.24462	     177.8
 395.22833	    1754.0	b (4) (1+)-H2O
 396.23132	     294.1
 405.24929	     301.9
 409.24430	     100.0	b (8) (2+)
 413.23847	    2135.1	b (4) (1+)
 413.71097	      37.8
 414.24210	     377.7
 422.81815	      31.9
 426.24388	      91.4
 429.08909	      81.4
 452.26245	     132.0	y (4) (1+)-H2O
 454.24068	     112.0
 461.62811	      34.3
 465.78174	      40.2
 466.26440	     236.5
 470.27053	    5232.4	y (4) (1+)
 471.27365	    1059.1
 472.27310	      69.2
 474.27125	     102.7
 479.25336	      38.6
 492.28123	     378.0	b (5) (1+)-H2O, b (10) (2+)-H2O
 510.28964	     579.1	b (5) (1+)
 511.29325	     129.1
 518.33267	     187.8
 549.27283	      39.8
 569.75964	      95.1
 573.56158	      33.1
 576.80804	      32.8
 583.77899	      70.5
 584.31593	     138.2	y (11) (2+)
 584.82101	      94.0
 585.29488	     234.6	y (5) (1+)
 585.99078	      84.2
 586.32770	     103.5	b (12) (2+)-H2O, [M+3H] (3+)-NH3
 589.35293	      88.5
 591.31189	      35.9
 613.99060	      64.3
 617.45074	      49.6
 628.27234	      38.5
 632.84687	     728.5	y (12) (2+)
 633.34671	     556.2
 633.85181	     120.3
 648.25708	      35.9
 649.80273	      42.9
 672.32994	     415.8	y (6) (1+)
 672.86817	     198.4	y (13) (2+)-NH3
 673.32477	      57.8
 676.40045	      40.6
 681.37320	    9284.1	y (13) (2+)
 681.87389	    6520.2
 682.37441	    2014.3
 682.86121	     170.4
 705.00018	      42.5
 711.09015	      36.5
 714.38135	      36.5
 721.35687	      36.1
 722.88086	      54.5
 725.34894	      35.3
 726.03485	      42.5
 726.34660	     523.3
 727.04190	      83.8
 727.33986	     258.5
 727.69379	      50.3
 728.31066	     315.0
 729.34493	     181.1
 731.89597	     446.6	y (14) (2+)
 732.39712	     401.8
 732.90479	      61.8
 739.38696	      42.9
 744.11041	      49.6
 756.05096	      41.1
 763.00317	      33.4
 764.40834	      97.9
 764.90668	      36.3
 773.37533	     730.5	y (7) (1+)
 773.90582	      55.9
 774.37689	     234.0
 782.42401	      33.7
 782.91073	     438.4
 783.40232	     392.0
 783.91545	      80.0
 789.48679	     124.4
 795.42420	      89.9
 801.34497	      37.6
 804.20764	      43.0
 807.40979	      60.9
 817.47804	    1140.9	b (8) (1+)
 818.48139	     454.7
 819.47795	      84.0
 821.42047	      64.6
 822.38275	      37.1
 826.39832	      41.5
 844.41043	     981.2	y (8) (1+)
 845.41608	     393.9
 849.43298	      50.3
 856.46725	     181.7
 856.96895	     191.4
 865.47344	     314.6
 865.97304	     205.7
 866.47519	     118.0
 869.46455	     587.2
 869.97817	     477.2
 870.48090	     201.5
 875.41006	     161.0
 876.40881	      63.5
 878.48175	     679.6
 878.98248	     789.4
 879.48414	     305.4
 879.98535	      75.9
 887.48797	    8708.1
 887.98907	    7987.3
 888.49024	    4188.5
 888.99115	     675.5
 889.36066	      72.9
 889.85291	      50.9
 892.47243	     954.7
 893.47442	     382.2
 894.47321	      45.2
 900.44916	     138.0
 901.44281	      90.6
 902.12054	     106.2
 902.48181	     305.3
 902.78351	     150.0
 903.12079	      82.3
 930.56212	     538.7	b (9) (1+)
 931.56365	     245.5
 932.56567	      38.5
 933.47412	      54.5
 933.96948	      83.9
 934.47137	      46.2
 957.49500	     557.9	y (9) (1+)
 958.50266	     172.4
 961.98969	     120.8
 962.48431	     122.4
 962.93560	     107.2
 963.57416	      33.1
 972.16675	      38.0
 976.45191	     282.1
 977.45721	     126.4
 989.02800	     273.5
 989.52960	     199.4
 990.02566	     182.5
 990.52907	     140.4
1001.60037	     249.6	b (10) (1+)
1002.60090	     158.8
1013.52185	      72.5
1020.55270	     183.8
1020.99249	      39.1
1021.54889	      46.6
1047.48828	     331.4
1048.49284	     147.4
1055.41028	      43.9
1091.07153	      33.3
1095.54663	      36.3
1102.64038	      38.3
1133.07239	      33.9
1160.57026	     146.0
1161.56689	      33.6
1166.54395	      46.6
1167.63386	     527.4	y (11) (1+)
1168.63208	     267.2
1195.12183	      69.0
1248.68457	      36.0
1264.68434	    1532.3	y (12) (1+)
1265.68610	    1029.4
1266.68967	     233.1
1286.68347	      57.3
1287.69458	      37.8
1304.70482	    1112.7	b (13) (1+)
1305.70543	     752.7
1306.71094	     242.0
1361.73669	    4946.0	y (13) (1+)
1362.73805	    3630.0
1363.74115	    1120.6
1364.74935	     139.0
1462.78465	     338.7	y (14) (1+)
1463.78531	     277.4
1464.78470	     113.7
1563.83020	     455.1	y (15) (1+)
1564.82655	     471.1
1565.82368	     227.0
1773.96320	     612.6
1774.96851	     579.2
1775.97529	     239.6
