# Supplementary material for: A Strategy for O-Glycoproteomics of Enveloped Viruses—the O-Glycoproteome of Herpes Simplex Virus Type 1
Source: PLoS Pathog. 2015 Apr 1;11(4):e1004784. doi: 10.1371/journal.ppat.1004784 (PMC4382219; doi:10.1371/journal.ppat.1004784)
Supplement: S2 Dataset — HSV-1 envelope glycoprotein-derived spectra are provided. (ZIP) [file ppat.1004784.s008.zip › data/PLTTPPPIIATSDPTPR_-3_18_642045.txt]

       m/z	          i	matches
 119.28665	      64.5
 126.05487	     282.0
 130.47629	      66.0
 138.05475	     347.0
 144.06557	     450.1
 168.06538	     309.0
 170.30000	      71.1
 175.10742	      66.2
 183.14911	     900.1
 184.15219	     102.5
 185.09174	     317.9
 186.07590	    2620.6
 187.07983	     200.1
 195.11259	     118.0
 199.10657	     152.5
 204.08641	    4015.5
 205.08945	     233.9
 211.14378	    1401.2	b (2) (1+)
 212.14682	     155.7
 255.14665	      78.0
 268.16568	     162.3
 272.17065	      92.4
 282.14435	     197.3
 294.18103	     536.3	b (3) (1+)-H2O
 295.18228	      80.4
 308.19553	      97.1
 312.19128	    1575.5	b (3) (1+)
 313.19534	     126.9
 341.00266	     133.5
 341.21939	      85.1
 342.00546	      82.6
 351.20148	     212.8
 368.21719	     142.5
 369.21295	     781.5
 370.21585	      88.3
 377.21823	     697.7
 378.21991	      96.6
 385.24387	     344.6
 386.24417	     107.0
 395.22861	    3508.9	b (4) (1+)-H2O
 396.23181	     502.3
 397.20972	     101.9
 405.24963	     172.3
 413.23846	    4077.8	b (4) (1+)
 414.24203	     707.8
 448.25327	     177.7
 452.26205	     141.1
 466.26379	     454.1
 467.26871	     122.0
 469.31274	      89.4
 470.27106	    5194.7	y (4) (1+)
 471.27362	     812.6
 472.27533	     102.9
 474.26892	     166.1
 482.29724	      99.9
 492.27966	     538.9	b (5) (1+)-H2O
 493.28070	     127.3
 510.29062	     957.9	b (5) (1+)
 511.29224	     165.4
 518.33075	     157.5
 581.99829	     114.3
 584.31891	     151.8
 584.82355	      93.7
 598.30286	      83.9
 607.34570	     142.4
 616.31671	     135.5
 632.84869	     288.2	y (12) (2+)
 633.34955	     144.3
 672.33545	      73.3
 681.37347	    3941.1	y (13) (2+)
 681.87390	    2784.6
 682.37531	     808.0
 682.87860	      87.7
 691.93213	      90.4
 721.37622	      90.2
 721.76178	     104.1
 731.89484	     334.9	y (14) (2+)
 732.39862	     338.9
 732.90045	      75.3
 734.38617	    1146.1
 734.88757	    1100.8
 735.38977	     450.7
 736.08752	     330.4
 743.54596	      85.3
 761.40289	      86.8
 769.39886	      88.9
 782.42700	     133.2
 782.91290	   16372.6
 783.03754	     107.5
 783.06793	     118.3
 783.13422	     108.1
 783.16705	     123.7
 783.23279	     115.3
 783.26740	     118.4
 783.41412	   12697.8
 783.91479	    4791.7
 784.41577	     537.4
 785.91833	     126.7
 816.44080	      73.8
 816.74731	     107.9
 817.48029	     222.7	b (8) (1+)
 818.48517	     110.7
 826.89893	     140.5
 833.42963	     891.9
 833.93652	     591.9
 834.44177	     202.8
 837.05035	     259.8
 856.47614	     157.1
 856.96423	      78.6
 857.47839	      81.1
 865.47418	     249.3
 865.97900	     302.3
 866.47412	     140.0
 869.47296	     121.8
 869.98218	     135.6
 876.41705	      84.7
 878.48444	     181.3	[M+2H] (2+)-H2O
 878.97968	     102.6
 879.48560	     159.0
 885.91046	     249.6
 886.97162	      82.3
 887.48804	    5005.7	[M+2H] (2+)
 887.99091	    5021.5
 888.49097	    2252.4
 888.98975	     275.4
 891.51678	     150.9
 892.47260	     406.1
 893.48102	     263.1
 896.16479	     194.9
 915.68433	      83.7
 916.36633	      96.6
 920.79272	     108.2
 928.41937	     125.6
 929.10162	     281.5
 930.56091	     328.1	b (9) (1+)
 931.56091	     131.2
 931.85815	      93.5
 937.72717	     214.1
 937.98248	     196.6
 938.23608	      96.8
 938.47485	      84.8
 938.73260	     103.6
 940.99365	     103.8
 944.03906	     146.6
 952.07373	     120.0
 954.29230	     333.9
 956.48187	      95.0
 958.01019	     144.9
 958.51648	     134.8
 959.00684	     105.0
 959.31641	     167.3
 959.49805	     104.3
 964.11993	     206.0
 967.01343	     331.4
 967.51404	     427.7
 968.01862	     187.4
 968.53119	     107.9
 968.62799	     181.6
 971.01941	     808.6
 971.51984	     639.6
 972.02002	     392.1
 974.78357	      75.1
 976.45636	     254.6
 977.49286	     106.2
 980.02039	     561.9
 980.52063	     752.5
 980.82782	     239.7
 981.02332	     604.8
 981.25775	     133.3
 984.23511	      99.8
 984.49591	     194.6
 988.24915	     168.0
 988.50049	     541.5
 988.56818	     115.5
 988.74304	     605.4
 989.02802	   12331.6
 989.21216	     150.0
 989.29584	     147.9
 989.52924	   13682.3
 989.88916	     126.1
 990.03088	    7780.4
 990.33813	      94.0
 990.53088	     908.3
 996.27832	     104.2
1000.32190	     223.7
1001.59393	      89.6
1004.85931	     190.4
1009.35510	      97.1
1023.04633	     167.1
1023.85632	     423.1
1039.52405	     101.9
1040.01709	     121.4
1047.48950	     662.1
1048.49609	     324.9
1049.50085	      81.8
1064.14502	     180.5
1081.93701	     193.3
1090.03552	     125.2
1090.56262	     206.5
1091.05273	     215.2
1091.56445	     165.3
1095.55090	     617.3
1096.56189	     345.5
1098.89111	     154.6
1101.82532	     114.4
1102.64270	     101.7
1112.83533	     105.8
1160.57922	     521.5
1161.57922	     149.5
1167.63391	     243.1	y (11) (1+)
1168.63672	     105.3
1171.49817	     109.8
1249.63989	      97.0
1249.96484	     311.1
1250.30115	     226.7
1250.63196	     254.8
1250.98181	      99.7
1264.68909	     256.1	y (12) (1+)
1265.69055	     218.5
1273.66431	     101.3
1304.70557	     998.4	b (13) (1+)
1305.71179	     516.6
1306.72156	     155.4
1317.32825	     116.8
1317.66699	     199.2
1317.99976	     203.0
1318.33630	     182.4
1318.99829	      97.9
1361.73901	    1686.2	y (13) (1+)
1362.74023	    1123.4
1363.74377	     362.7
1370.71033	     756.6
1371.71240	     543.7
1372.71606	     129.6
1385.37134	      77.2
1462.79065	     109.4
1463.79041	     170.6
1467.76367	    1994.3
1468.76721	    1626.4
1469.77490	     620.6
1507.78040	     433.3
1508.78796	     292.3
1509.79053	     102.4
1563.83679	      86.9
1564.81592	    5520.4
1565.82092	    4258.7
1566.82117	    1465.4
1567.83447	     149.3
1665.86572	     319.8
1666.86938	     287.6
1766.90869	     191.4
1767.90894	     287.1
1768.88696	     113.2
1773.96753	     783.1
1774.97253	     810.3
1775.97485	     327.9
1977.05396	     718.2
1978.05371	    1010.9
1979.06030	     349.3
