# Supplementary material for: A Strategy for O-Glycoproteomics of Enveloped Viruses—the O-Glycoproteome of Herpes Simplex Virus Type 1
Source: PLoS Pathog. 2015 Apr 1;11(4):e1004784. doi: 10.1371/journal.ppat.1004784 (PMC4382219; doi:10.1371/journal.ppat.1004784)
Supplement: S2 Dataset — HSV-1 envelope glycoprotein-derived spectra are provided. (ZIP) [file ppat.1004784.s008.zip › data/PLTTPPPIIATSDPTPR_-3_18_642065.txt]

       m/z	          i	matches
 104.15621	    1787.2
 108.04444	    2526.4
 108.95527	    1819.1
 126.05475	  336539.0
 127.04890	   28296.9
 138.05464	  223555.0
 139.05786	   13554.8
 144.06521	  295928.5
 168.06518	  113862.6
 169.06876	    2592.8
 183.14904	   78147.1
 183.84290	    1922.5
 184.15228	    2440.6
 185.09202	   12219.8
 186.07589	  727566.0
 187.07946	   44517.5
 195.11272	    7214.1
 199.10786	    3922.9
 202.46530	    1933.2
 204.08614	 1077709.0
 205.08989	   56418.2
 211.14399	   97705.2	b (2) (1+)
 212.14751	    7782.4
 235.63857	    2162.8
 255.14423	    2186.7
 268.16604	    8264.9
 272.17155	   11151.6	y (2) (1+)
 282.14362	    4034.2
 294.18041	   24888.4	b (3) (1+)-H2O
 298.17646	    6862.0
 304.17615	    3032.2
 312.19117	   84545.9	b (3) (1+)
 313.19525	   10608.2
 324.97095	    4430.0
 336.41080	    3575.2
 343.00140	    2022.5
 351.20294	   13558.5
 352.70366	    9407.2
 353.20758	    2114.0
 367.23349	    5364.1
 368.21822	   11802.2	b (11) (3+)
 369.21289	   41762.3
 377.21749	   38689.5
 377.37412	    8476.7
 385.24361	   19860.9
 387.19232	    5136.1
 391.71497	    5574.4
 395.22837	  161761.5	b (4) (1+)-H2O
 396.23196	   26283.4
 405.24916	   25795.6
 405.71396	    2991.3
 406.25256	    3721.7
 409.24530	    9094.0
 409.75040	    3806.3
 413.23857	  202765.5	b (4) (1+)
 413.70483	    2891.3
 414.24196	   32632.5
 426.24548	    3546.9
 448.25745	    2570.6
 452.26157	   12381.1	y (4) (1+)-H2O
 454.24000	   14868.7
 465.78653	    3667.3
 466.26548	   19161.3
 470.27097	  436735.6	y (4) (1+)
 471.27427	   78915.2
 474.27057	    3859.3
 492.27887	   27063.2	b (5) (1+)-H2O
 493.28553	    8067.1
 510.29040	   48580.1	b (5) (1+)
 511.29370	    4802.1
 518.33123	   19214.4
 519.33594	    2575.1
 579.35895	    3491.8
 580.31769	    2223.4
 581.20502	    6594.4
 584.32093	   20298.7	y (11) (2+)
 584.82220	    8427.3
 585.29715	   25227.2	y (5) (1+)
 585.99059	   14310.9	[M+3H] (3+)-H2O
 586.31889	   12855.5	[M+3H] (3+)-NH3
 589.37002	    6954.6
 598.30756	    3030.6
 607.34529	   12375.7	b (6) (1+)
 625.89581	    2570.1
 632.84699	   57554.5	y (12) (2+)
 633.34817	   45606.5
 633.85076	   11341.1
 667.00824	    3603.3
 672.34501	   57622.6	y (6) (1+)
 672.86869	   26267.0	y (13) (2+)-NH3
 673.33417	   12045.0
 681.37396	  751283.0	y (13) (2+)
 681.87495	  529143.5
 682.37621	  161715.0
 682.87622	   11622.3
 704.41461	    4615.6
 722.89014	    5032.6
 723.39844	    3562.7
 731.89780	   47734.6	y (14) (2+)
 732.39817	   27998.0
 732.89647	    8271.9
 734.88843	    2819.4
 751.40930	    2773.4
 764.40454	    3958.4
 773.37549	   56046.2	y (7) (1+)
 773.90804	   11276.8	y (15) (2+)-NH3
 774.37645	   13638.1
 782.91350	   57351.3
 783.41609	   40820.6
 783.91707	   14466.5
 786.31439	    2786.4
 789.48503	   15756.7
 790.49328	    7589.4
 793.84827	    3715.0
 795.42462	    2964.0
 799.47302	    3285.2
 817.48028	  107860.5	b (8) (1+)
 818.48325	   51846.5
 819.48524	    9079.1
 826.51188	   12395.6
 843.97186	    4262.1
 844.41433	   91195.2	y (8) (1+)
 845.41951	   28415.9
 855.19806	    3264.3
 856.47222	   18862.2
 856.97022	   16381.1
 865.47778	   16360.4
 865.97895	   15193.3
 866.48129	   10469.1
 869.47979	   36490.1
 869.97829	   39009.5
 870.48192	   19494.0
 870.98096	    2740.8
 875.40856	   15858.8
 876.41546	    9611.2
 878.48364	   70539.7
 878.98605	   65426.0
 879.48666	   27424.4
 879.97766	    2576.9
 887.48959	  695417.0
 887.99035	  655580.0
 888.49175	  301014.0
 888.99248	   42012.8
 892.47489	   73264.8
 893.47766	   30496.5
 912.56122	    4348.2
 930.56334	   56369.3	b (9) (1+)
 931.56784	   23461.6
 957.49642	   47413.9	y (9) (1+)
 958.50143	   24070.8
 960.34009	    4624.8
 972.23804	    5807.2
 976.45579	   32963.9
 977.45837	   13620.8
 978.44873	    2312.1
 980.03882	    5567.0
 989.03144	   19195.0
 989.53216	   18506.4
 990.03175	   11648.0
 990.53171	   12837.4
1001.60201	   33458.4	b (10) (1+)
1002.60353	   12959.9
1003.59802	    2349.9
1020.56317	   14211.9
1021.56591	    9817.7
1047.49280	   47333.5
1048.49375	   20033.4
1062.54553	    2190.1
1070.56421	    2210.6
1102.65344	    5544.9
1160.57697	   20250.2
1161.58360	   11765.1
1167.63507	   42343.1	y (11) (1+)
1168.64359	   24303.4
1169.62988	    3018.7
1264.68917	  140667.0	y (12) (1+)
1265.68976	   87767.0
1266.69565	   24426.7
1286.70079	   13033.7	b (13) (1+)-H2O
1287.69885	    2148.7
1304.70904	   96332.3	b (13) (1+)
1305.70957	   65690.3
1306.70954	   18528.6
1317.69788	    3744.0
1343.74231	    6639.3
1361.74108	  425813.5	y (13) (1+)
1362.74211	  304104.0
1363.74558	  110856.3
1364.75407	    9467.1
1462.78696	   30884.6	y (14) (1+)
1463.78575	   26206.3
1464.79045	   10337.0
1465.76941	    3687.1
1467.77905	    4275.7
1563.83240	   34727.8	y (15) (1+)
1564.83316	   43420.3
1565.83259	   14266.8
1773.97092	   49425.9
1774.97319	   47337.2
1775.97242	   20734.9
1787.29980	    2885.0
