# Supplementary material for: A Strategy for O-Glycoproteomics of Enveloped Viruses—the O-Glycoproteome of Herpes Simplex Virus Type 1
Source: PLoS Pathog. 2015 Apr 1;11(4):e1004784. doi: 10.1371/journal.ppat.1004784 (PMC4382219; doi:10.1371/journal.ppat.1004784)
Supplement: S2 Dataset — HSV-1 envelope glycoprotein-derived spectra are provided. (ZIP) [file ppat.1004784.s008.zip › data/PLTTPPPIIATSDPTPR_-3_18_642123.txt]

       m/z	          i	matches
 106.23768	     107.5
 110.59614	     113.3
 113.05952	     166.2
 126.05469	    3236.6
 127.03889	     171.2
 127.05821	     128.3
 131.06990	     388.6
 133.08575	     788.2
 138.05467	    2482.4
 139.05812	     108.8
 144.06517	    3322.2
 157.08569	     410.3
 168.06522	    1560.6
 169.06889	     110.0
 175.09634	     555.7
 177.11191	     589.5
 183.14896	    1300.4
 185.09195	     192.4
 186.07568	   11054.3
 187.07895	     553.4
 195.11241	     162.9
 200.10776	     115.2
 201.11192	     695.7
 203.10162	     130.5
 204.07613	     104.1
 204.08609	   18216.0
 204.10599	     124.9
 205.08949	     961.3
 206.09084	     107.2
 211.14368	    1658.4	b (2) (1+)
 212.14691	     154.7
 219.12230	    1183.5	y (6) (3+)-NH3
 221.13689	     151.3
 235.64101	     101.8
 245.13818	     520.5
 255.14432	     219.4	y (2) (1+)-NH3
 263.14801	     180.5
 265.16217	     110.6
 268.16495	     134.1
 272.17172	     240.0	y (2) (1+)
 289.16452	     220.3
 294.18057	     651.2	b (3) (1+)-H2O
 304.17517	     211.9	b (6) (2+)
 307.17648	     106.6
 312.19128	    1598.0	b (3) (1+)
 313.19479	     141.7
 333.18982	     169.1
 351.20160	     309.6
 352.70218	     175.7
 355.06915	     284.1
 367.23276	     177.0
 369.21164	     686.4
 370.21237	      96.9
 377.21762	     511.3
 377.25204	     134.2
 378.21912	     103.3
 385.24500	     375.0
 391.71915	     155.1
 395.22803	    3115.3	b (4) (1+)-H2O
 396.23148	     435.3
 405.24878	     482.4
 405.71591	     390.4
 406.22055	     140.5
 406.25311	     135.8
 409.24207	     101.1
 413.23816	    3128.7	b (4) (1+)
 414.24152	     509.0
 421.24445	     119.1
 426.24005	     127.3
 429.08878	     138.1
 430.08502	     110.2
 448.25589	     220.4
 452.25668	     129.2
 454.24020	     668.2
 454.74332	     389.3
 466.26450	     229.0
 470.23575	     108.7
 470.27063	    7472.7	y (4) (1+)
 471.27338	    1687.0
 472.27252	     155.3
 474.26801	     431.3
 479.25433	     122.5
 492.27975	     781.1	b (5) (1+)-H2O
 509.29373	     116.4
 510.28937	     448.0	b (5) (1+)
 511.28970	     173.3
 518.32880	     332.2
 579.34607	     123.9
 580.31293	     118.4
 584.32257	     297.1	y (11) (2+)
 585.29706	     437.0	y (5) (1+)
 585.99139	     199.0	[M+3H] (3+)-H2O
 586.33051	     235.0	[M+3H] (3+)-NH3, b (12) (2+)-H2O
 589.36377	     141.8
 607.34204	     197.2	b (6) (1+)
 607.67017	     168.7
 608.34784	     139.5
 615.35596	    1185.8
 616.32355	     118.7
 632.84747	     900.9	y (12) (2+)
 633.34827	     811.9
 633.85028	     133.7
 650.84064	     114.5
 657.36639	    1544.5
 672.36572	     831.9	y (13) (2+)-H2O
 672.86670	     544.0	y (13) (2+)-NH3
 673.33777	     215.6
 673.36420	     232.3
 675.37164	     376.6
 676.40460	     139.8
 681.37280	   13935.9	y (13) (2+)
 681.87347	    9463.9
 682.37482	    2888.2
 682.87329	     340.2
 692.39685	     143.4
 704.18842	     169.5
 710.41687	     326.0
 722.88977	     123.1
 723.39362	     216.0	y (14) (2+)-NH3
 726.38098	     153.5
 726.89355	     127.2
 727.89117	     108.3
 728.30170	     143.8
 728.42493	    1287.1
 731.89581	     890.9	y (14) (2+)
 732.39587	     600.1
 732.89636	     293.1
 764.41064	     196.3
 764.91278	     125.5
 773.37592	    1269.9	y (7) (1+)
 773.91254	     137.8
 774.37689	     366.2
 782.91437	     592.5
 783.41290	     322.0
 783.91840	     120.4
 788.82245	     119.1
 789.48035	     352.6
 790.48163	     128.2
 795.42096	     123.8
 799.47162	     137.4
 817.47864	    1904.2	b (8) (1+)
 818.48206	     704.1
 818.90149	     183.2
 819.48163	     130.6
 826.40222	     156.6
 827.39673	     106.4
 844.41187	    1743.9	y (8) (1+)
 845.41510	     800.2
 856.46887	     403.9
 856.97021	     496.0
 857.47101	     198.5
 865.47784	     619.8
 865.97595	     371.4
 866.47974	     190.9
 869.47717	     565.6
 869.97784	     653.1
 870.47510	     189.7
 874.46387	     139.9
 875.40936	     279.2
 878.48340	    1214.8
 878.98364	    1053.9
 879.48792	     455.2
 887.48761	    9126.7
 887.99030	    8949.6
 888.49164	    4645.6
 888.99115	     927.6
 892.47241	    1087.7
 893.47711	     694.4
 894.48236	     174.6
 930.56152	     775.8	b (9) (1+)
 931.56616	     426.7
 957.49536	     905.8	y (9) (1+)
 958.49811	     489.7
 976.45154	     533.7
 977.45630	     296.7
 989.02832	     437.0
 989.52631	     381.2
 990.01819	     172.5
 990.53430	     214.8
1001.60449	     398.2	b (10) (1+)
1010.79010	     159.2
1020.55792	     793.3
1021.55981	     439.4
1047.48999	     646.0
1048.49634	     371.8
1070.56555	     133.3
1102.64148	     121.3
1113.41504	     151.7
1160.58032	     240.6
1161.57324	     226.1
1167.63318	     739.8	y (11) (1+)
1168.64026	     496.3
1264.68652	    2362.9	y (12) (1+)
1265.68591	    1867.8
1266.69397	     660.9
1268.67554	     107.7
1287.69519	     120.9
1304.70447	    1333.7	b (13) (1+)
1305.70593	     849.3
1306.71399	     324.2
1344.72473	     139.6
1361.73840	    8258.6	y (13) (1+)
1362.73901	    5825.1
1363.74329	    2074.1
1364.74255	     319.1
1462.78491	     458.2	y (14) (1+)
1463.79016	     356.7
1464.78857	     122.7
1563.82837	     547.3	y (15) (1+)
1564.83789	     594.3
1565.82446	     287.5
1673.36731	     127.6
1724.71069	     126.8
1773.96448	     783.6
1774.97473	     776.7
1775.97351	     423.6
