# Supplementary material for: A Strategy for O-Glycoproteomics of Enveloped Viruses—the O-Glycoproteome of Herpes Simplex Virus Type 1
Source: PLoS Pathog. 2015 Apr 1;11(4):e1004784. doi: 10.1371/journal.ppat.1004784 (PMC4382219; doi:10.1371/journal.ppat.1004784)
Supplement: S2 Dataset — HSV-1 envelope glycoprotein-derived spectra are provided. (ZIP) [file ppat.1004784.s008.zip › data/PLTTPPPIIATSDPTPR_-3_18_643691.txt]

       m/z	          i	matches
 110.59125	    3398.0
 126.05492	   19619.6
 138.05487	   27594.8
 144.06555	   25087.5
 168.06551	   18033.2
 171.11157	    3104.5
 183.14911	   60399.7
 184.15205	    4391.3
 185.09232	   14363.9
 186.07600	  125474.0
 187.07941	    8124.7
 195.11368	    7988.1
 199.10750	    6882.5
 203.10175	    3806.7
 204.08649	  162868.0
 205.08989	   10272.1
 207.96602	    2903.6
 211.14420	   76641.8	b (2) (1+)
 212.14282	    4396.5
 247.76324	    3075.3
 268.16449	    3910.3
 272.17114	    4746.4
 282.14343	    5573.7
 294.18066	   29602.8	b (3) (1+)-H2O
 295.18503	    3506.6
 298.17526	    4043.6
 308.19601	    6048.2
 312.19147	   87070.4	b (3) (1+)
 313.19583	    9437.3
 331.66708	    3121.5
 351.20227	   12876.6
 353.18158	    3277.1
 368.21863	   12135.5
 369.21304	   41975.0
 377.21783	   37582.4
 378.22092	    3966.7
 385.24442	   19408.7
 386.24701	    3457.9
 395.22855	  168379.0	b (4) (1+)-H2O
 396.23117	   29563.7
 397.20651	    5865.1
 405.24899	   12648.9
 409.24445	    4305.5
 413.23874	  200800.0	b (4) (1+)
 414.24185	   33269.7
 415.24731	    4444.5
 426.24460	    4180.6
 438.27084	    4042.7
 448.25375	    9191.3
 466.26474	   28514.9
 467.26794	    8266.8
 470.27130	  264370.0	y (4) (1+)
 471.27463	   46618.3
 472.27768	    4712.5
 474.27060	    9944.9
 482.29410	    3569.8
 492.28006	   27843.6	b (5) (1+)-H2O, b (10) (2+)-H2O
 493.28229	    8399.6
 510.29074	   53033.7	b (5) (1+)
 511.29376	   13512.4
 518.33154	    9206.2
 571.32629	    4052.2
 584.32153	   13116.1	y (11) (2+)
 584.82477	    5300.2
 589.36145	    4178.2
 598.30731	    3559.3
 607.34332	    7773.1
 632.84558	   12612.3	y (12) (2+)
 633.35028	    8164.6
 681.37408	  199448.0	y (13) (2+)
 681.87488	  132328.0
 682.37653	   35739.2
 682.88159	    5798.0
 685.85779	    5252.2
 725.05426	   10996.8
 730.39697	    3403.0
 731.89850	   11242.3	y (14) (2+)
 732.39923	   15091.9
 732.90619	    3413.3
 734.38751	   68076.7
 734.88721	   46901.6
 735.38818	   16284.4
 773.91785	    3270.4
 782.91418	  819581.0
 783.04236	    5600.2
 783.07172	    5795.6
 783.10168	    5914.9
 783.13885	    5437.4
 783.16858	    5912.5
 783.20831	    4801.9
 783.23566	    6004.8
 783.27112	    5322.3
 783.29968	    5736.7
 783.34271	    3243.3
 783.41534	  674410.0
 783.91638	  268315.0
 784.41785	   47452.5
 808.81836	    3247.5
 817.48242	   13879.3	b (8) (1+)
 818.47937	    5329.0
 833.43768	   41531.5
 833.93872	   35347.8
 834.43945	   15319.8
 852.94049	    4281.7
 860.95563	    3253.4
 865.47540	   12691.5
 865.98199	    9904.3
 866.48352	   10354.0
 869.47900	   11331.7
 869.98541	    6526.6
 870.47906	    6600.6
 878.48248	   17684.6	[M+2H] (2+)-H2O
 878.98383	   17051.7	[M+2H] (2+)-NH3
 879.48364	    7163.9
 883.95459	    3671.4
 884.46600	    4001.8
 887.49048	  268318.0	[M+2H] (2+)
 887.99121	  250718.0
 888.49207	  119999.0
 888.98969	   25971.7
 892.47687	   23604.6
 893.47797	   10017.9
 916.46338	    6260.5
 928.35382	    7461.1
 930.56396	   17261.6	b (9) (1+)
 931.56525	    9816.0
 958.01068	   12760.2
 958.51392	   12600.2
 959.02924	    3920.1
 967.02032	   28483.5
 967.51776	   23069.3
 968.01923	    8459.8
 971.01788	   28979.3
 971.52216	   26238.5
 972.02289	   13062.7
 972.51288	    4459.4
 976.45502	   10354.4
 977.45544	    4351.2
 980.02209	   37755.9
 980.52448	   47158.3
 981.02765	   17154.7
 981.53644	    8594.9
 989.02942	  654942.0
 989.21362	    4168.3
 989.26538	    3601.3
 989.30579	    6769.9
 989.35150	    4137.5
 989.53082	  713970.0
 989.80450	    5009.6
 989.84387	    4738.8
 990.03241	  365613.0
 990.34833	    3283.9
 990.38257	    3140.0
 990.53400	   82035.4
1001.60089	    5330.3
1002.59937	    4552.8
1047.49341	   36810.3
1048.49768	   14782.2
1049.50977	    3139.4
1067.54846	    3099.7
1090.56091	    3687.8
1091.57910	    3813.1
1095.55518	   25867.4
1096.55786	   15154.9
1097.56323	    4112.5
1160.57800	   23416.5
1161.58350	   15301.2
1167.63684	   12415.1	y (11) (1+)
1264.68958	   20283.3	y (12) (1+)
1265.68811	   10405.3
1265.85535	    3131.9
1273.65979	    8041.7
1304.70752	   41978.5	b (13) (1+)
1305.71094	   30832.6
1306.71167	   11750.2
1344.70874	    4391.2
1361.74036	   82186.3	y (13) (1+)
1362.74255	   58196.7
1363.74902	   22127.2
1370.71350	   41891.8
1371.71814	   28531.5
1372.72327	    9770.4
1462.78455	    8170.7
1463.78833	    6139.4
1467.76624	  131528.0
1468.76978	   88086.4
1469.77209	   36251.0
1470.78149	    6731.2
1507.78992	   20344.6
1508.78418	   15658.6
1509.79749	    7371.7
1563.82922	    6702.3
1564.81787	  250965.0
1565.82275	  219292.0
1566.82458	   82931.6
1567.83264	   10111.1
1665.86487	   23420.5
1666.87341	   16024.3
1667.87219	    3790.7
1766.91467	   20993.3
1767.91760	   10434.8
1768.92712	    5079.4
1773.97046	   47058.5
1774.97437	   45943.8
1775.97754	   17314.6
1977.05493	   38837.3
1978.04907	   37589.6
1979.05359	   22023.0
1980.06042	    3198.4
