# Supplementary material for: A Strategy for O-Glycoproteomics of Enveloped Viruses—the O-Glycoproteome of Herpes Simplex Virus Type 1
Source: PLoS Pathog. 2015 Apr 1;11(4):e1004784. doi: 10.1371/journal.ppat.1004784 (PMC4382219; doi:10.1371/journal.ppat.1004784)
Supplement: S2 Dataset — HSV-1 envelope glycoprotein-derived spectra are provided. (ZIP) [file ppat.1004784.s008.zip › data/PLTTPPPIIATSDPTPR_-3_7_132093.txt]

       m/z	          i	matches
 181.07777	     120.3
 266.30212	     114.9
 305.38904	     141.3
 437.57898	     121.4
 470.27069	    1350.3	y (4) (1+)
 471.27493	     185.0
 531.97583	     116.8
 549.37335	     120.6
 570.28638	     785.5	z+1 (5) (1+)
 571.29126	     269.4	z+2 (5) (1+)
 606.55640	     117.7
 694.86499	     130.8
 860.39502	     346.9	z+1 (6) (1+)
 924.01300	     130.2
 958.40460	     123.1
 959.42957	     254.2
 960.43848	     182.8	z (7) (1+)
 961.44238	     548.0	z+1 (7) (1+)
 962.44452	     276.4	z+2 (7) (1+)
1032.48132	     584.7	z+1 (8) (1+)
1033.47925	     265.3	z+2 (8) (1+)
1034.47351	     123.5
1144.55945	     142.3	z (9) (1+)
1145.56140	     801.1	z+1 (9) (1+)
1146.56836	     344.0	z+2 (9) (1+)
1257.63989	     141.6	z (10) (1+)
1258.64624	     212.5	z+1 (10) (1+)
1411.03308	     138.0
1852.91797	     833.5	z (14) (1+)
1853.92688	     930.6	z+1 (14) (1+)
1854.93762	     724.7	z+2 (14) (1+)
1855.93262	     297.5
1914.95532	     219.2
