# Supplementary material for: A Strategy for O-Glycoproteomics of Enveloped Viruses—the O-Glycoproteome of Herpes Simplex Virus Type 1
Source: PLoS Pathog. 2015 Apr 1;11(4):e1004784. doi: 10.1371/journal.ppat.1004784 (PMC4382219; doi:10.1371/journal.ppat.1004784)
Supplement: S2 Dataset — HSV-1 envelope glycoprotein-derived spectra are provided. (ZIP) [file ppat.1004784.s008.zip › data/PLTTPPPIIATSDPTPR_-3_7_137387.txt]

       m/z	          i	matches
 120.88760	      71.2
 199.87932	      73.7
 265.02713	      70.0
 265.13824	      89.1
 272.17191	     177.4	y (2) (1+)
 348.02972	      71.2
 358.20956	      83.3	z+1 (3) (1+)
 470.27100	      83.5	y (4) (1+)
 525.28839	     308.3
 532.29645	     393.1	c (3) (1+)
 569.27808	    3316.2	z (5) (1+)
 570.28198	    1001.3	z+1 (5) (1+)
 571.28333	     186.4	z+2 (5) (1+)
 585.29742	     986.3	y (5) (1+)
 586.30103	     254.0
 651.67249	      70.6
 756.34991	      92.3
 841.37781	      92.1
 859.38763	     396.1	z (6) (1+)
 860.39685	     235.1	z+1 (6) (1+)
 861.39844	     123.2	z+2 (6) (1+)
 869.82056	      72.4
 875.40765	     276.6	y (6) (1+)
 942.42987	      99.3
 958.39948	      72.7
 959.42908	     117.6
 960.43524	    1460.7	z (7) (1+)
 961.43951	    1269.8	z+1 (7) (1+)
 962.44348	     356.0	z+2 (7) (1+)
 963.44775	      95.8
 976.45435	     168.2	y (7) (1+)
 989.51221	      73.6
1013.46246	    1354.3
1014.46295	     597.7
1015.46667	     196.9
1031.47107	    2029.1	z (8) (1+)
1032.47375	    1147.5	z+1 (8) (1+)
1033.47766	     359.3	z+2 (8) (1+)
1046.47839	      98.7
1047.49023	    1599.6	y (8) (1+)
1048.49463	     694.4
1049.49951	     236.8
1061.03870	      88.0
1068.57056	     105.8
1070.06982	     103.7
1073.05737	     115.2
1073.56860	     260.7
1074.06238	     568.6
1074.56079	     503.2
1075.06702	     227.9
1075.56262	     112.2
1079.03381	      76.1	z (15) (2+)
1081.56213	     399.2
1082.05847	     797.8
1082.56396	    1242.8
1083.06714	    1598.7
1083.57239	    1234.6
1084.07410	     697.7
1084.57788	     357.7
1085.08228	     114.6
1090.05408	     130.2
1090.56580	    3164.8
1091.06824	    2740.6
1091.57202	    2402.6
1092.07251	    1531.1
1092.57446	     495.4
1093.07190	     298.0
1096.56787	     211.8
1097.06641	     210.7
1097.57581	     189.0
1101.56531	      99.0
1102.55066	      73.5
1103.55383	     204.5
1104.55334	     181.4
1105.57104	     421.6
1106.07227	     295.6
1106.56567	     248.0
1107.08972	     138.8
1111.08704	      77.3
1112.05334	      80.2
1118.57471	      91.1
1126.54651	     980.6
1135.57031	     116.8	z (16) (2+)
1136.06970	     171.3	z+1 (16) (2+)
1146.56311	     409.3	z+2 (9) (1+)
1147.59692	     216.8
1148.57434	      93.2
1154.61377	      81.7
1155.08557	      96.3
1159.09241	      78.6
1160.59119	     105.8	y (9) (1+)
1161.59900	     100.8
1162.09375	     151.5
1168.10303	     309.2
1168.59741	     607.1
1169.08801	     244.3
1173.60828	     560.6
1208.61243	     114.2
1209.10168	      88.6
1209.60217	      96.1
1239.61804	      75.6
1240.66101	    2703.8	c (8) (1+)
1241.66467	    1868.6	c+1 (8) (1+)
1242.66541	     685.6
1243.66614	     216.6
1257.63428	     131.4	z (10) (1+)
1258.64099	     152.8	z+1 (10) (1+)
1309.73230	     419.7
1310.73401	     535.0
1311.73315	     303.0
1313.71533	      76.7
1353.74304	    3088.0	c (9) (1+)
1354.74744	    2143.6	c+1 (9) (1+)
1355.75122	     909.6
1356.75623	     250.6
1381.74878	      96.3
1382.78198	     153.2
1383.77319	     120.1
1405.75867	     119.1
1423.78174	     251.4	c-1 (10) (1+)
1424.78113	    1399.5	c (10) (1+)
1425.78784	    1036.3	c+1 (10) (1+)
1426.78137	     470.1
1427.79675	     119.2
1450.32959	      78.2
1525.82446	     403.5	c (11) (1+)
1526.83057	     314.2	c+1 (11) (1+)
1527.82922	     141.4
1635.82227	      84.5
1771.92017	     210.2
1772.92505	     323.1
1773.92932	     279.4
1811.90222	     109.4
1815.93542	    1216.1	c (12) (1+)
1816.93945	    1239.0	c+1 (12) (1+)
1817.93628	     654.7
1818.93982	     294.9
1852.93945	     132.4	z (14) (1+)
1853.94250	     180.6	z+1 (14) (1+)
1854.91455	     182.1
1855.92322	     121.5
