# Supplementary material for: A Strategy for O-Glycoproteomics of Enveloped Viruses—the O-Glycoproteome of Herpes Simplex Virus Type 1
Source: PLoS Pathog. 2015 Apr 1;11(4):e1004784. doi: 10.1371/journal.ppat.1004784 (PMC4382219; doi:10.1371/journal.ppat.1004784)
Supplement: S2 Dataset — HSV-1 envelope glycoprotein-derived spectra are provided. (ZIP) [file ppat.1004784.s008.zip › data/PLTTPPPIIATSDPTPR_-3_7_143127.txt]

       m/z	          i	matches
 101.73407	     370.9
 110.57751	     502.2
 165.91647	     386.3
 257.81110	     449.1
 277.62924	     425.9
 281.11267	     414.3
 424.35355	     416.6
 452.25720	     877.0
 470.27011	   10801.3	y (4) (1+)
 471.27380	    2908.6
 570.28461	    4783.3	z+1 (5) (1+)
 571.29047	    1073.3	z+2 (5) (1+)
 606.20453	     469.1
 689.99176	     446.5
 727.47229	     484.9
 825.81812	     439.7
 860.39313	    2543.4	z+1 (6) (1+)
 861.39520	    1011.8	z+2 (6) (1+)
 862.42847	     459.0
 959.42639	    1640.6
 960.43835	     630.0	z (7) (1+)
 961.44147	    3647.0	z+1 (7) (1+)
 962.44617	    1942.0	z+2 (7) (1+)
 963.45038	     502.6
1013.88867	     535.1
1014.46887	     603.9
1032.48010	    4312.5	z+1 (8) (1+)
1033.48047	    2014.1	z+2 (8) (1+)
1144.54871	    1089.0	z (9) (1+)
1145.56189	    5316.3	z+1 (9) (1+)
1146.56335	    2871.0	z+2 (9) (1+)
1160.58362	     475.4	y (9) (1+)
1257.64246	    1229.0	z (10) (1+)
1258.64636	    2206.1	z+1 (10) (1+)
1259.65784	    1044.3	z+2 (10) (1+)
1633.83423	     668.6
1634.84998	     908.6
1648.85242	     481.9
1710.85474	     699.3
1788.75293	     471.1
1789.72437	     446.2
1852.91943	    4875.4	z (14) (1+)
1853.92761	    6468.5	z+1 (14) (1+)
1854.92749	    4898.2	z+2 (14) (1+)
1855.93079	    1992.8
1856.94495	     635.9
1868.95178	     804.3	y (14) (1+)
1869.92883	     480.1
1870.91663	     571.2
1913.93774	    1448.7
1914.94446	    1096.1
1915.92090	     875.7
