# Supplementary material for: A Strategy for O-Glycoproteomics of Enveloped Viruses—the O-Glycoproteome of Herpes Simplex Virus Type 1
Source: PLoS Pathog. 2015 Apr 1;11(4):e1004784. doi: 10.1371/journal.ppat.1004784 (PMC4382219; doi:10.1371/journal.ppat.1004784)
Supplement: S2 Dataset — HSV-1 envelope glycoprotein-derived spectra are provided. (ZIP) [file ppat.1004784.s008.zip › data/PLTTPPPIIATSDPTPR_-3_7_143440.txt]

       m/z	          i	matches
 272.17181	      90.3	y (2) (1+)
 274.88565	      81.9
 319.79501	      90.7
 324.79001	      83.1
 338.38245	      88.2
 356.19254	     172.2
 470.27054	     618.6	y (4) (1+)
 471.27817	      97.1
 472.28818	     151.1
 525.28436	     135.5
 532.29492	     176.6
 569.27747	    1909.8	z (5) (1+)
 570.28058	     540.1	z+1 (5) (1+)
 585.29779	     100.0	y (5) (1+)
 634.41193	     159.4
 635.40411	      96.5
 656.30927	     710.4	z (6) (1+)
 657.31500	     368.7	z+1 (6) (1+)
 672.33087	     210.2	y (6) (1+)
 715.76813	      87.2
 725.31250	     105.4
 725.34570	     174.7
 741.36548	     169.3
 763.45026	     303.2
 764.45203	     117.1
 859.38312	     146.4
 877.42175	      91.5
 877.93262	     128.6
 878.48358	     178.2
 924.50079	     502.2	c (7) (1+)
 925.50397	     206.4	c+1 (7) (1+)
 934.48108	     140.2
 960.43573	     655.8	z (7) (1+)
 961.44067	     334.1	z+1 (7) (1+)
 962.44141	     152.8	z+2 (7) (1+)
 968.03174	      98.8
 976.47327	     206.6	y (7) (1+)
 977.45630	     153.9
 980.52502	     297.8
 981.02374	     546.7
 981.53253	     817.2
 982.03320	     745.4
 982.53412	     252.0
 986.49658	     205.6
 989.02643	    2504.5
 989.52753	    3089.5
 990.03119	    2667.6
 990.53168	    1769.5
 991.03479	     692.7
 991.54187	     101.2
 993.50555	     188.1
 993.59491	      94.1
1004.02948	     343.4
1004.53418	     298.9
1005.02734	     181.4
1008.00623	     250.6
1008.50079	     273.0
1009.00885	     199.3
1013.45911	     382.0
1014.46716	     256.1
1031.47046	    1920.5	z (8) (1+)
1032.47437	    1095.2	z+1 (8) (1+)
1033.47583	     349.1	z+2 (8) (1+)
1034.03174	     241.2	z (16) (2+)
1034.53906	     204.2	z+1 (16) (2+)
1035.03418	     207.9	z+2 (16) (2+)
1047.49023	     370.5	y (8) (1+)
1053.54236	      92.4
1060.54114	     168.3
1066.54797	     114.3
1127.55334	     103.6
1144.55640	    1180.6	z (9) (1+)
1145.56067	    1548.9	z+1 (9) (1+)
1146.56348	     515.1	z+2 (9) (1+)
1147.57349	     159.1
1150.66687	    2464.8	c (9) (1+)
1151.66846	    1285.6	c+1 (9) (1+)
1152.66626	     454.2
1160.56323	     124.5	y (9) (1+)
1177.69861	     107.3
1187.55420	      94.2
1188.54919	     133.2
1216.63220	     100.3
1219.64282	     100.2
1221.70313	     776.7	c (10) (1+)
1222.70569	     640.2	c+1 (10) (1+)
1223.71643	     202.8
1257.63354	     308.4	z (10) (1+)
1258.64551	     507.9	z+1 (10) (1+)
1259.64514	     207.3	z+2 (10) (1+)
1322.74939	     201.5
1450.67688	     162.8
1451.67444	     231.1
1452.70032	     209.1
1453.67212	     170.2
1456.69470	      98.8
1482.82385	     115.4
1509.78052	      93.4
1525.82800	     476.2	c (11) (1+)
1526.82703	     377.0	c+1 (11) (1+)
1527.82935	     128.2
1530.73853	      99.1
1569.82422	     135.7
1570.86060	     113.7
1612.85828	    1305.2	c (12) (1+)
1613.86194	    1080.5	c+1 (12) (1+)
1614.86523	     435.5
1633.84644	     130.1
1649.81592	     100.8
1650.84692	     238.6
1651.84778	     190.2
1684.85889	     106.5
1710.85278	     109.1
1712.87390	     388.7
1713.86914	     230.1
1824.93372	     245.3	c (14) (1+)
1825.93176	     268.3
1826.94189	     182.1
1937.05432	     108.0
1953.99805	      92.7
1955.00208	     149.7	z+1 (15) (1+)
1962.03455	     115.7
1977.01550	     112.4
1978.04004	     217.3
1979.04810	     413.7
1980.05420	     375.4
