# Supplementary material for: A Strategy for O-Glycoproteomics of Enveloped Viruses—the O-Glycoproteome of Herpes Simplex Virus Type 1
Source: PLoS Pathog. 2015 Apr 1;11(4):e1004784. doi: 10.1371/journal.ppat.1004784 (PMC4382219; doi:10.1371/journal.ppat.1004784)
Supplement: S2 Dataset — HSV-1 envelope glycoprotein-derived spectra are provided. (ZIP) [file ppat.1004784.s008.zip › data/PLTTPPPIIATSDPTPR_-3_7_143442.txt]

       m/z	          i	matches
 127.06296	      67.5
 173.44955	      66.6
 210.40749	      68.0
 452.25952	     250.9
 470.27008	    1719.2	y (4) (1+)
 471.27472	     191.3
 511.12167	      74.8
 534.23724	      69.5
 570.28430	     718.5	z+1 (5) (1+)
 571.28839	     234.8	z+2 (5) (1+)
 657.31689	     193.6
 860.39581	     433.0	z+1 (6) (1+)
 861.40088	     100.6	z+2 (6) (1+)
 887.45740	      75.5
 959.41766	     104.9
 960.42096	     102.9	z (7) (1+)
 961.44250	     727.3	z+1 (7) (1+)
 962.44519	     290.8	z+2 (7) (1+)
 989.12854	      80.6
1014.47131	     119.2
1031.46545	      72.2	z (8) (1+)
1032.47681	    1006.3	z+1 (8) (1+)
1033.48376	     533.8	z+2 (8) (1+)
1034.48987	     131.9
1046.47156	      91.4
1047.49402	     115.5	y (8) (1+)
1127.55225	     134.4
1144.55273	     406.8	z (9) (1+)
1145.56226	    1957.5	z+1 (9) (1+)
1146.56616	     916.6	z+2 (9) (1+)
1147.56628	     273.3
1258.64026	     384.1	z+1 (10) (1+)
1259.64771	     295.5	z+2 (10) (1+)
1508.79626	     120.5
1564.79932	      93.8
1565.83813	      92.3
1636.83691	      92.3
1648.82581	     117.2
1649.83740	     413.7	z (14) (1+)
1650.84094	     692.2	z+1 (14) (1+)
1651.84473	     322.4
1652.85156	     143.7
1710.85754	     343.2
1711.86047	     406.7
1712.87378	     158.7
1713.88635	      83.9
1783.94678	      87.4
1852.94849	      81.1
1853.92712	     144.6
1854.91943	      96.4
1882.91882	      76.3
1884.02917	      78.7
1935.03650	      95.2
1953.91296	      88.8
1954.96338	     249.7
1955.97388	     144.6	z+2 (15) (1+)
1960.03796	     165.9
1961.03552	     220.0
1962.04968	     514.6
1963.05115	     365.2
1964.04285	     128.0
1977.04419	     319.0
1978.04468	    1147.3
1979.05322	    1001.4
1980.05872	     621.1
1981.08923	     253.8
1982.09607	     110.4
