# Supplementary material for: A Strategy for O-Glycoproteomics of Enveloped Viruses—the O-Glycoproteome of Herpes Simplex Virus Type 1
Source: PLoS Pathog. 2015 Apr 1;11(4):e1004784. doi: 10.1371/journal.ppat.1004784 (PMC4382219; doi:10.1371/journal.ppat.1004784)
Supplement: S2 Dataset — HSV-1 envelope glycoprotein-derived spectra are provided. (ZIP) [file ppat.1004784.s008.zip › data/PLTTPPPIIATSDPTPR_-3_7_149612.txt]

       m/z	          i	matches
 110.58872	     130.2
 470.26990	     455.8	y (4) (1+)
 569.27759	    1385.6	z (5) (1+)
 570.27930	     489.8	z+1 (5) (1+)
 571.28589	     156.2	z+2 (5) (1+)
 578.30420	     152.1
 656.30914	     498.7	z (6) (1+)
 657.31293	     249.9	z+1 (6) (1+)
 672.33136	     163.4	y (6) (1+)
 725.35272	     648.0
 741.36047	     130.4
 859.39020	     104.5
 860.39612	     102.4
 887.98523	     114.8
 924.50012	     292.1	c (7) (1+)
 960.43445	     363.4	z (7) (1+)
 961.43597	     231.9	z+1 (7) (1+)
 973.51385	     140.0
 980.51843	     245.1
 981.02734	     344.4
 981.53156	     658.1
 982.03662	     587.7
 982.53699	     333.4
 989.02856	    1515.0
 989.52832	    2382.2
 990.03235	    1996.2
 990.53229	    1316.4
 991.03967	     557.9
1004.03503	     172.8
1004.53564	     226.9
1013.45685	     206.5
1031.47217	    1319.6	z (8) (1+)
1032.47412	     984.3	z+1 (8) (1+)
1033.48059	     272.3	z+2 (8) (1+)
1034.02734	     101.0	z (16) (2+)
1034.54504	     146.7	z+1 (16) (2+)
1047.48889	     248.5	y (8) (1+)
1066.56714	     162.0
1067.05457	     136.4
1126.54688	     145.6
1144.55762	     761.4	z (9) (1+)
1145.56018	     917.1	z+1 (9) (1+)
1146.56482	     478.6	z+2 (9) (1+)
1147.57251	     174.4
1150.66736	    1633.3	c (9) (1+)
1151.67029	    1079.7	c+1 (9) (1+)
1152.66833	     424.0
1179.70923	     105.8
1221.70667	     693.4	c (10) (1+)
1222.70569	     540.1	c+1 (10) (1+)
1223.69080	     129.0
1239.64233	     108.4
1257.64246	     223.4	z (10) (1+)
1258.64282	     251.0	z+1 (10) (1+)
1322.76074	     133.7
1525.83496	     340.9	c (11) (1+)
1526.83545	     359.9	c+1 (11) (1+)
1527.83716	     111.8
1528.84570	     113.0
1570.87073	     110.1
1612.86084	     916.9	c (12) (1+)
1613.86462	     771.4	c+1 (12) (1+)
1614.86353	     438.8
1651.88269	     127.8
1710.83386	     107.0
1712.87000	     179.5
1713.88171	     178.2
1714.88831	     107.9
1782.93372	     113.4
1824.96362	     184.0	c (14) (1+)
1825.96204	     293.7	c+1 (14) (1+)
1955.98340	     125.8	z+2 (15) (1+)
1977.09326	     107.2
1979.06604	     386.6
1980.06555	     279.1
1981.07019	     192.8
