# Supplementary material for: A Strategy for O-Glycoproteomics of Enveloped Viruses—the O-Glycoproteome of Herpes Simplex Virus Type 1
Source: PLoS Pathog. 2015 Apr 1;11(4):e1004784. doi: 10.1371/journal.ppat.1004784 (PMC4382219; doi:10.1371/journal.ppat.1004784)
Supplement: S2 Dataset — HSV-1 envelope glycoprotein-derived spectra are provided. (ZIP) [file ppat.1004784.s008.zip › data/PLTTPPPIIATSDPTPR_-3_7_154777.txt]

       m/z	          i	matches
 104.96864	     281.7
 209.34441	     287.7
 324.64139	     348.6
 426.24680	     483.8
 452.25861	    1547.3
 470.27072	   14936.4	y (4) (1+)
 471.27426	    2833.7
 472.27975	     441.8
 570.28607	    6315.2	z+1 (5) (1+)
 571.28912	    1612.3	z+2 (5) (1+)
 713.13098	     421.6
 740.04065	     329.5
 860.39606	    3504.6	z+1 (6) (1+)
 861.39813	    1085.5	z+2 (6) (1+)
 875.40637	    1054.4	y (6) (1+)
 958.42542	     460.8
 959.42737	    1568.4
 960.43195	    1329.4	z (7) (1+)
 961.44397	    5547.4	z+1 (7) (1+)
 962.44757	    2200.1	z+2 (7) (1+)
 963.44537	     616.6
 984.42200	     660.1
 985.43457	     407.0
1014.47321	     737.8
1015.46649	     397.3
1031.12988	     380.0
1031.47571	     501.6	z (8) (1+)
1032.48181	    4838.9	z+1 (8) (1+)
1033.48389	    2510.3	z+2 (8) (1+)
1034.48853	     986.7
1047.49194	     858.2	y (8) (1+)
1132.57703	     387.6
1144.55933	    1516.7	z (9) (1+)
1145.56616	    7348.0	z+1 (9) (1+)
1146.56677	    3752.2	z+2 (9) (1+)
1147.57654	    1463.8
1160.58362	     412.5	y (9) (1+)
1257.64941	    1119.3	z (10) (1+)
1258.64832	    2305.7	z+1 (10) (1+)
1259.65198	    1848.0	z+2 (10) (1+)
1260.65540	     442.3
1371.72034	     317.4
1479.87793	     881.2
1507.79346	     348.3
1566.82312	     625.0
1633.84277	    1345.7
1634.85913	     792.2
1635.85046	     626.4
1710.86145	     767.2
1711.85388	     713.5
1712.87317	     471.8
1788.28857	     501.6
1788.74963	     842.0
1789.24451	     551.7
1789.77124	     774.1
1796.85229	     382.8
1797.85571	     594.3
1852.92639	    6246.8	z (14) (1+)
1853.93018	    8403.5	z+1 (14) (1+)
1854.92993	    6383.6	z+2 (14) (1+)
1855.93420	    2709.5
1856.93408	     652.8
1868.93018	    1215.8	y (14) (1+)
1869.92969	     990.9
1870.94958	     375.4
1913.94849	    1623.9
1914.95276	     999.7
1915.91675	     358.2
