# Supplementary material for: A Strategy for O-Glycoproteomics of Enveloped Viruses—the O-Glycoproteome of Herpes Simplex Virus Type 1
Source: PLoS Pathog. 2015 Apr 1;11(4):e1004784. doi: 10.1371/journal.ppat.1004784 (PMC4382219; doi:10.1371/journal.ppat.1004784)
Supplement: S2 Dataset — HSV-1 envelope glycoprotein-derived spectra are provided. (ZIP) [file ppat.1004784.s008.zip › data/PLTTPPPIIATSDPTPR_-3_7_159575.txt]

       m/z	          i	matches
 118.06860	     104.7
 143.24144	      94.7
 265.02750	     127.5
 272.17395	     158.2	y (2) (1+)
 358.20490	     185.0	z+1 (3) (1+)
 470.27283	     278.5	y (4) (1+)
 525.28650	     291.9
 532.29529	     504.6	c (3) (1+)
 533.29810	     179.3	c+1 (3) (1+)
 569.27771	    4628.3	z (5) (1+)
 570.28186	    1612.4	z+1 (5) (1+)
 571.28638	     261.1	z+2 (5) (1+)
 585.29645	    1175.4	y (5) (1+)
 586.29590	     320.0
 756.34583	     171.3
 859.38788	     562.2	z (6) (1+)
 860.39288	     593.2	z+1 (6) (1+)
 861.39990	     118.0	z+2 (6) (1+)
 875.40717	     412.5	y (6) (1+)
 876.42065	     111.2
 890.09088	     107.8
 933.08923	     130.4
 943.42932	     134.2
 959.42316	     129.2
 960.43518	    1594.0	z (7) (1+)
 961.43890	    1692.3	z+1 (7) (1+)
 962.44342	     728.7	z+2 (7) (1+)
 976.44781	     349.4	y (7) (1+)
 989.51971	     174.0
 991.47083	     129.9
1013.46161	    1843.4
1014.46436	     981.6
1015.46368	     246.7
1031.47241	    2886.5	z (8) (1+)
1032.47498	    1653.4	z+1 (8) (1+)
1033.47937	     581.7	z+2 (8) (1+)
1046.49817	     142.6
1047.48987	    2290.8	y (8) (1+)
1048.49500	    1076.3
1049.49341	     392.6
1060.51367	     112.9
1061.54639	     107.4
1066.54333	     126.9
1068.56812	     147.0
1069.08252	     183.3
1069.57898	     106.0
1073.06763	     183.2
1073.56384	     192.1
1074.06506	     688.7
1074.56201	     632.0
1075.06946	     463.6
1075.58423	     122.4
1081.56567	     694.7
1082.05994	    1126.6
1082.56714	    1763.8
1083.06946	    2239.5
1083.57056	    2174.9
1084.07581	    1138.1
1084.57239	     415.0
1085.07385	     134.0
1090.07458	     257.8
1090.56750	    4247.7
1091.06860	    4201.7
1091.57104	    3319.8
1092.06873	    1701.6
1092.57617	     876.9
1093.08093	     261.8
1096.57190	     197.7
1097.07104	     517.6
1097.57190	     287.4
1103.56360	     193.6
1105.57141	     507.8
1106.07507	     616.7
1106.57153	     409.2
1111.55261	     145.2
1126.54810	    1526.6
1135.56812	     300.4	z (16) (2+)
1136.57117	     210.0	z+2 (16) (2+)
1146.56384	     731.6	z+2 (9) (1+)
1147.09778	     200.6
1147.58679	     255.0
1148.08960	     115.4
1154.59705	     124.3
1160.59070	     233.4	y (9) (1+)
1161.60474	     309.6
1162.09900	     269.5
1166.47742	     247.1
1166.95508	     190.9
1168.09595	     524.9
1168.59924	     860.6
1173.61133	     800.7
1196.44824	     139.1
1209.10632	     318.5
1209.60815	     327.2
1240.66162	    3605.1	c (8) (1+)
1241.66321	    3038.6	c+1 (8) (1+)
1242.66833	     973.0
1243.67297	     407.7
1257.63843	     121.2	z (10) (1+)
1309.73181	     890.0
1310.73706	     854.2
1311.74731	     277.4
1353.74548	    4385.6	c (9) (1+)
1354.74792	    3580.3	c+1 (9) (1+)
1355.75122	    1505.5
1356.75720	     532.2
1364.77429	     113.7
1381.76648	     221.3
1382.78210	     235.6
1383.78015	     119.9
1405.77563	     141.1
1416.75806	     118.8
1423.78809	     160.9	c-1 (10) (1+)
1424.78345	    1756.7	c (10) (1+)
1425.78638	    1299.6	c+1 (10) (1+)
1426.78711	     756.7
1427.78943	     263.1
1525.82788	     609.2	c (11) (1+)
1526.83167	     516.9	c+1 (11) (1+)
1527.83179	     196.2
1634.85547	     136.5
1635.84924	     144.5
1771.92725	     376.6
1772.92810	     472.3
1773.92590	     382.9
1774.92041	     176.7
1811.91052	     163.6
1815.94031	    1784.8	c (12) (1+)
1816.94214	    1335.6	c+1 (12) (1+)
1817.94641	    1099.3
1818.94824	     226.8
1852.93164	     223.8	z (14) (1+)
1853.89832	     252.7
1854.93054	     273.7	z+2 (14) (1+)
1986.99268	     148.6
