# Supplementary material for: A Strategy for O-Glycoproteomics of Enveloped Viruses—the O-Glycoproteome of Herpes Simplex Virus Type 1
Source: PLoS Pathog. 2015 Apr 1;11(4):e1004784. doi: 10.1371/journal.ppat.1004784 (PMC4382219; doi:10.1371/journal.ppat.1004784)
Supplement: S2 Dataset — HSV-1 envelope glycoprotein-derived spectra are provided. (ZIP) [file ppat.1004784.s008.zip › data/PLTTPPPIIATSDPTPR_-3_7_159857.txt]

       m/z	          i	matches
 324.97000	     103.1
 356.18958	      76.3
 357.20044	    1038.7	z (3) (1+)
 358.20236	      90.8	z+1 (3) (1+)
 369.91083	      70.0
 470.27014	     204.3	y (4) (1+)
 472.28397	      75.0
 498.26819	      66.6
 525.28900	     107.8
 569.27850	     982.9	z (5) (1+)
 570.28162	     311.1	z+1 (5) (1+)
 642.13745	      66.4
 656.30890	     320.7	z (6) (1+)
 657.31927	     114.6	z+1 (6) (1+)
 757.35834	     477.5	z (7) (1+)
 758.36377	     160.1	z+1 (7) (1+)
 782.67010	      67.2
 828.39325	     555.4	z (8) (1+)
 829.39905	     203.3	z+1 (8) (1+)
 878.97754	      90.3
 879.47913	     163.3
 879.98816	     279.8
 880.49719	     198.9
 880.99323	     108.4
 887.48804	     884.7
 887.99066	    1338.7
 888.49359	    1022.3
 888.99542	     540.7
 889.50342	     184.4
 902.48975	     119.9
 932.50208	      83.0	z (16) (2+)
 943.49066	     133.3	z+2 (9) (1+)
 952.00299	     100.7
1022.30640	      70.8
1037.58362	     480.9	c (8) (1+)
1038.58228	     262.4	c+1 (8) (1+)
1054.56018	      91.8	z (10) (1+)
1055.56995	      99.5	z+1 (10) (1+)
1150.67041	     413.1	c (9) (1+)
1151.67163	     332.7	c+1 (9) (1+)
1221.70862	     372.4	c (10) (1+)
1222.70435	     309.5	c+1 (10) (1+)
1223.70886	     110.0
1258.13391	      70.3
1321.70276	      76.9
1322.75134	     281.1	c (11) (1+)
1323.75317	     220.0	c+1 (11) (1+)
1409.78296	     870.5	c (12) (1+)
1410.78491	     631.5	c+1 (12) (1+)
1411.78955	     245.3
1509.80066	      97.0
1621.85938	     464.8	c (14) (1+)
1622.86060	     530.3	c+1 (14) (1+)
1623.86499	     308.7
1649.83191	      83.9	z (14) (1+)
1650.84827	     146.4	z+1 (14) (1+)
1651.84534	     118.3
1751.89001	     131.4	z+1 (15) (1+)
1775.97717	     132.8
1776.99878	     111.3
1864.99536	     134.0	z+1 (16) (1+)
1865.98584	      68.7	z+2 (16) (1+)
1919.03430	     107.3
