# Supplementary material for: A Strategy for O-Glycoproteomics of Enveloped Viruses—the O-Glycoproteome of Herpes Simplex Virus Type 1
Source: PLoS Pathog. 2015 Apr 1;11(4):e1004784. doi: 10.1371/journal.ppat.1004784 (PMC4382219; doi:10.1371/journal.ppat.1004784)
Supplement: S2 Dataset — HSV-1 envelope glycoprotein-derived spectra are provided. (ZIP) [file ppat.1004784.s008.zip › data/PLTTPPPIIATSDPTPR_-3_7_163348.txt]

       m/z	          i	matches
 122.36925	     273.5
 229.25479	     253.3
 324.98166	     252.3
 397.98853	     276.1
 452.26019	     398.1
 470.26996	    5514.6	y (4) (1+)
 471.27356	     903.5
 570.28491	    2313.0	z+1 (5) (1+)
 571.28857	     642.2	z+2 (5) (1+)
 859.39056	     286.9	z (6) (1+)
 860.39496	    1620.5	z+1 (6) (1+)
 861.40149	     672.4	z+2 (6) (1+)
 875.40405	     317.3	y (6) (1+)
 959.42706	     676.0
 960.42859	     392.5	z (7) (1+)
 961.44305	    2595.9	z+1 (7) (1+)
 962.44550	     799.3	z+2 (7) (1+)
1014.47662	     445.5
1032.47900	    2303.9	z+1 (8) (1+)
1033.48254	     961.9	z+2 (8) (1+)
1144.56128	     558.5	z (9) (1+)
1145.56128	    2667.5	z+1 (9) (1+)
1146.56567	     979.5	z+2 (9) (1+)
1147.56653	     644.5
1257.62488	     353.5	z (10) (1+)
1258.64294	    1056.0	z+1 (10) (1+)
1259.64697	     707.8	z+2 (10) (1+)
1633.83728	     486.3
1634.84180	     420.5
1655.04468	     264.1
1705.89526	     256.8
1796.86414	     296.5
1852.91980	    2606.3	z (14) (1+)
1853.92676	    3877.6	z+1 (14) (1+)
1854.92639	    2511.8	z+2 (14) (1+)
1855.93103	    1236.9
1856.90869	     281.3
1913.94885	     559.0
1914.93481	     722.9
1915.97302	     259.1
