# Supplementary material for: A Strategy for O-Glycoproteomics of Enveloped Viruses—the O-Glycoproteome of Herpes Simplex Virus Type 1
Source: PLoS Pathog. 2015 Apr 1;11(4):e1004784. doi: 10.1371/journal.ppat.1004784 (PMC4382219; doi:10.1371/journal.ppat.1004784)
Supplement: S2 Dataset — HSV-1 envelope glycoprotein-derived spectra are provided. (ZIP) [file ppat.1004784.s008.zip › data/PTEPASPPTTPKPTSTPK_-3_7_124112.txt]

       m/z	          i	matches
 113.96054	      86.6
 172.87616	      96.1
 173.81375	      88.0
 227.26311	      87.9
 318.13705	      90.1
 330.20074	     197.4	z+1 (3) (1+)
 416.22601	     125.6	z (4) (1+)
 417.23190	     873.4	y (6) (2+), z+1 (4) (1+)
 512.25616	     122.9	c-1 (5) (1+)
 513.25958	     104.1	c (5) (1+)
 646.34082	      95.2
 720.35052	     149.2	z (5) (1+)
 793.39398	     100.7	c-1 (8) (1+)
 794.39539	     264.1	c (8) (1+)
 860.73267	      95.8
 946.50281	     359.5	z+1 (7) (1+)
 947.50806	     192.5	z+2 (7) (1+)
1011.48120	     111.1
1034.90479	     108.7
1037.51184	     168.7
1038.01184	     129.2
1058.52759	     116.5	y (15) (2+), c (15) (2+)
1059.03137	     203.1	c+1 (15) (2+)
1059.53540	     125.8
1060.02295	     158.5
1085.50818	      99.2
1097.52356	     118.0	c-1 (9) (1+)
1098.52319	     877.4	c (9) (1+)
1099.53320	     492.1	c+1 (9) (1+)
1100.52307	     210.5
1101.52844	     100.4
1109.54602	     116.6	c+1 (16) (2+)
1112.06409	     195.2
1112.56836	     307.3
1113.06555	    1062.6
1113.56628	     881.2
1114.06775	     507.1
1114.58423	     128.8
1115.04150	    1551.3	z (16) (2+)
1115.54224	    1932.4	z+1 (16) (2+)
1116.04321	    1148.6	z+2 (16) (2+)
1116.54492	     467.3
1117.04724	     184.5
1120.06592	     109.7
1120.56030	    1531.0
1121.06030	    3702.8
1121.56458	    3624.5
1122.06616	    2727.8
1122.56689	    1410.9
1123.06653	     404.8	y (16) (2+)
1124.05579	     877.4
1124.55762	    1478.7
1125.05823	     888.9
1125.56982	     219.4
1135.56665	     140.3
1136.06055	     189.3
1136.55371	     206.5
1161.91345	      98.7
1165.07300	     187.9
1165.56299	     745.5	z (17) (2+)
1166.06140	     683.1	z+1 (17) (2+)
1166.56531	     777.1	z+2 (17) (2+)
1167.07031	     438.5
1167.58032	     130.3
1176.09570	      97.5
1178.55664	     152.2
1179.06555	     279.4
1189.59473	      98.0
1198.09692	     258.4
1198.59070	     131.2
1199.08215	     129.4
1213.09412	     323.3
1346.68176	     515.4	z (9) (1+)
1347.68164	    1768.6	z+1 (9) (1+)
1348.68433	     986.4	z+2 (9) (1+)
1349.69434	     370.0
1456.70215	     118.9
1489.77930	     108.8
1499.70093	     584.9	c (11) (1+)
1500.70349	     469.3	c+1 (11) (1+)
1501.70044	     153.4
1502.72424	     123.2
1586.85706	     177.6
1630.88843	     180.9
1631.90393	     262.1
1651.80737	     176.5	z+1 (10) (1+)
1652.79895	     181.0
1724.85315	     223.1	c (13) (1+)
1726.91187	      97.3
1861.94055	      96.9
1931.99048	     101.4
1932.93945	     299.7	z+1 (13) (1+)
1933.94641	     413.0	z+2 (13) (1+)
1934.95068	     162.8
1949.99597	     155.0
