# Supplementary material for: A Strategy for O-Glycoproteomics of Enveloped Viruses—the O-Glycoproteome of Herpes Simplex Virus Type 1
Source: PLoS Pathog. 2015 Apr 1;11(4):e1004784. doi: 10.1371/journal.ppat.1004784 (PMC4382219; doi:10.1371/journal.ppat.1004784)
Supplement: S2 Dataset — HSV-1 envelope glycoprotein-derived spectra are provided. (ZIP) [file ppat.1004784.s008.zip › data/RVSVGEDVSLLPAPGPTGRGPTQK_-3_5_16454.txt]

       m/z	          i	matches
 139.08763	     173.9
 259.15210	    1041.6	z (2) (1+), c+1 (5) (2+)
 273.20325	     987.2	c (2) (1+)
 316.22180	     494.2
 339.03735	     186.4
 360.23486	     387.7	c (3) (1+)
 459.30063	     281.9	c (4) (1+)
 516.32324	     589.3	c (5) (1+)
 617.80475	     187.4	z (8) (2+)
 645.36365	     898.8	c (6) (1+)
 646.36829	     191.5	c+1 (6) (1+)
 662.24182	     201.0
 694.85071	     241.0	z (10) (2+)
 717.34875	     333.7	z (5) (1+)
 718.35529	     264.1	z+1 (5) (1+)
 760.39264	     401.3	c (7) (1+)
 779.38770	     278.2	z+1 (12) (2+)
 859.45746	     235.4	c (8) (1+)
 869.79376	     365.1
 873.45911	     285.3	z (6) (1+)
 874.46417	     641.0	z+1 (6) (1+)
 874.80048	     229.0
 875.13300	     357.0
 875.46442	     227.3	z+2 (6) (1+)
 883.95203	     438.4	z (14) (2+)
 884.45624	     701.3	z+1 (14) (2+)
 892.46484	     195.8
 946.49829	     211.2	c (9) (1+), y (7) (1+)
1044.48755	     284.7
1055.07080	     669.4	c (19) (2+)
1055.56226	     578.3	c+1 (19) (2+)
1056.07129	     310.8
1056.57629	     251.8
1059.56982	     716.2	c (10) (1+)
1060.58264	     359.9	c+1 (10) (1+)
1069.68750	     255.3
1091.05896	     536.9	z (18) (2+)
1091.56116	     533.5	z+1 (18) (2+)
1155.58972	     325.1	z (19) (2+)
1156.07849	     439.7	z+1 (19) (2+)
1156.57629	     315.6	z+2 (19) (2+)
1157.09290	     205.5
1184.57837	     256.2	z+1 (20) (2+)
1234.13110	     303.4	z+1 (21) (2+)
1241.63293	     454.1	y (21) (2+)
1242.12488	     618.7
1242.63953	     314.3
1263.67444	     211.2
1277.13025	     317.3	z (22) (2+)
1277.62927	     374.9	z+1 (22) (2+)
1278.12708	     241.5
1284.17114	     493.2	c (22) (2+)
1284.66516	    1019.6	c+1 (22) (2+)
1285.16846	     852.0	y (22) (2+)
1285.66980	     409.6
1286.16138	     225.4
1304.19067	     334.6
1312.71021	     376.6
1326.70154	     236.5
1327.70093	     299.1	z+2 (23) (2+)
1340.17358	     248.1
1340.72253	     230.5
1354.68286	     246.0
1388.22424	     397.9
1389.67883	     400.3	z+1 (10) (1+)
1725.91394	     195.5
1767.90015	     367.3	z+1 (14) (1+)
1768.92493	     363.6	z+2 (14) (1+)
1812.96155	     216.5
1881.98987	     247.3	z+2 (15) (1+)
