# Supplementary material for: A Strategy for O-Glycoproteomics of Enveloped Viruses—the O-Glycoproteome of Herpes Simplex Virus Type 1
Source: PLoS Pathog. 2015 Apr 1;11(4):e1004784. doi: 10.1371/journal.ppat.1004784 (PMC4382219; doi:10.1371/journal.ppat.1004784)
Supplement: S2 Dataset — HSV-1 envelope glycoprotein-derived spectra are provided. (ZIP) [file ppat.1004784.s008.zip › data/RVSVGEDVSLLPAPGPTGR_-3_16_410136.txt]

       m/z	          i	matches
 126.05460	    1385.7
 138.05458	    2440.6
 140.36421	     176.1
 141.10191	     679.5
 143.11656	     252.9
 144.06519	    3060.7	y (4) (3+)
 145.06873	     246.1
 163.07126	     340.8
 168.06525	    1595.4
 169.09682	    2522.7
 170.09947	     189.4
 186.07565	   13086.6
 187.07903	     897.0
 187.10741	     712.6
 187.14333	     675.1
 201.12256	     329.2
 204.08614	   10868.7
 205.08937	     744.7
 211.14351	     198.9
 215.13875	     981.6
 216.14175	     289.6
 232.11086	     557.8
 243.07866	     656.8
 260.10535	    1267.9
 268.16553	     245.8
 272.57150	     176.3
 282.18063	     621.1
 284.12418	     282.2
 286.17517	     550.1
 292.66025	    1427.9	y (6) (2+)
 302.09613	     367.6
 302.13306	     231.7
 322.51282	     177.7
 323.17114	     219.1
 343.11713	     228.6
 372.18658	     477.4
 376.70529	    1312.0	y (8) (2+)
 377.20483	     399.5
 394.19980	   13916.2
 394.70126	    5236.4
 395.20444	     483.5
 407.20230	     191.8
 407.72458	     253.6
 421.72034	     841.8	b (8) (2+)
 422.22205	     306.5
 429.71863	     530.3
 430.22061	     216.3
 442.27515	     616.6	b (4) (1+)
 447.22498	     577.0
 456.23120	    4841.9	b (9) (2+)-H2O
 456.73306	    2221.1	b (9) (2+)-NH3
 457.23547	    1117.9
 463.23865	     363.3
 463.74258	     375.0
 465.23633	    3431.5	b (9) (2+)
 465.73648	    1367.8
 466.23877	     364.4
 472.24393	     238.8
 478.24414	    7249.1
 478.74597	    3781.3
 479.24756	     774.6
 485.26602	     195.3
 498.77451	     871.4
 499.27478	     380.1
 499.59424	     183.8
 503.76639	     475.6
 504.26309	     269.5
 507.78094	     392.8
 511.27298	     245.1
 512.77228	    4849.5	b (10) (2+)-H2O
 513.27240	    1863.5	b (10) (2+)-NH3
 513.77917	     519.6
 521.77802	    1795.8	b (10) (2+)
 522.27972	    1031.4	y (16) (3+)
 522.77881	     405.6
 528.78455	     447.5
 529.29224	     238.3
 534.78552	    1179.9
 535.28693	     516.3
 549.28015	    1049.6
 549.61218	     653.4
 549.94684	     530.7
 559.29645	     259.1
 559.79834	    2093.8
 560.29877	    1179.2
 560.80280	     428.6
 564.32300	     462.0
 567.28485	     421.4
 569.31567	     629.8	b (11) (2+)-H2O
 570.30243	     208.4
 578.31976	    1416.3	b (18) (3+), b (11) (2+), y (18) (3+)-H2O
 578.82007	     843.8
 579.32141	     391.0
 584.31244	    4913.1	y (18) (3+), y (6) (1+)
 584.62402	     562.8
 584.95416	     461.7
 585.31616	    1314.6
 586.31879	     255.5
 594.81201	     351.7
 595.31470	    1188.5
 595.81830	     883.3
 596.31635	     344.6
 616.97272	    3266.7
 617.30707	    3175.9
 617.64160	    2864.9
 617.97797	     442.9
 618.31055	     252.6
 624.38153	     272.2
 626.84894	     544.2	b (12) (2+)
 627.34821	     508.7
 627.84821	     209.5
 628.33685	     665.4	b (6) (1+)
 629.33807	     207.7
 633.31720	     741.1
 655.35083	     399.1
 666.13776	     232.6
 683.68231	     211.1
 690.33771	     990.6
 691.33881	     435.4
 702.38330	     984.1	b (14) (2+)-NH3
 702.88483	    1139.9
 703.20496	     929.0
 703.38727	     404.1
 703.84839	     334.9
 704.20276	     475.1
 704.40967	     199.6
 705.20367	     303.9
 714.32367	     215.8
 734.38934	     223.4
 735.37500	     408.4
 743.36469	    3448.4	b (7) (1+)
 744.36829	    1325.5
 752.40106	    7589.5	y (8) (1+)
 753.40344	    2731.4
 754.40875	     639.4
 761.83765	     211.5
 774.88184	     216.2
 780.38062	     189.2
 787.39081	   19446.0
 788.39355	    6819.8
 789.39471	    1368.0
 804.39777	     223.5
 817.73376	     201.1
 823.26453	     221.8
 823.41589	    1310.8
 823.91718	     938.0
 824.41119	     501.2
 824.91248	     249.1
 827.89429	     392.2
 828.40515	     299.0
 828.89838	     229.9
 842.43433	    1826.7	b (8) (1+)
 843.43939	     526.4
 858.42700	    2096.4
 859.43018	     743.5
 865.48529	     778.7	y (9) (1+)
 870.45972	     420.8
 876.43146	     851.9
 876.93115	     820.9
 877.42932	     357.0
 903.92780	     241.3
 908.91309	     194.8
 911.45337	    6308.0	b (9) (1+)-H2O
 912.45697	    2454.3	b (9) (1+)-NH3
 913.45569	     643.1
 916.94482	     227.2
 920.48737	     248.6
 924.95459	    6959.4
 925.45801	    6959.0
 925.95612	    4672.2
 926.46155	    1273.3
 926.95868	     330.6
 929.46521	    5556.9	b (9) (1+)
 930.46539	    2897.5
 931.47083	     584.7
 933.49811	     391.5
 938.45551	     307.0
 945.00714	     213.1
 945.50708	     769.0
 946.00714	     757.2
 946.50714	     661.7
 947.48206	     219.9
 952.96448	    1886.8
 953.46942	    1954.5
 953.85449	     282.5
 953.91400	     643.3
 954.01886	   54268.1
 954.51862	   53951.6
 954.71301	     424.8
 954.76624	     443.8
 954.84680	     357.1
 954.89319	     330.3
 955.01990	   29252.0
 955.18060	     326.5
 955.22394	     291.1
 955.27344	     426.6
 955.31299	     333.2
 955.47571	   35174.5
 955.55109	    3889.3
 955.67609	     220.9
 955.71820	     231.5
 956.48230	   18814.7
 957.48535	    4278.1
 958.48895	     386.7
1012.52795	     331.4
1014.55170	    1945.6
1015.55798	     921.9
1024.54248	     447.6
1025.54700	     381.4
1042.54773	   17510.2	b (10) (1+)
1043.54980	    9309.1
1044.55188	    2277.8
1056.55896	     403.6
1068.56165	    1178.9
1069.56543	     597.0
1117.59985	     305.7
1118.58508	    1001.9
1119.58948	     706.1
1120.59424	     322.4
1127.63696	    3122.9
1128.63928	    1445.9
1129.65503	     377.5
1137.61780	     226.5
1155.63293	   15051.8	b (11) (1+)
1156.63428	    8993.8
1157.63599	    2127.0
1158.63733	     448.5
1164.67126	     493.1
1165.67664	     390.0
1181.65833	     348.7
1188.35229	     192.8
1189.62341	     651.8
1190.62219	     392.6
1295.73828	     398.5
1296.73389	     422.2
1323.71680	    2010.6	b (13) (1+)
1324.72156	    1630.3
1325.73059	     577.1
