# Supplementary material for: A Strategy for O-Glycoproteomics of Enveloped Viruses—the O-Glycoproteome of Herpes Simplex Virus Type 1
Source: PLoS Pathog. 2015 Apr 1;11(4):e1004784. doi: 10.1371/journal.ppat.1004784 (PMC4382219; doi:10.1371/journal.ppat.1004784)
Supplement: S2 Dataset — HSV-1 envelope glycoprotein-derived spectra are provided. (ZIP) [file ppat.1004784.s008.zip › data/RVSVGEDVSLLPAPGPTGR_-3_16_410317.txt]

m/z	i	matches
126.05482	377.0
138.05486	823.8
139.50613	101.1
141.10197	304.2
144.06529	1294.3	y (4) (3+)
155.11789	146.8
162.05476	506.2
168.06544	592.9
169.09691	968.5
173.12820	276.9
186.07591	4336.4
187.07880	251.6
187.10754	478.6
190.04973	1347.4
191.05305	184.8
201.12286	312.1
204.08636	5110.5
205.08922	233.4
208.06009	1364.5
209.06419	149.3
211.14413	166.8
268.16534	124.0
280.08017	196.3
282.17975	203.2
284.12350	405.0
292.66040	533.1	y (6) (2+)
293.16113	201.5
298.07028	436.7
316.08102	866.4
317.08362	106.8
323.17023	130.5
334.09174	796.1
337.35623	107.6
343.20657	124.3
352.10147	770.1
353.10367	124.4
372.18973	112.6
376.70377	405.7	y (8) (2+)
377.20438	162.9
394.20038	5516.4
394.70197	1965.6
395.20255	632.0
398.71887	534.8
399.22314	152.1
401.16388	193.2
407.72394	1350.3
408.22424	523.3
412.71634	172.5
421.72052	1488.5	b (8) (2+)
422.22134	524.3
422.72150	122.2
429.71637	191.3
442.27618	373.6	b (4) (1+)
447.22705	271.4
455.75278	241.7
456.23175	3027.4	b (9) (2+)-H2O
456.73233	1364.8	b (9) (2+)-NH3
457.23364	332.7
465.23636	1604.2	b (9) (2+)
465.73816	778.2
478.24429	3878.8
478.74652	2023.6
479.24594	466.6
485.27222	132.4
498.77609	538.7
499.30222	149.7
503.76831	203.9
504.26715	140.3
507.78207	153.6
512.77234	1673.6	b (10) (2+)-H2O
513.27313	1056.9	b (10) (2+)-NH3
513.78046	111.5
521.77771	513.5	b (10) (2+)
522.27722	410.9	y (16) (3+)
534.78687	544.4
535.28571	428.6
556.29504	195.3
564.32275	134.4
567.28662	249.9	y (6) (1+)-NH3
569.81226	149.6
570.30060	115.8
578.32111	258.2	b (18) (3+), b (11) (2+), y (18) (3+)-H2O
578.82111	235.7
579.32129	151.1
584.31250	2055.3	y (18) (3+), y (6) (1+)
585.31567	624.6
594.93378	155.5
626.84674	203.8
628.33911	1405.7	b (6) (1+)
629.34485	409.6
631.83569	121.1
633.31848	461.2
634.31549	111.1
642.35028	115.2
646.34802	305.4
655.34863	210.7
662.36255	136.3
667.17200	174.3
668.18115	133.1
681.99133	115.1
683.26044	117.3
690.34003	447.5
691.33691	177.1
696.87732	114.6
698.03705	175.1
702.39789	127.4
703.20453	911.6
703.32581	555.8
703.82019	196.8
704.20764	607.6
704.33112	170.2
704.40161	422.3
704.75879	148.0
704.82410	123.0
705.20648	275.3
705.41345	170.7
712.89246	292.3
713.39319	175.1
725.35016	127.0
735.37549	218.3
743.36450	3760.7	b (7) (1+)
744.36902	1272.9
745.37335	174.9
752.40118	3768.6	y (8) (1+)
753.40497	1435.4
754.40381	211.3
758.73859	131.7
762.43134	144.2
762.93433	156.4
773.47668	122.7
773.98859	210.8
782.09558	143.5
787.39087	8714.4
788.39423	2704.5
789.39771	531.5
812.14166	183.1
819.94403	319.9
820.44684	211.6
824.41766	147.7
842.43365	1530.4	b (8) (1+)
843.43378	623.1
858.42792	973.6
859.43384	295.7
865.48578	429.5	y (9) (1+)
866.48676	223.1
881.39587	118.7
884.46741	170.6
911.45361	3971.1	b (9) (1+)-H2O
912.45587	1495.9	b (9) (1+)-NH3
912.97198	906.0
913.47198	980.2
913.97321	344.1
914.48053	175.3
919.34027	161.7
929.46466	3117.9	b (9) (1+)
930.46735	1369.1
931.47144	224.3
933.50604	132.1
945.01233	261.9
945.50684	436.7
946.01019	505.8
946.51257	315.5
954.01898	23000.1
954.51904	23759.8
954.67950	142.2
954.71021	148.0
954.76349	162.2
954.79840	162.7
954.84967	128.7
954.89264	176.1
955.02039	13189.9
955.18542	188.2
955.22089	133.7
955.47668	18353.1
956.48230	9232.6
957.48602	2393.7
958.49182	139.9
962.50702	236.5
963.00470	334.8
979.25659	119.2
984.88263	119.6
1006.03278	196.2
1006.52563	363.3
1007.02124	204.8
1010.77222	161.7
1012.53168	146.2
1014.55145	855.3
1015.55933	533.4
1024.53943	348.3	b (10) (1+)-H2O
1042.54785	7836.7	b (10) (1+)
1043.55139	3983.1
1044.55396	1047.3
1045.54321	229.0
1058.39856	149.9
1068.56152	878.4
1069.56897	551.2
1070.55920	121.1
1127.63782	1070.5
1128.63745	659.3
1129.63489	239.7
1138.62744	138.0
1155.63293	5998.5	b (11) (1+)
1156.63452	3841.8
1157.64185	1060.3
1158.64563	145.2
1164.67188	975.9	y (12) (1+)
1165.67224	696.8
1181.64807	149.5
1204.61292	205.1
1205.62842	150.3
1268.66748	154.8
1295.72437	124.8
1323.72314	782.0	b (13) (1+)
1324.72400	654.3
1325.72693	253.9
1564.54956	226.8
