# Supplementary material for: A Strategy for O-Glycoproteomics of Enveloped Viruses—the O-Glycoproteome of Herpes Simplex Virus Type 1
Source: PLoS Pathog. 2015 Apr 1;11(4):e1004784. doi: 10.1371/journal.ppat.1004784 (PMC4382219; doi:10.1371/journal.ppat.1004784)
Supplement: S2 Dataset — HSV-1 envelope glycoprotein-derived spectra are provided. (ZIP) [file ppat.1004784.s008.zip › data/RVSVGEDVSLLPAPGPTGR_-3_5_32199.txt]

       m/z	          i	matches
 340.99902	     182.7
 402.52036	     118.6
 459.30066	     408.7	c (4) (1+)
 516.32330	    1109.7	c (5) (1+)
 517.32678	     235.8	c+1 (5) (1+)
 520.24573	     147.6	z (3) (1+)
 601.35150	     131.6
 645.36560	    1761.2	c (6) (1+)
 646.36963	     369.6	c+1 (6) (1+)
 656.31238	     344.1
 657.31201	     123.6
 658.31799	     118.7
 663.43744	     122.9
 675.32129	     209.0	z+1 (5) (1+)
 707.87738	     165.1
 718.56586	     153.6
 743.35590	     135.9
 744.34003	     131.9
 760.39343	     493.6	c (7) (1+)
 815.44965	     119.5
 833.47961	     137.2
 842.41235	     399.9	z (7) (1+)
 843.41449	     292.6	z+1 (7) (1+)
 858.47101	     128.4	c-1 (8) (1+)
 859.46368	     378.6	c (8) (1+)
 885.18213	     139.0
 946.49030	     888.4	c (9) (1+)
 947.01288	     234.5
 947.49377	     439.7	c+1 (9) (1+)
 954.51752	     161.6
 955.02472	     174.6
 969.03406	     135.8
1025.56323	     175.1
1053.55029	     255.7	z+1 (9) (1+)
1054.55566	     225.9	z+2 (9) (1+)
1059.56970	     390.8	c (10) (1+)
1060.57617	     339.3	c+1 (10) (1+)
1165.62805	     618.6	z (10) (1+)
1166.63416	    1003.9	z+1 (10) (1+)
1167.64270	     318.8	z+2 (10) (1+)
1252.65759	     282.3	z (11) (1+)
1253.66272	     409.3	z+1 (11) (1+)
1268.68445	     150.9	y (11) (1+)
1269.71436	     345.1	c (12) (1+)
1270.71338	     249.6	c+1 (12) (1+)
1351.72888	     307.9	z (12) (1+)
1352.73059	     552.9	z+1 (12) (1+)
1353.74121	     251.3	z+2 (12) (1+)
1367.73987	     155.9	y (12) (1+)
1406.69470	     210.3
1437.79822	     931.3	c (14) (1+)
1438.80859	     493.2	c+1 (14) (1+)
1466.75403	    1036.4	z (13) (1+)
1467.76160	    1184.0	z+1 (13) (1+)
1468.76001	     864.5	z+2 (13) (1+)
1469.76758	     270.8
1482.78821	     191.1	y (13) (1+)
1483.78601	     151.7
1591.85242	     142.0
1592.87732	     197.3	c+1 (16) (1+)
1595.80164	     464.4	z (14) (1+)
1596.80078	     630.7	z+1 (14) (1+)
1597.79834	     460.6
1598.81226	     131.4
1613.28955	     123.0
1653.82813	     258.8	z+1 (15) (1+)
1654.82910	     201.9	z+2 (15) (1+)
1655.80811	     131.4
1752.88013	     167.7
1838.93042	     187.0	z (17) (1+)
1839.91125	     359.0
1840.89307	     177.6
1870.20410	     133.1
1895.98987	     230.4	c (17) (1+)
1896.98816	     202.6
1940.01111	     189.7	z+2 (18) (1+)
1953.02405	     625.5	c (18) (1+)
1954.01917	     588.3	c+1 (18) (1+), y (18) (1+)
1955.01038	     262.3
1956.06335	     138.8
