# Supplementary material for: A Strategy for O-Glycoproteomics of Enveloped Viruses—the O-Glycoproteome of Herpes Simplex Virus Type 1
Source: PLoS Pathog. 2015 Apr 1;11(4):e1004784. doi: 10.1371/journal.ppat.1004784 (PMC4382219; doi:10.1371/journal.ppat.1004784)
Supplement: S2 Dataset — HSV-1 envelope glycoprotein-derived spectra are provided. (ZIP) [file ppat.1004784.s008.zip › data/RVSVGEDVSLLPAPGPTGR_-3_5_37729.txt]

       m/z	          i	matches
 120.22968	     180.7
 138.35202	     169.3
 290.31042	     184.6
 360.23242	     452.0	c (3) (1+)
 415.28677	     249.3
 450.51550	     196.5
 458.29248	     259.9	c-1 (4) (1+)
 459.30133	    1150.6	c (4) (1+)
 472.30688	     201.6
 516.32294	    1677.3	c (5) (1+)
 517.32324	     524.8	c+1 (5) (1+)
 644.35797	     187.9	c-1 (6) (1+)
 645.36481	    3091.3	c (6) (1+)
 646.36627	     909.8	c+1 (6) (1+)
 656.31012	     705.2
 674.31812	     525.4	z (5) (1+)
 675.32959	     418.1	z+1 (5) (1+)
 743.36353	     339.1
 750.18927	     217.2
 760.38910	    1191.5	c (7) (1+)
 761.39673	     205.4	c+1 (7) (1+)
 833.46558	     383.9
 842.40942	     818.4	z (7) (1+)
 843.41608	     368.7	z+1 (7) (1+)
 848.46246	     366.2
 850.47473	     299.1
 859.45868	     657.5	c (8) (1+)
 860.46503	     394.3	c+1 (8) (1+)
 878.46979	     265.9
 946.01025	     207.0
 946.48743	    2038.7	c (9) (1+)
 947.01959	     341.8
 947.49286	    1087.9	c+1 (9) (1+)
 948.49402	     212.8	c (17) (2+)
 951.95453	     203.8
 955.02277	     271.5
 969.52130	     186.3
 996.46692	     238.9
1018.53320	     275.7
1025.56506	     342.0
1059.57397	    1110.9	c (10) (1+)
1060.57507	     681.9	c+1 (10) (1+)
1071.91284	     227.2
1165.62939	    1941.0	z (10) (1+)
1166.63257	    1738.3	z+1 (10) (1+)
1167.63879	     550.3	z+2 (10) (1+)
1252.65820	     618.7	z (11) (1+)
1253.66394	     692.2	z+1 (11) (1+)
1254.66370	     460.3	z+2 (11) (1+)
1268.69519	     292.7	y (11) (1+), c-1 (12) (1+)
1269.70923	    1032.3	c (12) (1+)
1270.71704	     610.9	c+1 (12) (1+)
1351.73840	     557.6	z (12) (1+)
1352.73438	     937.3	z+1 (12) (1+)
1353.74121	     784.4	z+2 (12) (1+)
1369.75317	     441.4
1404.75745	     885.3
1405.76440	     664.1
1406.77551	     347.7
1436.79382	     239.4	c-1 (14) (1+)
1437.79932	    1805.9	c (14) (1+)
1438.80396	    1386.6	c+1 (14) (1+)
1439.81506	     447.7
1466.75171	    2309.1	z (13) (1+)
1467.75891	    3639.0	z+1 (13) (1+)
1468.76160	    1685.9	z+2 (13) (1+)
1469.76331	     439.6
1482.76904	     233.9	y (13) (1+)
1485.76172	     211.6
1591.85754	     402.4
1595.79651	     689.6	z (14) (1+)
1596.80359	    1204.4	z+1 (14) (1+)
1597.81531	     530.2	z+2 (14) (1+)
1652.81897	     351.0	z (15) (1+)
1653.82068	     616.6	z+1 (15) (1+)
1654.83826	     606.3	z+2 (15) (1+)
1655.80212	     220.8
1668.84900	     238.5	y (15) (1+)
1839.93311	     641.1	z+1 (17) (1+)
1840.91919	     343.0
1841.94702	     215.7
1894.98608	     317.3	c-1 (17) (1+)
1895.99805	     441.7	c (17) (1+)
1896.99805	     232.6	c+1 (17) (1+)
1910.05969	     237.2
1911.02966	     328.7
1953.03235	     774.6	c (18) (1+)
1954.01282	     549.3	y (18) (1+)
1955.01416	     299.1
