# Supplementary material for: A Strategy for O-Glycoproteomics of Enveloped Viruses—the O-Glycoproteome of Herpes Simplex Virus Type 1
Source: PLoS Pathog. 2015 Apr 1;11(4):e1004784. doi: 10.1371/journal.ppat.1004784 (PMC4382219; doi:10.1371/journal.ppat.1004784)
Supplement: S2 Dataset — HSV-1 envelope glycoprotein-derived spectra are provided. (ZIP) [file ppat.1004784.s008.zip › data/RVSVGEDVSLLPAPGPTGR_-3_5_37750.txt]

       m/z	          i	matches
 112.91654	     225.1
 274.27289	     259.4
 346.52167	     295.5
 563.31317	     509.2	c (3) (1+)
 592.43469	     281.5
 664.07568	     249.4
 675.33008	     272.9	z+1 (5) (1+)
 719.40002	     912.6	c (5) (1+)
 848.44720	     625.1	c (6) (1+)
 849.44629	     382.3	c+1 (6) (1+)
 963.46918	     547.8	c (7) (1+)
1019.54041	     267.7
1052.55151	     791.2	z (9) (1+)
1062.53552	     422.3	c (8) (1+)
1140.58435	    1126.5
1141.09143	    1541.2
1141.58716	     937.1
1142.08911	     458.5
1149.09216	    1561.9
1149.59583	    3017.6
1150.09717	    2494.1
1150.60889	     941.1
1151.10498	     365.2
1157.09204	     558.7
1157.60376	     822.9
1158.10730	    1053.8
1158.60571	    1220.0
1159.11121	     356.2
1165.63867	     370.4	z (10) (1+)
1166.64392	     822.6	z+1 (10) (1+)
1167.64465	     447.5	z+2 (10) (1+)
1172.59399	     261.4	z (18) (2+)
1215.11816	     304.0
1228.13855	     474.6
1228.63391	     387.0
1351.62817	     393.9	c-1 (9) (1+)
1352.64233	     749.1	c (9) (1+)
1353.64551	     521.6	c+1 (9) (1+)
1465.72961	     803.4	c (10) (1+)
1466.73950	     405.3	c+1 (10) (1+)
1554.81934	     383.1	z (12) (1+)
1555.80005	     330.8
1670.81299	     373.1
1868.01416	     273.1
