# Supplementary material for: A Strategy for O-Glycoproteomics of Enveloped Viruses—the O-Glycoproteome of Herpes Simplex Virus Type 1
Source: PLoS Pathog. 2015 Apr 1;11(4):e1004784. doi: 10.1371/journal.ppat.1004784 (PMC4382219; doi:10.1371/journal.ppat.1004784)
Supplement: S2 Dataset — HSV-1 envelope glycoprotein-derived spectra are provided. (ZIP) [file ppat.1004784.s008.zip › data/RVSVGEDVSLLPAPGPTGR_-3_5_37828.txt]

       m/z	          i	matches
 117.89030	     177.5
 217.12946	     177.9	z+1 (2) (1+)
 249.56310	     176.1
 459.30255	     377.5	c (4) (1+)
 482.82840	     228.1
 516.32263	    1748.2	c (5) (1+)
 517.32831	     437.1	c+1 (5) (1+)
 547.21722	     213.8
 601.34906	     218.5
 625.16040	     186.5
 644.35541	     232.8	c-1 (6) (1+)
 645.36456	    2284.3	c (6) (1+)
 646.36884	     695.1	c+1 (6) (1+)
 675.32587	     450.7	z+1 (5) (1+)
 760.39050	     484.0	c (7) (1+)
 768.87506	     200.5
 842.41144	     476.8	z (7) (1+)
 843.41296	     384.2	z+1 (7) (1+)
 859.45880	     723.8	c (8) (1+)
 860.47809	     210.7	c+1 (8) (1+)
 928.99585	     244.7
1039.04846	     337.4
1039.54651	     667.5
1040.05090	     480.5
1047.03955	     341.9
1047.55835	     941.2
1048.05432	    1581.1
1048.55969	    1334.4
1049.05579	     620.1
1052.54370	    1045.3	z (9) (1+)
1053.55188	    1872.7	z+1 (9) (1+)
1054.55481	     755.2	z+2 (9) (1+)
1055.55823	     723.0
1056.06531	     627.5
1056.55957	    1046.5
1057.06689	     705.9
1057.56409	     274.8
1127.08691	     331.1
1166.63477	     907.1	z+1 (10) (1+)
1167.64148	     542.7	z+2 (10) (1+)
1262.65662	    1463.8	c (10) (1+)
1263.65759	     892.1	c+1 (10) (1+)
1414.75891	     217.0
1455.74292	     507.3	z (11) (1+)
1456.74329	     571.6	z+1 (11) (1+)
1457.74841	     444.5	z+2 (11) (1+)
1471.77112	     410.4	y (11) (1+), c-1 (12) (1+)
1472.77979	    1024.7	c (12) (1+)
1473.80518	     528.9	c+1 (12) (1+)
1554.80554	     436.6	z (12) (1+)
1555.80688	     567.9	z+1 (12) (1+)
1556.80762	     496.9
1570.83813	     397.9	y (12) (1+)
1571.83435	     286.6
1572.85242	     237.7
1640.88257	    1033.1	c (14) (1+)
1641.88171	    1094.0	c+1 (14) (1+)
1642.89697	     390.4
1651.84656	     241.8
1652.83325	     253.2
1669.83704	     608.9	z (13) (1+)
1670.83740	    1481.3	z+1 (13) (1+)
1671.84631	    1076.2	z+2 (13) (1+)
1672.83582	     495.9
1780.83557	     211.0
1795.98694	     196.7	c+1 (16) (1+)
1798.87024	     651.9	z (14) (1+)
1799.88049	     649.8	z+1 (14) (1+)
1800.87671	     730.8
1801.91650	     274.1
1856.89636	     346.7	z+1 (15) (1+)
1857.90613	     420.9	z+2 (15) (1+)
1955.99622	     226.5	z+1 (16) (1+)
