# Supplementary material for: A Strategy for O-Glycoproteomics of Enveloped Viruses—the O-Glycoproteome of Herpes Simplex Virus Type 1
Source: PLoS Pathog. 2015 Apr 1;11(4):e1004784. doi: 10.1371/journal.ppat.1004784 (PMC4382219; doi:10.1371/journal.ppat.1004784)
Supplement: S2 Dataset — HSV-1 envelope glycoprotein-derived spectra are provided. (ZIP) [file ppat.1004784.s008.zip › data/RVSVGEDVSLLPAPGPTGR_-3_5_37897.txt]

       m/z	          i	matches
 110.59255	     185.7
 125.48223	     161.9
 166.61154	     162.6
 360.23471	     262.9	c (3) (1+)
 415.29034	     313.1
 459.30426	     655.8	c (4) (1+)
 516.32379	    1939.0	c (5) (1+)
 517.33038	     208.9	c+1 (5) (1+)
 520.24786	     259.2	z (3) (1+)
 645.36609	    3476.9	c (6) (1+)
 646.36884	     890.7	c+1 (6) (1+)
 656.31396	     510.6
 674.31824	     383.1	z (5) (1+)
 675.32697	     325.3	z+1 (5) (1+)
 709.68512	     164.1
 743.36914	     215.2
 760.39258	     823.9	c (7) (1+)
 761.39563	     360.6	c+1 (7) (1+)
 815.45227	     206.1
 833.47095	     387.9
 842.41266	     497.9	z (7) (1+)
 843.42218	     250.0	z+1 (7) (1+)
 858.45331	     262.8	c-1 (8) (1+)
 859.46368	     651.7	c (8) (1+)
 860.46277	     271.4	c+1 (8) (1+)
 938.01282	     167.3
 938.51959	     189.6
 939.00696	     195.8
 945.49078	     193.1	c-1 (9) (1+)
 946.01178	     248.1
 946.49213	    1862.7	c (9) (1+)
 947.01959	     392.2
 947.49359	     534.3	c+1 (9) (1+)
 948.49500	     233.4	c (17) (2+)
 954.51666	     620.8
 955.02313	     565.1
 961.01556	     261.6
1025.55664	     392.0
1045.97168	     167.9
1053.55408	     435.9	z+1 (9) (1+)
1054.55371	     264.7	z+2 (9) (1+)
1059.57837	     758.6	c (10) (1+)
1060.57153	     261.0	c+1 (10) (1+)
1061.57227	     198.9
1165.62854	    1387.6	z (10) (1+)
1166.63843	    1440.1	z+1 (10) (1+)
1167.64050	     645.5	z+2 (10) (1+)
1168.65247	     229.1
1252.66370	     425.5	z (11) (1+)
1253.66626	     853.2	z+1 (11) (1+)
1254.66968	     416.1	z+2 (11) (1+)
1268.67700	     222.2	y (11) (1+)
1269.71057	     688.4	c (12) (1+)
1270.70496	     637.0	c+1 (12) (1+)
1351.72949	     654.9	z (12) (1+)
1352.73315	     815.0	z+1 (12) (1+)
1353.74622	     451.1	z+2 (12) (1+)
1367.76965	     250.8	y (12) (1+)
1436.80481	     298.2	c-1 (14) (1+)
1437.79810	    1263.4	c (14) (1+)
1438.81238	     739.8	c+1 (14) (1+)
1439.81055	     311.6
1466.75696	    1914.0	z (13) (1+)
1467.76233	    2161.5	z+1 (13) (1+)
1468.76538	    1295.4	z+2 (13) (1+)
1469.76318	     467.5
1482.76868	     257.9	y (13) (1+)
1483.77185	     211.8
1484.78943	     244.8
1487.15710	     170.0
1591.88342	     210.9	c (16) (1+)
1592.84753	     245.4
1595.79968	    1039.3	z (14) (1+)
1596.79761	    1311.8	z+1 (14) (1+)
1597.79285	     618.1
1652.85095	     269.5
1653.81604	     620.3	z+1 (15) (1+)
1654.82751	     346.2	z+2 (15) (1+)
1752.88586	     295.5	z+1 (16) (1+)
1753.87402	     220.8
1838.90833	     195.5	z (17) (1+)
1839.92664	     689.7	z+1 (17) (1+)
1840.91992	     352.2
1895.00854	     279.0	c-1 (17) (1+)
1895.99609	     417.9	c (17) (1+)
1897.00024	     362.4	c+1 (17) (1+)
1898.01685	     210.0
1910.02979	     249.6
1940.02893	     181.6	z+2 (18) (1+)
1952.06555	     181.6
1953.02771	     884.9	c (18) (1+)
1954.02759	     928.1	y (18) (1+), c+1 (18) (1+)
1955.02502	     705.0
