# Supplementary material for: A Strategy for O-Glycoproteomics of Enveloped Viruses—the O-Glycoproteome of Herpes Simplex Virus Type 1
Source: PLoS Pathog. 2015 Apr 1;11(4):e1004784. doi: 10.1371/journal.ppat.1004784 (PMC4382219; doi:10.1371/journal.ppat.1004784)
Supplement: S2 Dataset — HSV-1 envelope glycoprotein-derived spectra are provided. (ZIP) [file ppat.1004784.s008.zip › data/RVSVGEDVSLLPAPGPTGR_-3_5_37907.txt]

       m/z	          i	matches
 123.10796	     130.5
 161.78043	     127.9
 222.36731	     126.6
 310.22809	     132.2
 319.63864	     131.0
 332.74850	     135.0
 726.36627	     144.4
 866.48187	     349.7
 917.55920	     140.5
 997.48810	     140.1
1052.55029	     155.0	z (9) (1+)
1053.55151	     927.1	z+1 (9) (1+)
1166.63672	    1146.2	z+1 (10) (1+)
1167.63647	     846.7	z+2 (10) (1+)
1168.65051	     204.2
1252.65710	     226.4	z (11) (1+)
1253.66687	     570.2	z+1 (11) (1+)
1254.67310	     344.5	z+2 (11) (1+)
1268.69763	     194.0	c-1 (12) (1+), y (11) (1+)
1269.71094	     176.1	c (12) (1+)
1351.73694	     317.5	z (12) (1+)
1352.73755	     587.4	z+1 (12) (1+)
1353.73132	     263.3	z+2 (12) (1+)
1354.75012	     203.9
1367.74658	     618.2	y (12) (1+)
1368.75037	     377.7
1369.74890	     302.0
1436.79028	    1016.0	c-1 (14) (1+)
1437.79248	    1194.6	c (14) (1+)
1438.79663	     853.1	c+1 (14) (1+)
1466.76123	     471.5	z (13) (1+)
1467.76123	    1063.3	z+1 (13) (1+)
1468.76172	     868.6	z+2 (13) (1+)
1469.76282	     219.0
1470.74207	     143.2
1482.77246	     498.2	y (13) (1+)
1483.77332	     638.1
1484.76062	     209.3
1590.84790	     193.3
1591.87988	     212.0	c (16) (1+)
1595.79163	     310.1	z (14) (1+)
1596.80188	     806.1	z+1 (14) (1+)
1597.79797	     574.8
1598.80286	     190.6
1652.84534	     150.7
1653.82715	     293.6	z+1 (15) (1+)
1654.83472	     385.6	z+2 (15) (1+)
1751.88733	     177.5	z (16) (1+)
1752.87805	     256.6
1753.90076	     206.7	z+2 (16) (1+)
1838.91943	     557.4	z (17) (1+)
1839.91687	     768.6	z+1 (17) (1+)
1840.91333	     388.7
1841.94385	     308.3
1854.92554	     168.9	y (17) (1+)
1855.96704	     155.7
1863.02722	     156.5
1889.03796	     251.6
1890.01941	     243.7
1891.00549	     196.7
1892.03625	     521.8
1893.01990	     250.5
1894.01807	     151.7
1894.99573	     305.6	c-1 (17) (1+)
1895.99255	     592.6	c (17) (1+)
1896.98462	     141.8
1908.02551	     485.5
1909.03333	     692.9
1910.04333	     509.9
1911.04675	     319.7
1938.00122	     151.4	z (18) (1+)
1952.01025	     556.0	c-1 (18) (1+)
1953.01367	     634.3	c (18) (1+)
1954.00098	     568.6	y (18) (1+)
1955.00159	     289.5
1956.01257	     183.5
