# Supplementary material for: A Strategy for O-Glycoproteomics of Enveloped Viruses—the O-Glycoproteome of Herpes Simplex Virus Type 1
Source: PLoS Pathog. 2015 Apr 1;11(4):e1004784. doi: 10.1371/journal.ppat.1004784 (PMC4382219; doi:10.1371/journal.ppat.1004784)
Supplement: S2 Dataset — HSV-1 envelope glycoprotein-derived spectra are provided. (ZIP) [file ppat.1004784.s008.zip › data/RVSVGEDVSLLPAPGPTGR_-3_5_38075.txt]

       m/z	          i	matches
 110.56270	     117.1
 197.25375	     128.5
 360.23456	     358.1	c (3) (1+)
 388.41479	     107.5
 459.30112	     309.4	c (4) (1+)
 492.38937	     117.1
 516.32391	     783.6	c (5) (1+)
 517.32422	     123.7	c+1 (5) (1+)
 644.35895	     146.3	c-1 (6) (1+)
 645.36517	    2193.8	c (6) (1+)
 646.36774	     721.6	c+1 (6) (1+)
 656.30847	     260.4
 674.31622	     145.8	z (5) (1+)
 675.32465	     302.6	z+1 (5) (1+)
 693.09052	     119.7
 743.36469	     248.3
 760.39221	     153.2	c (7) (1+)
 761.39630	     130.2	c+1 (7) (1+)
 815.36157	     109.5
 842.40796	     221.7	z (7) (1+)
 843.41888	     119.6	z+1 (7) (1+)
 859.46014	     374.8	c (8) (1+)
 914.91211	     155.4
 938.01117	     112.4
 945.48175	     163.3	c-1 (9) (1+)
 946.00287	     125.5
 946.49030	     627.2	c (9) (1+)
 947.49072	     281.3	c+1 (9) (1+)
 954.51349	     161.7
 983.46960	     209.7
1053.55151	     284.1	z+1 (9) (1+)
1059.57239	     126.4	c (10) (1+)
1165.62927	     612.7	z (10) (1+)
1166.63416	     829.2	z+1 (10) (1+)
1167.64709	     285.3	z+2 (10) (1+)
1252.66382	     333.5	z (11) (1+)
1253.66345	     374.4	z+1 (11) (1+)
1254.66711	     268.7	z+2 (11) (1+)
1269.70740	     396.9	c (12) (1+)
1270.70801	     218.3	c+1 (12) (1+)
1271.72473	     124.7
1352.72644	     311.9	z+1 (12) (1+)
1353.73596	     192.9	z+2 (12) (1+)
1369.77637	     127.9
1409.76050	     435.2
1410.76465	     240.9
1411.76636	     189.3
1436.80005	     132.5	c-1 (14) (1+)
1437.79639	     780.5	c (14) (1+)
1438.79395	     375.9	c+1 (14) (1+)
1439.81787	     188.1
1466.75171	    1128.6	z (13) (1+)
1467.75867	    1670.8	z+1 (13) (1+)
1468.76685	    1108.6	z+2 (13) (1+)
1469.77417	     331.5
1482.76953	     292.0	y (13) (1+)
1483.76514	     160.5
1484.77673	     314.3
1486.78845	     160.2
1595.79871	     454.1	z (14) (1+)
1596.79712	     630.3	z+1 (14) (1+)
1597.79480	     272.2
1598.83582	     135.0
1653.82007	     281.9	z+1 (15) (1+)
1654.82153	     185.0	z+2 (15) (1+)
1669.83997	     123.9
1702.84656	     128.2
1752.86829	     186.8
1753.88904	     195.8
1838.92969	     132.1	z (17) (1+)
1839.91467	     139.2	z+1 (17) (1+)
1840.92432	     216.4	z+2 (17) (1+)
1874.08301	     116.0
1892.02429	     134.8
1894.99915	     142.5	c-1 (17) (1+)
1895.99756	     175.1	c (17) (1+)
1910.03015	     123.3
1938.01465	     116.6
1953.00525	     393.3
1954.01392	     360.5	y (18) (1+)
1955.01514	     153.6
