# Supplementary material for: A Strategy for O-Glycoproteomics of Enveloped Viruses—the O-Glycoproteome of Herpes Simplex Virus Type 1
Source: PLoS Pathog. 2015 Apr 1;11(4):e1004784. doi: 10.1371/journal.ppat.1004784 (PMC4382219; doi:10.1371/journal.ppat.1004784)
Supplement: S2 Dataset — HSV-1 envelope glycoprotein-derived spectra are provided. (ZIP) [file ppat.1004784.s008.zip › data/RVSVGEDVSLLPAPGPTGR_-3_5_43285.txt]

       m/z	          i	matches
 121.13252	      70.3
 273.20413	      96.8	c (2) (1+)
 392.80731	      86.1
 459.30130	     271.9	c (4) (1+)
 516.32294	     815.5	c (5) (1+)
 517.32587	     136.0	c+1 (5) (1+)
 645.36548	    1151.7	c (6) (1+)
 646.36707	     215.3	c+1 (6) (1+)
 656.30975	     251.3
 674.31964	     124.0	z (5) (1+)
 675.32886	     207.0	z+1 (5) (1+)
 710.61523	      84.5
 743.36591	     116.6
 760.39111	     363.3	c (7) (1+)
 842.40826	     279.2	z (7) (1+)
 843.41095	     126.1	z+1 (7) (1+)
 848.45709	      94.8
 850.47803	     101.7
 859.45721	     357.1	c (8) (1+)
 884.64813	      96.4
 946.00696	     129.0
 946.49207	     680.9	c (9) (1+)
 947.00854	     113.4
 947.49432	     262.5	c+1 (9) (1+)
 954.52362	     162.0
 955.01654	     101.5
 955.52625	      95.9
 962.37561	      85.5
 962.54761	      91.4
1025.55139	     120.2
1053.55664	     132.9	z+1 (9) (1+)
1059.57324	     203.0	c (10) (1+)
1060.57336	     123.8	c+1 (10) (1+)
1165.62561	     473.3	z (10) (1+)
1166.63232	     572.7	z+1 (10) (1+)
1167.63867	     285.2	z+2 (10) (1+)
1252.66187	     165.4	z (11) (1+)
1253.66248	     305.5	z+1 (11) (1+)
1254.66492	     135.2	z+2 (11) (1+)
1255.65198	     108.1
1269.70813	     355.6	c (12) (1+)
1270.71045	     242.0	c+1 (12) (1+)
1351.73145	     333.1	z (12) (1+)
1352.73145	     273.6	z+1 (12) (1+)
1353.72937	     159.8
1367.74231	     106.0	y (12) (1+)
1369.74487	      89.4
1436.78955	     136.6	c-1 (14) (1+)
1437.79590	     648.7	c (14) (1+)
1438.79614	     459.0	c+1 (14) (1+)
1439.80322	     169.3
1466.75146	     670.1	z (13) (1+)
1467.75854	     945.0	z+1 (13) (1+)
1468.76355	     426.2	z+2 (13) (1+)
1469.77026	     216.9
1482.76746	     197.2	y (13) (1+)
1484.77942	     116.5
1591.87512	     129.5	c (16) (1+)
1592.87769	     130.9	c+1 (16) (1+)
1595.79309	     435.5	z (14) (1+)
1596.79541	     466.6	z+1 (14) (1+)
1597.79663	     309.6
1631.05762	      92.0
1652.81921	     128.2	z (15) (1+)
1653.82349	     222.9	z+1 (15) (1+)
1654.81641	      99.0
1838.90979	     163.6	z (17) (1+)
1839.91650	     272.8	z+1 (17) (1+)
1840.91040	     108.2
1895.03076	      99.0
1895.99524	     173.5	c (17) (1+)
1897.00244	     183.0	c+1 (17) (1+)
1909.03284	     129.4
1939.98743	      99.5
1953.00952	     358.2	c (18) (1+)
1954.02295	     420.1	y (18) (1+), c+1 (18) (1+)
1955.01990	     181.3
