# Supplementary material for: A Strategy for O-Glycoproteomics of Enveloped Viruses—the O-Glycoproteome of Herpes Simplex Virus Type 1
Source: PLoS Pathog. 2015 Apr 1;11(4):e1004784. doi: 10.1371/journal.ppat.1004784 (PMC4382219; doi:10.1371/journal.ppat.1004784)
Supplement: S2 Dataset — HSV-1 envelope glycoprotein-derived spectra are provided. (ZIP) [file ppat.1004784.s008.zip › data/RVSVGEDVSLLPAPGPTGR_-3_5_47828.txt]

       m/z	          i	matches
 110.65713	      88.9
 165.61844	      91.5
 228.26038	      95.3
 340.06274	     100.5
 341.00256	     196.3
 459.30350	     293.6	c (4) (1+)
 516.32263	     906.3	c (5) (1+)
 517.32617	     242.8	c+1 (5) (1+)
 520.24799	     134.6	z (3) (1+)
 539.13397	      97.3
 596.87042	      95.7
 645.36523	    1313.3	c (6) (1+)
 646.36884	     434.6	c+1 (6) (1+)
 656.30969	     154.8
 674.31653	     179.2	z (5) (1+)
 743.36804	     171.5
 760.39276	     315.4	c (7) (1+)
 761.39160	     130.9	c+1 (7) (1+)
 842.41028	     305.4	z (7) (1+)
 843.41650	     149.8	z+1 (7) (1+)
 859.45911	     354.4	c (8) (1+)
 860.46960	     147.5	c+1 (8) (1+)
 921.21008	      99.8
 946.49011	     571.0	c (9) (1+)
 947.49683	     246.0	c+1 (9) (1+)
 954.51337	     202.6
 955.02515	     107.1
1053.54907	     163.0	z+1 (9) (1+)
1059.57556	     352.5	c (10) (1+)
1060.57715	     246.8	c+1 (10) (1+)
1165.62805	     445.1	z (10) (1+)
1166.63403	     905.4	z+1 (10) (1+)
1167.63818	     242.5	z+2 (10) (1+)
1252.65076	     280.6	z (11) (1+)
1253.67041	     201.4	z+1 (11) (1+)
1254.67236	     139.0	z+2 (11) (1+)
1265.79407	     102.9
1269.71082	     364.7	c (12) (1+)
1270.72375	     228.7	c+1 (12) (1+)
1351.72974	     313.4	z (12) (1+)
1352.73267	     403.1	z+1 (12) (1+)
1353.74243	     248.2	z+2 (12) (1+)
1367.72375	     111.2
1368.75134	     115.5
1437.79443	     722.4	c (14) (1+)
1438.80090	     435.1	c+1 (14) (1+)
1448.76758	     115.8
1466.75391	     691.3	z (13) (1+)
1467.76013	    1068.1	z+1 (13) (1+)
1468.76233	     478.7	z+2 (13) (1+)
1469.76221	     264.0
1483.75146	     120.2
1591.87158	     222.7	c (16) (1+)
1592.87256	     133.8	c+1 (16) (1+)
1595.79395	     503.3	z (14) (1+)
1596.79675	     537.9	z+1 (14) (1+)
1597.80151	     340.0	z+2 (14) (1+)
1598.81396	     141.4
1652.82214	     116.0	z (15) (1+)
1653.82166	     164.6	z+1 (15) (1+)
1654.82458	     182.6	z+2 (15) (1+)
1731.56274	     106.8
1753.87610	     123.7
1768.89990	     117.6
1839.93713	     307.6	z+1 (17) (1+)
1840.91711	     178.2
1892.02075	     121.2
1896.01147	     209.6	c (17) (1+)
1896.98792	     180.2
1898.00500	     137.8
1909.02429	     114.4
1952.00488	     112.9	c-1 (18) (1+)
1953.00769	     349.3
1954.02136	     400.4	c+1 (18) (1+), y (18) (1+)
1955.00684	     192.0
1957.03748	     112.9
