# Supplementary material for: A Strategy for O-Glycoproteomics of Enveloped Viruses—the O-Glycoproteome of Herpes Simplex Virus Type 1
Source: PLoS Pathog. 2015 Apr 1;11(4):e1004784. doi: 10.1371/journal.ppat.1004784 (PMC4382219; doi:10.1371/journal.ppat.1004784)
Supplement: S2 Dataset — HSV-1 envelope glycoprotein-derived spectra are provided. (ZIP) [file ppat.1004784.s008.zip › data/RVSVGEDVSLLPAPGPTGR_-3_5_51529.txt]

       m/z	          i	matches
 110.58953	      66.0
 165.05963	      59.9
 167.38702	      57.5
 324.96439	      94.5
 341.00174	     132.4
 350.69391	      69.7
 459.30087	     122.0	c (4) (1+)
 516.32355	     268.1	c (5) (1+)
 562.40430	      64.6
 634.03943	      67.9
 645.36462	     394.7	c (6) (1+)
 646.36401	      97.5	c+1 (6) (1+)
 675.32965	      99.2	z+1 (5) (1+)
 760.39349	     101.3	c (7) (1+)
 842.41327	      68.2	z (7) (1+)
 859.46759	      63.2	c (8) (1+)
 946.48785	     277.3	c (9) (1+)
 947.48718	     111.8	c+1 (9) (1+)
 954.52490	      95.5
1059.55994	     108.9	c (10) (1+)
1120.45471	      68.6
1165.63086	     164.7	z (10) (1+)
1166.63037	     183.7	z+1 (10) (1+)
1167.63208	      84.6	z+2 (10) (1+)
1253.64990	     108.5
1269.70642	      78.2	c (12) (1+)
1270.72400	      70.5	c+1 (12) (1+)
1351.73779	      82.1	z (12) (1+)
1352.73682	      94.0	z+1 (12) (1+)
1437.79858	     150.8	c (14) (1+)
1438.79102	     145.6
1466.75098	     268.0	z (13) (1+)
1467.75623	     334.0	z+1 (13) (1+)
1468.77173	     224.0	z+2 (13) (1+)
1595.77881	     125.7
1596.80322	     180.9	z+1 (14) (1+)
1597.80225	     100.1	z+2 (14) (1+)
1840.88965	      97.3
1853.27893	      67.1
1896.02405	      75.9	c (17) (1+)
1911.05884	      65.3
1953.00403	     103.4
1954.02527	     134.6	c+1 (18) (1+), y (18) (1+)
1955.02966	      76.1
