# Supplementary material for: A Strategy for O-Glycoproteomics of Enveloped Viruses—the O-Glycoproteome of Herpes Simplex Virus Type 1
Source: PLoS Pathog. 2015 Apr 1;11(4):e1004784. doi: 10.1371/journal.ppat.1004784 (PMC4382219; doi:10.1371/journal.ppat.1004784)
Supplement: S2 Dataset — HSV-1 envelope glycoprotein-derived spectra are provided. (ZIP) [file ppat.1004784.s008.zip › data/SAVTAQESCDHPGLATVR_-3_16_406051.txt]

m/z	i	matches
110.57552	195.5
112.19350	190.0
126.05473	17862.1
127.03876	858.4
127.05805	689.8
131.08154	1484.7
137.58383	185.2
138.05479	14514.4
139.05806	1108.1
144.06531	21564.7	b (5) (3+)
145.06873	1091.1
145.09705	530.9
150.05525	287.2
159.07626	5014.3	b (2) (1+)
160.07994	212.8
168.06544	10211.7
169.06912	726.4
171.11203	197.8
173.09189	897.3
173.12825	995.3
175.11880	4572.0	y (1) (1+)
176.12253	355.5
178.32358	191.6
183.11293	906.1
186.05093	511.4
186.05446	406.2
186.05826	391.0
186.06244	687.2
186.07588	74897.3
186.09688	539.5
186.10036	412.8
187.07907	5036.3
188.08096	324.1
190.11836	327.3
200.10306	647.1
201.12323	3670.2
202.12602	213.5
204.04086	265.6
204.04465	456.5
204.04898	532.7
204.05388	380.2
204.05789	605.5
204.06223	716.8
204.07086	895.8
204.07550	640.7
204.08626	99746.3
204.10283	443.4
204.10608	906.5
204.11525	483.0
204.11954	526.7
204.12389	455.9
204.14194	249.6
204.14577	383.6
205.08969	7187.4
206.09157	530.8
213.12306	2937.0
214.12657	240.4
229.11783	336.9
239.09360	238.0
240.13416	293.4
242.11246	237.6
249.31279	193.3
254.14966	1018.8
258.10840	849.4
258.14453	7685.1	b (3) (1+)
259.14801	920.5
272.16028	380.4
274.18668	1251.4
283.13785	209.4
284.15942	882.7
295.13965	676.6
301.15036	2139.4
313.15045	2953.6
314.15747	349.8
314.16855	365.2
323.17169	205.7
329.14575	658.3
329.18311	205.7
331.16013	877.5
331.19800	377.8
341.18137	4176.9	b (4) (1+)-H2O
342.18411	371.1
345.14133	303.8
357.21768	432.6
359.19180	5961.2	b (4) (1+)
360.19473	1200.2
367.19479	363.5
375.23392	3651.8	y (3) (1+)
376.23788	550.8
384.22391	654.3
394.20688	1193.9
400.21790	456.9
402.19510	208.3
402.23358	987.4
412.21756	6956.6	b (5) (1+)-H2O
413.22107	1242.8
414.21976	203.7
416.17651	347.6
423.19727	235.9
425.74600	345.3
426.24792	323.8
430.19113	1308.3
430.22791	4129.0	b (5) (1+)
431.19202	320.8
431.23181	809.1
441.20755	363.6
446.27069	4905.6	y (4) (1+)
447.25146	783.2
447.27725	636.8
459.21957	512.5
472.15680	259.2
478.88293	197.3
483.25778	230.2
484.56079	378.2
490.56302	582.2
490.89572	197.5
500.15460	235.8
514.24097	304.0
514.57227	199.9
517.21942	380.6
540.27368	1202.6
542.24908	206.1
542.58972	244.9
547.92487	445.6
548.26135	345.5
554.70996	217.4
558.28436	2339.8	b (6) (1+)
559.29211	506.2
559.35254	1137.6
560.35645	361.9
563.27417	858.0
563.77759	454.3
564.27594	221.2
570.25391	219.0
574.94604	580.7
575.27887	623.5
575.61487	310.3
580.94843	1263.8
581.28339	1022.9
581.61597	726.8
598.28680	226.6
598.95380	219.8
606.79077	5265.2	y (11) (2+)
607.29248	2667.8
607.79340	1044.4
608.29370	489.8
610.55164	308.8
616.29083	254.2
616.37634	2041.1	y (6) (1+)
617.37848	741.1
618.61584	340.8
618.95337	455.2
620.19611	460.5
621.62866	203.8
627.63287	1922.8	[M+3H] (3+)-H2O
627.96655	1674.9	[M+3H] (3+)-NH3
628.30017	957.4
628.63544	382.8
629.19244	538.4
645.84088	233.4
652.28632	310.0
655.00006	267.6
662.30426	886.6
662.80609	800.9
669.31714	1145.2
670.31000	301.5
671.31061	5812.3	y (12) (2+)
671.81274	4567.3
672.31262	1809.3
672.67316	458.8
672.81354	401.8
673.31158	210.0
687.32672	4036.8	b (7) (1+)
688.33209	989.0
691.23010	441.9
692.68414	346.1
695.42572	247.8
696.40289	378.5
697.97925	217.5
700.69403	251.2
701.31506	365.8
703.20416	491.5
713.42749	33705.8	y (7) (1+)
714.42993	12442.1
715.43176	2624.0
716.43353	294.7
717.33087	286.9
717.82367	582.6
726.33435	2516.0	y (13) (2+)-H2O
726.82922	5488.9	y (13) (2+)-NH3
727.32971	3810.6	b (14) (2+)
727.82861	1752.4
728.33191	588.9
735.34003	9890.9	y (13) (2+)
735.84186	8004.7
736.34229	3776.0
736.84503	1191.6
740.22266	290.5
753.33557	728.1
753.84125	488.0
754.34436	406.8
756.34747	360.3
757.25378	661.4
761.85291	667.4
762.35327	586.4
762.85010	555.2
770.85889	16717.2	y (14) (2+)
771.35974	13377.0
771.86108	6864.1
772.36108	2592.1
772.86066	262.7
774.35809	563.1
775.36108	291.2
792.28119	712.5
799.87103	377.9
800.36133	385.5
803.86121	355.8
804.37646	209.1
812.37866	2140.6	y (15) (2+)-H2O
812.87555	3112.8	y (15) (2+)-NH3
813.37274	1854.8	b (16) (2+)
813.87250	932.3
821.38324	29390.8	y (15) (2+)
821.88379	25778.9
822.38483	11981.7
822.88489	5054.2
823.38470	1072.6
823.98364	215.6
828.29034	540.3
829.34058	385.6
843.39191	245.8
850.48596	9940.1	y (8) (1+)
851.48822	4900.6
852.49115	1118.2
861.04901	258.8
861.91040	654.5
862.41113	758.2
862.90857	939.3
863.42340	268.6
866.71033	282.9
870.91705	8196.0	y (16) (2+)
871.41797	7321.8
871.91779	3295.3
872.41992	1513.7
872.92145	366.2
874.25995	222.6
875.95148	206.5
898.43634	221.4
901.33466	207.2
902.35327	244.7
904.44781	488.7
904.94720	296.3
906.43719	614.1
906.93652	493.3
907.44067	242.1
911.92163	250.1
927.42664	1490.3
927.93085	2775.2
928.43524	1884.1
928.93726	1178.8
929.33893	1050.2
929.43701	540.5
930.34241	422.9
931.94104	481.3
932.43848	770.4
932.93542	520.3
933.43146	228.5
934.94244	512.1
935.45483	251.9
940.94727	7476.4
941.44543	10008.8
941.94543	7037.4
942.44659	3521.0
942.94489	1751.5
949.43689	394.1
949.47455	281.2
949.52643	488.5
949.56854	521.7
949.61328	532.1
949.65698	659.9
949.70319	717.5
949.74127	676.0
949.78888	766.5
949.95380	143191.0
950.07056	1128.1
950.12738	1171.3
950.16284	1558.0
950.20886	1450.2
950.25629	1286.2
950.29492	1600.0
950.45410	142202.0
950.59119	881.7
950.65405	1139.1
950.70056	1027.7
950.78668	1066.9
950.95422	80810.5
951.11005	293.1
951.16180	680.0
951.20135	363.3
951.45367	33902.1
951.95490	9248.5
952.45709	1144.9
958.40826	244.8
962.95874	336.6
963.45129	437.1
964.94763	271.3
965.51117	2181.6	y (9) (1+)
966.51050	895.7
967.52209	314.9
1028.39685	474.2
1029.47339	304.1
1049.41370	1824.0	b (10) (1+)
1050.41321	800.6
1052.41541	235.4
1084.98047	424.0
1095.47559	207.7
1125.54236	3111.8	y (10) (1+)
1126.54504	1979.0
1127.54626	848.0
1129.00134	382.2
1129.49646	213.5
1158.48059	2517.5
1159.48376	1622.4
1160.47754	536.4
1161.47351	321.4
1168.47546	495.2
1169.45776	602.3
1186.47559	9389.4	b (11) (1+)
1187.47729	5148.8
1188.47864	2265.3
1189.48169	460.8
1190.46704	261.8
1194.56104	258.9
1195.55884	287.2
1212.57520	7986.4	y (11) (1+)
1213.57703	5650.3
1214.57886	2245.1
1215.58484	450.8
1243.53845	340.3
1283.53809	368.7
1284.53821	332.1
1285.50513	230.3
1323.62158	319.7
1324.59546	406.6
1340.56104	348.5
1341.61975	5692.5	y (12) (1+)
1342.62109	4554.7
1343.61841	1865.6
1344.61157	377.3
1425.62952	242.6
1451.66162	446.6
1452.65051	1117.8
1453.64148	1499.4	b (14) (1+)
1454.63525	990.5
1455.63562	419.4
1469.67480	3534.7	y (13) (1+)
1470.67810	2986.5
1471.68042	1272.2
1472.68506	609.3
1524.67261	1183.6
1525.67261	900.2
1526.66455	278.0
1540.71301	2319.0	y (14) (1+)
1541.71387	1628.1
1542.70886	573.8
1543.71594	259.3
1625.74609	274.6
1641.76001	1371.2
1642.76050	959.0
1643.76331	484.7
1724.78503	520.6
1725.77942	501.9
1730.20337	223.7
