# Supplementary material for: A Strategy for O-Glycoproteomics of Enveloped Viruses—the O-Glycoproteome of Herpes Simplex Virus Type 1
Source: PLoS Pathog. 2015 Apr 1;11(4):e1004784. doi: 10.1371/journal.ppat.1004784 (PMC4382219; doi:10.1371/journal.ppat.1004784)
Supplement: S2 Dataset — HSV-1 envelope glycoprotein-derived spectra are provided. (ZIP) [file ppat.1004784.s008.zip › data/SAVTAQESCDHPGLATVR_-3_16_406057.txt]

       m/z	          i	matches
 126.05467	    1146.0
 138.05444	    1608.6
 144.06512	    1721.3
 159.07579	     334.8
 168.06493	    1221.4
 175.11844	    1812.5	y (1) (1+)
 186.07561	    8223.4
 186.14180	     188.0
 187.07889	     505.1
 201.12398	     292.7
 204.08603	   10198.5
 205.08957	     819.4
 213.12286	     285.7
 244.16493	     221.4
 258.14377	    1377.2
 274.18744	     470.0
 301.15042	     531.9
 313.15021	     447.2
 326.12326	     197.7
 331.16010	     234.1
 341.18106	     842.3
 359.19089	    1241.2
 375.23401	    1621.6	y (3) (1+)
 378.84299	     183.6
 394.20599	     258.9
 400.21799	     191.2
 402.23151	     342.2
 412.21741	    1902.1	b (5) (1+)-H2O
 413.22391	     246.0
 430.19348	     270.7
 430.22772	    1387.5
 446.26962	    2272.1	y (4) (1+)
 447.25406	     323.5
 447.27396	     364.0
 459.21152	     192.8
 469.31076	    1038.4
 470.31793	     198.2
 540.27252	     319.7
 558.28400	     861.8
 559.35437	     460.3
 606.78937	     459.8
 607.29358	     271.5
 616.37433	     781.4
 662.31171	     228.2
 667.68103	     265.5
 669.31897	     454.7
 671.30981	     549.4
 671.81281	     233.7
 687.32886	    2317.8	b (7) (1+)
 688.33344	     394.4
 691.23022	     203.9
 713.42712	   14553.2	y (7) (1+)
 714.42865	    4461.1
 715.43524	     512.1
 726.82983	     396.1
 727.33337	     491.6
 730.99976	     287.1
 735.34021	    1721.3	y (13) (2+)
 735.84204	    1086.3
 770.85938	    2097.2	y (14) (2+)
 771.35791	    1728.4
 771.85803	     697.0
 772.56299	     683.3
 774.35846	     443.7
 811.77631	     663.9
 812.37982	     498.2
 812.87335	     463.0
 813.37256	     342.0
 821.38318	    5364.3	y (15) (2+)
 821.88403	    4959.7
 822.38495	    1895.0
 850.48572	    5614.1	y (8) (1+)
 851.48816	    2205.4
 852.48944	     225.2
 862.40814	     252.1
 870.91876	    2717.9	y (16) (2+)
 871.05188	     670.3
 871.41815	    2107.0
 871.91888	     841.3
 898.70819	     423.7
 900.87048	    1054.2
 904.94659	     469.6
 905.44336	     234.4
 906.44330	     271.0
 906.93512	     263.2
 908.88733	     261.5
 915.78668	     529.7
 918.71637	     317.8
 922.91852	     273.1
 927.93512	     565.7
 928.44098	     606.8
 928.93970	     339.8
 931.93091	     256.5
 932.43781	     321.9
 932.93506	     450.2
 933.53516	     221.9
 934.93903	     300.8
 935.44617	     328.7
 940.21100	    1570.0
 940.41339	     386.7
 940.94769	    5129.9	[M+2H] (2+)-H2O
 941.44507	    6810.2	[M+2H] (2+)-NH3
 941.75586	     309.8
 941.94806	    4259.8
 942.44440	    1955.7
 943.00751	     791.5
 943.33148	     333.0
 948.01154	     399.1
 948.04785	     438.1
 949.13647	     240.9
 949.16541	     298.3
 949.43884	     380.4
 949.46954	     242.6
 949.52716	     493.1
 949.56848	     512.8
 949.61139	     491.0
 949.65918	     652.1
 949.70233	     645.1
 949.74078	     660.5
 949.79205	     863.4
 949.95459	  143838.0	[M+2H] (2+)
 950.07257	    1029.1
 950.12341	    1308.1
 950.16388	    1490.5
 950.20886	    1460.1
 950.25323	    1431.2
 950.29785	    1422.4
 950.45404	  133504.0
 950.58600	     860.0
 950.64905	     903.7
 950.70020	     967.3
 950.79108	     890.6
 950.95416	   68340.3
 951.44745	    1257.6
 953.25574	     273.1
 964.83960	     350.4
 965.51245	     967.6
 966.50250	     227.2
 967.80762	     329.2
 968.98926	     532.4
 981.66827	     292.4
 991.46735	     291.9
 996.30652	     397.1
 997.56787	     645.1
 999.07391	     252.7
 999.93188	     236.2
1004.51331	     347.9
1017.75897	     224.7
1021.68793	     324.8
1023.01752	     243.0
1023.08643	     227.1
1024.02246	     246.0
1029.50769	     222.0
1033.38611	     482.3
1042.98645	     255.0
1048.10852	     454.3
1049.41406	    1400.4
1050.41943	     654.3
1050.52966	     291.0
1051.03894	     286.4
1051.48987	   11451.8
1051.99170	   11409.0
1052.49231	    6490.4
1052.95313	     312.4
1056.10474	     504.0
1064.38770	     292.4
1073.04565	     350.3
1084.53613	     210.1
1106.87732	     196.5
1115.17456	     516.5
1125.53918	    1467.4	y (10) (1+)
1126.54529	     653.1
1158.48071	    1519.3
1159.48560	     745.9
1168.47253	     310.0
1186.47571	    6977.0	b (11) (1+)
1187.47693	    3619.7
1188.47998	    1123.2
1212.57410	    4175.1	y (11) (1+)
1213.57861	    2444.9
1214.57849	     673.3
1265.46362	     232.7
1268.88403	     210.6
1324.59387	     235.9
1332.95422	     333.6
1333.30737	     568.5
1340.55493	     222.1
1341.61792	    2892.3	y (12) (1+)
1342.62292	    1966.5
1343.62561	     321.8
1375.17578	     294.6
1389.54785	     301.4
1390.54797	     241.3
1452.63562	     283.9
1453.62976	     748.7
1454.63757	     489.5
1455.65198	     235.5
1469.67285	    1600.6	y (13) (1+)
1470.67566	    1160.2
1471.67395	     263.5
1524.66968	     610.3
1525.67334	     289.2
1526.70032	     204.5
1540.70740	     938.1
1541.70984	     854.8
1542.69861	     276.0
1641.75745	     668.1
1642.76672	     398.8
1668.89026	     202.4
1724.78833	     279.8
1725.77673	     366.7
1898.89307	    5895.2
1899.89575	    4839.0
1900.89783	    2556.3
