# Supplementary material for: A Strategy for O-Glycoproteomics of Enveloped Viruses—the O-Glycoproteome of Herpes Simplex Virus Type 1
Source: PLoS Pathog. 2015 Apr 1;11(4):e1004784. doi: 10.1371/journal.ppat.1004784 (PMC4382219; doi:10.1371/journal.ppat.1004784)
Supplement: S2 Dataset — HSV-1 envelope glycoprotein-derived spectra are provided. (ZIP) [file ppat.1004784.s008.zip › data/SAVTAQESCDHPGLATVR_-3_16_406169.txt]

       m/z	          i	matches
 126.05452	    1850.5
 131.08118	    7742.8
 138.05472	    3036.3
 143.11818	     553.0
 144.06512	    4411.5	b (5) (3+)
 145.09676	    1372.9
 159.07603	   23778.8	b (2) (1+)
 160.07961	    1546.1
 168.06512	    2683.3
 171.11208	     912.7	b (4) (2+)-H2O
 173.09137	    2932.3
 173.12794	    4187.8
 174.13055	     564.7
 175.11830	    1714.7	y (1) (1+)
 183.07596	     573.2
 183.11250	    2606.9
 186.07558	   16383.0
 187.07945	     856.9
 200.10242	    1252.1
 201.12263	    9892.2
 202.12572	    1276.6
 204.08612	   17573.9
 205.08977	    1563.4
 212.10251	     864.2
 213.12279	   10330.9
 214.12524	     870.5
 224.10188	     534.9
 230.11380	     645.3
 239.09311	     542.1
 240.13306	     801.7	b (3) (1+)-H2O
 242.11310	     887.5
 254.14917	    2884.7
 258.10657	    1144.4
 258.14429	   22853.7	b (3) (1+)
 259.14813	    2318.8
 260.12411	     695.6
 272.15979	    2120.5
 284.15884	     675.9	y (8) (3+)
 295.13916	    1711.8
 301.15018	    2820.9
 313.14990	    5689.3
 313.18652	     711.5
 325.18585	     773.9
 331.15994	    1619.2
 331.19620	     691.9
 341.18069	    8397.2	b (4) (1+)-H2O
 342.18527	    1476.9
 359.19156	   13021.0	b (4) (1+)
 360.19528	    1314.9
 367.19641	    1182.4
 375.23233	     600.0
 384.22363	    1240.8
 394.20599	    1606.4
 400.21799	     826.7
 402.23251	    1850.4
 412.21741	   10358.8	b (5) (1+)-H2O
 413.22186	    1317.7
 430.19104	     925.0
 430.22662	    3931.8	b (5) (1+)
 431.22882	     917.3
 441.20877	     600.3
 446.27106	     742.5	y (4) (1+)
 458.75888	    1889.9
 459.25864	    1327.1
 472.15927	     624.8
 483.26630	     618.2
 500.15207	    1167.2
 518.78400	     605.0
 527.28589	    2395.1
 527.78937	    1029.4
 529.26331	     757.0
 552.25232	    3970.9
 552.58856	    2058.8
 552.92090	     614.2
 558.25616	    2507.6
 558.59021	    2331.4
 558.92316	    1265.5
 576.26263	     914.8
 576.59827	     600.2
 576.92499	    1065.3
 578.30933	     584.2
 579.32025	     640.6
 581.93018	    1371.8
 582.26782	    1400.5
 584.80035	    1245.6
 606.79211	    4390.6	y (11) (2+)
 607.29303	    3347.6
 607.79272	     964.7
 609.94611	    2873.2
 610.27771	    1707.4
 610.61353	     726.5
 615.61676	    3690.9
 615.95117	    3282.2
 616.28497	    1534.5
 620.19476	     858.6
 629.19788	     944.9
 636.96112	     814.7
 642.63641	    4503.2
 642.97168	    2738.7
 643.30316	    2305.5
 648.64050	    3822.8
 648.97516	    3609.7
 649.34778	    2424.0
 650.34851	     911.7
 662.30774	    1287.0	y (12) (2+)-H2O
 662.81122	     969.2	y (12) (2+)-NH3
 664.81476	    4080.9
 665.31714	    2163.7
 666.31201	     802.9
 666.64856	    1287.0
 666.98975	     689.2
 669.31293	     783.1	b (7) (1+)-H2O
 671.31171	    7388.2	y (12) (2+)
 671.81171	    3813.8
 672.31213	    1934.4
 678.83728	     567.7
 680.98505	     687.6
 687.32513	    1347.4	b (7) (1+)
 689.31927	     938.4
 689.65729	     773.9
 695.32611	    4401.5
 695.65930	    5481.5
 695.99426	    4514.2
 699.32507	     618.5
 701.28186	     554.6
 704.97522	     616.2
 708.33002	   19832.8
 708.83160	   16360.5
 709.33148	    7110.0
 709.83234	    1057.3
 713.42529	    5516.3	y (7) (1+)
 714.43005	    1855.6
 717.41455	     583.2
 718.32355	     815.2	b (14) (2+)-H2O
 723.12823	     623.4
 726.33478	    2382.7	y (13) (2+)-H2O
 726.82849	   10359.2	y (13) (2+)-NH3
 727.32855	    6945.1	b (14) (2+)
 727.82928	    3483.3
 735.34058	   10270.3	y (13) (2+)
 735.84180	    9569.5
 736.06635	     590.8
 736.34338	    3883.7
 737.54254	    1225.0
 740.23016	    1285.6
 753.34247	    1310.4
 753.84113	     689.5	b (15) (2+)-H2O
 757.25293	    1293.1
 761.85254	     629.2
 762.35376	    1125.5	y (14) (2+)-NH3
 762.43842	     823.2
 762.85449	     700.2	b (15) (2+)
 763.84564	    3867.6
 764.34857	    2811.2
 764.85132	    1105.2
 770.85944	   23555.1	y (14) (2+)
 771.36035	   17635.0
 771.86053	    9688.7
 772.36444	    1042.9
 772.85089	   29034.1
 773.35254	   19352.5
 773.85449	    8661.9
 774.35309	    2020.6	b (8) (1+)
 787.59277	     721.5
 792.28229	    1217.6
 803.87146	     705.4
 812.37823	    3337.1	y (15) (2+)-H2O
 812.87689	    3077.2	y (15) (2+)-NH3
 813.37286	    2286.7	b (16) (2+)
 813.86578	    1007.4
 818.87555	     653.9
 819.45410	    1680.1
 821.38373	   40054.6	y (15) (2+)
 821.88470	   35940.2
 822.38422	   16918.9
 822.88556	    4297.4
 827.87451	    6108.9
 828.36951	   17792.1
 828.87030	   11384.1
 829.37042	    6193.5
 829.87018	     925.3
 836.88049	   33345.8
 837.38214	   27697.1
 837.88214	   10743.1
 838.38593	    3407.9
 840.09961	     665.9
 848.64111	     564.7
 850.48785	    2749.9	y (8) (1+)
 851.49280	     786.4
 854.88214	    2506.1
 855.38483	    1720.4
 855.88470	     597.4
 856.37653	     683.9
 861.91058	     586.0
 862.40613	    1313.8	y (16) (2+)-NH3
 862.91382	     760.3	b (17) (2+)
 863.40045	    1439.9
 863.89050	    1791.3
 864.38770	    1350.7
 870.91693	    8308.8	y (16) (2+)
 871.41840	    7319.9
 871.92261	    2787.5
 872.39935	   45434.8
 872.90051	   38130.5
 873.39984	   21522.9
 873.90143	    7502.5
 900.91565	     610.1
 901.33618	    1106.8
 904.89429	     694.5
 913.91840	    3456.9
 914.41669	    6364.0
 914.91217	    3709.3
 915.41412	    1705.3
 915.91235	     683.8
 916.50580	   19943.3
 917.50824	    8914.5
 918.51410	    1643.9
 922.92273	   65130.1
 923.33234	     703.8
 923.42383	   61230.1
 923.92389	   33355.2
 924.42633	   11843.8
 927.91327	    1231.4
 928.40668	    1108.0
 929.33618	    3651.6
 930.34015	    2011.6
 941.94159	     591.7
 947.20898	    1542.2
 949.94897	    3953.8
 950.45050	    5755.1
 950.95282	    2793.4
 951.45569	    1371.7
 963.93738	    1359.5
 964.46228	     730.5
 972.45593	   10564.0
 972.95557	    9536.9
 973.45715	    5524.9
 973.95959	    2144.9
1007.62048	     744.1
1053.56177	    3567.0
1054.56787	    1128.9
1125.53796	     951.1	y (10) (1+)
1168.58679	     926.0
1212.57385	    3117.4	y (11) (1+)
1213.58508	    1822.3
1324.58301	     600.7
1328.62244	     773.3
1329.63501	     668.3
1341.62036	    3105.6	y (12) (1+)
1342.61145	    2025.1
1343.60840	     773.7
1415.65112	    1186.9
1452.64917	    1012.1	y (13) (1+)-NH3
1453.64392	     761.8	b (14) (1+)
1469.67578	    2892.8	y (13) (1+)
1470.66882	    1945.2
1471.68054	    1349.8
1540.70874	    2964.3	y (14) (1+)
1541.70801	    2441.8
1542.71765	    1433.1
1641.75989	    3781.4	y (15) (1+)
1642.75793	    2835.5
1643.75488	    1155.3
1740.83069	     788.2	y (16) (1+)
