# Supplementary material for: A Strategy for O-Glycoproteomics of Enveloped Viruses—the O-Glycoproteome of Herpes Simplex Virus Type 1
Source: PLoS Pathog. 2015 Apr 1;11(4):e1004784. doi: 10.1371/journal.ppat.1004784 (PMC4382219; doi:10.1371/journal.ppat.1004784)
Supplement: S2 Dataset — HSV-1 envelope glycoprotein-derived spectra are provided. (ZIP) [file ppat.1004784.s008.zip › data/SAVTAQESCDHPGLATVR_-3_16_432526.txt]

       m/z	          i	matches
 126.05477	   28374.2
 127.03883	    1494.0
 127.05842	    1171.4
 131.08118	    1561.1
 137.28091	    1021.3
 138.05472	   28644.6
 144.06534	   40559.8	b (5) (3+)
 145.06853	    2519.5
 159.07642	    7313.8	b (2) (1+)
 160.85814	     952.5
 168.06548	   18958.1
 169.06750	    1044.3
 175.11905	    3627.4	y (1) (1+)
 186.07591	  126070.0
 187.07918	    7571.3
 195.01534	     985.7
 201.12305	    3656.4
 204.08633	  185835.0
 205.08977	   10810.6
 206.69666	     955.3
 213.12221	    3707.8
 247.79048	    1012.9
 258.14481	   10805.1	b (3) (1+)
 274.18677	    1736.6
 301.14966	    2335.8
 313.15076	    2282.9
 331.16119	    1090.9
 341.18121	    3588.6	b (4) (1+)-H2O
 359.19214	    7621.6	b (4) (1+)
 360.19598	    1500.7
 375.23141	    1399.5
 394.20773	    1236.5
 402.23450	     994.1
 412.21832	    7074.2	b (5) (1+)-H2O
 413.22070	    1429.4
 430.22778	    3256.8	b (5) (1+)
 431.23300	    1063.4
 446.27203	    1381.6
 458.76068	     966.9
 558.28668	    2042.8
 578.31146	    2984.5
 582.27203	    1508.9
 615.62146	    1557.2
 615.95166	    2771.9
 620.19690	    1107.6
 627.96759	    1089.3
 633.14362	    1111.6
 642.63464	    2630.1
 642.96796	    1777.7
 648.64117	    1554.5
 648.97314	    3135.2
 649.34656	    4305.5
 661.61493	    1070.6
 669.32050	    1104.2
 671.31061	    1829.7
 671.82092	    1324.8
 680.67975	    1405.1
 687.32739	    5208.5	b (7) (1+)
 688.33557	    1430.2
 695.32788	    2190.2
 695.66235	    3165.1
 695.99182	    1688.0
 701.51709	    1642.8
 707.55487	    1005.4
 708.33362	    5485.8
 708.83350	    3762.4
 709.33209	    1725.1
 713.42792	   10596.4	y (7) (1+)
 714.43115	    3111.1
 723.12915	    1613.4
 726.82953	    2881.0	y (13) (2+)-NH3
 727.32623	    1059.7
 727.82507	    1436.8
 731.20428	    1846.7
 733.98065	    1348.8
 735.34131	    2918.1	y (13) (2+)
 735.84467	    1809.1
 736.34619	    2069.2
 762.40924	    1021.9
 763.84467	    1876.9
 765.24866	    1035.7
 765.63928	    1287.8
 767.39355	    1108.8
 768.72211	    1535.7
 769.34363	    1711.2
 770.85834	   10415.7	y (14) (2+)
 771.36450	    4525.5
 771.86084	    1567.4
 772.85199	    9213.3
 773.35254	    7908.5
 773.85632	    2902.4
 774.35706	    2143.4	b (8) (1+)
 785.39252	    1365.8
 787.33667	    1055.1
 803.86383	    3173.5
 820.87952	    1649.7
 821.38464	   16960.6	y (15) (2+)
 821.88593	   13938.8
 822.38599	    5781.7
 822.88782	    1344.8
 827.88300	    1212.7
 828.36774	    4183.3
 828.86969	    3023.0
 829.37109	    2121.7
 834.47418	    1237.3
 835.68378	    1251.0
 836.88257	   12574.2
 837.38275	   12631.4
 837.88208	    5759.2
 838.30841	    1260.8
 838.39490	    1460.6
 844.98291	    1605.1
 850.48743	    4634.0	y (8) (1+)
 851.49048	    2368.4
 854.89374	    1081.5
 856.45941	    1413.3
 859.90863	    1741.5
 870.91785	    5348.9	y (16) (2+)
 871.42053	    3653.2
 871.92529	    1148.1
 872.39978	   17899.1
 872.90210	   15524.0
 873.40271	    9295.7
 873.90155	    2609.4
 885.54272	    1792.2
 888.91742	    1093.1
 893.74091	    1377.4
 913.92145	    1964.5
 914.41040	    1406.0
 915.43201	    1245.4
 916.50702	   28374.0
 917.50867	   11107.6
 918.51544	    2782.6
 922.92401	   28834.3
 923.42633	   23587.6
 923.92426	   14085.6
 924.42950	    3641.4
 928.92358	    1047.8
 937.28986	    1172.0
 940.94580	    7632.5
 941.44635	   11307.8
 941.94373	    6389.7
 942.43970	    2509.4
 949.18073	    1377.1
 949.95337	  187832.0
 950.16241	    1787.1
 950.21063	    1522.3
 950.25574	    1713.6
 950.29645	    1449.1
 950.45428	  172744.0
 950.95422	   92405.9
 951.45569	   30328.0
 971.81293	    1583.1
 972.45532	    5300.0
 972.95483	    5244.8
 973.46149	    2524.3
 973.95862	    1244.4
 983.92450	    1108.6
 992.17279	    1116.6
1029.19202	    1708.1
1036.06970	    1501.5
1042.48572	    5485.0
1042.99146	    5476.2
1043.48608	    4612.9
1043.98669	    2678.6
1049.41931	    3291.6	b (10) (1+)
1051.49268	  195617.0
1051.64636	    1445.4
1051.75427	    1744.6
1051.99475	  209876.0
1052.49475	  130851.0
1052.99597	   44709.7
1053.56396	    7485.3
1054.57129	    4599.2
1055.58826	    1407.8
1061.69519	    1083.3
1125.53845	    1571.0
1130.58777	    1879.3
1158.49097	    2825.6
1159.48291	    1629.5
1168.60010	    1863.2
1186.47742	   18486.1	b (11) (1+)
1187.47961	   10044.4
1188.47852	    2837.3
1212.57922	    3137.6	y (11) (1+)
1213.57922	    1948.3
1283.51184	    1101.7
1328.62207	    1864.6
1341.62170	    3294.4	y (12) (1+)
1342.63220	    1459.8
1415.65527	    4537.5
1416.66089	    3553.1
1417.67578	    1656.1
1453.64282	    2251.5	b (14) (1+)
1454.64478	    1138.3
1455.63062	    1154.7
1469.66809	    1600.6
1524.65271	    1913.0
1642.78662	    1187.6
1672.75391	    1196.9
1673.77466	    1482.7
1898.90063	    6981.6
1899.89722	    6842.5
1900.90308	    3389.5
1901.91089	    1409.4
