# Supplementary material for: A Strategy for O-Glycoproteomics of Enveloped Viruses—the O-Glycoproteome of Herpes Simplex Virus Type 1
Source: PLoS Pathog. 2015 Apr 1;11(4):e1004784. doi: 10.1371/journal.ppat.1004784 (PMC4382219; doi:10.1371/journal.ppat.1004784)
Supplement: S2 Dataset — HSV-1 envelope glycoprotein-derived spectra are provided. (ZIP) [file ppat.1004784.s008.zip › data/SAVTAQESCDHPGLATVR_-3_5_28880.txt]

       m/z	          i	matches
 175.92244	     190.0
 258.16785	     191.2	z (2) (1+)
 283.78516	     199.1
 358.20700	     200.3
 359.21606	     533.1	z (3) (1+)
 360.22308	     945.8	z+1 (3) (1+)
 375.23441	     246.1	y (3) (1+)
 430.25177	    3898.6	z (4) (1+)
 431.25531	     870.8	z+1 (4) (1+)
 543.33502	    6822.6	z (5) (1+)
 544.33789	    2210.0	z+1 (5) (1+)
 545.34467	     460.7	z+2 (5) (1+)
 578.29211	     312.1	c-1 (4) (1+)
 579.29474	    1729.2	c (4) (1+)
 580.29773	     340.6	c+1 (4) (1+)
 600.35577	     680.4	z (6) (1+)
 601.36145	     504.9	z+1 (6) (1+)
 607.32855	     464.7
 609.50488	     208.5
 616.37732	     393.6	y (6) (1+)
 650.33228	    1100.2	c (5) (1+)
 713.42755	    1281.1	y (7) (1+)
 714.42981	     701.0
 715.42700	     250.4
 762.85144	     858.5	z (14) (2+)
 763.35046	     707.7	z+1 (14) (2+)
 763.85388	     932.4	z+2 (14) (2+)
 764.35284	     450.9
 777.38165	     226.9	c-1 (6) (1+)
 778.39014	     998.2	c (6) (1+)
 779.39398	     549.7	c+1 (6) (1+)
 818.45020	     281.0
 824.48077	     243.1
 834.46216	    1494.0	z (8) (1+)
 835.47394	    6725.8	z+1 (8) (1+)
 836.47681	    2841.4	z+2 (8) (1+)
 837.48157	     958.6
 850.48584	    3515.3	y (8) (1+)
 851.48773	    1585.0
 852.49976	    4361.1
 853.50342	    1670.0
 854.50513	     454.1
 864.42645	     217.9
 907.43097	    1558.2	c (7) (1+)
 908.43402	     785.8	c+1 (7) (1+)
 909.43085	    1668.6
 909.92908	    1316.8
 910.43903	     526.4
 911.43005	     207.6
 914.91235	    1230.6	z (15) (2+)
 915.41357	    1487.6	z+1 (15) (2+)
 915.91705	    1245.9	z+2 (15) (2+)
 916.41125	     327.4
 916.92371	     253.0
 922.91614	     649.4	c-1 (16) (2+), y (15) (2+)
 923.42511	     435.0	c (16) (2+)
 927.95740	     421.7
 928.46313	     350.6
 933.43622	     391.5
 933.94330	    2167.4
 934.44360	    2149.9
 934.94470	    1140.4
 941.43915	     359.1
 941.94373	    1247.6
 942.44678	    2136.2
 942.94696	    1603.6
 943.45032	    1092.4
 943.93909	     278.3
 949.49579	     954.5	z (9) (1+)
 949.95020	    6468.3
 950.44305	    5248.6
 950.52319	    2038.4	z+1 (9) (1+)
 950.95313	    4365.3
 951.43945	    1517.8
 951.51849	    1359.6	z+2 (9) (1+)
 951.95221	     698.1
 952.50940	     354.4
 956.44556	     345.7
 956.94012	     229.5
 957.44226	     290.7
 964.45032	    1042.7	z (16) (2+)
 964.94757	    1233.0	z+1 (16) (2+)
 965.44666	     979.9	z+2 (16) (2+)
 965.95471	     294.4
 981.46008	     212.2
 989.98340	     452.1
 991.46564	     206.9
 991.96509	     357.8
 993.00031	     495.3
 993.50043	     765.1
 993.99146	     441.8
 994.46680	    1192.0	c (8) (1+)
 995.47272	     251.9	c+1 (8) (1+)
1006.99408	    9916.9
1007.49554	   10449.6
1007.99683	    5503.2	y (17) (2+)
1014.46814	     426.5
1018.96454	     602.6
1019.45465	     617.5
1019.54059	     425.3
1019.96216	     453.8
1020.53918	     336.4
1020.97827	     480.2
1021.48102	     758.9
1042.47534	     324.5
1067.97925	     203.9
1153.48499	     373.6	c-1 (9) (1+)
1154.49341	    1369.6	c (9) (1+)
1155.49316	     432.7	c+1 (9) (1+)
1196.55713	    1300.6	z (11) (1+)
1197.56152	    5030.0	z+1 (11) (1+)
1198.56470	    2968.8	z+2 (11) (1+)
1199.56726	    1176.5
1200.57520	     459.5
1211.57153	     293.5
1212.56995	     865.7	y (11) (1+)
1213.57520	     605.6
1214.58826	     448.9
1215.58838	     329.4
1269.52051	    1936.6	c (10) (1+)
1270.52319	    1056.0	c+1 (10) (1+)
1271.52173	     449.4
1280.52844	     216.0
1325.60107	    1331.2	z (12) (1+)
1326.60413	    4164.6	z+1 (12) (1+)
1327.60535	    2610.1	z+2 (12) (1+)
1328.60669	    1188.2
1329.61304	     419.9
1341.62439	     454.0	y (12) (1+)
1357.63354	     225.3
1362.56506	     279.4
1373.08728	     304.7
1393.59387	     464.8
1394.09338	     386.2
1394.59509	     292.7
1402.12012	     605.2
1402.61694	     778.8
1403.11792	     856.3
1440.61121	     209.8
1453.65393	     951.7	z (13) (1+)
1454.65979	    4164.5	z+1 (13) (1+)
1455.66296	    2722.9	z+2 (13) (1+)
1456.66260	    1005.0
1457.65967	     391.7
1468.67847	     714.3
1469.66687	     988.6	y (13) (1+)
1470.66516	     728.5
1471.66516	     310.4
1503.63611	     624.1	c (12) (1+)
1504.64172	     461.5	c+1 (12) (1+)
1524.69324	    2776.9	z (14) (1+)
1525.69580	   10516.8	z+1 (14) (1+)
1526.70056	    7470.9	z+2 (14) (1+)
1527.70178	    3123.1
1528.70068	    1360.3
1529.70483	     338.7
1540.70337	     755.6	y (14) (1+)
1541.71973	     228.6
1560.65100	    7163.7	c (13) (1+)
1561.65466	    5016.3	c+1 (13) (1+)
1562.65320	    2633.4
1563.65784	    1123.4
1610.75854	     221.1
1673.73389	    2548.3	c (14) (1+)
1674.73743	    2493.6	c+1 (14) (1+)
1675.73145	    1245.2
1676.74353	     458.5
1727.73450	     243.3
1743.75879	     276.8	c-1 (15) (1+)
1744.76868	    1428.7	c (15) (1+)
1745.76990	    1150.2	c+1 (15) (1+)
1746.77734	     707.6
1747.74731	     311.8
1829.81213	     666.3
1830.82153	     463.2	z+2 (15) (1+)
1844.80139	     262.0	c-1 (16) (1+)
1845.82654	     619.6	c (16) (1+)
1847.82275	     316.7
1882.88123	     293.8
1883.88110	     907.4
1884.87439	     708.4
1900.90344	     311.0
1901.89307	     530.6
1902.87585	     338.8
1928.87927	     612.8
1929.90454	     310.5	z+2 (16) (1+)
1931.90271	     315.6
1943.88831	     238.6	c-1 (17) (1+)
1944.88416	    1213.5	c (17) (1+)
1945.88892	    1346.9	c+1 (17) (1+)
1946.87634	     606.0
