# Supplementary material for: A Strategy for O-Glycoproteomics of Enveloped Viruses—the O-Glycoproteome of Herpes Simplex Virus Type 1
Source: PLoS Pathog. 2015 Apr 1;11(4):e1004784. doi: 10.1371/journal.ppat.1004784 (PMC4382219; doi:10.1371/journal.ppat.1004784)
Supplement: S2 Dataset — HSV-1 envelope glycoprotein-derived spectra are provided. (ZIP) [file ppat.1004784.s008.zip › data/SAVTAQESCDHPGLATVR_-3_5_29109.txt]

       m/z	          i	matches
 110.57427	     538.2
 117.17638	     489.9
 269.81662	     498.4
 434.79105	     525.8
 497.38351	     518.4
 562.29114	     684.2	z (3) (1+)
 633.32959	    1485.7	z (4) (1+)
 634.33844	    1565.6	z+1 (4) (1+)
 635.33368	     673.1	z+2 (4) (1+)
 725.71173	     579.5
 732.30219	     623.5
 761.47882	     694.5
 785.81232	     693.6
 804.44281	    1193.2	z+1 (6) (1+)
 839.63086	     720.7
 864.19397	     591.7
 864.38983	    1160.1	z (14) (2+)
 864.89575	     751.8	z+1 (14) (2+)
 909.42645	    1519.1
 909.93695	    1195.1
 914.91321	    1019.3	z (15) (2+)
 915.42114	    1320.8	z+1 (15) (2+)
 915.91559	     969.7	z+2 (15) (2+)
 923.42603	     566.5	c (16) (2+)
 941.94489	     635.6
 942.45062	    1275.5
 942.95874	     873.8
 949.95135	    2535.6
 950.45691	    3224.0
 950.95465	    1553.7
 951.46436	    1323.9
 964.45551	     596.7	z (16) (2+)
 964.95197	     830.3	z+1 (16) (2+)
1006.99457	    1715.4
1007.50079	    1707.8
1007.98932	     744.6	y (17) (2+)
1153.58533	    1503.3	z+1 (9) (1+)
1154.58386	     887.5	z+2 (9) (1+)
1300.54895	    1275.4	c (12) (1+)
1301.56433	     923.1	c+1 (12) (1+)
1400.65088	    1701.5	z+1 (11) (1+)
1401.64966	    1506.1	z+2 (11) (1+)
1470.65796	    3991.6	c (14) (1+)
1471.66760	    2561.9	c+1 (14) (1+)
1472.66260	    1485.5
1529.68604	    1980.6	z+1 (12) (1+)
1530.69141	    1267.0	z+2 (12) (1+)
1531.69995	     772.1
1541.69373	    2208.4	c (15) (1+)
1542.70093	    2018.7	c+1 (15) (1+)
1543.70825	     636.8
1728.77686	    1196.2	z+1 (14) (1+)
1729.75732	     769.7
1829.83105	    1395.8	z+1 (15) (1+)
1830.83325	     643.6	z+2 (15) (1+)
1831.81519	     602.4
1845.83472	     848.6	c (16) (1+)
1882.93872	     643.8
1883.92041	     725.6
1928.87695	     674.4
1929.87781	     662.4
1944.89551	    1999.3	c (17) (1+)
1945.89148	    1353.4	c+1 (17) (1+)
1946.90186	    1005.1
