# Supplementary material for: A Strategy for O-Glycoproteomics of Enveloped Viruses—the O-Glycoproteome of Herpes Simplex Virus Type 1
Source: PLoS Pathog. 2015 Apr 1;11(4):e1004784. doi: 10.1371/journal.ppat.1004784 (PMC4382219; doi:10.1371/journal.ppat.1004784)
Supplement: S2 Dataset — HSV-1 envelope glycoprotein-derived spectra are provided. (ZIP) [file ppat.1004784.s008.zip › data/SGLLDYTEVQR_-3_18_597596.txt]

m/z	i	matches
108.04501	951.0
126.05504	53264.4
127.03944	1625.8
127.05807	992.6
138.05496	47543.3
139.05847	1747.8
144.06557	64125.4
145.06073	1441.1
145.06889	2197.6
168.06569	29718.5
169.06898	1514.3
175.11900	7222.3	y (1) (1+)
186.07629	204617.0
187.07970	10558.4
199.18098	1787.4
201.12305	1047.7
204.04968	979.2
204.06279	1817.3
204.06793	946.3
204.07146	1028.2
204.08667	226227.0
204.10808	1130.8
204.11121	1495.4
204.11665	984.7
204.11978	1195.7
205.09032	12521.7
213.12352	4122.4
227.17462	1610.8
229.11858	856.2
230.14912	1263.2
231.97057	778.6
258.14511	54617.9	b (3) (1+)
259.14893	3303.5
280.64737	835.8
286.15100	899.5
303.17834	6730.5	y (2) (1+)
326.20834	835.7
342.20157	1665.1
343.23343	3818.9
355.16052	1080.4
371.22906	5499.0
373.17065	2610.9
398.20386	991.0
399.22455	852.2
402.24609	9680.9	y (3) (1+)
403.24701	1048.1
440.24976	935.7
458.26404	1343.2
468.24585	3490.9
486.25601	6100.2	b (5) (1+)
487.26138	1381.9
503.25290	1640.8
512.25922	2567.9
531.28717	7365.8	y (4) (1+)
536.23340	1862.2
568.80872	1147.9
621.32495	1645.5
631.30878	948.8
631.82416	1615.9
632.33624	19318.1	y (5) (1+)
633.33905	3882.9
640.82739	3278.8
641.32587	1659.8
649.31793	2191.6
680.79053	1576.9
723.31610	1135.2
732.35345	1022.0
733.36395	970.2
740.32245	3703.5
741.32288	1792.8
741.44330	1017.9
742.29816	926.0
743.30432	1395.6
743.37012	1582.8
750.36664	1078.1
777.38147	1147.5
795.39893	40444.1	y (6) (1+)
796.40295	12723.7
797.40619	2561.0
835.41473	6408.4
836.41797	2463.7
861.39209	1029.1
879.40222	1442.0
892.41394	1448.6
893.40668	1309.7
910.42566	45881.9	y (7) (1+)
911.42987	21536.2
912.43030	2158.5
979.49396	985.0
998.47803	10633.6
999.47961	4987.6
1023.51019	31398.8	y (8) (1+)
1024.51257	13000.3
1025.50818	2079.6
1113.50586	25525.2
1114.50708	13915.7
1115.51489	2117.1
1136.59888	4627.4
1137.60217	2367.4
1226.59094	10582.8
1227.59265	6851.0
1236.62231	976.0
1237.62048	1285.7
1262.63733	6392.3
1263.63293	5232.3
1264.62244	2541.0
1280.40137	3556.6
1280.64832	566463.0
1280.88794	3437.5
1280.95776	3591.5
1281.02161	3561.5
1281.09497	2877.3
1281.14832	2589.6
1281.25806	3110.9
1281.33521	2835.1
1281.40100	2700.5
1281.65100	356393.0
1281.90088	2126.0
1281.95068	2151.3
1282.03284	2019.3
1282.20313	1445.0
1282.25623	1473.7
1282.40002	1834.9
1282.65283	74936.1
