# Supplementary material for: A Strategy for O-Glycoproteomics of Enveloped Viruses—the O-Glycoproteome of Herpes Simplex Virus Type 1
Source: PLoS Pathog. 2015 Apr 1;11(4):e1004784. doi: 10.1371/journal.ppat.1004784 (PMC4382219; doi:10.1371/journal.ppat.1004784)
Supplement: S2 Dataset — HSV-1 envelope glycoprotein-derived spectra are provided. (ZIP) [file ppat.1004784.s008.zip › data/SGLLDYTEVQR_-3_7_112894.txt]

       m/z	          i	matches
 113.14863	     757.8
 117.70773	     743.4
 133.89641	     760.9
 134.67380	     788.0
 258.87268	     835.9
 515.27057	    1968.4	z (4) (1+)
 516.27698	   16536.9	z+1 (4) (1+)
 517.28101	    2443.0	z+2 (4) (1+)
 697.28058	     867.7
 740.31958	    2031.6
 819.38647	     942.1	z (5) (1+)
 820.40381	    4024.6	z+1 (5) (1+)
 821.40253	    1267.3	z+2 (5) (1+)
 982.46008	    9431.1	z (6) (1+)
 983.46484	   14362.6	z+1 (6) (1+)
 984.46875	    6036.0	z+2 (6) (1+)
 998.47156	    3040.0	y (6) (1+)
1097.48645	    7057.6	z (7) (1+)
1098.49390	    9025.8	c-1 (8) (1+), z+1 (7) (1+)
1099.49719	    4211.0	z+2 (7) (1+), c (8) (1+)
1113.51111	    1049.8	y (7) (1+)
1210.57288	    9906.3	z (8) (1+)
1211.57483	    5695.3	z+1 (8) (1+)
1212.57690	    1000.3	z+2 (8) (1+)
1247.62915	    1379.7
1248.63354	    2583.3
1249.64185	    1199.9
1264.63831	    2672.2
1265.65698	    3691.5
1266.64990	    2376.4
1281.65063	    2017.4
1282.65540	    2731.4
1294.63635	     878.0
1323.65405	   10189.0	z (9) (1+)
1324.66089	    6308.8	z+1 (9) (1+)
1325.63525	   13690.0	c-1 (10) (1+)
1326.63708	    8691.4	c (10) (1+)
1327.63672	    1932.5	c+1 (10) (1+)
1339.67102	    2756.7	y (9) (1+)
1340.65649	    1106.5
1381.68567	    1299.4	z+1 (10) (1+)
1423.72644	    3204.9
1424.72424	    2122.2
