# Supplementary material for: A Strategy for O-Glycoproteomics of Enveloped Viruses—the O-Glycoproteome of Herpes Simplex Virus Type 1
Source: PLoS Pathog. 2015 Apr 1;11(4):e1004784. doi: 10.1371/journal.ppat.1004784 (PMC4382219; doi:10.1371/journal.ppat.1004784)
Supplement: S2 Dataset — HSV-1 envelope glycoprotein-derived spectra are provided. (ZIP) [file ppat.1004784.s008.zip › data/SLAGTPASGTPR_-3_7_123947.txt]

       m/z	          i	matches
 119.55582	     108.7
 160.05888	     102.5
 272.17169	     147.1	y (2) (1+)
 356.19147	     529.9
 357.19882	     130.6	z (3) (1+)
 358.20721	    1767.6	z+1 (3) (1+)
 359.21228	     216.2	z+2 (3) (1+)
 414.22021	     252.6	z (4) (1+)
 415.22818	    1613.8	z+1 (4) (1+)
 416.23169	     369.8	z+2 (4) (1+)
 500.24316	     403.6
 501.24789	     205.0	z (5) (1+)
 502.25992	    4023.1	z+1 (5) (1+)
 503.26202	     663.4	z+2 (5) (1+)
 525.23456	     119.0
 572.29016	     252.4	z (6) (1+)
 573.29590	    1077.0	z+1 (6) (1+)
 574.29810	     278.8	z+2 (6) (1+)
 608.25562	     123.3
 627.66107	     112.4
 754.39703	     131.1
 806.92120	     113.3
 822.53436	     131.6
 834.08569	     123.4
 973.46820	    1261.8	z (8) (1+)
 974.47186	    1416.0	z+1 (8) (1+)
 975.47546	     512.9	z+2 (8) (1+)
 989.48517	     156.2	y (8) (1+)
1030.48901	    1232.1	z (9) (1+)
1031.49243	    1056.9	z+1 (9) (1+)
1032.49219	     418.7	z+2 (9) (1+)
1046.50818	     268.3	y (9) (1+)
1047.51331	     171.3
1081.56409	     741.0
1082.56970	    1553.9
1083.57568	     525.3
1084.57324	     213.9
1096.56958	     481.9
1097.55737	    2024.2
1098.57080	    2082.6
1099.58411	    2106.6
1100.58801	     818.3
1101.52380	    2492.4	z (10) (1+)
1102.52979	    1380.3	z+1 (10) (1+)
1103.52808	     529.2	z+2 (10) (1+)
1114.58240	    1063.9
1115.58240	    1028.1
1116.59045	     644.3
1118.53748	     145.1
1126.58069	     209.7
1127.57703	     512.1
1128.56372	     239.5
1141.56665	     196.4
1144.59167	     260.6
1145.59021	     202.8
1159.57068	     779.9	c-1 (11) (1+)
1160.57410	     428.8	c (11) (1+)
1161.58057	     152.6	c+1 (11) (1+)
1215.61646	     571.0	z+1 (11) (1+)
1216.62183	     350.6	z+2 (11) (1+)
1243.62146	     209.4
1256.65991	     181.4
1257.66711	     246.8
1258.64185	     895.2
1264.60876	     125.3
1281.14294	     140.1
1299.66638	     182.6
