# Supplementary material for: A Strategy for O-Glycoproteomics of Enveloped Viruses—the O-Glycoproteome of Herpes Simplex Virus Type 1
Source: PLoS Pathog. 2015 Apr 1;11(4):e1004784. doi: 10.1371/journal.ppat.1004784 (PMC4382219; doi:10.1371/journal.ppat.1004784)
Supplement: S2 Dataset — HSV-1 envelope glycoprotein-derived spectra are provided. (ZIP) [file ppat.1004784.s008.zip › data/SPPTSTPDPKPKN_-3_18_613360.txt]

       m/z	          i	matches
 126.05521	   30456.1
 127.03944	    1360.0
 127.05888	    1015.5
 129.10251	    1651.6
 133.04315	    2006.2	y (1) (1+)
 138.05524	   31377.0
 139.05858	    1510.2
 144.06583	   40432.9
 145.06909	    1679.1
 146.07056	     634.2
 147.11330	    3013.8
 154.08675	    1242.7
 157.09747	   65321.2	y (4) (3+)-NH3
 158.10086	    4376.6
 159.07600	     783.0
 167.08221	     922.0	b (2) (1+)-H2O
 168.06604	   14507.8
 169.06868	     598.9
 169.09787	    1417.0
 171.11319	    1604.9	y (3) (2+)-NH3
 172.09731	    2410.5
 185.09258	   48726.3	b (2) (1+), b (6) (3+)-H2O
 186.07655	   78427.7
 186.09634	    2907.5
 187.07970	    4964.4
 197.09326	     920.9
 201.08749	    1115.1
 201.12482	     646.2
 204.08704	   61651.6
 205.09111	    3820.1
 213.08760	    3925.9
 214.09193	     957.6
 214.11938	    1603.9
 218.15076	    2510.1
 226.15578	    3406.2
 241.16246	     624.7
 242.11511	    1042.8
 244.16614	    9713.0
 247.16028	     885.5
 261.15787	    1806.6	y (2) (1+)
 264.13513	    2264.7	b (3) (1+)-H2O
 268.12967	    1952.5
 269.67166	   15662.9
 270.12567	     631.9
 270.17349	    4689.4
 272.07040	     951.6
 282.14572	    5624.1	b (3) (1+)
 284.12109	    3104.2
 285.10162	    2382.9
 286.14001	    1332.7	b (6) (2+)
 289.09872	    1300.9
 292.18292	   15636.7	y (5) (2+)
 292.68454	    3959.2
 296.16089	    2678.4
 301.18787	    3211.5
 305.64386	    2011.6
 312.20297	    1288.1
 313.18875	    1645.7
 319.63992	    1884.3
 328.64236	     622.7
 339.16663	     703.0
 340.19824	    6652.4
 347.17300	     898.8
 355.19638	     816.2
 356.13934	    2236.1
 358.20932	   15868.4	y (3) (1+)
 359.21359	    2965.4
 365.18216	    4646.5	b (4) (1+)-H2O
 369.17712	    3673.3	b (11) (3+)
 375.58392	     642.1
 375.71167	    2184.5
 376.21356	     778.3
 379.53583	     636.7
 379.87152	     705.6
 381.21475	    2359.7
 383.19321	   12534.8	b (8) (2+)-H2O, b (4) (1+)
 384.19562	    1451.2
 386.89484	     651.0
 387.18854	    4076.7
 388.19397	    1078.3
 392.17816	    2300.8	b (8) (2+)
 392.67892	    1545.3
 393.66684	     835.8
 394.87900	     761.2
 398.22214	    8407.1	y (7) (2+)
 398.72473	    2587.7
 399.22253	     634.0
 403.14063	    1080.0
 411.88736	    1697.0	b (12) (3+)
 412.22055	     952.7
 424.21841	    1399.7
 427.17648	    3454.8
 428.17862	     950.3
 434.20007	    1539.8
 435.20135	     708.3
 438.23422	    1293.8
 440.89694	    1493.4
 441.23270	    2097.3
 448.74603	     750.8
 452.21423	    4542.0	b (5) (1+)-H2O
 453.21884	    1000.7
 455.90680	    1041.0	[M+3H] (3+)
 466.22925	     719.7
 470.22470	    4843.1	b (5) (1+)
 471.22977	     861.9
 479.91495	    1087.2
 481.28607	     661.8
 484.24042	    1422.9
 486.30450	    1737.2	y (4) (1+)
 487.30255	     670.2
 492.50998	     781.6
 495.25565	    4476.1
 496.25418	    1062.1	b (10) (2+)-NH3
 497.32468	    1182.1
 497.65515	    2500.9
 498.21246	    5856.8
 499.21848	    1415.5
 502.26535	     708.6
 502.49805	     726.0
 509.23453	    1495.4
 517.24219	    1850.4
 517.28217	     685.1
 518.22180	     961.5
 519.33466	     692.6
 521.25006	    1094.3
 521.66217	     862.1
 521.83508	     976.3
 522.06543	    1065.3
 522.19641	    1146.3
 522.29620	    1241.8
 522.32916	    2658.7
 522.54614	     770.2
 522.66125	    1418.5
 523.00098	     956.0
 523.21661	    1424.2
 523.33069	    1909.0
 523.65649	     897.2
 523.69690	     731.1
 523.90112	    1059.3
 524.21631	     889.1
 524.28082	     958.4
 524.56305	     715.5
 524.64838	    1043.4
 525.26929	     842.7
 526.33453	    7081.9
 527.24768	    1131.4
 527.33752	    2436.3
 535.25055	    7910.2
 536.25592	     949.6
 538.33478	    3224.6
 543.27808	    1965.2
 550.78693	     721.8
 552.27686	    2101.0
 553.26117	   15545.8	b (6) (1+)-H2O, b (11) (2+)
 554.26556	    4310.8
 560.29327	     732.5
 562.79858	    1410.4
 567.23499	    9162.0
 568.23962	    2266.6
 568.79980	    7057.7
 569.30096	    4128.2
 569.80182	     775.2
 571.27271	   16640.2	b (6) (1+)
 572.27563	    4709.6
 573.30365	    1358.0
 573.80164	    1532.8
 582.30756	    1345.9	y (11) (2+)-H2O
 582.80988	    1168.4	y (11) (2+)-NH3
 583.35693	   81966.0	y (5) (1+)
 584.35974	   22730.7
 585.24530	    7089.2
 585.36139	    3138.7
 586.24731	    1146.7
 591.31213	   18606.0	y (11) (2+)
 591.66376	     712.1
 591.81378	   12975.8
 592.31390	    4562.9
 599.26758	    7212.8
 600.27344	    2633.5
 605.30591	     918.0
 606.28662	    2085.0
 607.28802	    1174.8
 608.25720	     670.9
 610.27997	     716.4
 611.32764	    4575.0
 611.82898	    2685.6
 615.18323	     750.9
 617.32831	    3328.1	b (12) (2+)
 617.82898	    3286.0
 618.33105	     875.1
 621.83051	     917.1
 622.32428	    1071.7
 623.31409	    4275.3
 624.31891	    1876.9
 628.29163	     998.0
 630.83124	    1668.9	y (12) (2+)-H2O
 631.33643	     867.4	y (12) (2+)-NH3
 636.96820	     675.5
 638.27130	    3387.5
 639.27454	    1225.4
 639.83862	   36540.5	y (12) (2+)
 640.34003	   25489.0
 640.84192	    7252.3
 643.33282	     899.8
 651.39453	    1035.2
 651.83917	     699.0
 652.33557	    1612.7
 653.32361	    1382.0
 656.28156	    6910.4
 656.72076	     829.2
 657.28394	    1872.0
 660.84222	    7578.9
 661.34448	    6784.4
 661.84741	    1288.5
 665.34216	    5573.4
 665.84174	    3630.5
 666.34375	    1320.8
 672.13995	    1456.2
 672.90393	     812.8
 674.34784	    7143.1
 674.85040	    5808.7
 675.01917	     750.6
 675.35297	    1534.6
 677.23633	    1199.3
 683.13318	     809.6
 683.35468	   42686.3
 683.85559	   28361.0
 684.35724	   11505.6
 684.85962	     844.8
 686.34058	     737.2
 696.32019	   11367.2
 697.32281	    4113.1
 698.38202	    2254.4	y (6) (1+)
 705.95532	    1203.7
 706.96960	     905.3
 713.08923	    1152.4
 717.95349	     805.8
 719.02557	    1298.6
 721.33728	     779.5
 723.92902	    3088.1
 726.69025	     943.9
 726.82074	     766.3
 727.67719	    1148.4
 733.98798	     796.3
 735.11865	     825.7
 738.41791	    2237.3
 739.41663	    1379.1
 742.29840	    1254.3
 747.33081	    1722.2
 748.34387	     837.6
 749.31128	     960.1
 750.41315	    1473.4
 751.06976	     690.6
 751.40985	    1084.9
 757.23846	     896.3
 759.23853	     767.7
 759.67371	     873.0
 764.23950	     942.7
 765.33954	    3626.7	b (8) (1+)-H2O
 765.99609	    1954.3
 766.31952	    1348.0
 766.45392	    1117.9
 767.11200	     800.8
 767.31830	     829.2
 768.74280	    1878.2
 768.90179	    1165.0
 770.38855	     744.8
 770.75604	     978.6
 773.73859	     721.1
 780.24780	    1687.8
 783.35052	   31803.3	b (8) (1+)
 784.35315	   12547.5
 785.30994	    2487.5
 785.36853	    1649.0
 786.32275	    1605.3
 788.28168	     781.0
 795.43628	   36602.5	y (7) (1+)
 796.43951	   16136.2
 797.43842	    2491.2
 798.82745	     762.0
 801.67859	     863.0
 802.56543	    1189.9
 802.71826	     912.6
 805.28949	     726.5
 805.79169	     743.0
 808.43701	     698.5
 821.82800	    1148.0
 824.41431	    1090.8
 831.08636	    1628.6
 833.74921	     779.4
 838.64349	    1353.4
 840.37634	    1939.4
 847.94592	     954.4
 848.94403	     884.4
 856.31757	     926.6
 860.75110	    1892.1
 882.77576	     744.8
 884.53424	     718.6
 893.60199	    1052.3
 894.22473	    1464.4
 894.38312	    2918.2
 895.37714	    1782.1
 896.48431	    7993.0	y (8) (1+)
 897.48615	    3990.1
 900.34515	    1263.0
 900.54407	     909.1
 901.52393	    2550.1
 903.11554	     888.4
 907.37787	    1703.5
 909.98065	    1086.4
 912.27869	     804.0
 912.38898	    4517.2
 913.39374	    1934.6
 914.37805	    1514.1
 915.89264	     892.5
 917.19562	     857.2
 921.47009	     766.3
 923.92291	     735.3
 926.49567	     940.5
 928.81659	     809.3
 930.47565	    1424.9
 946.68878	     850.0
 946.90173	     855.4
 947.32965	     717.6
 947.50360	     810.7
 966.39233	    1680.0
 978.71936	    2513.2
 983.51416	   10911.4	y (9) (1+)
 984.51636	    4627.5
 985.52356	    1415.0
 988.22821	    1498.2
 991.07117	     777.8
1008.50818	    1005.4	b (10) (1+)
1012.88782	     735.3
1023.29828	     864.9
1032.02832	     903.0
1032.10632	    1403.6
1032.52991	    2148.6
1035.50793	     777.9
1044.73645	     995.3
1048.70007	     953.8
1052.85010	    1047.0
1054.14783	     803.1
1056.12683	    1182.8
1078.97827	     737.4
1084.56384	    8803.1	y (10) (1+)
1085.56726	    4488.3
1086.56702	    1143.0
1094.54260	    1008.1
1118.47510	    1788.9
1122.54150	    1911.8
1123.53174	    1606.4
1124.59802	    4627.2
1125.60107	    2932.8
1135.23279	     998.0
1136.60034	    2933.8
1136.89368	    1046.4
1137.59595	    2520.5
1138.60864	    1198.3
1142.15112	    1529.3
1143.63574	     882.6
1145.59351	    1277.7
1151.47351	     721.8
1163.60425	    2743.9	y (11) (1+)-H2O
1164.60010	    2360.4	y (11) (1+)-NH3
1169.30261	    1219.8
1181.61890	   59514.0	y (11) (1+)
1182.62122	   36878.0
1183.62134	   11435.7
1193.79126	    1219.5
1194.54517	     964.4
1261.27478	    3156.5
1264.70972	    1825.2
