# Supplementary material for: A Strategy for O-Glycoproteomics of Enveloped Viruses—the O-Glycoproteome of Herpes Simplex Virus Type 1
Source: PLoS Pathog. 2015 Apr 1;11(4):e1004784. doi: 10.1371/journal.ppat.1004784 (PMC4382219; doi:10.1371/journal.ppat.1004784)
Supplement: S2 Dataset — HSV-1 envelope glycoprotein-derived spectra are provided. (ZIP) [file ppat.1004784.s008.zip › data/SPPTSTPDPKPKN_-3_7_151297.txt]

       m/z	          i	matches
 100.33032	     578.0
 113.84364	     579.9
 299.17184	    2490.4	c (3) (1+)
 302.12830	     808.0
 339.19632	     645.3
 365.19370	    1784.9
 412.25452	    1517.6
 444.20709	     666.8	c-1 (7) (2+)
 470.28458	    3598.5	z (4) (1+)
 476.08838	     658.4
 479.23605	    1190.0
 515.23920	     638.8
 583.35699	    2896.1	y (5) (1+)
 584.35962	     895.7
 585.37268	     910.4
 598.28894	     725.9
 602.27563	    1446.3	c-1 (4) (1+)
 603.29913	    8060.5	c (4) (1+)
 604.30292	    2585.1	c+1 (4) (1+)
 607.29382	     826.7
 638.37598	    2129.7
 663.32990	    1198.7	c (11) (2+)
 675.34967	    1652.4
 675.84918	    3403.2
 676.35486	    1342.0
 678.16901	     753.9
 681.76666	     816.3
 682.36438	    5617.7	z (6) (1+)
 683.35455	    4038.7	z+1 (6) (1+)
 683.85742	    2856.6
 684.35602	    1957.5
 690.32996	   10036.4	c (5) (1+)
 691.33167	    2782.0	c+1 (5) (1+)
 700.33850	    1889.4
 706.40668	     850.5
 712.89191	    1052.2
 716.68439	    1086.3
 729.80164	     671.6
 747.38544	    1189.1
 747.87897	    1911.1
 751.90735	     806.9
 753.88385	    1138.3
 754.38068	    1340.2
 754.87750	    1504.3
 755.20123	     905.5
 758.72278	    1116.9
 766.45441	    1731.9
 797.03955	    1495.3
 818.97931	     841.4
 821.11163	     778.4
 821.80261	    1013.9
 823.44061	     802.8
 834.75421	     784.2
 840.74408	     980.6
 845.42133	    1077.7
 847.86627	     783.2
 847.93359	     875.9
 868.04419	    1562.0
 873.08752	     718.7
 874.31989	     745.5
 880.46429	    8375.2	z (8) (1+)
 881.46893	    5387.0	z+1 (8) (1+)
 882.47803	    1588.6	z+2 (8) (1+)
 884.37592	     945.8
 888.43085	    6105.7	c (7) (1+)
 889.43591	    2752.8	c+1 (7) (1+)
 890.47406	     676.3
 895.72778	     881.3
 909.71204	     793.6
 910.47192	     712.5
 915.25049	     869.1
 922.37695	    1026.9
 927.11151	     717.7
 946.70758	    1232.0
 953.41064	     915.8
 959.44751	     815.8
 962.39050	    1031.6
 962.91309	     722.5
 963.55188	    1105.8
 967.49768	    6862.5	z (9) (1+)
 968.50006	    3571.6	z+1 (9) (1+)
 969.50745	    1625.5	z+2 (9) (1+)
 971.52881	     686.4
 986.93292	    1949.8
 988.85461	     736.2
1038.21167	     693.6
1060.06213	     748.0
1083.60840	     738.6
1090.43884	    1213.7
1100.51318	    4784.4	c (9) (1+)
1101.51025	    2025.3	c+1 (9) (1+)
1136.90808	     988.9
1139.30151	    1560.9
1151.47290	     913.8
1166.65417	    1255.9
1188.70886	     870.3
1204.48767	    2189.6
1220.59900	     994.0
1220.70764	    1089.9
1267.55591	     762.5
1299.64136	    1138.7
1325.65918	    2101.3	c (11) (1+)
1326.66174	    2654.1	c+1 (11) (1+)
1327.66895	     809.3
1350.68018	     946.2
1351.71521	     963.1
1367.72217	    2314.6
1368.71289	    1134.1
1369.71069	     739.9
1382.68445	    1252.9
1386.71167	    2606.0
1387.72168	    2491.1
1452.74609	    1765.0	c-1 (12) (1+)
1453.76819	    1008.4	c (12) (1+)
1454.73596	    3807.1
1455.74316	    2061.8
1456.74451	     980.8
1467.77283	     759.1
1477.72803	    1454.2
1478.74390	    1074.2
1494.75806	    1133.0
1495.73901	    4458.0
1510.77454	    4010.8
