# Supplementary material for: A Strategy for O-Glycoproteomics of Enveloped Viruses—the O-Glycoproteome of Herpes Simplex Virus Type 1
Source: PLoS Pathog. 2015 Apr 1;11(4):e1004784. doi: 10.1371/journal.ppat.1004784 (PMC4382219; doi:10.1371/journal.ppat.1004784)
Supplement: S2 Dataset — HSV-1 envelope glycoprotein-derived spectra are provided. (ZIP) [file ppat.1004784.s008.zip › data/SPPTSTPDPKPK_-3_16_396872.txt]

       m/z	          i	matches
 110.57982	     298.2
 126.05468	    2494.5
 137.52000	     265.4
 138.05458	    1245.0
 144.06509	    2253.4
 157.09677	    3359.7
 168.06503	     904.5
 185.09181	    3057.4	b (2) (1+)
 186.07571	    7692.0
 187.07896	     478.9
 204.08623	   11034.9
 205.08928	     538.2
 226.15413	     421.3
 243.94470	     285.9
 244.16513	    2262.9	y (2) (1+)
 286.73300	     279.3
 320.88287	     291.6
 383.19009	     496.6	b (8) (2+)-H2O, b (4) (1+)
 396.96451	     367.0
 469.31161	    9091.7	y (4) (1+)
 470.22070	     380.7	b (5) (1+)
 470.31354	     872.8
 478.65912	     297.6
 483.43332	     287.4
 499.29196	     476.5
 509.60727	     354.9
 513.14532	     316.0
 534.28693	    2495.2	y (10) (2+)
 534.79272	     700.6
 538.35175	     403.3
 552.59424	     343.9
 553.25824	     807.4	b (6) (1+)-H2O
 556.31464	     373.9
 563.95758	     329.4
 564.85303	     572.5
 568.62299	    1087.4
 571.27039	     845.9	b (6) (1+)
 571.34637	     811.2
 572.27350	     339.1
 576.72455	     815.3
 576.89752	     620.5
 577.64008	     326.6
 578.39844	     877.1
 578.69794	     556.6
 578.75470	     857.8
 578.87714	     469.6
 579.04034	     325.4
 580.68115	     395.9
 581.61127	     756.7
 581.98041	     687.8
 582.81519	    2666.1	y (11) (2+)
 583.31506	    1438.7
 584.33807	     362.7	y (5) (1+)
 584.56165	     610.5
 585.69202	     377.9
 590.00214	     330.4
 591.61896	     554.0
 592.91394	     348.9
 594.58911	     647.4
 596.75439	     321.1
 598.30914	    1653.6
 598.81842	     505.2
 598.90826	     396.0
 599.26422	     751.7
 599.90271	     382.6
 600.82062	     436.1
 604.01099	     971.5
 604.67145	     469.0
 604.77686	     376.9
 605.23206	     739.6
 605.80023	     426.3
 607.47687	     493.7
 608.82123	     467.9	[M+2H] (2+)-NH3-H2O
 608.92767	     674.6
 610.12335	     364.6
 611.80292	     716.0
 611.91272	    1181.2
 612.27106	     606.2
 612.80182	     329.7
 614.47662	     420.2
 614.60120	     950.5
 614.71240	     907.1
 614.81354	     355.2
 614.88995	     657.0
 614.98889	     897.6
 615.64136	    1594.8
 617.32666	    1573.5	[M+2H] (2+)-H2O
 617.82800	     634.6	[M+2H] (2+)-NH3
 617.95154	     639.5
 618.60571	     746.1
 618.97375	     413.7
 619.46887	     988.8
 620.29071	     377.2
 620.79529	     374.7
 622.32526	     375.1
 623.93317	     485.8
 624.04590	     596.0
 624.26056	     351.4
 624.37238	     476.0
 624.64404	     363.3
 624.68488	     496.7
 624.73010	     365.6
 625.06360	     338.2
 625.40942	     479.5
 625.59137	     396.6
 625.63104	     301.2
 626.02460	     422.9
 626.33099	   15872.3	[M+2H] (2+)
 626.83221	    9214.8
 627.09259	     764.6
 627.12799	     587.7
 627.33508	     605.3
 627.42352	     379.2
 628.57892	     481.2
 628.61206	     618.5
 628.68909	     351.0
 629.45099	     381.7
 629.55945	     327.1
 629.65723	     443.9
 629.98560	    1024.7
 631.33771	     425.4
 631.72437	     374.9
 631.79266	     844.8
 633.06641	     390.1
 633.62872	    1641.5
 633.89392	     432.1
 635.25836	     317.7
 636.58606	     565.1
 636.83453	     477.8
 637.10059	     514.7
 637.75427	     477.6
 638.52753	     641.9
 639.32452	     343.2
 639.74121	     413.9
 640.01904	     324.1
 640.95288	     389.4
 641.02106	     588.0
 641.08234	     455.0
 643.73779	     624.7
 643.79175	    2160.8
 644.54346	     522.1
 645.17847	     489.5
 645.24017	     389.2
 645.38062	    1277.6
 645.69507	     744.3
 646.03400	     455.1
 646.10773	    1198.2
 646.47668	     521.8
 646.62909	     857.2
 646.89459	     344.4
 647.67145	     601.5
 649.56079	     488.8
 649.71368	     354.8
 649.83276	     464.5
 651.07513	     339.3
 651.12537	     307.1
 651.79657	     396.7
 651.94360	     302.6
 652.03058	     424.7
 653.39746	     440.7
 653.77362	     586.4
 654.33228	     324.2
 654.34857	     325.9
 654.75562	     602.3
 655.32642	     384.9
 655.56085	     736.5
 655.77765	     574.2
 656.01837	     554.0
 656.15717	     497.9
 656.53528	     599.9
 657.44098	     316.4
 657.56287	     661.4
 657.94250	     796.4
 658.39844	     684.8
 658.62170	     728.5
 658.65570	     503.0
 658.74701	    1001.4
 660.22247	     336.9
 660.41388	     455.6
 660.53278	     477.6
 660.63257	     362.8
 660.83508	     465.5
 663.51410	    1300.1
 665.05249	     846.2
 665.14056	     428.4
 665.56628	     431.8
 665.79968	    1309.0
 666.14404	     881.0
 666.22369	     322.3
 666.32556	     318.4
 666.88409	     364.7
 666.93451	     408.1
 667.11188	     574.5
 669.56335	     531.7
 670.12866	    1273.5
 670.48285	     572.7
 671.30481	     489.8
 671.57550	     491.6
 671.62610	     313.1
 672.09851	     396.2
 672.23578	     466.6
 672.29419	     305.8
 672.40045	     533.9
 672.55798	     335.6
 672.98492	     524.1
 673.65399	    1011.4
 674.05530	     876.9
 674.25146	     307.8
 674.52606	     496.4
 675.18445	     325.1
 675.66235	     445.2
 675.71301	     353.2
 675.82941	     350.6
 676.34351	     605.6
 676.57220	     394.8
 676.90424	     679.8
 676.93945	     566.6
 677.30481	     401.6
 677.47095	     340.8
 677.54327	     339.9
 677.65411	     647.3
 677.94037	    1041.3
 678.31317	     387.8
 678.40399	     378.3
 678.67944	     834.0
 678.84583	     485.4
 679.74402	     834.7
 680.11072	    1595.4
 680.32080	     319.4
 680.73456	    1284.2
 681.39026	    1866.1	y (6) (1+)
 681.52753	     597.5
 681.70215	     355.2
 682.80518	     323.2
 682.87598	     313.2
 683.30145	     368.9
 683.84302	     385.1
 683.88293	     491.4
 683.97198	     420.6
 684.02368	     366.7
 684.34052	     375.6
 684.58313	    1216.8
 684.85352	     849.5
 685.69720	     301.8
 685.92328	     359.1
 687.30609	     331.3
 687.43787	     322.1
 687.62250	     392.1
 687.96051	     435.0
 688.11560	     361.0
 688.53247	     713.4
 688.90045	     345.6
 689.12268	     371.7
 689.17792	     353.0
 689.28461	     327.7
 690.41199	     821.0
 690.51141	     419.6
 690.66998	     352.6
 691.12305	     630.0
 691.31403	     465.0
 691.66351	     329.2
 692.18262	     895.2
 692.35651	     627.5
 692.85693	     379.8
 692.90369	     361.8
 693.55505	     479.2
 693.70465	     306.7
 693.99982	     803.4
 694.27838	     500.3
 694.63885	     454.8
 695.34698	     795.6
 696.07880	     509.1
 696.31732	     702.7
 696.56195	    1060.3
 696.74194	     317.7
 697.71027	     360.8
 698.91638	     348.0
 700.57324	     311.1
 700.67944	     367.0
 700.84717	     893.5
 700.97046	     467.3
 701.09814	     728.0
 702.02563	     403.1
 702.27820	     983.5
 702.94580	     346.8
 703.33795	     330.4
 703.39880	     377.8
 704.22388	     508.4
 704.37671	     334.0
 704.74463	     895.0
 704.91638	     346.3
 705.00531	     325.7
 705.65820	     518.9
 705.75348	     555.3
 705.92139	     403.8
 706.01453	     545.7
 707.09320	    1019.0
 708.00775	     762.6
 708.64069	     347.4
 708.74115	     562.0
 709.38361	     428.4
 709.94440	     927.2
 710.05646	     307.0
 711.00299	    1090.6
 711.08020	     336.7
 711.32935	     385.5
 711.38580	    1201.0
 711.68909	     372.3
 711.76819	     644.3
 712.26471	     331.7
 713.82318	     317.4
 714.41504	    1608.2
 714.69379	     594.6
 714.75360	    1292.8
 714.91846	     347.1
 715.08057	     372.5
 715.37262	     460.2
 716.69849	     406.6
 716.74127	     549.7
 716.82654	     302.2
 716.97205	     519.0
 717.06616	     417.8
 717.53632	     565.7
 717.62750	     375.9
 719.61084	     470.3
 719.75128	     345.9
 720.08893	    1993.0
 720.42792	    1505.7
 720.76904	     484.7
 721.04828	     494.5
 721.65094	     312.3
 722.16608	     345.9
 722.88849	     453.0
 723.04834	    1008.8
 723.36401	     342.4
 723.40942	     448.9
 723.47437	     378.0
 723.66547	     489.9
 723.79437	     352.8
 724.89691	     405.5
 725.36200	     638.5
 725.51526	     368.6
 725.76532	    1806.1
 725.86523	     590.9
 726.09515	    1431.1
 726.26837	     631.2
 726.31396	     679.4
 726.38794	    1139.5
 726.73157	     636.4
 726.87073	     647.0
 727.01892	     416.5
 727.07831	     835.0
 727.26440	     749.0
 727.32050	    1015.3
 727.34033	     949.8
 727.42047	     515.2
 727.62610	     738.9
 727.78729	    1034.5
 727.86157	    1243.2
 727.92822	     473.8
 728.03125	     552.2
 728.09540	     487.5
 728.29242	    1828.8
 728.37067	    1834.6
 728.71350	    2088.0
 728.79718	     848.8
 728.95758	     430.5
 729.04987	    2288.7
 729.28790	     701.7
 729.34204	     575.5
 734.01263	     602.9
 735.43195	     737.5
 736.01007	     433.1
 736.47504	     510.7
 737.13605	     414.4
 739.13068	     540.9
 743.93842	     324.7
 746.13025	     361.3
 747.31146	     361.0
 747.87408	     335.1
 749.68866	     356.2
 754.26892	     490.6
 755.71368	     449.1
 756.29517	     416.7
 757.96466	     326.0
 758.84027	     393.1
 763.57233	     338.7
 763.63806	     362.2
 765.33362	     826.7	b (8) (1+)-H2O
 769.84399	     351.8
 770.94781	     362.3
 775.78522	     317.2
 776.59882	     668.1
 777.65918	     511.8
 782.43951	     755.8	y (7) (1+)
 783.34900	    4770.1	b (8) (1+)
 784.35175	    1528.5
 785.38129	     385.2
 785.87897	     510.1
 786.77466	     334.3
 788.97058	     328.2
 790.71832	     315.7
 793.36633	     314.5
 797.97382	     364.6
 799.52856	     495.9
 800.95862	     347.6
 822.53937	     331.4
 829.69513	     321.2
 859.19537	     335.7
 869.47009	     913.9	y (8) (1+)
 875.44507	     519.7
 887.42706	     404.4
 887.93958	     383.0
 898.57465	     314.0
 905.65778	     320.6
 929.89215	     366.1
 970.51489	     897.3	y (9) (1+)
 971.53412	     376.8
 973.97375	     335.3
 974.51678	     349.5
 986.42914	     464.7
1008.49609	    1241.1	b (10) (1+)
1009.50305	     512.5
1067.57068	    6008.1	y (10) (1+)
1068.57166	    3063.4
1108.51685	     402.1
1233.65356	     596.4
1251.65479	   23732.9
1252.65723	   14230.6
1253.65430	     372.9
1270.64697	    1745.5
1271.65234	     733.2
