# Supplementary material for: A Strategy for O-Glycoproteomics of Enveloped Viruses—the O-Glycoproteome of Herpes Simplex Virus Type 1
Source: PLoS Pathog. 2015 Apr 1;11(4):e1004784. doi: 10.1371/journal.ppat.1004784 (PMC4382219; doi:10.1371/journal.ppat.1004784)
Supplement: S2 Dataset — HSV-1 envelope glycoprotein-derived spectra are provided. (ZIP) [file ppat.1004784.s008.zip › data/SPPTSTPDPKPK_-3_16_396883.txt]

       m/z	          i	matches
 126.05478	   41662.9
 127.03881	    1497.8
 127.05795	    2309.9
 129.10217	    2423.1
 138.05469	   35741.1
 139.05806	    2220.4
 144.06525	   45163.6
 145.06871	    2674.3
 147.11288	    1095.4	y (1) (1+)
 154.08591	     579.8
 157.09682	   91814.6	y (4) (3+)
 158.10031	    4074.7
 168.06519	   13408.4
 169.06877	    1013.5
 171.11267	    2536.4
 172.09625	     719.8
 185.09192	   54834.4	b (2) (1+), b (6) (3+)-H2O
 186.07588	   70153.5
 186.09563	    3830.8
 187.07944	    4839.3
 195.11143	     827.0
 195.47133	     581.3
 199.10739	    3133.4
 204.08636	   54946.5
 205.08969	    2804.8
 213.08713	    2208.1
 226.15472	   13729.0
 227.15826	    1699.0	y (2) (1+)-NH3
 235.15993	   17551.2	y (4) (2+)
 235.66151	    3229.2
 244.16547	   38553.6	y (2) (1+)
 245.16942	    3269.3
 264.13385	    3442.2	b (3) (1+)-H2O
 268.12836	    1123.6
 282.14413	    5088.9	b (3) (1+)
 296.16049	    1230.5
 341.20068	    6443.5	y (6) (2+)
 341.70181	    1865.0
 342.20126	     638.8
 356.52972	     831.1
 365.18170	    2291.5	b (4) (1+)-H2O
 369.17584	    1997.5	b (11) (3+)
 372.26105	    1752.4	y (3) (1+)
 383.19150	    9481.9	b (8) (2+)-H2O, b (4) (1+), y (11) (3+)-NH3, y (7) (2+)-NH3
 384.19571	    1304.1
 387.18689	    3197.7
 388.88068	    1294.5	y (11) (3+)
 389.21234	     932.4
 391.72113	     916.5
 408.06699	     632.6
 424.22009	     794.2
 434.20450	    1298.5
 438.23416	    4454.7
 451.30389	    1233.5
 452.21326	    3288.5	b (5) (1+)-H2O
 464.04871	     722.6
 466.14651	     699.1
 466.22757	    1148.0
 468.79404	     710.3
 469.31223	   78142.0	y (4) (1+)
 470.22195	    3467.1	b (5) (1+)
 470.31442	   16372.3
 471.22400	     928.5
 471.31622	    1582.0
 483.80191	    3791.7
 483.97180	    1397.7
 484.23853	    2181.6
 484.30457	    3202.8
 484.62384	     608.9
 484.66687	     658.9
 484.78986	   13738.1
 484.83139	    1070.6
 485.17294	     765.5
 485.19806	     835.5
 485.29141	    7745.5
 485.32465	    1034.5
 485.69995	     945.8
 485.79453	    3593.0
 485.95309	     643.4
 485.98734	    1113.9
 486.19836	    1141.9
 486.28323	    1546.7
 486.31815	    1622.9
 486.50775	    1369.4
 516.27765	    1118.4
 516.78186	    1347.4
 517.23700	    1138.0
 525.28809	    1852.7	y (10) (2+)-H2O
 525.78552	    1102.3	y (10) (2+)-NH3
 526.24231	     620.9
 534.28894	   30308.7	y (10) (2+)
 534.78979	   18075.2
 535.25085	    5350.6
 535.29077	    4788.1
 536.25494	    1779.3
 543.27502	    1346.1
 553.25983	    9725.8	b (6) (1+)-H2O
 554.26141	    2681.3
 564.80359	     716.3
 571.27106	    9495.2	b (6) (1+)
 572.27374	    3442.0
 573.27454	     918.7
 573.80829	    3269.9	y (11) (2+)-H2O
 574.31171	    1387.4	y (11) (2+)-NH3
 574.81836	     983.3
 581.25519	     925.9
 582.81567	   36602.0	y (11) (2+)
 583.31653	   22340.7
 583.81720	    7550.3
 584.33832	    1144.0	y (5) (1+)
 599.26532	   10143.4
 600.26691	    2221.5
 608.32172	    3562.3
 608.82233	    1966.5
 617.32532	    7987.5
 617.82916	    5168.1
 618.32733	    2017.7
 626.33112	   54586.6
 626.83203	   37546.6
 627.33417	   14579.6
 635.41907	     644.6
 655.99646	     693.5
 663.38361	     677.2
 678.30505	     910.2
 681.39044	   22384.4	y (6) (1+)
 682.39355	    8244.0
 683.39911	    1041.1
 690.77661	     688.3
 696.31696	   14629.0
 697.32147	    5533.7
 698.32507	    1031.9
 713.46863	     675.8
 715.19855	     810.8
 723.52551	    1170.7
 737.47302	     707.7
 744.22626	     701.3
 747.32825	    1924.4
 765.34070	    3700.3	b (8) (1+)-H2O
 766.34589	    1100.2
 775.58197	     950.2
 779.56335	     661.6
 782.43817	    7178.9	y (7) (1+)
 783.34991	   21907.9	b (8) (1+)
 783.43866	    1914.8
 784.35406	    6780.5
 784.44220	     734.6
 785.35571	    2117.0
 793.70520	     676.8
 807.39764	     831.7
 816.42584	    1244.8
 824.41235	    4286.4
 825.41425	    2037.0
 835.68634	    1410.3
 869.47125	   11635.6	y (8) (1+)
 870.47290	    5931.0
 871.47607	    1253.6
 878.92084	     649.1
 882.74658	     760.9
 884.71039	    1014.7
 914.29211	     872.8
 921.46704	    2224.8
 922.46448	    1204.3
 925.70868	     765.3
 936.13135	    1162.9
 939.47717	    1054.7
 952.50671	    1003.8	y (9) (1+)-H2O
 970.51819	   10516.2	y (9) (1+)
 971.51910	    5011.5
 972.53699	    1395.5
 980.50891	     934.7
1007.39777	    1080.7
1008.49799	    4393.7	b (10) (1+)
1009.49646	    2087.7
1023.54230	     652.9
1031.54175	    1186.3
1032.54871	     796.4
1049.56274	    4660.7	y (10) (1+)-H2O
1050.56604	    2867.8	y (10) (1+)-NH3
1051.56555	     769.2
1067.57141	   88826.6	y (10) (1+)
1068.57373	   50231.1
1069.57654	   13239.1
1070.58118	    1411.7
1076.80884	    1069.3
1280.67065	    1156.8
