# Supplementary material for: A Strategy for O-Glycoproteomics of Enveloped Viruses—the O-Glycoproteome of Herpes Simplex Virus Type 1
Source: PLoS Pathog. 2015 Apr 1;11(4):e1004784. doi: 10.1371/journal.ppat.1004784 (PMC4382219; doi:10.1371/journal.ppat.1004784)
Supplement: S2 Dataset — HSV-1 envelope glycoprotein-derived spectra are provided. (ZIP) [file ppat.1004784.s008.zip › data/SPPTSTPDPKPK_-3_16_398968.txt]

       m/z	          i	matches
 108.04457	   54899.6
 112.29955	   42015.5
 126.05476	 4457430.0
 127.03900	  232256.0
 127.05809	  213778.0
 129.10219	  258641.0
 138.05475	 4259420.0
 139.05806	  276406.0
 144.06531	 5888390.0
 145.06880	  295799.0
 147.11235	  149432.0	y (1) (1+)
 157.09686	11662200.0	y (4) (3+)
 157.10690	   70510.0
 158.10028	  657181.0
 167.08072	   98445.1
 168.06526	 1841990.0
 169.06874	  146315.0
 171.11264	  269066.0
 185.09196	 7810380.0	b (6) (3+)-H2O, b (2) (1+)
 185.10947	   49913.6
 186.06319	   51396.6
 186.07591	10368900.0
 186.09555	  443399.0
 187.07930	  562832.0
 195.11234	   75777.4
 199.10782	  377152.0
 204.08633	 7486400.0
 204.10158	   49544.6
 205.09021	  343590.0
 213.08659	  233094.0
 226.15474	 1989570.0
 226.64642	   61216.2
 227.15846	  222492.0	y (2) (1+)-NH3
 235.16022	 2490720.0	y (4) (2+)
 235.66173	  578648.0
 236.16289	  101387.0
 244.16536	 5635120.0	y (2) (1+)
 245.16861	  371863.0
 254.14929	   99214.4
 264.13376	  382129.0	b (3) (1+)-H2O
 265.13736	   53287.2
 268.12869	  133128.0
 282.14456	  597735.0	b (3) (1+)
 283.14868	   59250.8
 286.14008	   87668.5
 296.15909	  183983.0
 329.70129	   48440.2
 338.17242	   47502.1
 339.16418	   72488.8
 341.19965	  708671.0	y (6) (2+)
 341.70212	  356621.0
 347.17334	   62480.4
 351.16479	   74122.7
 354.24951	   52939.4
 355.19666	  118354.0
 356.52762	  122503.0	y (10) (3+)
 356.86084	   65105.3
 365.18182	  347287.0	b (4) (1+)-H2O
 369.17703	  232805.0	b (11) (3+)
 372.25998	  230418.0	y (3) (1+)
 380.24252	   49274.2
 383.19193	 1049690.0	y (11) (3+)-NH3, y (7) (2+)-NH3, b (4) (1+), b (8) (2+)-H2O
 384.19620	  206674.0
 387.18661	  377277.0
 388.87866	  252581.0	y (11) (3+)
 389.21393	  150581.0
 392.22086	   49988.5
 411.88779	   52318.7
 417.89008	   85411.0
 424.21805	   69503.9
 434.20175	  194821.0
 435.20709	   64904.0
 438.23355	  488793.0
 439.23596	  128093.0
 451.30188	  211742.0
 452.21335	  419650.0	b (5) (1+)-H2O
 452.30084	   64831.8
 453.21640	   89194.0
 456.57111	   84144.5
 466.22656	   90587.1
 469.31213	10577600.0	y (4) (1+)
 470.22244	  393342.0	b (5) (1+)
 470.31494	 2243350.0
 471.31616	  302288.0
 482.36102	   49384.4
 484.23712	  129784.0
 485.76099	  101662.0
 491.22604	   56882.5
 491.26205	   48186.0
 509.23416	  183862.0
 512.26959	   50779.7
 516.27637	  227099.0
 516.78174	  144149.0
 517.23846	  105509.0
 517.28107	   67727.6
 525.28461	  342454.0	y (10) (2+)-H2O
 525.78229	  219417.0	y (10) (2+)-NH3
 527.24133	   76941.1
 531.55969	   49998.7
 534.28882	 3468680.0	y (10) (2+)
 534.78986	 2148600.0
 535.24976	  602278.0
 535.29041	  730245.0
 535.79016	  178445.0
 536.25262	  155624.0
 539.27954	  109838.0
 543.27472	  102077.0
 544.27826	   61747.8
 553.25983	 1510130.0	b (6) (1+)-H2O
 554.26196	  366122.0
 564.81006	   64002.3
 571.27069	 1453150.0	b (6) (1+)
 572.27435	  354952.0
 573.80780	  243217.0	y (11) (2+)-H2O
 574.31189	  261461.0	y (11) (2+)-NH3
 577.99579	   52719.3
 581.25763	  119078.0
 582.81500	 4972520.0	y (11) (2+)
 583.31635	 2506990.0
 583.81677	  893896.0
 584.30786	   83271.2
 584.34418	  158033.0	y (5) (1+)
 585.33539	   59065.1
 595.30585	   60884.7
 599.26581	 1302830.0
 599.81683	   51970.3
 600.26971	  378345.0
 604.31842	  123549.0
 604.81854	   50810.5
 608.31958	  517526.0
 608.82294	  240012.0
 609.31897	   94579.4
 617.32611	 1189940.0
 617.82672	  691644.0
 618.32800	  229349.0
 626.33124	 7725700.0
 626.83191	 4685100.0
 626.92358	  123191.0
 627.33356	 1924700.0
 627.83496	  350106.0
 628.17401	   54747.9
 628.77899	   60812.3
 632.98584	   86369.0
 635.82880	   88512.6
 645.02618	   54480.0
 657.29236	   86855.1
 663.38031	   59012.2
 663.73279	   53190.1
 669.21057	   71092.9
 678.30011	  112667.0
 679.30566	   75322.3
 681.39093	 2850130.0	y (6) (1+)
 682.39417	  965317.0
 683.39557	  201125.0
 689.20929	   48951.7
 693.16479	   70802.1
 696.31750	 1976230.0
 697.32086	  542701.0
 698.10809	   92793.6
 698.32581	   98588.6
 709.57672	   66279.0
 721.24084	   99539.6
 726.26624	  101539.0
 734.31433	   54633.0
 740.33313	   70305.4
 747.32605	  294110.0
 748.33618	   68500.2
 762.57684	  112900.0
 765.33838	  476837.0	b (8) (1+)-H2O
 766.33972	  163730.0
 767.34973	   60687.3
 775.89282	   58053.6
 776.48615	   52423.3
 777.71417	   72689.3
 782.43842	  897411.0	y (7) (1+)
 783.34973	 2529190.0	b (8) (1+)
 783.44037	  331285.0
 784.35223	 1067190.0
 784.44232	   79074.6
 785.35370	  225577.0
 792.00360	   61076.2
 794.70941	  100726.0
 795.63055	   51198.9
 796.87579	   65700.2
 802.35510	   76935.0
 807.21356	   65670.7
 808.05902	   58268.1
 816.42126	  130030.0
 824.41278	  449099.0
 825.41565	  144090.0
 828.95752	   61572.1
 841.70850	   51259.5
 842.88336	   63014.9
 852.45923	   66049.7
 859.42224	   55577.2
 869.46942	 1562900.0	y (8) (1+)
 870.47253	  703781.0
 871.47180	  167537.0
 877.57544	   74174.5
 885.50128	  129905.0
 888.47296	   52066.6
 903.80750	   86138.6
 910.78461	   67753.1
 914.59222	  102621.0
 920.41040	   51112.9
 921.46460	  316070.0
 922.46686	  134733.0
 923.47278	   71113.0
 927.10162	  157416.0
 939.47418	   81422.4
 946.25824	  113712.0
 952.50616	  108523.0
 953.50769	   69738.6
 958.62695	   54639.9
 960.41968	   52667.3
 970.51862	 1490930.0	y (9) (1+)
 970.75653	   53674.0
 970.79053	   55385.8
 971.15015	  117249.0
 971.52008	  879037.0
 972.52350	  194053.0
 980.50397	   93362.7
 987.21460	   54302.1
 990.48096	  108262.0
 997.01654	   59256.4
1004.54041	  128370.0
1005.67029	   74704.9
1008.49634	  520716.0	b (10) (1+)
1009.50140	  253916.0
1010.50421	   77742.6
1019.88800	   68593.3
1023.43445	   59861.3
1023.54407	   88747.0
1024.54871	   71882.8
1030.54932	   53952.6
1031.55334	  199540.0
1032.56018	   84880.3
1049.55969	  590657.0	y (10) (1+)-H2O
1050.56335	  262116.0	y (10) (1+)-NH3
1051.55969	   67402.0
1067.57129	11524700.0	y (10) (1+)
1067.76331	   86976.6
1067.82520	   78831.1
1067.91711	   65317.2
1067.97192	   84814.4
1068.06714	   58555.6
1068.18188	   72087.0
1068.29285	   55907.4
1068.34216	   60860.7
1068.57373	 6301300.0
1069.57581	 1950980.0
1070.57751	  307152.0
1076.43945	  137838.0
1096.65515	   52225.1
1122.12317	  309165.0
1267.68433	  116242.0
1283.33301	   52465.3
1356.85718	   95230.3
1409.61780	   49835.3
