# Supplementary material for: A Strategy for O-Glycoproteomics of Enveloped Viruses—the O-Glycoproteome of Herpes Simplex Virus Type 1
Source: PLoS Pathog. 2015 Apr 1;11(4):e1004784. doi: 10.1371/journal.ppat.1004784 (PMC4382219; doi:10.1371/journal.ppat.1004784)
Supplement: S2 Dataset — HSV-1 envelope glycoprotein-derived spectra are provided. (ZIP) [file ppat.1004784.s008.zip › data/SPPTSTPDPKPK_-3_16_398970.txt]

m/z	i	matches
110.64184	4760.3
126.05505	844496.0
127.03910	34855.6
127.05154	5100.0
127.05862	55208.7
129.10258	26367.8
138.05513	730827.0
140.07062	7072.4
144.06567	891857.0
145.06917	50151.6
147.11319	12180.1
157.07475	8977.2
157.08057	8424.6
157.08340	8428.4
157.09723	1539590.0
157.10744	9501.3
157.10997	8227.4
157.11319	8902.2
157.11604	7480.9
157.11852	4941.8
158.10056	90322.5
167.08194	14389.4
168.06578	478313.0
169.06923	26111.0
171.11288	11936.0
185.09258	1424150.0	b (2) (1+)
185.11028	7504.0
185.11394	9506.3
185.11739	11093.3
185.12483	9022.2
186.01292	9456.1
186.01649	8698.6
186.02435	11339.4
186.02792	9593.4
186.03969	16601.2
186.04329	14316.9
186.04735	19896.4
186.05110	19530.3
186.05486	20039.4
186.05884	24823.9
186.06241	17190.2
186.07634	3539810.0
186.09148	46887.3
186.09657	89985.7
186.10471	17402.6
186.10867	17606.2
186.11235	15331.7
186.11624	14184.3
186.12793	12429.2
186.13127	7706.2
187.07976	251385.0
188.08080	19573.4
195.11412	9009.8
199.10820	34486.9
204.01016	7867.1
204.01430	11255.5
204.01855	14373.9
204.05397	22834.5
204.05827	28455.1
204.06279	23693.1
204.06705	32246.5
204.08681	4348950.0
204.10210	33861.1
204.11119	27915.5
204.11551	28009.3
204.12003	19720.0
204.12427	22256.1
204.16011	6938.7
204.16389	14509.7
205.09024	312480.0
206.09143	33427.7
226.15511	199684.0
227.15904	24762.1
244.16588	1090470.0	y (2) (1+)
245.16943	92027.5
246.16991	7787.1
254.15041	7885.5
264.13480	49885.3	b (3) (1+)-H2O
265.13791	8314.6
268.12732	7398.1
278.14993	6736.9
282.14484	89620.1	b (3) (1+)
283.14755	14365.0
286.14001	6869.8
296.16190	12784.1
327.55667	5150.7
338.16995	7268.8
339.16190	6579.3
341.21994	8473.5
351.16541	6457.2
355.19656	11143.3
365.18146	43301.7
366.18439	9305.5
369.17743	11439.9
372.26004	20949.5
383.19257	167430.0	b (4) (1+), b (8) (2+)-H2O, y (7) (2+)-NH3
384.19449	28180.2
387.18738	30699.0
388.19412	4972.1
424.21802	16643.1
425.22391	5204.3
434.20251	21258.4
438.23438	66714.4
439.23788	9731.5
442.22852	5525.2
451.30350	27324.0
452.21442	57480.5	b (5) (1+)-H2O
452.30188	8199.4
453.21576	14104.8
469.15152	10933.6
469.16611	12692.5
469.18091	10531.2
469.19763	18200.6
469.21091	11677.6
469.24326	19692.2
469.25784	14980.3
469.31314	2754480.0	y (4) (1+)
469.36627	20373.3
469.38074	16675.7
469.39682	19597.9
469.41138	14289.0
470.22220	76703.1	b (5) (1+)
470.31595	606041.0
471.22552	18940.0
471.31882	72456.8
472.32324	9306.3
474.84396	5526.5
490.75232	7074.2
509.23062	8436.9
516.27808	12443.5
516.78033	13944.0
525.28558	34144.3
525.78369	17258.8
534.28961	489665.0	y (10) (2+)
534.78998	258378.0
535.24847	63799.9
535.29150	104458.0
535.79272	18493.2
536.25543	19317.1
539.28229	6467.0
543.27393	15318.9
553.25964	172997.0	b (6) (1+)-H2O
554.26300	54802.3
555.26758	9989.6
564.80524	7978.1
566.75580	6698.9
569.29547	6473.6
571.27148	265561.0	b (6) (1+)
572.27448	75681.5
573.27777	9776.6
573.81110	35850.9
574.31445	15545.7
581.25647	7044.4
582.81592	608691.0	y (11) (2+)
583.31720	326124.0
583.81781	117504.0
584.31500	22298.1
584.35052	8016.7
599.26624	114093.0
599.81641	7254.3
600.26721	36233.3
604.31622	10257.6
604.81671	7239.8
608.32147	108132.0
608.48651	5330.0
608.82288	78903.0	[M+2H] (2+)-NH3-H2O
609.32520	30005.2
611.32306	10676.2
611.82977	7387.4
617.32678	268315.0	[M+2H] (2+)-H2O
617.82770	191543.0	[M+2H] (2+)-NH3
618.32813	73357.6
618.83386	14887.2
625.70215	11556.2
625.99194	6050.3
626.01312	14722.4
626.25049	15895.5
626.33221	3490860.0	[M+2H] (2+)
626.41492	28348.7
626.43921	31029.3
626.46240	29702.9
626.51050	24061.0
626.53308	21170.4
626.58130	20469.5
626.60443	18783.2
626.62781	18520.7
626.65277	21891.4
626.67596	21239.1
626.69855	18278.5
626.72357	21484.3
626.74634	18785.3
626.77539	13168.4
626.83295	2314470.0
626.91565	11609.4
626.93549	11425.6
626.96106	12387.1
626.98047	9044.1
627.00879	10213.9
627.05573	7905.5
627.08038	9410.5
627.15253	9265.1
627.19940	6580.3
627.33411	799386.0
627.83624	205458.0
628.33521	33171.6
635.82758	16783.2
636.32782	13287.9
636.81873	5258.4
639.55548	6699.2
640.08203	6884.7
640.20886	6877.1
642.81677	7581.1
643.08398	22804.9
653.99591	9285.1
656.79614	16533.4
657.59192	7470.7
658.27515	5957.5
662.02515	6463.8
663.23761	5210.3
663.38257	5498.3
667.84906	10162.8
670.26904	5441.5
672.88513	5761.3
674.61157	6660.2
679.53003	11884.1
681.39172	401617.0	y (6) (1+)
682.39514	157851.0
683.39923	29254.3
684.35535	96468.1
684.85577	59219.8
685.35852	23454.4
687.79742	8311.7
690.80737	9273.6
691.16278	5706.8
696.31897	117983.0
697.32098	46013.9
698.32587	8927.0
701.16400	5774.2
708.18567	5175.6
715.05603	10756.7
716.07574	5336.2
718.86560	14473.0
719.36340	8514.9
726.51117	8810.0
727.87042	311477.0
728.37189	214038.0
728.87390	92651.4
729.37555	31586.4
738.62622	19564.3
739.31299	8393.5
747.33026	39891.3
748.33160	13279.1
748.54639	6977.4
748.76465	9853.7
753.29791	16865.8
756.90753	7039.9
757.25641	6124.5
765.34088	76451.3	b (8) (1+)-H2O
766.34576	30097.6
767.34650	7530.6
774.35443	5531.6
780.72473	8102.7
782.44000	135460.0	y (7) (1+)
783.35156	1068910.0	b (8) (1+)
783.44293	60813.6
784.35370	379592.0
785.35565	77419.4
786.35858	10835.4
792.42401	5671.8
795.37866	7429.1
802.34583	8127.0
803.34534	5346.5
805.76556	5453.6
816.42908	10214.2
824.41345	34876.7
825.41266	13614.9
842.87769	9481.1
846.36633	6679.1
851.45862	7508.6
869.47162	173732.0	y (8) (1+)
870.47394	78845.2
871.47321	20072.6
874.20898	9903.8
899.39606	20385.6
900.39960	9420.0
920.41187	6184.1
921.46936	26079.6
922.46484	13320.2
935.30695	6081.5
952.51654	6676.1
958.65509	6434.6
970.51923	134755.0	y (9) (1+)
971.52252	71791.4
972.52771	19913.1
976.11487	6457.2
980.50134	7192.5
986.43060	69976.0
987.43182	28869.6
988.43866	11026.5
990.48621	10810.3
1008.49731	204659.0	b (10) (1+)
1009.50024	116560.0
1010.50488	36053.2
1011.51276	7468.4
1031.55566	10120.8
1045.19263	5255.8
1049.56238	46206.1	y (10) (1+)-H2O
1050.56616	23833.7
1051.57019	7313.7
1064.84900	5969.2
1067.29248	8049.0
1067.57336	1142100.0	y (10) (1+)
1067.76660	7725.3
1067.86633	10573.5
1068.13843	5340.8
1068.18628	7622.4
1068.57605	659314.0
1069.57874	187524.0
1070.57776	46770.8
1074.42957	6249.3
1105.55798	8471.8
1106.56177	9352.5
1123.56287	32299.0
1124.56494	25377.3
1125.56226	6989.8
1147.94141	5679.0
1164.62109	22499.9
1165.63208	8586.6
1173.59326	18750.9
1174.59961	11013.3
1207.63147	19622.1
1208.63379	13747.5
1211.57239	14788.5
1215.65027	10903.5
1221.64856	13692.8
1233.64978	125482.0
1234.64966	82377.0
1235.65100	28873.3
1251.65894	3864840.0
1252.16138	30991.6
1252.22632	34530.2
1252.49817	12196.0
1252.66113	2656330.0
1252.82227	13390.7
1253.66357	974905.0
1254.66772	267721.0
1255.66772	36222.8
1267.01184	9257.7
1270.65259	194261.0
1271.65564	116827.0
1272.66077	48703.8
1273.67578	9430.1
