# Supplementary material for: A Strategy for O-Glycoproteomics of Enveloped Viruses—the O-Glycoproteome of Herpes Simplex Virus Type 1
Source: PLoS Pathog. 2015 Apr 1;11(4):e1004784. doi: 10.1371/journal.ppat.1004784 (PMC4382219; doi:10.1371/journal.ppat.1004784)
Supplement: S2 Dataset — HSV-1 envelope glycoprotein-derived spectra are provided. (ZIP) [file ppat.1004784.s008.zip › data/SPPTSTPDPKPK_-3_16_399028.txt]

       m/z	          i	matches
 126.05494	     761.2
 127.05854	      78.5
 129.10208	     197.2
 138.05495	     905.0
 139.05794	      90.4
 144.06541	    1299.1
 147.11293	      90.8	y (1) (1+)
 157.09705	    3384.2	y (4) (3+)
 158.10028	     150.3
 168.06548	     691.3
 171.11307	     103.2
 185.09204	    3513.1	b (6) (3+)-H2O, b (2) (1+)
 186.07591	    4456.5
 186.09599	     238.3
 187.07964	     270.2
 199.10733	     241.7
 204.08658	    4314.4
 205.08986	     272.2
 213.08669	     120.2
 226.15462	    1515.9
 227.15822	      98.8	y (2) (1+)-NH3
 235.16013	    1676.4	y (4) (2+)
 235.66116	     274.5
 240.13417	      68.2
 244.16513	    3424.5	y (2) (1+)
 245.16867	     306.3
 264.13351	     257.7	b (3) (1+)-H2O
 268.12909	      94.7
 282.14447	     577.9	b (3) (1+)
 286.13876	      89.2	b (6) (2+)
 318.71982	      73.7
 341.20050	     423.4	y (6) (2+)
 341.70078	     321.1
 365.18057	     278.8	b (4) (1+)-H2O
 369.17679	     162.3	b (11) (3+)
 372.25882	     143.3	y (3) (1+)
 383.19165	     695.9	b (4) (1+), y (7) (2+)-NH3, y (11) (3+)-NH3, b (8) (2+)-H2O
 384.19693	     134.2
 387.18793	     253.8
 388.87961	      97.8	y (11) (3+)
 406.76492	      76.5
 418.22040	      99.8
 434.20297	     149.1
 438.23334	     331.4
 439.23877	     103.0
 439.30435	      81.2
 442.28955	      84.9
 446.92883	      76.4
 447.77377	      84.9
 451.30118	     215.3
 452.21301	     298.3	b (5) (1+)-H2O
 453.21661	      88.5
 454.21823	      83.2
 462.56720	      82.0
 465.22931	      89.3
 469.21191	     117.3
 469.31158	    8086.9	y (4) (1+)
 470.22253	     263.7	b (5) (1+)
 470.31534	    1518.0
 471.31494	     144.1
 475.04483	      76.4
 477.24832	      99.5	y (9) (2+)-NH3
 477.81339	     124.9
 478.01022	      88.3
 480.32010	      88.8
 482.00153	     101.0
 482.26331	      88.7
 482.31750	      79.8
 483.60620	     382.0
 483.74591	      84.9
 483.80304	     153.7
 483.94019	     164.3
 484.07846	     201.8
 484.12732	     238.4
 484.17740	     172.8
 484.21759	     118.1
 484.24973	     136.8
 484.27411	     132.4
 484.32434	     243.1
 484.47485	      96.6
 484.78140	     218.7
 484.81192	     234.9
 484.92578	     114.5
 484.98425	     120.2
 485.03455	      92.6
 485.10892	     544.0
 485.21835	     123.2
 485.31116	     313.8
 485.33984	     205.9
 485.64734	     171.6
 485.68298	     123.1
 485.74863	     129.1	y (9) (2+)
 485.90530	      80.2
 485.96707	     116.2
 486.02121	     107.1
 486.10754	     211.0
 486.25150	     214.0
 486.32913	     872.8
 486.51767	     193.1
 486.60117	      89.1
 486.64542	     104.4
 486.75696	     115.1
 487.08832	     105.9
 509.23367	     115.9
 516.27838	     114.6
 516.78101	     187.3
 517.23785	      75.6
 525.28699	     177.6	y (10) (2+)-H2O
 525.78296	     162.5	y (10) (2+)-NH3
 534.28778	    2511.6	y (10) (2+)
 534.78998	    1771.8
 535.15088	      81.2
 535.24890	     552.4
 535.28052	     312.5
 536.25201	     105.1
 539.80176	     195.8
 540.29865	     169.3
 553.25836	    1074.3	b (6) (1+)-H2O
 554.26202	     275.0
 571.26959	    1151.3	b (6) (1+)
 572.27374	     260.7
 573.80530	     131.0	y (11) (2+)-H2O
 581.25256	     114.8
 582.81439	    3222.2	y (11) (2+)
 583.31555	    1985.9
 583.81757	     635.3
 584.33917	     139.6	y (5) (1+)
 599.26434	     824.1
 600.26904	     174.7
 603.84955	     137.0
 608.31934	     364.2
 608.81909	     277.5
 617.32574	     728.3
 617.82520	     392.2
 626.33020	    5194.9
 626.83124	    3563.0
 627.33337	    1197.7
 627.83820	     167.3
 681.38934	    2192.2	y (6) (1+)
 682.39349	     786.1
 683.40039	      83.8
 696.31702	    1335.5
 697.32001	     435.2
 698.32330	     110.7
 711.11969	      95.6
 724.85577	     249.4
 727.58002	     134.9
 729.94415	      94.0
 741.89368	     114.5
 746.35583	      76.3
 747.33026	     113.6
 757.43536	     134.2
 765.33698	     352.1	b (8) (1+)-H2O
 766.34125	     141.9
 767.34192	      81.7
 768.43268	      89.9
 777.13171	     102.0
 782.43713	     706.3	y (7) (1+)
 783.34833	    2018.4	b (8) (1+)
 783.44110	     252.9
 784.35211	     751.0
 785.35101	     194.7
 801.31018	      91.3
 808.09167	      92.5
 816.42072	     106.0
 824.41241	     285.8
 825.41095	     170.4
 830.88556	     102.5
 866.48621	      90.8
 868.50427	     102.2
 869.46979	    1057.0	y (8) (1+)
 870.47156	     550.2
 871.46832	      95.9
 914.09674	     122.5
 920.10767	     112.2
 921.46552	     245.2
 940.72516	     143.7
 946.54205	      79.7
 954.09589	     108.9
 970.51593	    1165.1	y (9) (1+)
 971.51563	     577.0
 972.52148	     167.3
 976.68109	      91.8
 985.25079	     108.6
1008.49591	     421.5	b (10) (1+)
1009.50098	     156.2
1023.54126	      94.1
1031.53711	     110.4
1032.55432	      79.3
1037.89539	      85.9
1049.56104	     454.7	y (10) (1+)-H2O
1050.55347	     278.1	y (10) (1+)-NH3
1067.56799	    8091.6	y (10) (1+)
1068.57007	    4656.1
1069.57446	    1491.8
1078.28516	      94.9
1186.14319	     120.8
1236.73804	      76.2
