# Supplementary material for: A Strategy for O-Glycoproteomics of Enveloped Viruses—the O-Glycoproteome of Herpes Simplex Virus Type 1
Source: PLoS Pathog. 2015 Apr 1;11(4):e1004784. doi: 10.1371/journal.ppat.1004784 (PMC4382219; doi:10.1371/journal.ppat.1004784)
Supplement: S2 Dataset — HSV-1 envelope glycoprotein-derived spectra are provided. (ZIP) [file ppat.1004784.s008.zip › data/SPPTSTPDPKPK_-3_16_408195.txt]

       m/z	          i	matches
 107.41145	      70.3
 126.05509	     166.0
 138.05524	     225.3
 144.06583	     295.6
 145.31064	      63.4
 156.65781	      63.2
 157.09746	     661.2	y (4) (3+)
 168.06572	     177.5
 185.09218	     718.8	b (6) (3+)-H2O, b (2) (1+)
 185.10794	     156.5
 186.07625	     904.1
 204.08701	     995.5
 205.09090	      74.7
 226.15524	     302.7
 235.16077	     512.4	y (4) (2+)
 235.66219	     108.4
 244.16579	     898.9	y (2) (1+)
 245.16899	     119.7
 264.13437	      70.0	b (3) (1+)-H2O
 277.13849	      81.4	b (6) (2+)-H2O
 282.14444	     149.5	b (3) (1+)
 305.14978	     216.5
 341.19888	     219.7	y (6) (2+)
 383.19299	     240.8	b (4) (1+), y (11) (3+)-NH3, b (8) (2+)-H2O, y (7) (2+)-NH3
 395.69604	      72.0
 403.15457	      69.4
 438.17786	     116.5
 438.23700	      79.6
 455.79065	      77.0
 460.26556	      70.7
 466.52841	      70.5
 467.20142	     780.0
 467.24420	      73.2
 468.20663	     130.5
 469.31281	    1859.0	y (4) (1+)
 470.22220	      82.5	b (5) (1+)
 470.31635	     415.0
 475.52817	      89.2
 479.29514	      80.8
 481.50769	      82.9
 483.61386	      72.3
 483.64032	      99.5
 483.73395	     461.9
 483.89978	     115.3
 483.97122	     120.0
 484.03027	     102.8
 484.05881	      73.7
 484.13104	     221.7
 484.18585	     229.9
 484.22842	     662.6
 484.28531	     303.1
 484.31915	     288.9
 484.59973	     131.0
 484.62720	     107.2
 484.70511	     108.6
 484.74658	     126.2
 484.78281	     189.7
 484.81506	     269.3
 484.90387	      96.8
 484.94885	      74.0
 485.10818	     436.1
 485.21069	     371.7
 485.24219	     105.1
 485.27307	     210.4
 485.32364	     446.2
 485.57870	     130.9
 485.60580	      99.4
 485.74387	      69.6
 485.76996	      89.4	y (9) (2+)
 485.82056	     489.5
 485.89261	      89.4
 485.92612	      70.9
 485.95544	     125.0
 486.10947	      77.8
 486.15698	     172.3
 486.19821	     336.9
 486.25873	     154.6
 486.33139	     110.5
 486.50970	     111.0
 487.08664	     270.2
 525.28967	      70.6	y (10) (2+)-H2O
 534.28894	     748.9	y (10) (2+)
 534.79156	     340.9
 535.24817	     131.7
 535.29358	     134.3
 553.26166	     299.6	b (11) (2+), b (6) (1+)-H2O
 565.99255	      70.6
 571.26904	     231.0	b (6) (1+)
 582.81543	     859.0	y (11) (2+)
 583.31549	     546.8
 583.81958	     118.5
 599.26788	     214.8
 617.32654	     207.2
 617.82690	     121.2
 626.33142	    1420.2
 626.83386	     868.3
 627.33368	     163.5
 681.39014	     510.4	y (6) (1+)
 682.39374	     165.4
 696.31799	     372.1
 765.33209	      84.7	b (8) (1+)-H2O
 782.44000	     181.5	y (7) (1+)
 783.35211	     459.2	b (8) (1+)
 784.35193	     141.9
 824.40936	     138.8
 869.47028	     298.4	y (8) (1+)
 970.51904	     290.1	y (9) (1+)
 971.52441	     141.1
1008.49933	     162.1	b (10) (1+)
1049.56445	     152.7	y (10) (1+)-H2O
1067.56958	    2117.0	y (10) (1+)
1068.57324	    1232.4
1069.57458	     274.0
