# Supplementary material for: A Strategy for O-Glycoproteomics of Enveloped Viruses—the O-Glycoproteome of Herpes Simplex Virus Type 1
Source: PLoS Pathog. 2015 Apr 1;11(4):e1004784. doi: 10.1371/journal.ppat.1004784 (PMC4382219; doi:10.1371/journal.ppat.1004784)
Supplement: S2 Dataset — HSV-1 envelope glycoprotein-derived spectra are provided. (ZIP) [file ppat.1004784.s008.zip › data/SPPTSTPDPKPK_-3_16_422566.txt]

       m/z	          i	matches
 105.95090	      42.2
 108.04383	     499.3
 114.12738	      43.5
 126.05440	  295813.0
 127.04873	   20932.2
 127.63491	    2623.6
 129.10228	     508.0
 132.68378	     281.8
 133.93845	     287.8
 136.88354	     288.2
 138.05434	  170674.1
 144.06489	  220917.7
 145.06850	    9971.1
 147.11205	      44.4
 150.05412	     283.4
 155.97873	    2486.9
 157.09650	  115652.7	y (4) (3+)
 158.10015	    8553.0
 168.06481	   88158.5
 169.06789	    4855.1
 171.11226	     482.8
 185.09145	  107848.4	b (2) (1+), b (6) (3+)-H2O
 186.07583	  596779.6
 187.07872	   31130.5
 197.12889	      52.2
 199.10715	    4992.8
 204.08575	  640493.1
 205.08924	   38032.6
 206.09058	     573.4
 217.40347	     289.8
 226.15411	   22172.5
 227.15834	      61.1
 235.15912	    8989.5	y (4) (2+)
 235.66042	    3744.9
 244.16448	   81261.3	y (2) (1+)
 245.16797	    7330.3
 252.70631	     309.0
 264.13258	    6109.6
 268.12637	     374.3
 282.14359	   11983.5	b (3) (1+)
 292.50809	    2921.4
 296.15942	     455.2
 341.19851	    4603.9
 365.17920	    4040.9
 383.19148	   18408.0	y (7) (2+)-NH3, y (11) (3+)-NH3, b (4) (1+), b (8) (2+)-H2O
 384.19614	     453.0
 387.18730	     500.9
 392.25684	      49.0
 418.74619	     322.3
 434.21039	      51.1
 438.23367	    7102.1
 441.21289	     322.7
 451.29950	    5072.2
 452.21214	    6309.5
 456.12198	     490.0
 462.30240	     324.6
 469.31109	  244615.7	y (4) (1+)
 470.30197	   59238.8
 471.31715	    4154.9
 475.50507	      49.6
 483.94748	     321.7
 490.75082	    2718.2
 491.22498	      64.0
 509.23102	      83.3
 513.07855	    3140.8
 514.18738	      70.6
 516.78162	     334.8
 517.57074	      61.4
 519.06445	      90.4
 522.67055	     370.2
 523.26758	      52.3
 525.28297	    5196.1
 525.77758	    3557.4
 526.25511	     120.4
 526.87964	      51.3
 528.71661	      68.4
 530.35034	      57.4
 534.28667	   59848.0	y (10) (2+)
 534.78817	   33175.7
 535.25924	   17174.1
 536.30099	     140.6
 537.53876	      57.2
 538.03809	      65.9
 539.63333	     103.3
 541.89032	      59.0
 542.53412	      64.1
 543.28131	      55.4
 543.73102	      50.9
 544.31034	     148.4
 545.06165	      72.1
 545.59772	     120.6
 545.89862	      63.1
 546.58710	    2702.5
 547.55853	      50.5
 548.31829	     176.2
 549.28184	     481.1
 549.82315	     390.7
 551.28526	     898.1
 551.74039	    1154.3
 552.24638	    1685.4
 552.58167	     165.9
 552.95311	    3526.3
 553.25963	   28681.6	b (6) (1+)-H2O
 553.72279	     927.9
 554.25745	    5392.6
 554.67328	      67.8
 556.36597	      54.0
 563.25006	      59.1
 571.26926	   31153.3	b (6) (1+)
 571.75812	      56.7
 572.27114	    9073.9
 572.57422	      58.6
 573.75995	     161.1
 575.17097	     112.1
 582.81378	   68283.8	y (11) (2+)
 583.31602	   39651.5
 583.81704	   14998.7
 589.62952	      50.1
 594.96753	      51.1
 596.94153	      53.3
 598.77240	    2789.1
 599.28205	   20743.3
 600.26979	    4631.2
 600.89398	      50.1
 601.91406	      53.8
 604.11853	      53.6
 605.43304	      70.1
 608.31986	   14764.2
 608.82341	    7454.3
 609.32239	      66.1
 610.91785	      50.0
 617.32502	   35959.6
 617.82594	   32005.3
 618.32965	    6735.4
 619.39630	      50.8
 623.53870	      93.2
 626.32995	  466320.6
 626.83065	  285668.5
 627.33199	  113227.1
 627.83447	    9899.2
 630.35510	      66.9
 630.82196	      52.5
 635.82102	    3635.4
 636.32794	    3877.5
 641.71796	    3722.2
 642.23169	     479.0
 648.23529	    3019.3
 655.65934	    3196.6
 657.42377	    5712.8
 658.85620	     353.7
 665.22981	    3207.0
 665.83575	     356.8
 667.19116	     348.0
 667.85291	     884.2
 668.89087	    3241.6
 669.75812	    9891.3
 670.72937	    4165.1
 671.19269	      67.7
 671.65198	     530.6
 675.38409	      63.7
 679.84572	    3467.9
 680.16742	    1086.9
 681.04535	      68.3
 681.38905	   62502.6	y (6) (1+)
 682.39283	   21855.3
 683.39709	    3418.8
 684.26328	   14578.1
 684.84594	    6685.4
 685.45416	     723.3
 687.69360	     347.9
 692.88007	    3051.1
 694.36572	    3067.1
 696.31550	   13509.0
 697.43306	   10290.6
 699.45038	    3837.5
 701.21454	     730.1
 702.33517	     470.7
 704.95459	     556.5
 705.41302	    2764.6
 706.08649	    3445.0
 706.73608	     562.8
 708.18677	     469.0
 708.50818	     352.0
 708.87122	     481.3
 710.58417	      50.1
 713.36090	      50.5
 715.72803	    5632.8
 716.04652	     692.2
 716.51752	      71.8
 717.30817	     504.4
 719.26144	     419.1
 720.12341	    4487.1
 721.00330	     396.7
 721.45209	     112.1
 727.03265	    3369.9
 727.84302	   41570.8
 728.36965	   37066.5
 728.86555	   14886.3
 729.36208	    4798.0
 731.08801	    4349.7
 733.00952	     119.4
 734.83813	    2838.9
 735.55301	    6377.8
 738.87286	      50.2
 739.77399	      63.0
 740.61389	    3406.9
 741.68146	    3962.7
 742.69464	     325.6
 747.32879	    5462.7
 748.19186	    2951.2
 751.12150	    2859.6
 751.65552	    3503.3
 752.85162	     844.8
 757.24847	     720.8
 757.76483	     372.5
 758.52911	     911.2
 760.49423	     514.4
 761.43769	    3859.4
 762.35419	     411.1
 764.65826	     553.6
 765.34166	    7679.9	b (8) (1+)-H2O
 766.34068	    4096.7
 768.33630	    5404.5
 768.76385	     350.9
 769.17120	      63.4
 770.20721	     324.2
 770.56891	      53.4
 772.25526	     528.5
 773.70135	     406.7
 774.49304	     875.4
 775.65879	    3634.7
 777.09021	    3555.9
 777.41193	    2851.8
 779.65326	    3977.8
 780.47170	     105.3
 781.48511	      68.1
 782.43586	   18156.9	y (7) (1+)
 783.35185	  123351.2	b (8) (1+)
 784.35061	   40660.0
 784.68085	     361.6
 785.35111	    7068.4
 787.00824	    2999.3
 790.44019	     765.4
 791.10645	     415.7
 793.36151	    5399.8
 795.91901	      59.7
 797.17634	    4637.4
 797.75537	    8411.5
 800.01978	    3079.3
 801.80060	    4570.3
 803.90747	    5852.8
 804.41620	      50.2
 807.11743	    5861.2
 808.04987	     444.8
 809.91760	     347.5
 810.31927	    3337.1
 811.14673	    2898.1
 812.27710	     415.9
 812.77441	    5761.7
 815.25891	      50.2
 815.65381	    4739.8
 818.21906	    4634.1
 818.85651	     450.3
 819.54156	    2901.9
 820.18225	     531.7
 821.68860	    3636.6
 823.28058	    4282.6
 824.41450	    5088.4
 825.33005	     118.9
 825.90521	      68.0
 826.69775	    4853.7
 827.49335	    5496.5
 829.01031	    2987.6
 830.16699	     502.3
 832.56116	     578.3
 834.02008	    3003.7
 834.37411	    4574.1
 834.82831	      85.1
 835.17523	     585.2
 835.70563	   11206.1
 838.54913	     516.9
 839.92145	      84.3
 842.08032	    3712.6
 843.91425	     454.4
 846.40857	     553.8
 846.92975	    3210.3
 848.81158	     393.7
 849.28025	    6592.8
 853.30579	      56.7
 854.17389	    1109.2
 855.64087	     328.6
 857.74175	     467.3
 861.95935	     813.4
 863.12189	      70.0
 863.81656	    2953.3
 864.37793	    3118.3
 866.06580	     137.1
 867.10760	   10311.6
 867.42706	    3818.8
 869.08411	    5551.0
 869.49504	   26959.8
 870.47189	   10109.6
 871.17725	    7876.8
 871.88525	    2874.6
 873.17059	     100.5
 875.17609	      58.0
 876.08783	      55.1
 880.41870	      80.2
 885.07910	    3304.2
 886.55420	     457.9
 887.68347	    3003.1
 890.00932	     854.2
 895.63593	     387.0
 896.59772	      51.8
 898.72552	      49.5
 899.40106	      95.9
 900.39673	      49.9
 901.94531	      68.2
 902.25250	    4307.3
 906.31451	    3478.2
 909.72119	     386.3
 912.23102	    9249.9
 912.74250	    7170.9
 915.80255	     365.6
 916.12933	     355.6
 916.53771	     821.4
 919.94373	     425.7
 920.94379	     638.6
 925.31067	     326.5
 926.87610	      55.9
 929.39722	      71.7
 932.82953	     425.6
 934.13031	     458.4
 937.27307	     658.2
 939.45917	     386.0
 943.58661	     352.6
 945.89917	      59.5
 946.27417	     393.6
 950.98883	    3257.1
 951.88953	     412.8
 953.64807	      79.0
 959.12836	     177.4
 960.65210	     531.2
 961.42619	     668.5
 962.60803	    2914.6
 964.44293	      72.2
 970.09052	     567.4
 970.51723	   21064.1	y (9) (1+)
 971.51830	   11444.0
 976.54132	     392.0
 977.61816	      54.4
 982.34613	     403.6
 985.51892	     680.3
 986.42032	    8845.6
 987.41814	     442.4
 992.49447	   16224.2
 994.07385	      76.0
 996.07843	     462.4
1008.49389	   24327.8	b (10) (1+)
1009.49207	    9847.3
1010.50737	    3833.5
1014.37201	    3644.2
1020.68927	    3957.5
1025.46631	    4641.5
1026.85388	      54.8
1028.61719	     340.8
1031.14514	      52.8
1031.71411	     604.2
1043.90698	     343.9
1049.57074	    4306.8
1050.55901	    4352.7
1054.15295	    1269.2
1067.56777	  182370.4	y (10) (1+)
1068.57061	   87950.2
1069.57150	   24611.6
1070.57275	     426.2
1071.89209	      59.1
1079.02954	      58.0
1080.26282	     362.9
1094.86438	     557.1
1097.43274	    4402.0
1106.70740	      64.1
1109.03748	    3412.8
1123.54878	    4410.5
1124.55713	     443.8
1133.78479	    5558.9
1137.84412	    3030.9
1140.02966	     474.3
1172.29041	     782.7
1173.58550	    3470.3
1176.69263	    5099.5
1183.35913	    3897.1
1200.89795	      77.5
1207.63867	     371.3
1217.85559	     430.8
1231.85413	    5553.4
1233.64014	   19468.1
1234.64555	   10673.4
1251.32449	    7116.8
1251.65282	  542518.6
1252.65539	  327027.9
1253.65710	  110784.1
1254.65630	    8474.7
1262.80200	     138.3
1270.64615	   28033.6
1271.65266	   18012.2
1272.65641	    6551.6
1275.17944	     636.6
1278.07141	     344.8
1287.21497	    3680.2
1292.89246	    6413.9
1334.50928	     758.6
1354.38623	     111.3
1354.69897	      70.0
1359.38623	     425.7
1364.94800	   11212.8
1399.00732	     454.0
1424.88403	      78.4
1554.90991	    5196.5
