# Supplementary material for: A Strategy for O-Glycoproteomics of Enveloped Viruses—the O-Glycoproteome of Herpes Simplex Virus Type 1
Source: PLoS Pathog. 2015 Apr 1;11(4):e1004784. doi: 10.1371/journal.ppat.1004784 (PMC4382219; doi:10.1371/journal.ppat.1004784)
Supplement: S2 Dataset — HSV-1 envelope glycoprotein-derived spectra are provided. (ZIP) [file ppat.1004784.s008.zip › data/SPPTSTPDPKPK_-3_16_423444.txt]

m/z	i	matches
108.04391	10690.9
109.02769	5220.7
126.05421	652535.0
127.03837	32803.2
127.05770	30858.8
129.10138	6370.3
138.05408	573503.0
140.06932	6009.6
144.06461	711533.0
145.06802	35213.6
147.11266	3147.2
150.05460	5120.9
157.09627	323225.0	y (4) (3+)
158.09981	17883.0
168.06454	266482.0
169.06749	13037.1
171.11183	4709.1
185.09132	263516.0	b (2) (1+), b (6) (3+)-H2O
186.05820	9630.9
186.06186	10967.9
186.07509	1621460.0
186.08858	12211.0
186.09592	18369.5
186.09995	9427.8
187.07837	108102.0
188.07982	8415.6
199.10666	6552.5
204.02211	4760.5
204.03957	7730.6
204.04459	5737.3
204.04877	7100.5
204.05309	8225.0
204.05756	8893.1
204.06194	9873.0
204.06642	9933.7
204.07050	9385.7
204.08549	1754440.0
204.10172	9019.5
204.10583	10753.5
204.11024	9588.0
204.11511	7454.4
204.11885	9630.1
204.12357	6852.1
204.12799	5378.9
204.13226	5593.9
204.13664	5369.6
204.14572	3750.3
204.14975	4495.6
204.17157	4161.2
205.08900	117875.0
206.08949	8328.9
226.15369	50041.6
235.15906	33168.6	y (4) (2+)
235.66101	10175.2
244.16441	198424.0	y (2) (1+)
245.16795	17037.1
264.13214	8557.0
265.13556	3954.3
282.14334	18995.0	b (3) (1+)
341.19864	6910.1
365.17966	12134.4
372.25943	3810.6
383.18970	39000.2	b (4) (1+), b (8) (2+)-H2O, y (11) (3+)-NH3
384.19043	6551.8
386.33841	3472.1
414.96039	3349.5
434.20239	4954.8
438.23163	11721.8
451.29971	7734.0
452.21121	15689.2
469.22766	3553.7
469.24051	5384.9
469.31012	574618.0	y (4) (1+)
470.21933	14243.1
470.31277	118199.0
471.22113	5011.9
471.31595	13035.6
472.32394	3489.8
509.23224	5269.9
517.23175	3603.8
525.28253	7036.8
534.28601	149562.0	y (10) (2+)
534.78705	58293.8
535.24512	25040.0
535.28967	25343.2
535.79144	5937.7
536.25092	6908.6
541.18500	3659.8
552.35046	4105.1
553.25757	60619.3	b (6) (1+)-H2O
554.26166	16334.2
571.26807	66973.7	b (6) (1+)
572.27197	15619.6
573.80713	6056.1
582.81250	151119.0	y (11) (2+)
583.31366	81690.1
583.81586	24200.0
584.30969	5199.1
599.26343	32124.1
600.26721	6940.1
600.50708	3815.6
604.80756	4089.9
608.31793	21210.3
608.81958	14486.3
609.32001	3345.0
612.46674	5730.7
616.75586	4150.9
617.32343	82829.2
617.82434	48802.0
618.32574	20896.3
626.32867	883924.0
626.69879	4708.4
626.71930	6152.4
626.82947	611198.0
627.33087	218143.0
627.83282	45112.3
635.82581	16937.1
636.32996	7728.9
643.53021	6656.2
649.44745	4543.2
651.05511	7105.6
654.54254	9136.4
658.16003	6123.0
658.98181	3526.4
665.32660	3717.9
666.40088	3668.1
667.83795	3907.0
674.44269	3636.2
676.39960	4901.1
677.40289	5074.7
681.38776	93601.6	y (6) (1+)
682.39111	33188.0
683.39423	5545.8
684.35138	43357.6
684.85229	25411.5
685.35370	7108.9
688.68384	5848.9
690.56702	3847.9
694.21973	3579.6
696.31519	30186.1
697.32001	8630.4
698.95599	4391.4
700.74658	4433.6
712.87030	7514.4
713.85675	3512.0
718.84308	3898.9
719.60608	4504.3
721.76123	10999.0
722.94025	17655.3
724.10254	3956.5
724.12573	3850.1
727.86664	100520.0
728.36871	76843.1
728.86816	27872.5
729.37146	11264.2
730.27075	4463.9
731.72052	3442.9
732.25800	3730.8
734.00940	5288.4
734.56470	5276.4
738.63953	3442.6
738.80249	5400.6
740.18005	6321.1
742.76532	6916.7
747.32642	10641.2
748.32465	3845.6
753.67078	5064.0
754.24634	6646.7
754.59680	5963.6
756.05469	7817.0
760.48590	3708.5
761.78284	3851.9
763.03320	9334.0
763.23114	5318.7
765.33618	19528.0	b (8) (1+)-H2O
766.34314	7427.6
770.62671	4288.4
774.53918	4048.0
776.83209	16630.4
781.85968	7855.2
782.43573	35474.7	y (7) (1+)
782.72607	5412.4
783.34747	270564.0	b (8) (1+)
783.43658	16123.1
784.34955	97561.9
784.73688	4800.1
785.35358	21424.6
786.52631	7459.7
790.57635	4237.0
792.53503	6682.7
797.48004	6296.3
799.84119	4258.9
805.01672	4216.9
809.89691	4572.4
810.04077	4005.7
811.89191	5556.0
816.59680	5570.4
818.31494	4213.1
819.01056	5006.2
824.40881	9736.6
825.17499	4275.7
825.70502	3744.0
827.60034	3854.4
830.63831	6957.5
831.19836	4607.9
835.15405	6741.0
851.30896	3490.6
853.72266	4287.3
854.42029	3895.0
863.74042	7651.2
865.77539	4342.0
867.09961	7855.3
868.51758	6248.1
869.46606	40256.1	y (8) (1+)
870.46991	20020.1
871.47375	8107.3
876.33679	11953.9
877.23352	4405.4
879.03662	3541.4
885.70374	5529.0
888.17487	4749.4
897.52075	4540.0
899.39447	8214.9
902.92603	9472.2
909.85266	5063.0
911.85260	3929.2
913.74243	8795.9
919.55914	6705.4
921.46790	6537.6
922.46124	3972.2
924.93481	3858.7
926.64862	7902.4
930.20319	3598.8
930.93250	3844.0
941.20892	6779.0
945.45758	5153.1
949.59845	3701.9
954.76971	9238.6
954.86285	4774.2
956.74884	8644.3
970.51477	33178.9	y (9) (1+)
970.66052	4853.7
971.25964	13265.5
971.51563	17752.8
972.52606	6917.8
986.42493	17170.3
987.00122	5248.7
987.42676	9939.4
992.90344	9905.0
994.87659	4697.0
1001.81104	4908.3
1007.21991	3640.9
1008.49384	55774.0	b (10) (1+)
1009.49542	30781.0
1010.50031	5682.6
1021.79163	3711.8
1049.55237	15517.3
1050.55420	6337.4
1057.27014	7386.9
1067.56726	326463.0	y (10) (1+)
1068.57007	172926.0
1069.57007	54834.1
1070.57544	11052.9
1079.53992	9114.5
1084.75562	3511.4
1096.82751	4051.9
1123.55322	6909.6
1124.55042	7311.0
1129.25439	8994.4
1135.68274	10165.4
1154.04358	5505.4
1173.59143	6633.0
1210.97827	3557.3
1211.56543	4801.1
1228.19470	11540.4
1233.64148	34946.7
1234.64136	21496.7
1235.64014	6103.4
1236.63403	3905.4
1251.65161	1020210.0
1252.35962	6827.8
1252.42224	7402.9
1252.65393	654232.0
1253.65637	232907.0
1254.66101	49347.8
1270.64514	66100.6
1271.64880	43280.1
1272.65247	15656.7
1289.55725	4980.0
1307.25427	3835.3
1356.73193	3523.5
1448.12964	7449.9
1527.76929	8291.5
1529.18835	5942.2
1535.80261	4444.7
