# Supplementary material for: A Strategy for O-Glycoproteomics of Enveloped Viruses—the O-Glycoproteome of Herpes Simplex Virus Type 1
Source: PLoS Pathog. 2015 Apr 1;11(4):e1004784. doi: 10.1371/journal.ppat.1004784 (PMC4382219; doi:10.1371/journal.ppat.1004784)
Supplement: S2 Dataset — HSV-1 envelope glycoprotein-derived spectra are provided. (ZIP) [file ppat.1004784.s008.zip › data/SPPTSTPDPKPK_-3_16_423448.txt]

m/z	i	matches
106.93626	314.1
126.05454	44352.2
127.03866	2753.2
127.05806	2256.9
129.10219	624.8
138.05455	43654.0
144.05318	465.5
144.06509	57194.3
145.06859	2481.3
147.11189	462.6
150.05374	502.6
154.05322	883.4
157.09673	34235.4
158.09991	1719.8
167.08125	441.9
168.06517	33365.2
169.06853	2366.3
177.28575	322.4
185.09184	35652.8	b (2) (1+)
186.01978	787.0
186.02354	767.1
186.02722	753.8
186.03137	1036.0
186.03470	782.1
186.03911	1447.3
186.04236	1010.1
186.04668	1478.3
186.05020	1308.9
186.05420	1617.5
186.05806	1847.4
186.06198	1965.0
186.07559	269065.0
186.08942	2074.0
186.09621	3683.6
186.09962	1627.1
186.10367	1138.6
186.10805	1425.5
186.11108	825.9
186.11562	1173.0
186.11938	1006.9
186.12303	776.4
186.12717	917.3
186.13063	612.4
187.07893	20260.2
188.07985	1261.4
204.04005	1370.0
204.04424	2055.6
204.06194	2338.9
204.06635	2750.7
204.07082	2701.6
204.08604	383809.0
204.10149	2321.9
204.10600	2556.5
204.11021	2975.6
204.12360	1980.6
204.12796	1332.0
204.13225	1651.1
204.37538	378.5
204.38315	493.0
205.08932	28776.4
206.09074	2563.4
226.15436	5309.7
227.15752	963.5
244.16479	30567.7	y (2) (1+)
245.16824	2981.0
256.37970	382.2
264.13412	1321.5
265.13614	319.1
282.14368	2248.4
365.18201	966.3
372.25867	604.4
383.19113	4462.1	b (4) (1+), y (7) (2+)-NH3, b (8) (2+)-H2O
384.19296	891.6
387.18448	463.9
438.23367	832.6
451.30069	1481.5
452.21237	1248.8
469.31085	112247.0	y (4) (1+)
469.38004	823.4
469.39368	581.0
469.44153	692.7
470.22012	2495.0
470.31415	25704.8
471.31534	3037.2
488.01013	489.7
491.08862	334.6
499.02582	471.4
516.27631	354.7
516.71283	442.8
519.05646	374.2
525.28455	354.0
525.77588	391.2
526.15833	368.8
533.91229	695.2
534.28601	11219.1	y (10) (2+)
534.78729	5441.9
535.24927	1148.0
535.28876	1885.0
544.60077	519.6
547.31055	498.8
547.64539	377.2
551.09637	762.6
551.39783	366.8
553.25781	3893.6	b (6) (1+)-H2O
554.26154	835.8
554.58777	377.4
555.40265	409.8
559.28351	491.8
562.00189	774.8
563.41040	643.3
563.56445	480.6
569.84937	415.1
571.26843	7182.8	b (6) (1+)
572.27313	2141.5
573.63342	551.9
573.80939	408.9
576.68170	428.9
576.87018	346.8
576.90875	392.7
577.08148	1041.6
578.10266	855.8
580.44080	468.9
581.85016	410.7
582.60486	525.0
582.81287	6802.2	y (11) (2+)
583.31390	3437.3
583.81903	908.6
584.40173	543.9
584.44122	398.1
586.26202	425.5
587.07745	385.5
588.35223	478.1
588.59857	598.8
592.34485	350.6
593.49585	1516.2
593.60168	416.0
595.24109	463.6
596.72894	603.5
597.38177	538.3
598.88165	383.9
599.26294	2475.4
599.62286	918.7
600.27045	999.3
601.10986	878.6
604.19684	401.8
607.02496	731.9
608.32208	1128.4
608.53998	406.9
608.81970	1389.5
609.09149	478.6
609.31915	737.5
610.15826	395.1
610.24500	1231.8
611.32294	367.9
613.76459	1254.9
614.01996	864.1
614.50220	526.4
614.72034	506.8
617.32422	7555.8	[M+2H] (2+)-H2O
617.55847	1025.1
617.82666	4753.4	[M+2H] (2+)-NH3
618.32550	2070.6
618.83276	690.4
621.84802	646.6
622.43109	454.5
626.32965	137629.0	[M+2H] (2+)
626.60309	950.0
626.62543	625.1
626.69751	801.4
626.72040	768.0
626.83051	92137.5
626.93115	456.2
627.33136	32244.4
627.83295	7784.7
628.33051	1602.7
629.27570	367.4
629.34271	582.1
629.77716	655.1
630.32001	448.6
630.89655	508.9
631.66852	594.6
632.88458	691.8
633.22839	755.3
633.51379	409.1
635.82532	3689.9
636.28333	434.1
636.33276	2041.5
636.82861	1366.6
637.12036	425.3
638.22260	1085.5
639.49713	2577.5
639.67023	1465.5
639.86420	416.3
641.92151	807.9
642.34027	1232.0
643.26239	837.6
643.55371	857.7
644.41663	1016.3
645.49799	1239.2
646.20721	1369.5
646.85284	622.6
648.35596	797.1
648.93750	606.6
649.45239	786.8
651.55847	441.6
652.57446	465.1
652.63403	446.0
655.16260	721.7
655.93451	478.2
655.99591	527.3
656.45398	589.6
658.74310	1322.9
658.96729	425.0
660.48212	583.3
660.91974	701.2
660.99854	793.8
663.46948	590.0
663.74127	682.1
664.72430	410.7
666.06555	1169.6
666.43292	891.8
666.53479	445.3
667.58478	2823.7
667.70190	515.3
667.84290	794.6
668.05505	396.9
668.11066	787.3
668.17670	1545.8
668.27631	444.7
670.18347	512.3
670.37366	2754.2
670.71637	2285.5
671.45728	512.2
671.85468	495.0
672.20270	480.3
672.91840	1341.8
673.64777	746.2
675.85101	395.5
676.96338	605.1
677.54309	471.5
679.70892	586.5
680.12787	408.0
680.40851	554.5
680.78589	977.7
681.38892	11710.0	y (6) (1+)
681.92651	571.4
682.39233	4019.1
682.56244	1019.8
683.39752	696.9
683.55353	496.4
683.61658	560.5
684.17194	1359.6
684.35187	7063.9
684.85144	5494.9
685.19220	625.4
685.35480	2300.2
685.84827	572.6
686.17529	467.8
686.38525	447.2
688.74573	701.6
689.02838	1049.6
689.35602	817.8
689.56360	718.4
691.06494	454.3
691.36835	574.9
692.24207	898.5
692.65234	663.0
692.83801	887.6
693.36481	453.7
693.40271	488.7
693.48578	388.7
693.57111	503.5
694.94196	1077.7
695.28217	658.1
696.31183	863.5
696.93549	1175.6
697.08575	592.7
697.20569	779.7
697.26398	413.7
697.78040	824.5
697.83234	541.4
698.39435	2741.0
698.66858	1698.8
698.72302	632.5
700.72522	371.4
701.33386	789.9
701.41083	517.1
702.12659	631.3
702.33978	613.0
702.50354	652.7
703.22815	608.5
703.63379	870.6
704.22351	372.6
704.32019	961.7
704.38104	1119.3
705.40802	904.3
705.82300	462.9
706.09753	395.9
706.54065	1059.1
707.51587	382.5
707.77209	651.9
708.23065	811.9
708.85706	658.1
709.39606	502.2
709.66504	404.5
710.29382	551.2
710.42053	1276.3
710.52850	1045.3
710.88739	1275.9
712.49805	418.5
712.95081	1483.9
713.15472	962.8
713.28729	549.6
713.34711	507.1
713.40240	439.4
714.10516	1455.0
714.28088	700.3
714.35333	699.5
714.45587	551.4
714.63623	519.7
714.89709	972.1
717.39160	562.1
717.59113	616.1
718.36395	689.5
718.86102	3941.9
719.36578	1689.7
719.48517	1049.7
719.86627	782.6
720.37274	406.1
721.12964	642.9
721.48175	1434.5
721.55756	374.8
722.15857	618.1
722.32855	512.5
722.52576	395.1
723.73682	1295.9
725.19391	786.1
725.25580	390.9
725.36609	638.2
725.81067	1348.6
726.50488	472.1
726.82190	458.4
727.34192	583.6
727.67273	737.6
727.78082	483.1
727.86829	63936.1
727.96777	602.8
727.99896	507.3
728.02289	520.1
728.05798	480.7
728.08191	422.9
728.11682	532.7
728.23535	521.4
728.26367	438.7
728.36932	46399.3
728.80048	659.4
728.87000	19788.7
728.99048	505.3
729.37164	5846.5
729.51758	452.6
729.56488	464.6
729.68591	477.0
729.85486	3354.9
730.25806	1387.4
730.69958	1203.0
730.87384	560.9
731.58325	856.8
732.33276	389.0
732.42804	1327.5
732.73499	586.9
733.62335	504.7
734.57446	1711.1
734.67932	543.2
735.01752	512.7
735.17816	492.7
735.41650	957.4
735.55280	507.8
736.57349	714.0
736.62640	697.7
736.98822	1082.3
737.36890	1082.0
737.85132	458.9
738.07172	578.7
738.15466	885.9
738.20026	696.8
738.28979	398.9
738.38074	611.9
738.47083	712.2
739.35876	998.4
739.51807	2611.7
740.32678	422.6
740.47925	540.2
741.35907	999.3
741.59027	446.1
742.66376	691.5
743.44000	526.9
743.51471	1476.2
744.30872	527.4
744.36938	561.6
744.72052	625.1
744.88983	741.6
744.95905	993.7
745.02026	775.3
746.18719	541.0
747.11462	378.7
747.32288	1209.9
747.46722	448.9
747.96545	608.2
748.19080	453.2
748.63141	429.0
748.65894	415.7
749.08948	475.7
749.33453	825.0
749.61737	559.3
750.00830	639.3
750.53009	629.3
751.02484	483.4
751.16150	795.0
751.50537	973.2
751.69379	1389.6
752.02594	636.4
752.68927	589.0
753.24731	433.0
753.54907	1006.3
753.79498	826.3
754.01965	943.1
754.98547	403.1
755.10364	844.4
755.34381	600.3
755.70575	1958.1
755.81561	451.1
755.88507	415.0
756.02386	469.1
756.34778	689.8
756.68195	410.0
756.75629	401.1
757.36804	482.2
757.58850	528.0
758.05963	496.0
758.32220	1066.0
758.62988	464.2
758.67188	469.9
760.91559	533.5
761.00891	579.4
761.37280	816.0
761.69238	1028.3
761.75391	788.5
762.01868	746.9
762.53717	643.5
762.67517	444.6
763.10876	805.4
763.34515	492.2
763.42438	463.7
763.48297	415.3
763.75226	1285.4
763.80750	1396.3
764.31030	468.3
764.71783	417.1
765.33600	1361.3
765.53497	678.2
765.66791	476.3
765.91473	833.8
766.22620	510.3
766.32147	1691.6
766.56921	862.5
766.68701	514.8
767.02203	534.9
767.36169	711.2
767.45813	592.1
767.71454	716.8
767.81964	407.9
768.02655	656.7
768.20227	706.5
769.61877	989.1
769.70905	679.5
769.88965	495.6
770.23138	508.6
770.62952	724.0
770.73621	514.7
771.14105	398.8
771.82367	541.3
772.03632	406.3
772.27368	432.6
772.39459	533.7
772.71332	1134.1
773.03357	872.1
773.13403	549.0
773.35156	394.8
773.37671	415.9
773.92505	509.9
774.13965	491.1
774.33679	1162.7
774.42645	735.2
774.94891	955.6
775.06671	1318.5
775.23700	416.7
775.48273	1353.8
775.56335	709.7
775.83704	510.9
775.88232	460.4
776.21271	1123.6
776.28186	731.3
776.55725	853.1
778.39233	673.4
778.74268	975.5
778.77704	1093.2
778.96179	572.8
779.06024	542.7
779.19336	869.2
779.26276	631.4
779.38641	404.8
780.91522	586.3
781.43652	501.4
781.53345	425.3
782.28033	843.7
782.44092	1915.8
782.78387	554.6
783.34753	48113.8	b (8) (1+)
783.68585	499.3
784.07019	684.3
784.35016	17426.2
784.46393	685.1
785.06750	1004.0
785.20612	1612.5
785.35535	4659.2
785.47302	396.5
785.88879	2413.6
785.98767	827.2
786.39081	3352.4
786.65552	437.5
786.89301	1346.3
787.10272	498.3
787.39697	647.1
787.69073	1108.5
787.80096	403.2
788.47015	764.9
788.75580	415.9
789.04095	774.4
789.26367	667.8
789.42139	974.5
789.74603	927.8
789.89160	652.5
790.05737	633.5
790.41278	684.4
790.73566	765.2
791.07526	577.4
791.25989	1943.2
791.72614	684.5
791.87927	385.6
793.17389	525.7
793.72986	665.8
793.96606	446.6
794.78217	663.9
795.08527	611.2
795.58838	391.1
795.74585	1362.5
796.08740	615.2
796.98096	453.7
797.11176	894.1
797.17432	768.6
798.07800	388.1
798.44135	489.3
798.80865	763.9
798.83936	760.2
798.91779	452.4
799.45862	1091.0
800.37689	483.5
800.54681	928.6
800.75909	404.9
801.09698	923.3
801.42358	733.7
802.43524	532.5
802.54633	404.7
802.97504	441.4
803.39954	650.3
803.48694	388.3
804.72595	1421.5
805.12952	725.5
805.40485	957.0
805.62177	619.9
806.75708	558.2
806.94910	525.6
807.11987	453.5
807.23889	564.2
807.59906	446.0
808.03058	511.0
808.10669	474.3
808.20886	599.5
809.54401	681.0
809.65381	751.7
811.07568	539.8
812.02185	411.8
812.43781	713.5
812.51135	633.0
812.76813	1097.9
813.43274	565.4
813.77209	433.1
815.06494	410.2
815.22156	1256.7
815.26978	1689.0
817.25787	393.5
817.35114	442.2
817.44965	409.2
818.11853	387.5
818.24939	412.2
818.46094	489.8
818.59076	416.1
819.07312	550.1
819.40826	406.8
819.62445	630.1
820.15710	400.8
820.43701	655.5
821.10846	778.1
821.40515	427.5
821.96063	889.0
822.35107	497.7
822.80542	486.5
824.40778	1223.2
824.86945	1243.8
825.83612	389.8
826.11169	688.2
826.45587	540.2
826.94110	542.4
827.18243	1252.0
827.44800	529.0
828.42273	776.0
828.48242	426.4
829.04785	1645.0
829.40741	10473.1
829.68347	475.6
829.90900	8504.9
830.00781	413.3
830.05756	472.3
830.40967	4679.0
830.75403	641.3
830.90356	910.8
831.37061	751.9
831.79034	446.3
832.23450	493.9
832.35535	562.5
832.46002	724.6
835.12109	441.0
836.57587	498.9
837.64038	973.6
839.07892	682.5
839.17719	477.2
840.40344	526.5
843.44379	552.4
845.15472	393.3
846.89276	750.0
846.96320	681.0
847.07434	428.9
847.40521	565.0
852.14166	1640.8
853.30280	826.4
855.76959	1254.1
856.36151	566.8
857.36346	609.0
858.47937	606.2
860.27356	539.9
860.46307	407.2
861.03278	423.0
863.44843	749.2
864.51324	629.2
864.76324	711.3
867.44263	483.0
867.63220	489.0
867.75952	507.8
868.65955	559.8
868.98285	1074.3
869.46710	1999.1
870.47070	1541.9
871.19202	494.1
875.50092	394.1
877.57220	746.9
886.14447	526.6
892.87988	725.5
894.42804	397.3
899.39404	748.7
902.75586	470.5
907.71387	574.7
908.16376	574.7
908.41559	749.7
908.52161	707.0
909.51526	558.2
910.71094	472.6
933.73181	395.1
934.13947	1349.4
939.34497	523.4
947.86121	628.7
949.35553	422.2
958.03027	1097.7
960.89032	405.6
964.05621	416.5
969.40863	549.7
970.51166	1652.6
981.91132	619.2
985.51471	553.1
986.42456	14827.5
987.42828	7901.8
987.71539	618.3
988.43146	2401.6
989.43591	462.5
992.41241	721.3
1000.90747	809.6
1001.66223	638.4
1008.49506	9024.3	b (10) (1+)
1009.49463	3879.4
1010.49707	1503.6
1017.26245	482.1
1018.62469	787.8
1023.61615	1345.2
1024.93726	835.6
1050.23792	656.2
1053.50354	792.4
1060.10608	1076.6
1067.56824	16194.4	y (10) (1+)
1068.57117	9059.2
1069.57544	3166.9
1072.54382	2020.8
1073.55371	1219.9
1085.22900	382.0
1100.04871	466.3
1100.20276	490.8
1100.33801	697.5
1100.44934	616.3
1101.55151	1988.1
1102.46545	446.7
1103.47290	689.9
1123.56177	836.2
1173.59045	1164.0
1174.59961	561.7
1189.50391	1952.2
1190.50464	906.7
1211.57471	2102.6
1212.57715	1196.8
1213.58167	610.7
1229.17139	633.6
1233.64221	4341.5
1234.64600	3105.4
1235.64648	1165.3
1238.02576	1445.3
1251.65283	141430.0
1252.65515	92708.5
1252.80933	474.6
1253.65735	32455.8
1254.66052	8433.6
1255.65381	1293.4
1258.10620	714.4
1270.64624	16229.0
1271.64905	10365.8
1272.65308	3497.7
1273.65247	812.7
1277.73938	930.3
1334.69153	723.2
1335.68860	621.6
1383.27881	778.5
1414.59070	711.6
1436.71753	2810.4
1437.72363	2364.8
1438.71509	1031.0
1454.73083	114092.0
1455.73352	87451.9
1456.73572	38501.0
1457.73828	10283.1
1458.74622	1998.6
1473.72583	5724.9
1474.72778	4549.9
1475.72913	1742.4
1476.72852	407.1
1629.64758	591.2
