# Supplementary material for: A Strategy for O-Glycoproteomics of Enveloped Viruses—the O-Glycoproteome of Herpes Simplex Virus Type 1
Source: PLoS Pathog. 2015 Apr 1;11(4):e1004784. doi: 10.1371/journal.ppat.1004784 (PMC4382219; doi:10.1371/journal.ppat.1004784)
Supplement: S2 Dataset — HSV-1 envelope glycoprotein-derived spectra are provided. (ZIP) [file ppat.1004784.s008.zip › data/SPPTSTPDPKPK_-3_5_8318.txt]

       m/z	          i	matches
 108.25999	    2983.6
 142.83675	    3023.1
 299.16968	   13604.9	c (3) (1+)
 339.20087	    5838.7
 356.23962	  115023.9	z (3) (1+)
 357.24307	   16202.4	z+1 (3) (1+)
 469.30835	   22711.9	y (4) (1+)
 470.30618	    4491.8
 471.32642	    5335.5
 497.30432	    3347.7
 513.27612	    7964.7
 517.98920	    3352.6
 524.32489	    5017.0
 559.28009	   17870.2
 560.28918	    4874.9
 568.31732	   42387.3	z (5) (1+)
 569.31921	    9744.7	z+1 (5) (1+)
 570.32104	    5030.1	z+2 (5) (1+)
 584.33600	    9391.4	y (5) (1+)
 603.29395	  116254.5	c (4) (1+)
 604.29675	   33666.9	c+1 (4) (1+)
 605.29541	    5216.4
 649.16290	    4384.0
 652.75122	    5194.7
 681.38391	    4334.3	y (6) (1+)
 690.32513	   88142.9	c (5) (1+)
 691.32831	   28271.9	c+1 (5) (1+)
 692.33093	    8656.5
 692.55725	    5136.1
 695.82233	    3461.9
 697.60626	    8222.7
 705.86560	    3780.4
 706.35962	    3780.7
 708.92206	    3707.5
 710.34265	    3398.6
 711.35535	   14408.6
 711.86005	   43432.1
 712.36401	   21397.1
 712.85876	    7182.0
 719.35449	   36525.7
 719.86133	   68881.5
 720.36597	   74031.4
 720.86658	   55131.3
 721.37146	   22794.6
 721.87787	    6045.6
 723.79443	    5237.0
 724.94501	    4813.9
 727.86664	   88883.9
 728.36920	   71215.5
 728.79419	    4922.2
 728.87292	   58387.0
 729.37579	   27915.5	z (10) (2+)
 729.87274	    6802.9	z+1 (10) (2+)
 733.28363	    4287.0
 734.36029	   11090.8
 734.86066	    3950.7
 735.35791	    3879.5
 739.74298	    4434.8
 742.87799	    6304.9
 743.37366	    5103.9
 743.87354	    3984.9
 750.42206	   30103.6
 751.42529	    9202.5
 752.42554	    4303.2
 754.23541	    7090.8
 767.58740	   14809.0
 769.37805	    3640.9
 769.62341	    3799.1
 774.52161	    3467.6
 783.86621	    5303.6
 784.88458	    4579.6
 785.85974	    6322.3
 792.38672	    4774.5
 796.88367	    8954.9
 797.39099	    3660.6
 798.39380	   11219.5
 798.89502	    7925.4
 799.40369	    4479.9
 803.38116	    5058.0
 805.90448	    7805.1
 834.69214	    8034.8
 839.51141	    3936.5
 867.01495	    5278.5
 875.20428	   10023.0
 879.85541	    8879.0
 898.53046	    4231.5
 902.92316	    9563.9
 919.97809	    4697.8
 936.80011	    3811.4
 945.45923	    5114.6
 949.60498	    4420.8
 956.00922	    3656.9
 969.49481	   29797.8	z (7) (1+)
 970.49756	   17061.2	z+1 (7) (1+)
 971.49567	    7262.9
 985.45050	    9605.1
 986.46008	    6591.5
 988.33917	    6947.2
 988.43622	    4443.7
 996.90253	    6437.0
1047.48901	    3987.6
1056.52625	   68262.2	z (8) (1+)
1057.52893	   53594.3	z+1 (8) (1+)
1058.52820	   17861.6
1072.54492	   55702.9	y (8) (1+)
1073.55103	   19229.6
1074.54724	   11388.3
1075.58289	    4034.8
1077.83826	    6980.3
1091.50244	   54991.3	c (7) (1+)
1092.50439	   27882.5	c+1 (7) (1+)
1093.51892	   10510.8
1114.09143	    3784.7
1129.25562	    6279.5
1162.50659	    3928.4
1189.50464	   30971.5
1190.50500	   22435.3
1191.51709	   51946.8
1192.51660	   23261.2
1193.52588	    8198.1
1207.31384	    4012.1
1270.99280	    3655.1
1303.58191	  108567.4	c (9) (1+)
1304.58411	   75082.1	c+1 (9) (1+)
1305.58826	   28631.7
1306.59558	    9586.5
1360.66516	    6009.9	z (9) (1+)
1361.65430	    9122.8	z+1 (9) (1+)
1387.65100	    4243.0
1421.70837	    3798.6
1422.73889	    4517.8
1423.71606	    5912.9
1438.71362	   15824.6
1439.71960	   52683.5
1440.72046	   38156.3
1441.73047	   17385.7
1442.76416	    4963.0
1445.53076	    5364.6
1454.73242	    5981.1
1455.75464	    4519.3
1456.74268	   43034.1
1457.74463	   37946.4
1458.74683	   11797.8
1469.71692	    7298.7
1470.72266	    3721.6
1474.74182	    3973.2
1475.73706	   16856.0
1476.73779	   10753.2
1477.76355	    6070.2
1485.73792	    5447.6
1486.71912	    7824.3
1487.71216	    4300.7
1488.70557	    3773.3
1513.71277	    7171.5
1556.78613	    4055.3	z+2 (11) (1+)
1557.77820	    3901.2
1582.77722	    9659.2
1583.78564	    7405.2
1598.79211	   14900.4
1599.79407	   58484.3
1606.79504	    5021.7
1607.76306	    4486.7
1612.82520	    3473.3
1622.79626	    3771.2
1640.80334	    4627.6
