# Supplementary material for: A Strategy for O-Glycoproteomics of Enveloped Viruses—the O-Glycoproteome of Herpes Simplex Virus Type 1
Source: PLoS Pathog. 2015 Apr 1;11(4):e1004784. doi: 10.1371/journal.ppat.1004784 (PMC4382219; doi:10.1371/journal.ppat.1004784)
Supplement: S2 Dataset — HSV-1 envelope glycoprotein-derived spectra are provided. (ZIP) [file ppat.1004784.s008.zip › data/SPPTSTPDPK_-3_18_608319.txt]

       m/z	          i	matches
 116.06982	     132.3
 126.05462	    6874.2
 127.03891	     237.2
 127.05819	     287.7
 129.10201	     178.3
 138.05463	    5310.8
 139.05780	     277.4
 144.06514	    7500.6
 145.06841	     239.1
 147.11273	     547.6	y (1) (1+)
 157.09679	    7813.7
 158.09987	     262.5
 168.06522	    3639.2
 185.09178	    6413.4	b (2) (1+)
 186.07567	   24842.2
 186.08977	     267.8
 186.09612	     477.2
 187.07898	    1472.0
 188.37183	     127.9
 204.08601	   26808.5
 205.09001	    1213.6
 208.66762	     125.4
 226.15453	    1026.0
 227.14139	     128.0
 244.16505	   17949.7	y (2) (1+)
 245.16847	    1446.0
 261.28076	     132.4
 264.13348	     349.5
 282.14471	     432.6
 296.15909	     149.6
 356.06592	     169.3
 357.06616	     447.9
 358.06592	     393.3
 359.06235	     289.0
 383.19177	    1117.7	b (4) (1+), b (8) (2+)-H2O
 384.19476	     182.7
 387.18332	     212.6
 421.71518	    1624.2	y (8) (2+)
 422.21713	     698.7
 438.23529	     204.1
 443.59592	     155.1
 452.21167	     421.8
 452.26016	     145.9
 456.24341	    4297.3	y (4) (1+)
 457.24753	     661.8
 470.21191	     227.2
 470.24194	    2993.6	b (5) (1+), y (9) (2+)
 470.74298	    1132.1
 471.24655	     189.8
 481.88086	     136.4
 496.20340	     149.9
 504.75278	     671.5	[M+2H] (2+)-H2O
 505.25204	     171.2
 513.75623	    2941.6	[M+2H] (2+)
 514.25726	    1488.1
 514.76147	     513.6
 523.25385	     195.3
 535.24872	     668.5
 553.25861	    2247.3	b (6) (1+)-H2O
 554.26172	     611.6
 557.28900	     679.8	y (5) (1+)
 558.29144	     300.3
 563.24091	     192.6
 564.23663	     149.2
 571.26990	    2669.8	b (6) (1+)
 571.78046	    1079.1
 572.27417	     865.0
 572.78137	     201.0
 591.27472	     171.6
 599.26422	    2833.9
 600.26709	     842.3
 600.64618	     230.2
 603.90479	     146.1
 608.64844	     181.4
 608.92877	     192.2
 609.25922	     179.8
 610.10352	     146.6
 613.04681	     155.2
 613.22949	     400.8
 613.30194	     253.1
 613.38586	     693.7
 613.63959	     169.0
 613.73511	     166.0
 613.75110	     170.0
 613.90070	     170.6
 614.01367	     159.6
 614.22009	     373.9
 614.26294	     460.5
 614.34619	     368.7
 614.40277	     715.3
 614.62836	     398.1
 614.75507	     250.2
 614.90387	     484.2
 614.95941	     208.6
 615.08185	     163.6
 615.13721	    3288.8
 615.24591	     687.4
 615.30334	     201.9
 615.35718	     219.1
 615.40851	     261.0
 615.56848	     225.6
 615.63037	     355.5
 615.70435	     250.4
 615.74927	     225.1
 615.80023	     428.5
 615.89746	     278.5
 615.95459	     146.7
 616.13727	    2163.3
 616.19824	     158.0
 616.23840	     823.6
 616.28699	     230.1
 616.35345	     173.0
 616.39587	     261.9
 616.57703	     194.7
 616.76489	     170.0
 634.59912	     159.5
 644.32288	    1143.2	y (6) (1+)
 645.32715	     267.2
 668.32587	     203.5
 686.89801	     193.3
 688.60535	     150.5
 689.41235	     213.2
 691.42261	     182.1
 696.31683	    1729.3
 697.31799	     675.8
 700.20874	     160.7
 706.45703	     250.2
 708.82611	     206.2
 709.89307	     218.8
 716.26727	     165.0
 725.16052	     169.9
 728.82648	     339.1
 729.10773	     145.9
 730.78192	     177.8
 731.99390	     269.3
 733.30792	     169.7
 735.21393	     147.7
 736.30414	     203.4
 742.35284	     209.4
 743.62732	     179.2
 745.36963	    1015.3	y (7) (1+)
 746.37225	     448.6
 747.32196	     514.6
 748.33221	     390.5
 757.75677	     233.4
 758.60101	     237.6
 761.96271	     360.6
 765.33624	    1183.9	b (8) (1+)-H2O
 766.34070	     421.4
 767.41602	     174.5
 776.13806	     238.7
 776.19855	     162.3
 776.73547	     200.5
 777.72076	     169.8
 781.10352	     320.1
 783.34875	   16189.1	b (8) (1+)
 784.35181	    5775.8
 785.35547	     886.8
 787.88672	     165.5
 796.39752	     183.7
 802.34680	     315.1
 807.01788	     154.8
 810.91028	     146.9
 814.81091	     198.7
 817.73730	     196.1
 823.34631	     190.9
 824.41748	     655.3	y (8) (1+)-H2O
 825.41479	     219.3
 829.82251	     180.7
 835.43164	     307.4
 838.47278	     270.7
 841.11243	     176.0
 842.42200	   12567.2	y (8) (1+)
 843.42603	    5138.0
 844.42419	     809.0
 850.05902	     168.6
 850.27155	     239.2
 860.04126	     147.9
 872.33392	     436.7
 874.92133	     201.3
 881.87817	     252.8
 888.49561	     171.7
 898.41888	     169.3
 899.39740	     664.1
 914.63428	     236.5
 918.37372	     261.4
 925.12830	     164.6
 928.86871	     261.8
 939.47272	     547.1	y (9) (1+)
 940.47382	     340.7
 945.03510	     204.8
 948.44635	     282.5
 953.48553	     301.9
 967.76691	     158.1
 982.48419	     302.8
 986.42926	     328.6
 988.43945	     147.3
 990.48346	     340.9
 991.36469	     276.2
 991.48962	     194.6
 999.95038	     305.9
1008.49725	    1971.2
1008.94989	     166.3
1009.33826	     151.3
1009.50067	     971.7
1010.50830	     215.4
1026.50647	   50864.2
1027.03027	     343.4
1027.06873	     178.9
1027.22717	     246.4
1027.27454	     248.4
1027.50793	   23366.5
1028.51025	    5472.9
1030.86365	     145.4
1045.50049	    2632.0
1046.50281	    1279.0
1047.50500	     294.0
1105.97620	     200.5
1112.65808	     151.1
1137.95496	     440.7
1145.13757	     331.9
1225.24573	     268.7
