# Supplementary material for: A Strategy for O-Glycoproteomics of Enveloped Viruses—the O-Glycoproteome of Herpes Simplex Virus Type 1
Source: PLoS Pathog. 2015 Apr 1;11(4):e1004784. doi: 10.1371/journal.ppat.1004784 (PMC4382219; doi:10.1371/journal.ppat.1004784)
Supplement: S2 Dataset — HSV-1 envelope glycoprotein-derived spectra are provided. (ZIP) [file ppat.1004784.s008.zip › data/SPPTSTPDPK_-3_18_611057.txt]

m/z	i	matches
126.05479	12498.3
127.03902	790.5
127.05824	445.6
129.10236	365.9
132.31966	143.9
138.05478	10967.9
139.05812	646.3
144.06535	13123.5
145.06889	670.2
147.11247	387.1
157.09695	10490.5
158.10046	385.1
168.06534	6216.8
169.06860	291.0
180.44124	158.0
185.09209	6846.3	b (2) (1+)
186.07597	41721.7
186.08960	278.4
186.09674	511.5
186.10037	303.8
187.07924	2416.6
199.10835	156.6
204.05923	150.3
204.06244	287.8
204.08641	39174.1
204.10318	177.7
204.10640	322.0
205.09003	1994.7
226.06903	334.6
226.15466	1227.6
239.09505	193.0
244.16542	19534.8	y (2) (1+)
245.16930	1386.6
264.13391	310.5
282.14569	309.5
296.15848	157.1
355.06964	201.9
356.06985	368.9
357.06760	602.2
358.06683	372.3
359.06165	265.7
365.18259	229.3
383.19232	1351.2	b (8) (2+)-H2O, b (4) (1+)
384.19687	255.8
387.18811	289.8
413.26398	149.6
421.71573	2151.3	y (8) (2+)
422.21756	915.3
438.23602	237.0
441.01233	161.1
452.21225	323.9
456.24438	4010.7	y (4) (1+)
457.24646	872.8
470.21326	436.9
470.24289	2343.0	y (9) (2+), b (5) (1+)
470.74356	1609.1
471.24457	186.4
484.24078	192.9
504.75320	402.7
513.75720	3864.8	[M+2H] (2+)
514.25830	1756.0
514.75940	453.0
535.24792	657.6
536.25775	235.7
553.25983	2372.6	b (6) (1+)-H2O
554.25787	564.4
557.10168	203.8
557.29150	762.6	y (5) (1+)
558.28851	163.8
570.84607	168.9
571.27100	3510.6	b (6) (1+)
571.78149	684.2
572.27539	1074.0
579.94543	172.2
583.57855	173.3
584.77905	197.7
593.54730	247.9
599.26550	3032.7
600.27087	790.1
606.05902	224.3
608.30450	158.7
611.83142	161.7
613.75397	172.0
614.26349	222.5
614.31622	783.3
614.99774	194.3
615.13788	4344.0
615.30005	511.8
615.37146	176.2
615.80023	343.1
616.13861	2367.3
616.26337	231.2
616.35553	302.4
644.32361	1608.9	y (6) (1+)
645.32690	259.7
650.31348	179.8
650.36554	186.0
656.47363	379.9
662.72815	169.7
669.26263	211.8
671.85114	204.8
679.22028	274.4
681.49664	311.9
691.68921	217.9
696.31689	2092.9
697.32416	504.9
704.04834	193.5
705.68481	228.8
706.81653	354.0
717.72931	270.5
725.66113	277.0
727.34515	176.2
732.30322	213.0
733.72607	229.7
738.09814	304.4
739.32990	170.2
740.04071	394.1
745.36920	1038.1	y (7) (1+)
746.37531	225.5
747.33032	687.7
748.33344	226.6
749.32452	162.6
750.57599	243.2
751.86060	292.1
755.97577	378.4
759.47144	159.2
764.79327	167.1
764.91223	270.3
765.33881	1135.6	b (8) (1+)-H2O
766.34601	382.5
775.15454	191.5
783.35046	17570.6	b (8) (1+)
784.35266	6170.8
784.46838	252.3
785.35620	1060.9
786.28925	306.5
787.61987	171.6
791.47546	161.3
795.71387	186.7
802.34485	306.2
803.82117	275.0
805.33557	181.1
812.68719	397.3
823.34271	3423.2
824.34747	1164.6
825.35046	206.4
833.22705	825.1
834.03662	296.0
842.42334	15177.6	y (8) (1+)
843.42615	5529.7
844.42584	783.5
846.25232	296.0
848.18420	234.3
851.67267	220.7
873.87677	164.0
885.03064	240.5
885.18475	195.4
885.64838	307.6
894.13336	252.4
898.40704	540.7
899.39838	521.6
900.39911	190.7
903.15887	414.7
903.97144	321.9
905.20599	184.4
907.78064	189.6
911.39203	443.0
912.47241	166.8
912.89459	161.6
914.47278	164.6
915.59393	341.1
916.26678	220.9
918.41534	313.6
923.92438	206.4
926.06104	221.5
926.61487	171.7
928.15491	190.0
932.79785	173.6
939.23712	402.6
939.47449	644.5	y (9) (1+)
940.48132	298.4
982.42151	375.7
982.47186	421.2
986.43219	263.6
987.43158	230.7
990.48279	386.2
991.48822	220.5
996.42249	237.5
997.50751	170.1
1001.27740	516.1
1001.76337	911.9
1005.40759	289.4
1008.49487	2111.5
1009.49579	836.1
1012.73853	170.7
1013.15955	374.9
1019.29993	315.2
1022.78912	188.8
1026.13855	413.7
1026.17847	325.9
1026.23706	498.5
1026.28357	401.4
1026.50220	53732.0
1026.67883	517.9
1026.73279	588.3
1026.77832	459.8
1026.83167	497.8
1026.87854	433.9
1026.92981	433.7
1026.98340	406.6
1027.02649	395.8
1027.08008	298.5
1027.12622	338.6
1027.18250	397.8
1027.22595	339.3
1027.27271	362.6
1027.50452	27141.5
1028.50769	6357.3
1036.70813	266.0
1038.28137	236.3
1045.50012	2823.0
1046.50269	1477.8
1047.50854	374.6
1052.16431	279.8
1080.57385	182.2
1084.26221	371.9
1094.37830	236.1
1123.07471	180.9
1127.15112	164.3
1130.02441	278.0
1131.68799	231.2
1168.43787	275.4
1171.99841	320.7
1176.69128	289.5
