# Supplementary material for: A Strategy for O-Glycoproteomics of Enveloped Viruses—the O-Glycoproteome of Herpes Simplex Virus Type 1
Source: PLoS Pathog. 2015 Apr 1;11(4):e1004784. doi: 10.1371/journal.ppat.1004784 (PMC4382219; doi:10.1371/journal.ppat.1004784)
Supplement: S2 Dataset — HSV-1 envelope glycoprotein-derived spectra are provided. (ZIP) [file ppat.1004784.s008.zip › data/SPPTSTPD_-3_18_637433.txt]

       m/z	          i	matches
 105.91747	      58.5
 126.05484	    2660.8
 126.78442	      60.4
 127.03902	      93.1
 127.05889	      69.6
 138.05495	    2477.1
 139.05818	     195.6
 144.06546	    3606.0
 145.06841	     183.8
 146.07997	      69.4
 157.09720	     386.5
 168.06558	    1955.2
 185.09218	     684.7	b (2) (1+)
 186.07602	   14777.1
 186.08952	     107.6
 186.09677	     111.0
 187.07939	     860.0
 199.10756	     112.2
 204.08646	   19201.5
 205.08994	    1061.2
 209.09047	      68.4
 219.13393	      86.0
 231.09735	    1073.7	y (2) (1+)
 264.13382	     132.7
 268.13007	      69.2
 277.13742	      68.8
 278.15012	     104.8
 282.14441	     263.6	b (3) (1+)
 283.14944	      77.9
 296.16040	     311.9
 332.14481	     536.0	y (3) (1+)
 339.16559	      82.6
 347.16873	      87.0
 351.16678	      91.6
 355.19934	     119.2
 365.18152	     496.9	b (4) (1+)-H2O
 365.80640	      65.1
 369.17615	     203.8
 383.15610	     113.8
 383.19217	    1747.2	b (4) (1+)
 384.19400	     177.8
 387.18661	     466.1
 419.17862	      88.6
 424.21713	     300.2
 434.20279	     236.9
 442.22809	      87.1
 452.21307	     748.5	b (5) (1+)-H2O
 453.21823	     131.1
 470.22336	    1170.1	b (5) (1+)
 471.22818	     209.7
 484.24017	     136.4
 491.22556	      79.3
 508.23932	     130.4
 509.23288	     452.6
 510.23755	      86.2
 517.23767	     282.4
 523.25409	      78.2
 524.66156	      71.1
 525.26404	     231.0
 527.24365	     298.0
 528.24542	      76.4
 528.67792	      68.2
 535.24841	    2600.6
 536.25421	     513.3
 541.26367	      77.8
 543.27563	     673.9
 544.28247	     110.4
 544.55292	      94.1
 553.25970	    8380.8	b (6) (1+)-H2O
 554.26288	    1607.3
 563.21448	     105.9
 570.79022	      88.5
 570.82043	      93.0
 571.27087	   11549.1	b (6) (1+)
 572.09674	      72.2
 572.27344	    2195.6
 576.06567	      82.5
 577.49438	     218.2
 579.15833	     109.0
 581.25922	     131.2
 582.26337	      96.0
 585.33112	      70.1
 587.83887	     247.9
 588.33838	     145.3
 594.34167	      98.0
 595.84314	      91.4
 596.35095	     694.9
 596.85382	     472.3
 597.02277	      91.2
 597.36047	     121.8
 597.69928	     111.9
 598.01477	      78.4
 599.26508	     160.4
 599.34167	      85.6
 599.82153	      93.1
 599.85699	      70.5
 600.59375	      71.4
 602.25885	     187.1
 602.31567	     104.7
 602.55865	     103.8
 602.69690	     175.0
 602.84912	      84.7
 603.02649	     132.9
 603.08649	     331.1
 603.25134	     165.4
 603.34955	     196.0
 603.60895	      81.6
 603.69238	     119.4
 603.73242	      73.1
 603.85706	     256.5
 604.01740	     117.4
 604.09351	     278.9
 604.24115	     316.9
 604.28253	     138.8
 604.35968	     355.7
 604.65631	      89.6
 604.78595	      75.5
 604.81421	      74.1
 604.86560	    1046.9
 605.01654	     122.7
 605.08984	      93.6
 605.23309	     141.0
 605.26715	     123.1
 605.36798	     572.5
 605.58423	      96.8
 617.27521	    2267.2	y (6) (1+)
 618.27661	     500.6
 649.27478	      71.5
 650.31439	     202.4
 653.98608	      72.1
 668.32330	     173.0
 670.80676	      77.7
 673.29285	     112.0
 674.02991	      75.2
 680.31085	     145.8
 685.45258	      77.6
 702.32623	     207.6
 702.81909	     312.6
 703.32037	     164.8
 703.82672	     116.5
 714.32745	    1280.0	y (7) (1+)
 715.33301	     290.1
 757.34064	     169.2
 765.33826	    1389.8
 766.34082	     378.0
 774.34485	     149.9
 781.85162	      71.2
 783.34912	    1009.6
 784.35455	     267.2
 800.99744	      86.2
 801.02838	      82.6
 801.06409	      89.6
 801.09613	      90.2
 801.13361	     130.2
 801.16510	     117.5
 801.20178	     163.0
 801.23096	     126.7
 801.35956	   24027.5
 801.47803	     131.2
 801.50519	     114.8
 801.54370	     131.5
 801.57404	     101.3
 801.61328	     131.7
 801.64270	      77.4
 802.36304	    7934.2
 803.36298	     239.7
 803.86896	     244.6
 804.36133	     334.8
 804.86133	     332.8
 805.35840	      92.5
 820.35785	      96.7
 892.87433	      69.2
 917.40649	      83.4
 965.03900	      72.0
1004.43774	    1186.3
1005.43896	     538.7
