# Supplementary material for: A Strategy for O-Glycoproteomics of Enveloped Viruses—the O-Glycoproteome of Herpes Simplex Virus Type 1
Source: PLoS Pathog. 2015 Apr 1;11(4):e1004784. doi: 10.1371/journal.ppat.1004784 (PMC4382219; doi:10.1371/journal.ppat.1004784)
Supplement: S2 Dataset — HSV-1 envelope glycoprotein-derived spectra are provided. (ZIP) [file ppat.1004784.s008.zip › data/SSPGTPGVAAATQAANGGPATPAPPAPGAPPTGDPKPK_-3_18_625983.txt]

       m/z	          i	matches
 100.18507	      91.8
 110.59916	     115.5
 126.05455	     464.9
 131.28574	      84.0
 138.05435	     834.7	b (5) (3+)-H2O
 144.06516	     841.0	b (5) (3+)
 145.06886	     116.8
 155.08089	     118.5
 165.73030	      88.2
 168.06502	     582.2
 169.09836	     130.9
 172.10710	     161.9
 186.07545	    4722.2
 187.07828	     284.0
 204.08592	    6862.8
 205.08910	     322.2
 226.15466	     102.5
 228.13368	      97.3
 238.11768	     624.1
 244.16505	     741.5	y (2) (1+)
 244.72284	      93.4
 254.11261	     137.0	b (3) (1+)-H2O
 256.12854	    1284.6
 257.13345	     111.8
 266.14880	     466.4
 270.14297	     151.2
 329.14499	     174.3	b (4) (1+)
 338.72290	      93.4
 341.00204	     120.9
 394.17044	     382.9
 402.19830	      92.2
 412.18109	    1262.1	b (5) (1+)-H2O
 413.18594	     167.3
 430.19122	    1132.3	b (5) (1+)
 431.19382	     246.3
 434.23737	     286.5
 468.20432	     165.7
 468.75778	     206.4	y (9) (2+)
 469.31128	    6321.3	y (4) (1+)
 469.76089	      93.9
 470.31458	    1152.5
 486.88708	      93.1
 491.25705	     247.6
 509.26550	     217.9
 562.29608	      99.6
 568.30164	      99.4
 570.29852	     896.3
 570.79913	     591.0
 571.30463	     122.1
 580.29962	     124.5
 581.31311	     407.6	y (12) (2+)
 581.81293	     196.3
 582.33148	     123.6
 584.26965	     135.0	b (7) (1+)
 647.30994	     135.3
 651.34332	     137.1
 659.34985	     101.9
 665.32184	     393.6	b (8) (1+)-H2O
 666.32043	     101.4
 671.28442	     106.8
 682.85370	     813.8
 683.32568	     279.4	b (8) (1+)
 683.36371	     472.7
 683.85406	     104.3
 684.33575	     175.0
 693.31128	     220.1
 713.88330	    1126.3	y (15) (2+)
 714.38727	     792.6
 714.88782	     183.6
 722.38379	     122.5
 736.35815	     207.4	b (9) (1+)-H2O
 752.60986	     123.2
 754.36774	     223.0	b (9) (1+)
 755.36444	     158.1
 767.39923	     119.4
 795.89471	     111.3
 796.89374	     117.9	b (19) (2+)
 797.93280	     235.0	y (17) (2+)
 798.42584	     170.4
 798.93774	     172.3
 808.40173	     125.4	b (29) (3+)
 815.42480	    4768.2
 815.92603	    3807.6
 816.42786	    1663.3
 816.92694	     443.3
 825.40692	     207.5	b (10) (1+)
 840.48297	      99.7
 854.07916	     103.9
 854.60895	      98.4
 871.42963	      96.7
 873.92053	     172.9	b (21) (2+)-H2O
 883.42896	     154.9
 896.45313	     238.1	b (11) (1+)
 899.47028	     919.0
 899.97150	    1030.4
 900.46838	     380.1
 913.46100	     107.9
 932.99554	     102.6
 936.51025	     513.8	y (9) (1+)
 937.51306	     293.4
 949.99304	     308.0
 950.49957	     203.1
 951.49231	     105.4
 952.48462	      97.6	y (21) (2+)-NH3
 958.46313	     463.7	b (23) (2+)-NH3, b (34) (3+)-NH3
 959.45593	     147.0
 960.12280	     112.1
 977.16980	     371.8	y (33) (3+)
 977.50708	     674.4
 977.84442	     405.9
 978.17444	     289.7
 997.48572	     214.3	b (12) (1+)
1034.04138	     105.1
1034.54016	     219.2
1035.04333	     114.5
1044.86658	     544.3
1045.20349	     607.4
1045.53479	     493.7
1045.87122	     303.3
1046.20996	     105.8
1047.54004	     104.0	y (11) (1+)-NH3
1056.54639	     323.9	y (36) (3+)-NH3
1056.86975	     256.9
1057.20972	     162.8
1062.21338	     692.2	y (36) (3+)
1062.54675	    1620.9
1062.88354	    1310.4
1063.21729	     696.6
1063.54285	     191.9
1073.56299	     101.0	y (24) (2+)-NH3
1088.11926	     218.5
1090.51855	     109.5
1091.05640	     225.5
1091.56689	     218.2
1092.05151	     140.8
1114.23804	     136.9	[M+3H] (3+)-H2O
1114.55530	     180.0	[M+3H] (3+)-NH3
1114.88562	     139.5
1117.57239	     113.7	y (25) (2+)
1118.08557	     135.7
1118.56348	     116.5
1120.10840	     104.8
1120.22156	     114.1	[M+3H] (3+)
1120.57166	     148.9
1120.90552	     224.6
1122.21997	     300.0
1123.90149	     200.5
1124.23914	     468.8
1124.56689	     475.6
1124.90845	     426.7
1125.24976	     109.8
1125.54407	     145.7	b (13) (1+)
1126.55444	     155.8
1127.53821	     169.5
1129.90649	    1322.1
1130.24109	    2072.8
1130.57446	    1823.4
1130.91125	    1374.0
1131.25317	     281.5
1131.92639	     181.1
1132.30566	     108.3
1139.58948	    1244.3
1140.59155	     655.1
1141.58936	     142.8
1148.09558	     121.7
1148.58215	     299.7
1149.08093	     237.4
1156.19287	     395.0
1159.10364	     225.4
1159.93701	     100.1
1160.17773	     880.4
1161.54956	     515.5
1161.61902	     564.3	y (12) (1+)
1162.02332	     154.5
1162.54346	     342.3
1166.53516	     126.0
1168.50049	     193.7
1175.22412	     109.1
1175.62451	     340.7
1175.90637	     157.3
1181.92737	     188.9
1182.26294	     391.2
1182.43884	     225.5
1182.60022	     465.4
1182.93066	     295.7
1183.26501	     212.8
1183.59692	     204.5
1184.09814	     192.5
1184.59607	     197.0
1188.26965	     275.7
1188.59863	     420.6
1188.93579	     160.3
1196.57983	     258.7	b (14) (1+)
1197.58337	     125.1
1210.62476	     101.9
1219.61243	     115.5
1223.53906	     105.2
1228.99133	     342.0
1232.13306	     142.2	y (27) (2+)
1232.63037	     280.6
1250.61230	     180.4	b (15) (1+)-NH3
1251.62146	     105.7	b (30) (2+)-H2O
1267.63477	     367.5	b (15) (1+), y (28) (2+)
1268.14917	     197.9
1268.64465	     286.0
1275.17358	     122.1
1283.64893	     330.2
1284.15222	     156.2
1303.17676	     201.5	y (29) (2+)
1303.66650	     276.5
1304.15930	     235.4
1329.61792	     233.2
1330.61621	     121.4
1333.65979	     151.7
1334.17444	     275.7
1334.66394	     272.0
1335.66492	     340.4
1336.65930	     286.3
1338.67651	     312.1	y (30) (2+)
1339.19092	     431.6
1339.68726	     363.0
1340.18518	     157.4
1348.37329	     133.0
1364.69910	    1283.5
1365.70142	     929.8
1366.71118	     291.9
1369.68384	     222.3
1370.19409	     255.2
1381.66687	     138.3	b (16) (1+)
1382.65930	     117.7
1383.68958	     115.7
1405.21082	     396.8
1405.71631	     360.5
1406.20117	     169.4
1426.76794	     341.4	y (15) (1+)
1427.76245	     300.3
1428.77661	     109.8
1436.74976	     111.8
1440.22302	     413.0
1440.72278	     537.2
1441.22827	     404.2
1441.72388	     303.3
1457.24854	     114.0
1465.25391	     732.3	y (33) (2+)
1465.75525	    1477.3
1466.25867	    1349.7
1466.76392	     665.5
1467.25610	     201.9
1484.51953	     203.9
1489.74353	     114.6
1503.73828	     299.7
1504.74280	     224.6
1518.76624	     112.3
1519.29431	     106.1
1532.78088	     229.2
1533.80188	     201.9
1542.33130	     104.3
1566.79504	    1097.2
1567.29260	    1709.2
1567.79639	    1532.5
1568.29626	     823.3
1568.82092	     148.8
1592.80286	     232.2
1593.32117	     546.0
1593.81360	     380.3
1594.32654	     127.2
1594.84570	     317.1	y (17) (1+)
1596.85107	     125.9
1629.84143	     785.4
1630.84644	     670.3
1631.84204	     256.7
1668.83423	     284.9
1669.34192	     177.8
1669.80811	     109.8
1671.33154	     154.6
1671.81982	     130.4
1679.84485	     950.1
1680.34644	    1964.2
1680.84912	    1749.7
1681.35339	     992.1
1681.83569	     208.4
1694.85059	     375.5
1695.35327	     349.1
1695.86023	     348.1
1700.90515	      99.0
1758.86218	     293.3
1760.88550	      99.9
1764.83337	     272.4	b (21) (1+)
1765.85010	     143.8
1766.85962	     103.5
1773.37964	     158.0
1773.88428	     138.4
1774.39758	     115.1
1781.38416	    1012.8
1781.88647	    1694.4
1782.38745	    2038.1
1782.89221	    1330.2
1783.39612	     547.1
1797.92615	     428.7
1798.92834	     466.8
1799.94177	     177.9
1932.93201	     413.4	b (23) (1+)
1933.94080	     299.0
