# Supplementary material for: A Strategy for O-Glycoproteomics of Enveloped Viruses—the O-Glycoproteome of Herpes Simplex Virus Type 1
Source: PLoS Pathog. 2015 Apr 1;11(4):e1004784. doi: 10.1371/journal.ppat.1004784 (PMC4382219; doi:10.1371/journal.ppat.1004784)
Supplement: S2 Dataset — HSV-1 envelope glycoprotein-derived spectra are provided. (ZIP) [file ppat.1004784.s008.zip › data/SSPGTPGVAAATQAANGGPATPAPPAPGAPPTGDPKPK_-3_18_625987.txt]

       m/z	          i	matches
 112.35443	      52.3
 116.64454	      82.6
 126.05473	    1820.9
 127.03865	     132.9
 131.02298	      53.6
 138.05479	    2583.3	b (5) (3+)-H2O
 139.05794	     121.9
 144.06531	    3234.1	b (5) (3+)
 155.08140	     293.5
 168.06547	    2273.8
 169.09726	     156.1
 172.10767	     587.5
 175.07074	     372.1	b (2) (1+)
 186.07579	   16229.9
 187.07866	     812.6
 204.08627	   28884.4
 205.08956	    1767.4
 212.10233	     146.1
 226.13160	     487.8
 226.57086	      92.6
 228.13409	     305.3
 238.11804	    1057.4
 242.14807	      88.5
 244.16474	     871.6	y (2) (1+)
 252.13365	      95.6
 254.12612	     274.9
 256.12881	    3324.9
 257.13254	     148.9
 261.61240	      58.9
 266.14956	    1386.2
 267.15491	     116.5
 270.14429	     618.6
 299.05499	      58.5
 325.13804	     323.4
 327.16510	     113.1
 329.14541	     297.6	b (4) (1+)
 337.18683	      58.2
 343.08679	     212.7
 367.15967	     149.1
 376.16235	     141.7
 377.14526	     179.0
 384.18738	     512.1
 385.17043	     320.2
 387.68341	      96.3
 394.17173	    1010.9
 395.17261	     176.2
 396.22352	     205.5
 402.19760	     213.7
 410.20193	      56.6
 412.18417	    3194.9	b (20) (4+)-H2O, b (5) (1+)-H2O
 413.18406	     553.1
 430.19178	    4132.7	b (5) (1+)
 431.19487	     691.8
 434.23806	     737.2
 435.24124	     106.8
 438.23307	     350.5	y (19) (4+)-NH3, y (14) (3+)-NH3
 443.22188	     238.1
 467.26093	     198.3
 468.20637	     337.6
 468.76018	     739.1	y (9) (2+)
 469.31001	    8642.2	y (4) (1+)
 470.31471	    1775.1
 471.31909	     129.2
 481.22278	     237.9
 491.25908	    1090.5
 492.26086	     142.4
 498.23267	     122.3
 509.26641	     585.5
 510.27063	     150.4
 511.76554	     559.6
 512.26608	     326.5
 547.28308	     109.0
 550.30042	      91.7
 552.27854	     212.4
 554.27317	     302.4	b (13) (2+)-H2O
 554.77594	     113.2
 555.27374	     127.0
 568.30103	      96.4
 570.29858	    2704.7	b (27) (4+)-NH3
 570.80051	    1638.4
 571.30228	     341.9
 576.95148	      57.0
 580.30804	     407.2
 581.31439	    1150.2	y (12) (2+)
 581.81528	     602.6
 589.79233	     267.1
 590.29303	      87.7
 598.79804	     537.1	b (14) (2+)
 632.81444	     312.3
 633.31232	     197.9
 641.36810	      69.3
 647.30980	     248.5
 651.34362	     449.7
 655.34174	     120.3
 659.34809	     456.0
 659.82446	     145.9
 661.32624	     192.0
 661.83350	     135.5
 665.32257	     805.5	b (8) (1+)-H2O
 666.32344	     353.8
 668.33687	     287.4
 668.83289	     236.2
 671.28480	     426.1
 678.35797	      74.9
 680.31219	     108.1
 681.83582	     132.3
 682.85459	    2250.9
 683.34479	    1710.3	b (8) (1+)
 683.85679	     651.1
 684.33135	     391.6
 685.81244	      62.0
 693.36425	     606.7
 694.32104	     108.4
 696.36683	     296.9
 698.36804	     200.6
 698.84645	     436.0
 700.02051	     140.7
 700.83289	      88.1
 703.37634	     196.9
 704.37646	     224.7
 705.73694	     178.6
 709.03748	     121.9
 709.79651	     107.5
 710.84149	     110.2
 712.37610	      95.6
 713.88539	    3249.9	y (15) (2+)
 714.38664	    2464.1
 714.88791	    1027.2
 715.38745	     287.3
 718.93579	     197.6
 719.85370	      88.3
 720.44925	     340.6
 722.37867	     410.7
 723.38520	     183.6
 731.32971	      66.3
 736.36120	     335.4	b (9) (1+)-H2O
 736.85577	     139.7
 737.36316	     190.2
 739.39398	     356.6	y (25) (3+)-H2O
 739.80919	     197.5
 741.18176	      83.8
 748.35822	     158.5
 750.34705	      72.0
 750.82758	      81.6
 752.05457	      63.9
 754.36867	     584.0	b (9) (1+)
 755.37386	     302.7
 756.36841	     158.5
 759.40546	     196.6
 761.77472	     123.3
 767.05383	     215.2
 767.40126	     763.8
 768.25710	     469.6
 773.02961	     216.2
 775.73364	     161.8
 787.38452	     303.2
 788.38562	      98.2
 789.36902	      66.8
 790.16058	      81.3
 792.90576	     121.8
 795.83822	     358.0
 796.39515	     253.2
 796.89209	     180.7
 797.93074	    1796.6	y (17) (2+)
 798.43158	    1609.2
 798.92916	     650.2
 800.15082	     192.0
 800.91052	      65.5
 801.40686	     107.8
 806.92932	     107.0
 807.39636	     117.3
 808.40101	     232.6
 809.34875	     127.9
 811.06830	     126.2
 813.98853	     107.4
 814.46228	     226.8
 815.42567	   11866.5
 815.92598	   10499.4
 816.42844	    5136.3
 816.92937	    1393.0
 817.46639	     251.0
 818.27591	     299.3
 819.70203	     115.7
 820.00372	      65.1
 820.38019	     117.5
 821.16016	     244.7
 821.55560	      96.9
 823.34527	     451.8
 823.89813	     117.6
 824.24207	      75.0
 825.40748	     689.3	b (10) (1+)
 826.40573	     307.5
 829.87519	     379.4
 830.56012	      98.2
 832.06342	     128.3
 832.48450	      89.4
 832.91412	     104.3
 833.31464	      86.4
 834.01965	     230.4
 834.92300	     299.2
 835.91266	      67.2
 836.88409	     107.3
 837.49344	     396.7
 837.96948	     179.1
 838.44011	     327.0
 838.88654	     149.1
 839.44400	     250.9
 840.35239	     327.5
 840.95679	     586.2
 841.44419	     368.0
 842.04791	     171.3
 843.04639	     160.1
 844.64355	     535.0
 845.04980	     319.5
 845.90326	      63.0
 848.35171	     563.6
 848.94404	     614.1
 849.45416	      74.3
 850.93298	     251.2
 851.29165	     544.2
 851.57452	     174.6
 853.09088	     111.7
 853.72321	     340.1
 854.32678	     230.6
 855.43077	     249.4
 856.87244	      98.7
 857.07969	     305.0
 857.58337	      70.7
 858.40944	     372.8
 860.42493	     159.1
 861.72181	     490.9
 862.22871	     336.6
 862.59094	     231.2
 863.24640	      63.6
 863.77454	     151.2
 864.60219	     415.6
 864.91632	     132.2
 865.42523	      72.1
 865.94609	     629.4
 866.48017	     514.4
 867.09076	      68.0
 869.45456	     336.8
 871.09715	     266.4
 871.61976	     414.3
 872.29132	     558.5
 873.92285	      89.1
 874.29620	     103.6
 874.83545	     385.5
 875.97717	     172.7
 876.92464	     447.0
 877.82166	     100.2
 878.44008	     199.3
 880.78778	     299.4
 882.92306	     260.0
 883.44049	     114.0
 885.02216	     292.7
 885.50537	     376.0
 888.90234	     145.1
 891.15289	     105.3
 891.74854	      63.5
 892.96417	     263.8
 893.80176	     234.2
 894.45624	     125.9
 894.84509	      69.5
 895.61450	      99.9
 896.42360	     846.7
 896.86014	     441.4
 897.45001	     100.3
 898.95581	      80.2
 899.47061	    4515.6
 899.96795	    4325.7
 900.47202	    1994.0
 900.95349	     732.0
 901.47711	     127.7
 902.14160	      92.7
 902.61090	     164.4
 902.91925	     161.3
 903.29828	     239.5
 904.35893	     194.3
 906.93744	     193.1
 908.03852	     220.8
 908.64685	      64.8
 910.97156	     100.3
 911.90833	     109.2
 912.60938	     178.6
 918.78369	     165.8
 920.91710	    3027.9
 921.42725	    1245.8
 923.53766	     169.5
 924.60126	      74.0
 927.70673	      78.7
 928.48218	     141.1
 931.68378	     118.5
 932.52239	    1388.0
 933.00017	    1219.8
 933.50260	     347.4
 934.01324	     140.2
 934.71631	     133.1
 936.51332	     702.4	y (9) (1+)
 937.51384	     343.1
 938.06897	      80.3
 940.43933	     151.1
 941.53580	     293.9
 942.27471	     248.1
 943.44802	     213.2
 945.78497	     142.6
 948.50909	     198.6
 949.99448	    1045.9
 950.48011	    1224.7
 950.96271	     662.1
 951.51796	     484.2
 952.48140	     512.8	y (21) (2+)-NH3
 953.13531	      76.6
 955.39117	     149.9
 958.46127	     562.5	b (34) (3+)-NH3, b (23) (2+)-NH3
 958.97205	      75.0
 959.46176	     246.2
 961.00854	     568.2	y (21) (2+)
 961.51123	     450.0
 962.00906	     312.6
 964.59778	     117.5
 965.08875	     125.1
 968.49243	      90.3
 971.50745	     187.5
 972.56952	      76.5
 977.17296	     545.6	y (33) (3+)
 977.50801	    1105.3
 977.84151	    1043.0
 978.17452	     487.4
 978.50830	     128.1
 982.20709	     156.6
 989.52259	     496.5	y (10) (1+)-H2O, y (22) (2+)
 990.02262	     491.4
 990.52620	     307.3	y (10) (1+)-NH3
 997.49788	     298.6	b (12) (1+)
 998.49597	     178.1
1008.17395	     160.8
1009.50461	     380.9
1021.47943	     104.9
1022.52816	     193.6
1023.55225	     102.5
1029.47656	     112.2
1034.03938	    1813.2
1034.53947	    1556.5
1035.04046	    1079.8
1035.53943	     300.6
1036.02881	     117.1
1039.20457	     203.2
1039.53225	     194.7
1039.85911	     296.8
1042.53625	     108.5
1044.86715	     558.2
1045.20165	    1172.4
1045.53513	     770.0
1045.86927	     659.1
1046.20544	     326.8
1046.54268	     582.3	y (23) (2+)
1047.04151	     811.7
1047.54541	     368.6	y (11) (1+)-NH3
1048.04211	     106.6
1049.49377	     121.8
1052.97827	     139.0
1056.21020	     320.0	y (36) (3+)-H2O
1056.54704	     556.9	y (36) (3+)-NH3
1056.87796	     601.2
1057.21146	     587.0
1057.74512	     195.9
1062.21438	     865.5	y (36) (3+)
1062.54763	    3416.1
1062.89264	    2550.6
1063.16831	    1490.2
1063.55139	    1060.7
1066.52345	     392.0
1082.05737	     244.3
1082.56430	     260.5
1083.06449	     349.3
1091.06066	    1121.1
1091.56176	    1281.8
1092.06239	     704.7
1092.56581	     278.1
1093.56471	     175.4
1107.52979	     128.8
1108.54370	     167.8
1109.56152	     189.8
1114.23751	     227.8
1114.57002	     480.7
1114.90210	     286.3
1115.23279	     420.2
1115.56665	     164.5
1117.57969	     402.9	y (25) (2+)
1118.07977	     338.5
1119.24292	     112.4
1120.23434	     289.1
1120.57222	     315.6
1120.90527	     241.9
1121.24561	     197.3
1121.55847	     104.7
1123.90869	      92.4
1124.23751	     693.2
1124.57252	     976.1
1124.90795	     746.6
1125.23964	     308.5
1125.54703	     489.7	b (13) (1+)
1126.54859	     422.9
1127.55274	     224.0
1129.90500	    1677.3
1130.24093	    3499.8
1130.57711	    3397.2
1130.91134	    2228.2
1131.24553	     911.5
1131.58374	     214.0
1136.16569	     168.7
1139.59043	    2224.3
1140.59329	    1097.9
1141.59509	     238.1
1143.52429	     104.3
1148.08196	    1098.0	b (27) (2+)
1148.58241	    1192.4
1149.08388	     800.8
1149.58424	     390.1
1153.25549	     127.5
1161.57433	    1826.5
1162.54219	     581.9
1164.58997	      83.7
1176.91089	     107.9
1180.57593	     110.2
1181.59375	     123.5
1181.92007	     188.3
1182.26074	     569.0
1182.59755	     721.1
1182.93092	     370.8
1183.25987	     292.8
1183.60149	     930.5
1184.09983	     832.2
1184.60599	     588.2
1185.09338	      62.5
1187.93214	     271.4
1188.26619	     420.0
1188.59910	     561.4
1188.92367	     228.4
1189.26416	      91.0
1189.60510	     120.6
1193.11571	     210.0
1196.58865	     473.1	b (14) (1+)
1219.11997	     485.6
1219.61616	     510.2
1220.12740	     295.7
1232.13184	     183.8
1232.64197	     204.8
1233.13879	     131.6
1234.61328	     231.9
1249.62817	     143.4
1250.11975	     119.5
1250.61441	     372.5	b (15) (1+)-NH3
1251.61841	     146.8
1259.66150	      64.5
1267.63291	     623.6	b (15) (1+)
1268.15131	     337.2
1268.64113	     494.3
1269.15845	     126.3
1269.63660	     101.1
1283.65317	     332.1
1284.15784	     143.8
1303.16418	     270.1
1303.67172	     556.4
1304.17102	      72.8
1317.65657	     252.5
1318.63965	     161.0
1319.63586	     133.9
1321.64144	     411.0
1322.65796	     200.5
1323.56290	     390.2
1324.61523	      69.1
1329.66483	     468.0
1330.60730	     153.4
1333.67217	     232.5
1334.17401	     443.2
1334.67951	     256.3
1335.66040	     765.6
1336.66268	     554.7
1337.66577	     151.1
1338.68772	     662.2	y (30) (2+)
1339.18764	     856.7
1339.68650	     770.2
1340.18793	     288.3
1360.69128	     110.9
1364.70117	    1939.3
1365.70304	    1296.5
1366.70398	     320.9
1369.17505	     114.4
1369.68322	     339.8
1370.18356	     364.6
1381.67017	     188.6
1382.67566	     140.4
1395.68750	     100.0
1396.71179	      63.9
1404.70743	     274.4
1405.21150	     473.2
1405.71802	     230.8
1406.22668	      75.0
1417.23535	     150.4
1418.23596	     101.4
1426.76124	     764.3	y (15) (1+)
1427.76892	     556.0
1428.77722	     363.3
1438.70044	     141.8
1439.68909	     128.3
1440.22594	     557.9
1440.72579	     743.1
1441.22719	     760.0
1441.71916	     311.2
1442.23999	      61.9
1456.74707	     252.8
1457.23184	     359.0
1457.75652	     203.8
1465.25565	    1344.3	y (33) (2+)
1465.75789	    2616.9
1466.26020	    1996.0
1466.76103	    1052.9
1467.27588	     230.2
1467.76477	     114.3
1477.67053	     138.4
1478.69250	     177.9
1490.74646	     106.4
1495.70877	     513.5	b (18) (1+)
1496.71190	     283.8
1503.74809	     825.2
1504.74875	     528.9
1505.75879	     142.4
1532.78908	     504.4
1533.78589	     245.6
1534.78353	     236.1
1558.28003	     158.3
1559.29150	     112.2
1566.79775	    1133.3
1567.29487	    2492.4
1567.79747	    1959.1
1568.29939	    1112.4
1568.79916	     597.5
1590.78201	     249.6
1591.79165	     215.3
1592.79702	     357.5
1593.31828	     388.4
1593.82060	     300.7
1594.85085	     461.8	y (17) (1+)
1595.84876	     358.1
1629.84398	    1333.3
1630.84554	    1118.9
1631.84446	     471.1
1632.85474	     164.9
1645.77356	     101.8
1672.32080	     102.8
1679.84767	     508.2
1680.34971	     788.3
1680.84673	     840.5
1681.34769	     496.0
1681.86194	     295.7
1746.83374	     115.2
1758.87001	     412.7
1759.86991	     410.9
1764.83740	     171.7
1765.85730	     269.9
1797.92848	     852.9
1798.92864	     735.7
1799.94377	     366.2
1932.93862	     290.2	b (23) (1+)
1933.92699	     360.9
