# Supplementary material for: A Strategy for O-Glycoproteomics of Enveloped Viruses—the O-Glycoproteome of Herpes Simplex Virus Type 1
Source: PLoS Pathog. 2015 Apr 1;11(4):e1004784. doi: 10.1371/journal.ppat.1004784 (PMC4382219; doi:10.1371/journal.ppat.1004784)
Supplement: S2 Dataset — HSV-1 envelope glycoprotein-derived spectra are provided. (ZIP) [file ppat.1004784.s008.zip › data/SSPGTPGVAAATQAANGGPATPAPPAPGAPPTGDPKPK_-3_18_627652.txt]

       m/z	          i	matches
 104.43521	     222.2
 121.80118	     231.8
 126.05468	    2302.8
 126.55647	     226.7
 138.05446	    2434.3	b (5) (3+)-H2O
 144.06512	    3539.4	b (5) (3+)
 155.08093	     393.0
 168.06517	    1634.0
 172.10800	     533.0
 186.07559	   11681.6
 187.07938	     745.1
 204.08606	   17420.5
 205.08932	     940.8
 219.24899	     233.8
 226.15506	     394.8
 228.13449	     260.9
 238.11804	    1184.1
 239.12267	     276.5
 244.16464	    1381.3	y (2) (1+)
 254.11389	     283.3	b (3) (1+)-H2O
 256.12881	    3373.5
 257.13220	     310.8
 266.14908	    1356.0
 298.40485	     250.8
 341.00613	     249.1
 384.18719	     557.8
 385.17026	     340.5
 389.49231	     252.7
 394.17072	    1005.8
 402.19989	     355.9
 412.18134	    2742.3	b (5) (1+)-H2O
 413.18314	     331.6
 430.19162	    3268.5	b (5) (1+)
 431.19095	     387.8
 434.23886	     583.7
 468.20609	     405.7
 468.75955	     366.1	y (9) (2+)
 469.31152	   16197.8	y (4) (1+)
 470.31494	    2975.5
 471.32019	     349.0
 491.25992	     874.3
 509.26880	     493.8
 535.28845	     251.3
 550.78003	     253.2
 570.29852	    1772.3
 570.80249	    1054.1
 580.30695	     251.7
 581.31226	    1025.4	y (12) (2+)
 641.35889	     375.4	y (6) (1+)
 651.34650	     258.8
 656.27789	     282.2
 665.32092	     774.6	b (8) (1+)-H2O
 666.32800	     314.4
 671.28156	     389.0
 682.85382	    2272.6
 683.31934	     598.5	b (8) (1+)
 683.36261	    1577.3
 683.86127	     669.2
 684.33575	     428.5
 693.32166	     454.5
 695.38300	     301.0
 713.88519	    2175.6	y (15) (2+)
 714.38751	    2214.7
 714.88403	     720.4
 722.37115	     798.2
 732.13629	     279.5
 732.70001	     490.7
 736.35645	     457.0	b (9) (1+)-H2O
 736.64355	     329.3
 754.36816	     574.2	b (9) (1+)
 755.37366	     489.9
 763.51807	     304.1
 793.02686	     613.2
 793.44556	     258.9
 795.90625	     403.3
 796.39355	     552.8
 796.89685	     344.0	b (19) (2+)
 797.93311	     696.1	y (17) (2+)
 798.43420	     729.9
 798.92432	     296.2
 806.50085	     313.6
 806.60864	     298.9
 813.04169	     328.8
 815.42590	   10843.7
 815.92670	    9396.6
 816.42834	    3987.0
 816.93390	     980.9
 825.40607	     751.1	b (10) (1+)
 849.03918	     265.3
 873.73694	     340.9
 896.45239	     650.3	b (11) (1+)
 899.47272	    1995.2
 899.97064	    2713.2
 900.47711	    1061.3
 900.97614	     471.9
 925.18463	     437.9
 932.57715	     412.2
 936.51141	     874.4	y (9) (1+)
 937.50696	     466.6
 947.25629	     471.8
 949.99231	     535.8
 950.49701	     701.6
 952.48407	     346.6	y (21) (2+)-NH3
 958.46454	     715.8	b (34) (3+)-NH3, b (23) (2+)-NH3
 959.46625	     463.4
 977.16943	     665.7	y (33) (3+)
 977.50793	     809.9
 977.84320	    1740.8
 978.17151	     511.6
 979.47229	     292.8	b (12) (1+)-H2O
 982.89014	     281.8
 990.02252	     381.7
1022.52399	     333.5
1034.03125	     451.2
1034.28040	     449.3
1034.53271	     551.4
1042.52954	     332.3
1044.86853	     955.2
1045.20618	    1430.3
1045.53772	    1323.5
1045.86316	    1257.2
1047.08240	     339.4
1053.06946	     336.0
1053.56982	     294.4
1056.21277	     628.1	y (36) (3+)-H2O
1056.54199	     673.7	y (36) (3+)-NH3
1057.20776	     517.1
1057.54053	     283.0
1062.21533	    1610.3	y (36) (3+)
1062.54883	    3865.4
1062.88342	    3457.3
1063.21899	    2050.4
1063.54736	     639.0
1091.06030	     498.8
1091.57446	     575.2
1114.56909	     681.4	[M+3H] (3+)-NH3
1114.90295	     449.6
1115.23328	     723.3
1120.91870	     291.9
1123.91333	     309.0
1124.24011	     938.2
1124.57690	    1217.9
1124.90564	     623.1
1125.55237	     638.9	b (13) (1+)
1126.54834	     620.4
1127.54907	     338.7
1128.52185	     978.4
1129.90674	    1912.9
1130.24219	    5163.1
1130.57715	    5287.7
1130.91455	    2558.9
1131.24622	    1000.2
1139.59204	    3313.3
1139.93945	     801.1
1140.59387	    1383.1
1141.60266	     600.4
1148.08044	     358.1	b (27) (2+)
1155.62427	     335.3
1161.54590	    1240.3
1161.62207	    1266.3	y (12) (1+)
1162.54089	     691.7
1162.60913	     543.7
1163.55493	     296.6
1175.91919	     293.9
1176.25476	     442.6
1176.58606	     312.9	b (28) (2+)
1182.25549	     620.3
1182.59143	     904.3
1182.92334	     394.7
1183.60669	     580.7
1184.09937	     403.8
1188.25525	     575.1
1188.59412	     399.6
1188.92224	     686.1
1196.58398	     662.1	b (14) (1+)
1197.60498	     376.9
1199.52405	     286.0
1207.33557	     667.5
1219.11902	     414.1
1220.12134	     430.1
1232.13342	     455.8	y (27) (2+)
1232.37842	     416.0
1250.62610	     504.6
1267.64172	     618.6	b (15) (1+), y (28) (2+)
1268.15417	     391.7
1268.64380	     546.7
1283.64319	     341.2
1303.66846	     726.7
1304.17944	     482.2
1317.67151	     339.6
1318.62671	     271.9
1329.61597	     378.1
1333.68225	     406.3
1334.16858	    1033.3
1334.67810	     534.9
1335.66638	     555.0
1336.66650	     509.8
1338.68384	     631.7	y (30) (2+)
1339.19031	    1613.3
1339.68579	     855.3
1340.18701	     439.0
1361.45081	     385.7
1364.70093	    3201.3
1365.70703	    1994.1
1366.71045	     791.6
1369.68933	     858.1
1370.20276	     458.5
1381.66943	     414.1	b (16) (1+)
1382.66260	     285.4
1404.71399	     717.7
1405.20837	     860.7
1405.71362	     625.7
1407.15698	     267.4
1426.76843	     898.3	y (15) (1+)
1427.76868	     714.1
1438.68250	     331.4	b (17) (1+)
1440.22937	     706.2
1440.72705	    1467.7
1441.23071	    1017.6
1441.74023	     507.4
1448.31152	     466.7
1457.25586	     280.2
1465.25732	    2326.9	y (33) (2+)
1465.75793	    3896.4
1466.26074	    3171.0
1466.76172	    1957.2
1467.26770	     413.8
1495.71899	     280.1	b (18) (1+)
1496.71570	     386.8
1503.74744	     864.1
1504.74597	     575.8
1518.77429	     394.0
1532.78406	     444.2
1534.79175	     288.3
1566.79224	    2205.2
1567.29663	    4879.9
1567.79956	    2295.7
1568.30212	    2167.6
1568.80127	     722.7
1590.78455	     300.5
1592.81384	     582.9	y (36) (2+)
1593.31848	     969.6
1593.82544	    1495.3
1594.32581	     843.8
1594.85034	     681.4	y (17) (1+)
1595.85425	     400.6
1629.84094	    2142.9
1630.84937	    1801.0
1631.85046	     506.8
1632.86218	     371.3
1663.77869	     279.9
1668.35522	     339.9
1669.34119	     375.9
1671.84570	     679.5
1679.84521	    2432.3
1680.34827	    4422.5
1680.84985	    3887.1
1681.35388	    3031.8
1681.86243	    1209.7
1694.34790	     398.3
1694.85620	    1308.4
1695.35718	    1254.4
1695.86707	     643.0
1738.98950	     293.9
1747.83496	     361.4	b (21) (1+)-NH3
1748.83752	     313.6
1758.86548	     540.5
1759.88660	     369.6
1760.86096	     490.5
1764.86218	     581.8	b (21) (1+)
1765.85999	     700.4
1768.89514	     281.8
1773.86475	     359.9
1781.39172	    2912.5
1781.89038	    5234.0
1782.38953	    5246.0
1782.89380	    3742.1
1783.40002	    1206.5
1797.92200	     826.2
1798.93152	     887.8
1799.93835	     468.9
1932.92053	     574.8
1933.94189	     659.3
1934.95508	     622.6
