# Supplementary material for: A Strategy for O-Glycoproteomics of Enveloped Viruses—the O-Glycoproteome of Herpes Simplex Virus Type 1
Source: PLoS Pathog. 2015 Apr 1;11(4):e1004784. doi: 10.1371/journal.ppat.1004784 (PMC4382219; doi:10.1371/journal.ppat.1004784)
Supplement: S2 Dataset — HSV-1 envelope glycoprotein-derived spectra are provided. (ZIP) [file ppat.1004784.s008.zip › data/SSPGTPGVAAATQAANGGPATPAPPAPGAPPTGDPKPK_-3_18_627660.txt]

       m/z	          i	matches
 126.05476	    2159.5
 127.03873	     141.4
 138.05460	    1925.1	b (5) (3+)-H2O
 144.06519	    3153.0	b (5) (3+)
 145.06845	     161.6
 147.07639	     256.7
 155.08127	     387.1
 168.06520	    1510.6
 169.09718	     339.3
 171.55643	     107.0
 172.10788	     309.2
 175.07092	     596.5	b (2) (1+)
 186.07573	   11871.1
 186.08885	     181.1
 187.07968	     595.2
 204.08615	   19518.8
 205.08965	    1149.5
 206.09163	     166.7
 212.10229	     151.4
 213.10225	     108.3
 226.11819	     499.8
 226.15372	     187.1
 228.13470	     276.3
 228.63104	     110.2
 230.11362	     220.7
 238.11826	     641.9
 239.12212	     127.9
 242.14746	     148.0
 244.16486	     518.5	y (2) (1+)
 252.13432	     228.7	b (9) (3+)
 254.11407	     163.6
 254.14899	     173.7
 256.12881	    2043.8
 257.12210	     115.7
 266.14941	    1041.9
 267.15311	     173.8
 270.14447	     809.4
 290.65903	     169.6
 301.14966	     234.3
 311.13626	     115.9
 325.18628	     178.6
 326.67264	     119.1
 327.16531	     118.3
 329.14337	     158.2
 361.69519	     294.6
 362.19705	     126.5
 372.18741	     158.0
 376.15976	     178.5
 384.18790	     505.9
 394.17072	     556.7
 396.22217	     265.4
 402.19653	     190.7
 403.21317	     485.7	b (24) (5+)-H2O
 403.71265	     150.5
 412.18182	    1754.4	b (5) (1+)-H2O
 412.21756	     363.7	b (20) (4+)-H2O
 412.71753	     196.9
 413.18591	     316.8
 420.22070	     161.3
 430.19162	    2734.6	b (5) (1+)
 431.19565	     481.4
 434.23865	     649.1
 435.24200	     177.1
 438.23291	     276.3	y (14) (3+)-NH3, y (19) (4+)-NH3
 443.22192	     289.5
 467.23831	     432.7
 467.26602	     172.4
 467.74545	     170.9
 468.20493	     257.9
 468.75934	    1702.0	y (9) (2+)
 469.26260	     691.6
 469.31168	    4475.4	y (4) (1+)
 469.76300	     147.3
 470.25604	     146.8
 470.31433	     838.5
 476.24591	     152.8
 476.26566	     243.8	y (15) (3+)
 476.59488	     212.2
 476.75101	     141.5
 481.24048	     167.8
 490.24323	     177.4
 491.26062	     651.7
 492.26208	     146.4
 498.22894	     310.6
 502.75739	     148.3
 509.27078	     482.9
 510.27246	     183.1
 511.76523	    1127.7
 512.26715	     453.0
 512.76666	     266.2
 514.25983	     222.4
 535.28503	     193.8
 544.28979	     126.2
 547.28253	     153.3
 550.29449	     159.9
 552.24445	     140.6
 552.26202	     130.1
 554.27344	     467.4	b (13) (2+)-H2O
 554.77850	     170.6
 562.29932	     162.6
 563.27765	     183.8
 568.30902	     208.5
 569.25684	     119.9
 570.29871	    2132.0	b (27) (4+)-NH3
 570.80151	    1262.2
 571.30096	     374.5
 579.23938	     120.9
 580.30682	     483.9
 580.78992	     136.1
 581.31519	    1830.5	y (12) (2+)
 581.81580	     786.8
 582.31714	     284.8
 585.29578	     128.1
 589.79370	     329.2	b (14) (2+)-H2O
 590.29242	     140.7
 593.68311	     173.8
 598.79742	     331.7	b (14) (2+)
 599.29987	     254.4
 622.33502	     132.2
 624.31293	     145.7
 625.30371	     177.9
 632.81635	     420.3
 633.31842	     421.0
 634.48907	     147.6
 648.29767	     141.2
 649.43036	     350.5
 650.32050	     130.5
 650.82477	     126.1
 651.34436	     560.0
 659.34949	     420.5
 660.81042	     131.5
 661.82672	     120.5
 664.08893	     161.8
 664.52045	     119.8
 664.99146	     121.1
 665.32166	     492.4	b (8) (1+)-H2O
 666.31940	     262.9
 666.69489	     145.1
 667.38965	     184.6
 668.33160	     325.9
 668.83032	     224.7
 670.48688	     408.0
 671.28369	     280.7
 673.51556	     385.4
 678.35907	     260.5
 679.11072	     420.2
 682.28235	     135.3
 682.85431	    1452.3
 683.31891	     372.3	b (8) (1+)
 683.36310	     939.9
 683.85931	     297.1
 684.33545	     339.8
 685.46613	     210.7
 685.59906	     754.8
 687.19141	     141.8
 688.52014	     530.8
 688.88318	     506.6
 689.20502	     155.5
 689.69586	     289.2
 690.38171	     667.7
 693.31079	     294.2
 694.56830	     218.6
 696.36560	     513.5
 696.47461	     139.2
 696.54034	     172.3
 697.07697	     124.5
 697.36865	     191.0
 698.37317	     142.5
 699.57666	     194.1
 703.38470	     227.7
 704.37073	     226.6	y (32) (4+)-H2O
 704.74921	     146.3
 707.60663	     287.7
 710.10718	     281.1
 710.83936	     126.5
 711.23938	     298.3
 711.43835	     126.9
 713.88464	    5249.0	y (15) (2+)
 714.38654	    4827.1
 714.46808	     128.7
 714.50879	     132.6
 714.88879	    1589.8
 715.39001	     479.6
 715.90814	     148.7
 715.95374	     135.8
 719.83002	     283.7	b (17) (2+)
 720.34204	     160.4
 722.37939	     611.8
 723.38635	     224.7
 725.19116	     385.7
 728.49231	     172.3
 729.47766	     126.6
 736.36169	     425.1	b (9) (1+)-H2O
 737.35840	     308.3
 739.35162	     144.0
 739.84680	     155.3
 740.04315	     153.9
 740.13202	     298.8
 740.34943	     124.6
 742.97498	     122.8
 745.36859	     180.6
 746.95496	     207.9
 749.39191	     195.2	y (16) (2+)
 752.13641	     159.7
 752.38361	     302.5
 752.91431	     119.1
 753.11188	     146.5
 753.33588	     241.3
 753.79504	     157.5
 754.01746	     149.8
 754.37000	    1057.5	b (9) (1+)
 754.88672	     162.6
 755.03528	     119.9
 755.38208	     445.3
 761.40552	     186.8
 766.89569	     404.7
 767.40192	    1137.3
 768.35736	     192.9
 768.40424	     186.9
 777.17200	     155.8
 780.41364	     285.5
 786.76941	     132.4
 786.88470	     146.9
 787.38416	     299.2
 787.88690	     381.2	b (19) (2+)-H2O
 788.47900	     133.9
 788.87341	     122.4
 791.55164	     139.0
 792.66327	     183.0
 793.78424	     290.3
 795.88568	     135.8
 796.39783	     233.1
 796.90167	     121.7
 797.93115	    2799.2	y (17) (2+)
 798.43201	    2342.2
 798.93311	    1017.9
 799.43793	     514.3
 805.42371	     188.9
 807.39990	     213.7	b (10) (1+)-H2O
 808.39288	     246.0	b (29) (3+)
 815.42572	    7469.6
 815.92633	    6661.2
 816.42810	    2581.6
 816.92896	     772.4
 817.42883	     192.1
 825.40997	     560.0	b (10) (1+)
 826.40826	     240.3
 835.40790	     142.0
 838.43701	     332.0
 839.45654	     187.0
 844.42090	     137.3
 848.45844	     538.8	y (18) (2+)
 848.96088	     400.3
 849.45911	     169.3
 850.94025	     226.4
 865.90680	     190.4
 869.41449	     217.3
 871.42871	     209.5
 871.92926	     165.5
 874.41656	     212.6	b (21) (2+)-NH3
 878.43188	     216.9	b (11) (1+)-H2O
 879.44989	     130.2
 883.42310	     139.5
 887.45685	     130.7
 896.44843	     516.4	b (11) (1+)
 897.45154	     253.4
 899.46954	    3305.4
 899.96967	    3563.1
 900.47241	    1965.3
 900.96979	     366.5
 901.47333	     240.8
 920.57300	     148.7
 928.47418	     242.1
 932.49762	    1573.3	y (20) (2+)
 933.00055	    1640.7
 933.50250	     998.6
 934.00317	     357.3
 936.50995	     736.2	y (9) (1+)
 937.50848	     420.5
 949.99194	     633.4
 950.49683	     831.2
 950.99847	     342.4
 951.49323	     355.7
 952.48840	     474.8	y (21) (2+)-NH3
 953.48254	     192.5
 957.96545	     161.2
 958.45972	     809.4	b (23) (2+)-NH3, b (34) (3+)-NH3
 959.45959	     288.9
 961.00751	     589.0	y (21) (2+)
 961.51379	     780.0
 962.01624	     193.6
 962.50977	     174.9
 971.17273	     183.5
 971.50592	     228.9	y (33) (3+)-NH3
 971.83704	     146.0
 972.16760	     188.5
 977.17126	     182.2
 977.50812	     544.9
 977.84442	     329.2
 979.48108	     237.3	b (12) (1+)-H2O
 985.50391	     199.9
 989.51874	     538.9	y (22) (2+)
 990.02307	     875.7
 990.52246	     441.8	y (10) (1+)-NH3
 991.02618	     165.1
 997.48840	     280.9	b (12) (1+)
1009.50360	     276.1
1010.50366	     140.3
1011.48737	     152.9
1022.51654	     244.0
1034.03662	    1529.1
1034.53845	    1335.4
1035.04016	    1017.2
1035.53516	     239.5
1039.52966	     210.5
1039.86389	     145.0
1042.54041	     349.3
1045.20825	     239.3
1045.53271	     245.3
1045.87695	     205.0
1046.22119	     121.5
1046.54077	     857.5	y (23) (2+)
1047.04163	    1066.0
1047.54370	     646.2	y (11) (1+)-NH3
1048.04968	     262.6
1049.49500	     208.5
1056.20728	     165.0
1056.54199	     456.5	y (36) (3+)-NH3
1056.87317	     357.7
1057.20984	     227.3
1057.53418	     182.5
1062.21680	     462.5	y (36) (3+)
1062.54761	     965.0
1062.88049	     710.9
1063.04504	     679.9
1063.21570	     312.9
1063.55139	     364.8
1064.05273	     224.5
1065.48267	     121.1
1066.51904	     342.0
1067.52087	     164.7
1073.54309	     132.2
1074.05469	     138.3
1074.54175	     157.8
1082.06165	     562.9	y (24) (2+)
1082.56079	     702.8
1083.05750	     282.1
1083.57007	     209.0
1091.06213	     966.8
1091.56189	     851.7
1092.06348	     677.4
1092.56689	     232.5
1093.56580	     204.0
1108.53760	     227.6	b (13) (1+)-NH3
1117.57800	     559.5	y (25) (2+)
1118.08020	     680.1
1118.58301	     252.1
1119.07593	     216.5
1121.23853	     129.4
1125.55908	     343.9	b (13) (1+)
1126.54700	     422.5
1127.55688	     199.7
1139.59216	    1478.6
1140.59705	     692.4
1141.59692	     206.8
1148.08020	     774.7	b (27) (2+)
1148.58215	     995.3
1149.08716	     371.3
1149.57971	     331.1
1156.56335	     161.3
1161.62817	     785.3	y (12) (1+)
1162.62427	     593.5
1163.55310	     124.5
1163.64221	     132.8
1175.07922	     158.9
1181.61182	     250.4	y (26) (2+)
1182.10925	     255.2
1182.61121	     166.3
1183.60352	     550.6
1184.10217	     487.7
1184.60632	     563.7
1185.11536	     135.6
1196.58374	     353.2	b (14) (1+)
1197.58154	     352.7
1210.59912	     123.3
1211.10229	     133.9
1219.11609	     237.0
1219.62415	     221.9
1220.11719	     415.8
1220.62097	     138.5
1227.60315	     207.9
1232.13538	     150.9
1232.64453	     325.1	y (13) (1+)
1233.12207	     147.5
1234.61536	     149.2
1250.61902	     179.5
1251.60046	     170.2
1267.62708	     343.0	b (15) (1+)
1268.15466	     184.0
1268.62512	     207.8
1269.62878	     144.9
1303.65674	     195.7
1304.63757	     152.7
1305.60315	     128.8
1318.64404	     165.1
1321.64551	     226.9
1322.65161	     123.4
1330.73523	     196.1
1335.66162	     383.2
1336.67200	     188.6
1338.69177	     210.4	y (30) (2+)
1339.69446	     193.3
1364.70032	     851.1
1365.69812	     483.7
1366.71814	     180.3
1381.65771	     158.6
1426.76526	     766.3	y (15) (1+)
1427.76233	     295.8
1428.76611	     230.5
1465.25964	     144.4
1465.76208	     470.0
1466.26563	     409.2
1466.76379	     187.4
1478.68555	     137.3
1495.71387	     295.0	b (18) (1+)
1503.74622	     360.8
1504.74768	     377.5
1505.74670	     152.4
1532.78589	     178.2
1533.78882	     274.3
1594.84888	     336.6	y (17) (1+)
1595.85547	     283.1
1629.84692	     293.9
1630.85217	     253.5
1631.86023	     164.7
