# Supplementary material for: A Strategy for O-Glycoproteomics of Enveloped Viruses—the O-Glycoproteome of Herpes Simplex Virus Type 1
Source: PLoS Pathog. 2015 Apr 1;11(4):e1004784. doi: 10.1371/journal.ppat.1004784 (PMC4382219; doi:10.1371/journal.ppat.1004784)
Supplement: S2 Dataset — HSV-1 envelope glycoprotein-derived spectra are provided. (ZIP) [file ppat.1004784.s008.zip › data/SSPGTPGVAAATQAANGGPATPAPPAPGAPPTGDPKPK_-3_18_630037.txt]

       m/z	          i	matches
 126.05473	    1133.2
 127.05801	     101.9
 138.05460	    1419.7	b (5) (3+)-H2O
 139.05768	     113.4
 144.06520	    1763.9	b (5) (3+)
 155.08179	     149.2
 160.29211	      88.4
 168.06528	    1102.6
 169.09735	     198.1
 172.10797	     156.4
 175.07156	     145.9
 186.07568	    8448.8
 187.07904	     580.4
 189.48280	      95.5
 198.74480	      88.9
 204.08614	   15582.8
 205.08942	     982.0
 226.11816	     166.1
 228.13368	     157.6
 238.11812	     700.5
 242.14879	     100.2
 244.16522	     508.4	y (2) (1+)
 256.12857	    1856.7
 257.13239	     156.3
 266.14938	     575.0
 270.14404	     259.2
 325.18622	     275.7
 329.14432	     133.0
 333.12228	     135.4
 384.18619	     250.9
 385.17038	     213.7
 394.17123	     449.2
 396.22357	     258.8
 402.19830	     108.8
 412.18118	    1529.9	b (5) (1+)-H2O
 412.21622	     149.8
 413.18564	     232.0
 430.19171	    1718.7	b (5) (1+)
 431.19366	     304.0
 434.23761	     338.0
 438.23285	     193.8	y (19) (4+)-NH3, y (14) (3+)-NH3
 467.26111	     233.2
 468.20667	     166.3
 468.75989	     430.7	y (9) (2+)
 469.25977	     326.9
 469.31171	    3913.2	y (4) (1+)
 470.31400	     911.7
 491.25845	     502.9
 509.26862	     355.1
 511.76309	     288.2
 512.26575	     119.3
 514.25647	     132.5
 527.24554	     103.7
 535.28632	     105.8
 552.27338	      96.3
 554.77802	     114.2
 562.29761	     128.4
 565.99652	      95.7
 570.29846	    1225.3	b (27) (4+)-NH3
 570.79980	     560.5
 571.29749	     283.4
 580.30481	     214.4
 581.31555	     480.7	y (12) (2+)
 581.81671	     413.3
 591.81500	      95.7
 598.79706	     144.4
 599.29449	     130.9
 632.81500	     188.0
 634.31525	     102.7
 647.31152	     100.4
 651.34778	     151.9
 659.35138	     186.4
 659.82562	      97.7
 664.64691	     106.7
 665.32428	     382.5	b (8) (1+)-H2O
 666.32159	     198.3
 668.33850	     156.4
 668.82404	     102.8
 671.28217	     200.0
 682.85364	     959.0
 683.25262	     107.5
 683.32666	     490.9	b (8) (1+)
 683.36725	     371.6
 683.49902	     144.0
 683.85870	     268.5
 684.33380	     264.6
 684.74573	     362.0
 693.31525	     186.1
 696.36554	     289.6
 703.36829	     119.5
 709.25763	     163.7
 712.06256	     153.3
 713.88617	    2098.2	y (15) (2+)
 714.38562	    1335.9
 714.88910	     528.5
 715.39038	     102.8
 722.38330	     172.2
 729.83032	     182.8
 734.79840	     243.2
 736.35968	     281.9	b (9) (1+)-H2O
 743.01617	     105.9
 743.70355	     378.1
 754.37286	     336.7	b (9) (1+)
 755.36298	     123.3
 760.39783	     113.2
 762.10510	     122.0
 765.53967	     144.7
 767.40405	     242.0
 771.33887	     111.3
 779.05872	     164.2	b (28) (3+)-NH3
 779.42908	     189.8
 787.39325	     258.1
 790.36127	     238.3
 795.84906	     209.8
 795.91510	     164.0
 796.58148	     206.1
 796.90344	     125.8
 797.39764	     134.3
 797.93219	     853.0	y (17) (2+)
 798.43231	     782.3
 798.93170	     296.9
 806.96033	     118.0
 807.50024	     105.7
 808.40143	     126.7
 815.42572	    5893.2
 815.92664	    5078.9
 816.42792	    2223.4
 816.77399	     314.9
 816.92896	     491.5
 825.22711	     158.9
 825.40344	     319.8	b (10) (1+)
 826.41193	     186.6
 826.77289	     156.7
 830.76050	     104.9
 830.90326	     127.7
 830.99420	     127.2
 831.09998	     120.6
 831.50085	     131.7
 831.59998	     329.6
 835.08801	     218.9	b (30) (3+)-NH3
 837.03107	     176.8
 837.89282	     187.9
 838.43890	     217.2
 838.53333	     178.4
 838.83453	     236.9
 839.44849	     117.9
 840.19598	     240.7
 840.56927	     276.1
 841.99994	     507.5
 842.26520	     546.3
 842.37018	     258.2
 842.85291	     297.4
 844.59595	     129.4
 846.07086	     121.3
 846.16882	     287.6
 846.59583	     190.7
 846.68970	     410.8
 846.92242	     221.4
 847.35504	     190.8
 847.45447	     270.2
 848.12286	     399.9
 848.93915	     122.3
 849.20288	     135.0
 849.85077	     108.4
 850.48120	     239.9
 850.66815	     140.9
 851.40106	     158.9
 851.82312	     726.5
 852.33960	     275.6
 852.74548	     336.8
 853.01556	     242.0
 853.76202	     244.8
 854.42084	     219.7
 855.08466	     118.4
 859.03479	     204.7
 860.27216	     114.9
 861.07220	     295.0
 861.32587	     364.0
 862.01257	     180.7
 863.37048	     357.8
 864.49994	     110.2
 864.59656	     104.0
 864.77924	     157.1
 866.76141	     340.5
 868.99817	     336.4
 869.44867	     147.9
 872.41010	     155.8
 873.84326	     132.4
 874.42468	     235.4	b (21) (2+)-NH3
 874.91394	     177.7
 877.37860	     121.3
 877.57928	     112.7
 877.88495	     309.7
 880.33459	     151.8
 880.67334	     115.6
 882.92145	     119.5
 883.00714	     109.6
 885.23047	     110.3
 886.33221	     134.1
 886.97101	     296.6
 887.28113	     304.0
 887.39972	     237.7
 887.47034	     229.0
 890.05933	     224.2
 891.67590	     274.5
 894.60956	     194.8
 896.37415	     121.0
 896.45081	     249.8	b (11) (1+)
 899.47009	    2354.1
 899.96973	    2262.0
 900.47394	     956.7
 900.97485	     130.4
 903.38013	     406.0
 904.28296	     183.1
 905.19287	     144.0
 907.20160	     234.4
 907.31976	     222.5
 911.85223	     169.5
 912.29047	     233.5
 914.92682	     229.4
 916.55969	     147.7
 917.01086	     246.5
 917.19293	     195.8
 917.71637	     325.1
 917.91791	     152.7
 918.92010	     121.8
 919.08307	     155.0
 919.27496	     117.9
 922.09003	     121.9
 922.64148	     156.5
 925.73676	     127.0
 925.79492	     120.5
 926.08215	     158.0
 927.08722	     106.3
 928.47888	     133.0
 928.61548	     166.2
 929.52289	     119.6
 931.75299	     288.5
 932.49884	     436.6	y (20) (2+)
 932.99573	     624.0
 933.31067	     169.6
 933.51422	     240.4
 934.87714	     142.7
 935.10205	     107.0
 935.68549	     148.1
 936.51172	     332.7	y (9) (1+)
 936.75604	     231.1
 937.29224	     269.7
 937.52130	     216.6
 938.25958	     207.4
 938.61639	     244.0
 940.43933	     125.6
 941.00842	     110.5
 941.45721	     407.1
 941.76337	     140.0
 942.15942	     205.9
 942.47021	     339.9
 942.88580	     256.1
 943.15759	     153.7
 943.46466	     143.0
 944.15424	     146.9
 944.28870	     123.0
 947.06873	     164.5
 947.32074	     297.2
 949.99780	     583.5
 950.48999	     351.9
 951.48004	     173.0
 952.48096	     304.0	y (21) (2+)-NH3
 953.66461	     140.1
 958.46161	     342.2	b (34) (3+)-NH3, b (23) (2+)-NH3
 961.00739	     254.3	y (21) (2+)
 961.51300	     261.6
 962.51776	     113.4
 971.50140	     125.2
 971.83972	     132.3
 972.43677	     184.4
 973.41547	     233.4
 976.95972	     170.4
 977.17383	     397.0	y (33) (3+)
 977.50732	     566.1
 977.84131	     373.9
 978.17480	     190.6
 978.51019	     151.3
 986.02490	     129.1
 988.72980	     121.9
 989.52045	     279.2	y (22) (2+)
 990.02356	     287.3
 990.52692	     122.4
 997.50232	     159.3	b (12) (1+)
1000.40271	     252.2
1009.50281	     253.9
1010.53027	     155.5
1034.03845	     716.6
1034.54016	     806.1
1035.04163	     388.1
1035.54102	     292.5
1037.47253	     154.8
1039.04529	     136.0
1039.85779	     145.3
1042.52539	     122.5
1044.07654	     315.5
1044.87048	     211.2
1045.19678	     423.9
1045.53406	     485.3
1045.86450	     238.4
1046.54480	     287.9	y (11) (1+)-H2O, y (23) (2+)
1047.03992	     303.4
1050.80005	     158.1
1051.82153	     155.2
1056.22119	     146.4
1056.54443	     437.3	y (36) (3+)-NH3
1056.88562	     509.2
1062.21350	     877.8	y (36) (3+)
1062.54822	    1562.8
1062.88062	    1181.8
1063.04602	     380.5
1063.21997	     866.6
1063.55212	     641.1
1066.52930	     139.7
1067.51501	     146.6
1073.55481	     225.7	y (24) (2+)-NH3
1073.90234	     306.0
1074.56714	     194.7
1082.05737	     116.4
1082.57568	     178.2
1083.06006	     163.7
1091.06055	     472.2
1091.56238	     730.6
1092.06348	     405.3
1092.57617	     122.7
1093.58557	     136.8
1098.68701	     113.6
1108.54077	     168.2	b (13) (1+)-NH3
1114.91101	     358.9
1117.57239	     176.8	y (25) (2+)
1118.08301	     205.8
1118.58704	     152.7
1119.51611	     164.3
1119.83972	     140.8
1120.56689	     242.8
1120.90503	     164.8
1123.90125	     193.1
1124.23572	     676.8
1124.56921	     454.9
1124.91187	     449.4
1125.55530	     300.6	b (13) (1+)
1126.55261	     232.8
1127.55896	     156.6
1129.90918	     529.7
1130.23804	    1329.0
1130.57703	    1347.8
1130.91150	     953.0
1131.24768	     331.3
1137.87244	     105.1
1139.59363	     997.4
1140.59778	     467.8
1148.07947	     549.1	b (27) (2+)
1148.58252	     715.6
1149.08984	     344.7
1149.58813	     145.2
1161.53540	     503.3
1161.63281	     378.3	y (12) (1+)
1162.63062	     348.7
1176.25171	     143.6
1176.58850	     112.9
1178.04395	     113.6
1178.53503	     116.6
1181.96411	     147.7
1182.26355	     263.4
1182.60828	     246.8
1182.97571	     116.4
1183.61035	     320.9
1184.10046	     321.7
1184.59741	     224.1
1185.09143	     126.7
1186.86096	     189.6
1187.21484	     129.4
1187.54602	     131.8
1187.92419	     244.7
1188.27441	     172.7
1188.58630	     220.0
1188.91882	     269.7
1196.58850	     232.2	b (14) (1+)
1197.59290	     148.7
1208.60278	     168.7
1209.13501	     142.6
1210.63110	     122.2
1219.10986	     173.9
1219.61450	     482.6
1220.12878	     206.0
1232.12732	     130.1
1232.60291	     132.2
1234.60645	     158.2
1249.61694	     136.6
1250.61670	     187.3	b (15) (1+)-NH3
1251.61780	     172.0	b (30) (2+)-H2O
1267.63586	     396.1	b (15) (1+), y (28) (2+)
1268.14746	     236.1
1268.64148	     295.5
1283.65723	     142.6
1303.17896	     152.2
1303.66028	     165.7
1304.17065	     297.6
1321.64844	     249.7
1333.65930	     201.1
1334.17444	     209.7
1334.67188	     176.2
1335.66614	     238.5
1336.65918	     171.3
1338.67444	     229.5	y (30) (2+)
1339.18445	     393.8
1339.68884	     405.4
1364.69946	    1002.1
1365.70239	     709.9
1366.69800	     283.9
1369.18274	     126.9
1369.70959	     132.6
1370.69446	     156.2
1381.65771	     217.0	b (16) (1+)
1382.66028	     150.9
1405.20691	     316.8
1405.70605	     143.1
1426.76074	     281.2	y (15) (1+)
1427.75659	     295.5
1440.22107	     293.2
1440.72473	     320.1
1441.22876	     259.2
1457.75574	     106.3
1465.25598	     900.8	y (33) (2+)
1465.75916	    1213.2
1466.26196	     838.8
1466.76306	     586.9
1478.69824	     137.6
1503.74976	     335.1
1504.74597	     298.5
1505.74365	     211.9
1532.80457	     174.8
1533.79993	     133.3
1544.79102	     114.0
1558.78027	     169.8
1566.80029	     509.7
1567.29614	    1204.3
1567.80066	     948.2
1568.29639	     276.6
1568.78882	     173.3
1590.77954	     136.0
1591.75000	     130.9
1592.80823	     181.1	y (36) (2+)
1593.31982	     279.4
1593.82764	     240.1
1594.84717	     165.9	y (17) (1+)
1595.86658	     173.9
1629.84082	     646.7
1630.84802	     624.4
1631.85352	     243.4
1632.88843	     131.9
1679.86743	     159.3
1680.35645	     497.3
1680.85315	     388.0
1681.36169	     245.4
1758.87207	     188.2
1759.85754	     233.9
1764.84595	     120.8
1765.84485	     221.8
1771.41907	     107.0
1797.94531	     362.3
1798.92627	     532.5
1799.95776	     179.1
1931.28967	     119.2
1932.91125	     141.9
1933.93262	     275.5
