# Supplementary material for: A Strategy for O-Glycoproteomics of Enveloped Viruses—the O-Glycoproteome of Herpes Simplex Virus Type 1
Source: PLoS Pathog. 2015 Apr 1;11(4):e1004784. doi: 10.1371/journal.ppat.1004784 (PMC4382219; doi:10.1371/journal.ppat.1004784)
Supplement: S2 Dataset — HSV-1 envelope glycoprotein-derived spectra are provided. (ZIP) [file ppat.1004784.s008.zip › data/SVGEDVSLLPAPGPTGR_-3_18_598221.txt]

m/z	i	matches
126.05499	25941.9
127.03934	1531.2
132.19302	1356.7
138.05493	36694.7
139.05847	2435.7
144.06549	43960.6
145.06880	2117.5
159.11307	19513.3
168.06555	18981.3
175.11934	2213.8
186.07631	148832.0
187.07867	8485.5
187.10794	20138.1	b (2) (1+), b (4) (2+)
204.08678	150923.0
205.09021	5999.4
208.65623	1483.3
232.14122	4351.7
244.12952	6124.6	y (5) (2+), b (3) (1+)
279.17621	1432.6
279.60074	1384.3
282.18219	2703.3
284.09000	1458.8
284.12488	3899.5
286.14008	3420.8
300.19220	3265.1
302.09882	17503.4
302.13586	2428.0
303.10205	1647.3
314.20825	2724.1
319.12683	1559.8
345.17651	3933.1
351.20370	3227.1
355.16104	3691.6
355.19781	1578.5
365.21640	2070.6
369.21317	7244.4
371.11996	3484.4
373.17209	19644.0	b (4) (1+)
383.15536	1824.7
383.19266	3862.7
383.22849	3091.0
387.22427	1815.0
397.20792	7311.1
401.16678	23788.3
401.24106	1689.9
402.17026	1887.6
415.21985	5898.5
426.23520	2016.2
430.24252	1578.3
442.19196	5082.4
443.17459	2641.4
452.17755	4739.5
453.16196	16702.0
454.16245	1747.0
455.21307	3070.3
460.20691	1968.1
464.28732	3142.7
467.17688	2132.1
468.24625	1775.2
470.18805	34562.5	b (5) (1+)-H2O
471.19070	6589.4
472.24304	3147.1
482.29758	6874.3
484.20370	3132.7
484.72250	1453.3
487.26340	1747.2
488.19809	30181.0	b (5) (1+)
489.20120	4624.7
500.23477	5926.1
500.30988	3697.6
501.30704	2182.3
524.23151	4869.5
528.30182	5529.0
534.78729	2767.9
538.25037	2915.6
539.20660	2365.1
539.31848	2354.3
541.26166	9518.1
542.24310	2041.9
551.24738	2966.6
552.22943	8247.9
555.27637	4273.4
556.25763	3025.5
557.22070	2984.8
559.27118	15359.8
560.27167	2897.3
567.28314	2648.0
569.25623	36098.1	b (6) (1+)-H2O
570.25983	10295.5
573.28961	2380.3
575.23102	2172.3
581.36566	1717.6
583.27289	9565.6
584.31512	38156.6	y (6) (1+)
585.31830	10818.6
587.26752	27781.0	b (6) (1+)
588.27124	6123.2
597.29242	4635.8
599.34534	1535.0
601.28320	12885.1
602.28668	3455.7
615.30450	1820.9
620.26886	2209.0
621.25085	7800.3
622.25262	2624.3
628.29297	2105.4
629.27026	1716.4
633.31866	3940.3
637.30969	1861.3
638.27893	21669.4
639.28851	4519.5
646.29907	2863.4
652.29401	9465.4
653.27136	3367.0
654.34210	1698.3
655.31897	5009.1
655.36469	3339.3
656.28931	22776.0	b (7) (1+)-H2O
657.29260	5191.6
668.36145	3531.9
670.30316	20154.1
671.30621	3721.8
672.35193	2774.8
674.29889	12642.4	b (7) (1+)
675.30426	2653.8
682.34192	5214.5
686.37030	5449.9
687.37238	1992.3
688.30951	3686.6
689.31708	2859.5
690.34338	3971.7
696.35297	7289.1	y (14) (2+)-NH3
696.39178	4155.7
697.35669	2020.8
700.35199	6334.2
701.35065	1658.3
714.36774	15126.2
715.36774	4961.0
723.36694	1751.8
724.35046	5570.1
733.34161	1892.7
734.33270	4425.3
735.37158	2867.5
741.37885	6354.6
742.35748	3239.8
751.36194	44529.4
752.40552	174327.0	y (8) (1+)
753.40845	55863.2
754.41089	9182.2
759.38812	10980.1
760.39130	3788.8
765.37390	2318.9
768.41791	4486.7
769.37268	46166.7	b (8) (1+)-H2O
770.37628	14760.3
771.37408	1838.7
783.39014	11259.7
784.39429	3862.3
787.39301	107878.0	b (8) (1+)
788.39520	36924.2
789.40118	4755.0
795.42627	1612.6
801.40051	12786.2
802.40057	5537.9
812.01776	1814.1
813.43579	4183.5
817.43091	2102.0
817.93176	1906.9
826.43610	5731.8	[M+2H] (2+)
826.93939	4907.9
837.43689	3135.1
838.44995	2147.9
845.21954	1574.1
854.46161	4698.6
855.45251	3375.2
858.43134	14901.6
859.43732	4047.6
864.44611	11794.9
865.49030	30707.9	y (9) (1+)
866.49158	14403.4
867.49658	2670.1
872.47083	8922.7
873.47272	2769.2
882.45703	39198.7	b (9) (1+)-H2O
883.45953	17040.4
884.45776	2717.8
900.46686	39389.6	b (9) (1+)
901.46954	16544.2
902.47803	1784.3
927.41620	24239.7
928.41748	12202.1
929.42401	5314.3
937.46680	1937.3
938.45361	2757.7
955.01312	1695.6
955.05554	1905.3
955.10071	1829.1
955.13281	1647.8
955.18231	1808.8
955.23737	3406.5
955.32422	3045.8
955.48480	500669.0
955.63605	1568.7
955.68103	3708.4
955.71869	2998.4
955.81433	2771.6
955.89655	1992.7
955.94904	1842.4
955.98798	1972.8
956.25696	1791.5
956.48706	219271.0
957.49005	40665.4
978.57208	10200.8	y (10) (1+)
979.57477	7395.8
997.51984	1794.8
998.53839	1813.0
1047.58850	1628.6
1050.54553	4938.2
1051.54626	2066.3
1065.60632	33721.0	y (11) (1+)
1066.60608	15003.1
1067.61792	3823.5
1068.56787	109373.0	b (11) (1+)
1069.56934	49936.0
1070.57507	12606.3
1164.67224	9102.6	y (12) (1+)
1165.68457	6895.1
1181.65393	35529.7
1182.65735	18017.4
1183.65833	4976.0
1268.68591	91599.4
1269.68750	56571.5
1270.69080	14926.7
1279.70032	8962.9	y (13) (1+)
1280.70557	5984.5
1367.75366	12781.9
1368.75598	7882.6
1438.09424	1566.8
1465.76465	8577.3	y (15) (1+)
1466.76819	6812.4
1467.75549	3084.2
1482.78528	10000.2
1483.78467	7572.1
1484.79956	1973.2
1633.85254	3035.0
1634.85864	1810.9
1651.86414	156077.0
1652.86755	125190.0
1653.87061	50875.7
1668.86353	2082.1
1669.84290	1872.3
