# Supplementary material for: A Strategy for O-Glycoproteomics of Enveloped Viruses—the O-Glycoproteome of Herpes Simplex Virus Type 1
Source: PLoS Pathog. 2015 Apr 1;11(4):e1004784. doi: 10.1371/journal.ppat.1004784 (PMC4382219; doi:10.1371/journal.ppat.1004784)
Supplement: S2 Dataset — HSV-1 envelope glycoprotein-derived spectra are provided. (ZIP) [file ppat.1004784.s008.zip › data/SVLLNAPSEAPQIVR_-3_16_407905.txt]

       m/z	          i	matches
 126.05474	    3570.0
 127.03871	     191.2
 127.05804	     136.1
 138.05467	    3122.6
 144.06525	    4487.5
 145.06851	     237.9
 158.09230	     200.4
 159.11253	    1676.1
 166.86218	     103.5
 168.06538	    2168.2
 169.06886	     217.9
 172.79451	      98.6
 175.11864	    1203.8	y (1) (1+)
 186.06265	     140.7
 186.07578	   17985.5
 186.08600	     643.4
 187.07924	     988.8
 187.10742	    5778.4	b (2) (1+)
 188.11113	     305.4
 195.39682	     101.7
 199.18037	     756.4
 200.13864	     110.8
 204.08612	   25539.0
 204.10280	     104.7
 204.10614	     197.5
 204.11929	     153.3
 205.08966	    1304.0
 213.16008	     136.5
 227.17499	    1060.9
 228.13391	    1210.7
 240.13339	     224.6
 244.55753	     104.4
 255.10945	     135.2
 255.16965	     910.7	b (5) (2+)-H2O
 258.14359	     179.7
 273.11987	     113.9
 274.18671	    1230.6	y (2) (1+)
 275.18802	     106.5
 282.18018	     682.4	b (3) (1+)-H2O
 299.17093	    1386.4
 300.17123	     189.9
 300.19101	   17653.0	b (3) (1+)
 301.15079	     139.5
 301.19489	    1573.3
 302.19492	     153.3
 326.20767	     329.3
 327.16412	     212.0
 341.21738	    2593.5
 342.22116	     444.7	y (6) (2+)
 351.16623	     194.1
 352.18405	     218.9
 353.75833	     109.9
 354.17679	     586.0
 354.23511	     117.3
 355.16690	     154.1
 368.19226	     174.4
 368.25223	     106.9
 369.21243	     467.7
 371.22824	     393.4
 372.18710	     532.4
 384.26016	     343.5
 385.16989	     396.5
 385.28027	     944.0
 386.20328	     126.9
 386.28342	     196.2
 387.27170	     473.2	y (3) (1+)
 395.26431	     870.0	b (4) (1+)-H2O
 396.22314	     275.3
 396.26874	     149.2
 397.20700	     625.7
 398.21036	     128.8
 410.23676	     177.5
 412.25439	    2066.6
 413.27478	    3190.5	b (4) (1+)
 414.23358	     471.1
 414.27829	     793.1
 415.23825	     107.1
 418.93140	     113.8
 422.23840	     215.3
 428.24893	     155.8
 439.28970	     300.4
 440.24896	     457.6
 441.24942	     147.9
 450.23285	     925.0	y (8) (2+)
 456.20688	     147.7
 457.27264	     108.4
 464.28146	     106.1
 465.27008	     404.9
 466.30090	     341.5
 467.25928	     814.4
 468.24329	    1106.5
 469.24570	     262.4
 481.27335	     317.9
 482.25424	     141.4
 482.29547	     453.9
 483.30197	     129.4
 484.31064	     374.2
 485.27014	    1966.4
 486.27383	     454.7
 498.77512	    4066.4	y (9) (2+)
 499.27737	    1478.9
 499.77731	     479.7
 509.30658	    1276.6	b (5) (1+)-H2O
 510.28873	    1685.0	b (5) (1+)-NH3
 510.77811	     109.9
 511.29208	     414.3
 527.31635	    1426.6	b (5) (1+)
 528.31891	     382.3
 534.29303	    1489.3	y (10) (2+)
 534.79523	     718.6
 535.29492	     175.4
 535.32440	     211.6
 536.30322	     216.5
 539.31464	     188.2
 552.34906	     272.2
 553.33160	     928.9
 554.33502	     155.8
 563.31610	    1109.9
 564.31799	     259.4
 570.24493	     117.6
 570.35901	     832.1
 570.83075	     110.9
 571.36133	     230.4
 580.34332	    2864.3	b (6) (1+)-H2O
 581.32355	    1901.3	b (6) (1+)-NH3
 581.35999	     422.3
 582.32898	     588.5	y (11) (2+)-H2O
 591.31842	     381.0	y (11) (2+)
 591.81445	     209.8
 595.35565	     156.5
 598.35406	    6538.5	b (6) (1+)
 599.35699	    1738.4
 600.31995	     111.0
 600.35657	     225.7
 612.38043	    4964.1	y (5) (1+)
 613.38422	    1553.0
 614.38373	     285.9
 639.34399	     322.3	y (12) (2+)-NH3
 639.84082	     224.5
 647.85522	    1029.7	y (12) (2+)
 648.35797	     928.9
 648.85730	     165.8
 666.30243	     123.9
 683.41736	    3407.9	y (6) (1+)
 684.42047	    1103.4
 685.42328	     272.7
 686.88672	     134.3
 695.39966	     163.4
 695.88184	     428.6	y (13) (2+)-NH3
 696.38580	     532.0
 696.88605	     248.7
 704.39948	     877.4	y (13) (2+)
 704.89825	     398.5
 705.40070	     240.6
 768.68048	     247.8
 779.71155	     168.8
 779.93152	     153.3
 788.44250	     304.6	[M+2H] (2+)-H2O
 788.94086	     676.6	[M+2H] (2+)-NH3
 789.43982	     380.1
 789.93604	     193.0
 797.45605	     245.8
 797.94849	     258.7
 808.47217	     121.2
 810.24542	     227.6
 812.46021	    1058.6	y (7) (1+)
 813.46082	     343.2
 819.74323	     242.6
 822.42493	     156.8
 868.91681	     182.4
 876.38367	     110.6
 892.94177	     225.1
 893.46490	     164.8
 895.85571	     246.6
 898.76996	     167.7
 898.85986	     119.7
 899.36603	     133.7
 899.49213	    1290.7	y (8) (1+)
 900.49023	     757.1
 901.11804	     139.1
 902.01239	     282.7
 908.59070	     460.3
 911.47406	     112.7
 913.11646	     377.2
 947.47723	     193.5
 957.85822	     167.2
 965.49200	     225.5
 978.53394	     298.2	y (9) (1+)-H2O
 979.52063	     433.1	y (9) (1+)-NH3
 980.53308	     170.4
 982.52002	     390.4	b (10) (1+)
 983.51520	     227.8
 993.71808	     112.6
 996.27771	     159.6
 996.31335	     119.2
 996.54376	   28178.4	y (9) (1+)
 996.71222	     146.5
 996.74524	     166.0
 996.79620	     173.7
 996.84851	     176.6
 996.98212	     113.6
 997.03925	     148.7
 997.13586	     114.6
 997.32526	     119.5
 997.54596	   14748.2
 998.54816	    3536.9
 999.27393	     189.0
 999.55609	     228.7
1002.60516	     216.5
1033.57153	     126.6
1041.74854	     159.8
1067.58118	    6833.8	y (10) (1+)
1068.58289	    3588.5
1068.95532	     147.3
1069.58606	    1024.7
1102.57214	     254.9
1164.59924	     835.4	y (11) (1+)-NH3
1165.60364	     460.3
1181.62427	    9590.1	y (11) (1+)
1182.62744	    5744.9
1183.62854	    1936.8
1192.58801	     244.3
1199.62354	    9525.2
1200.62524	    5868.9
1201.62854	    1830.5
1246.11279	     211.4
1247.12854	     148.3
1247.62537	     119.0
1270.65930	    3520.1
1271.66223	    2251.6
1272.66431	     637.7
1277.68054	     410.0	y (12) (1+)-NH3
1278.68396	     249.3
1285.55493	     240.8
1294.70679	    2601.5	y (12) (1+)
1295.71191	    1907.1
1296.71729	     562.0
1305.67468	     323.0
1306.66858	     210.3
1320.68738	     127.6
1367.66663	     180.3
1368.68945	     136.7
1384.70178	    3500.9
1385.70483	    2517.9
1386.70508	     988.2
1387.72278	     119.9
1407.79297	     913.5	y (13) (1+)
1408.79260	     551.6
1409.79041	     263.9
1497.78467	     444.0
1498.79724	     313.0
1518.82056	     137.2
1576.86768	     947.9
1577.86902	     750.5
1578.86353	     395.0
1593.89124	   20715.0
1594.89368	   18976.0
1595.89465	    8539.9
1596.89648	    1083.1
