# Supplementary material for: A Strategy for O-Glycoproteomics of Enveloped Viruses—the O-Glycoproteome of Herpes Simplex Virus Type 1
Source: PLoS Pathog. 2015 Apr 1;11(4):e1004784. doi: 10.1371/journal.ppat.1004784 (PMC4382219; doi:10.1371/journal.ppat.1004784)
Supplement: S2 Dataset — HSV-1 envelope glycoprotein-derived spectra are provided. (ZIP) [file ppat.1004784.s008.zip › data/SVLLNAPSEAPQIVR_-3_16_410350.txt]

       m/z	          i	matches
 105.89236	      85.7
 126.05464	    2762.3
 127.03874	     180.4
 127.05741	      86.0
 138.05463	    2617.4
 139.05820	     107.3
 144.06523	    3566.1
 145.06831	     244.5
 149.21381	      88.4
 151.45007	      79.5
 158.09357	      78.1
 159.11252	    1399.5
 160.11469	      98.0
 168.06517	    2107.0
 169.06816	     138.1
 175.11861	    1102.7	y (1) (1+)
 185.16423	      90.3
 186.07571	   15852.1
 186.08563	     442.9
 186.08807	     419.0
 187.07893	     982.9
 187.10730	    5565.4	b (2) (1+)
 188.11084	     357.8
 196.74397	      84.6
 199.18002	     718.6
 204.08611	   23746.5
 205.08971	    1309.4
 206.09174	      89.3
 213.12445	      81.3
 213.15909	     272.4
 227.17503	    1010.0
 228.13383	    1030.1
 240.13222	     121.8
 255.10780	     278.2
 255.16965	     886.8	b (5) (2+)-H2O
 258.14447	     134.6
 265.15338	      93.7
 273.11957	     130.7
 274.18665	    1108.3	y (2) (1+)
 275.19086	     108.9
 282.18018	     596.7	b (3) (1+)-H2O
 296.19711	      85.4
 299.17072	    1451.7
 300.15491	     104.3
 300.16171	     101.6
 300.17188	      79.9
 300.19089	   15965.1	b (3) (1+)
 300.22549	      94.0
 301.14929	     165.2
 301.19449	    1960.3
 302.19501	     172.2
 314.13361	      96.1
 326.18890	     129.5
 326.20667	     266.7
 326.24384	     188.8
 327.16556	     237.8
 337.15051	     161.0
 341.21707	    2327.8
 342.22122	     278.5	y (6) (2+)
 351.16470	     187.8
 353.21869	     136.2
 354.17493	     501.7
 354.23734	     154.7
 355.16248	     216.0
 368.25400	     136.0
 369.17575	     132.6
 369.21109	     193.3
 371.22769	     276.6
 372.18698	     501.2
 373.19324	     109.7
 379.19644	     136.4
 384.25937	     393.0
 385.17108	     271.1
 385.27960	    1060.5
 386.28455	     126.0
 387.27039	     410.8	y (3) (1+)
 388.27069	      96.2
 395.26376	     696.3	b (4) (1+)-H2O
 396.22290	     268.0
 396.26804	     153.8
 397.20697	     418.3
 410.23541	     142.5
 412.25391	    1610.6
 413.27438	    2999.8	b (4) (1+)
 414.23267	     424.7
 414.27780	     737.8
 422.23721	     163.3
 428.25153	      83.2
 439.29141	     189.0
 440.24878	     349.7
 440.28333	     108.2
 440.32370	      86.8
 450.23254	     597.2	y (8) (2+)
 451.18808	     195.6
 451.23285	     173.5
 457.27466	     297.5
 465.26950	     390.0
 466.30032	     274.8
 467.25992	     822.1
 468.24304	    1283.7
 469.24530	     229.1
 478.22470	     130.5
 481.27527	     380.0
 481.31277	     119.7
 482.29715	     378.8
 483.30157	     134.6
 484.31061	     176.1
 485.26974	    1728.5
 485.30862	     125.0
 486.27200	     389.8
 492.27802	     113.1
 496.23022	      90.1
 498.77509	    3366.6	y (9) (2+)
 499.27771	    1867.7
 499.31934	     233.1
 499.77563	     349.7
 500.28098	     132.1
 509.30585	    1073.0	b (5) (1+)-H2O
 510.28824	    1444.9	b (5) (1+)-NH3
 511.29065	     387.2
 512.44836	      96.1
 520.16235	      84.2
 527.31622	    1377.1	b (5) (1+)
 528.31934	     332.9
 534.29266	    1304.5	y (10) (2+)
 534.79456	     791.6
 535.29413	     331.4
 552.34967	     219.4
 553.22241	     109.7
 553.33057	     882.6
 554.33331	     209.3
 562.33362	      90.9
 563.31604	     896.4
 564.32123	     259.3
 570.35797	     744.1
 571.36365	     199.9
 580.34247	    2615.0	b (6) (1+)-H2O
 581.32318	    1626.6	b (6) (1+)-NH3
 581.35785	     365.7
 582.32941	     612.6	y (11) (2+)-H2O
 583.33392	     103.1
 591.31512	     322.6	y (11) (2+)
 591.81482	     135.9
 592.31262	      86.1
 595.35730	     127.4
 596.33551	      82.5
 598.35315	    6295.7	b (6) (1+)
 599.35590	    1748.0
 600.35999	     330.4
 605.55450	      87.4
 612.38019	    4507.6	y (5) (1+)
 613.38348	    1413.9
 614.38702	     179.7
 630.34070	     128.0
 639.34534	     150.5
 639.83875	     171.5
 646.79358	     216.4
 647.85742	     834.7	y (12) (2+)
 648.35724	     847.9
 648.85809	     137.4
 666.30597	     119.8
 678.32135	      87.5
 681.32959	     130.3
 683.32855	     119.5
 683.41608	    2691.0	y (6) (1+)
 684.41943	     926.4
 685.42456	     105.3
 685.76208	     188.4
 691.31403	     107.1
 695.40234	     166.4
 695.88409	     614.4	y (13) (2+)-NH3
 696.38812	     533.0
 696.89075	     183.7
 704.39777	     648.6	y (13) (2+)
 704.89996	     615.8
 705.39905	     361.7
 709.55994	     101.1
 725.37329	      95.9
 726.50281	     107.6
 779.93250	     101.2
 787.22809	     212.2
 788.43854	      99.5
 788.93915	     660.2	[M+2H] (2+)-NH3
 789.43719	     378.2
 789.93475	     157.7
 793.16138	     182.3
 796.41168	     105.6
 797.44739	     240.6
 812.45905	     830.4	y (7) (1+)
 813.46173	     349.2
 822.41962	      96.4
 846.68597	      99.7
 864.57843	     239.2
 880.39288	     115.0
 883.37421	      95.6
 893.45435	      95.2
 894.46210	      99.1
 897.40027	     137.5
 898.29517	     103.7
 899.49213	    1180.7	y (8) (1+)
 900.49414	     486.1
 901.49274	     140.4
 911.48120	     207.2
 942.68237	      87.2
 947.47491	     110.8
 964.13434	     104.1
 965.49152	     225.8
 966.48602	     140.3
 975.28546	     147.8
 978.53320	     488.6	y (9) (1+)-H2O
 979.52075	     300.8	y (9) (1+)-NH3
 980.52466	     148.9
 982.51654	     401.8	b (10) (1+)
 983.50983	     202.1
 991.49005	     119.3
 996.22791	     100.9
 996.27722	     112.9
 996.36627	     116.7
 996.54297	   25093.1	y (9) (1+)
 996.71124	     135.6
 996.74707	     144.5
 996.79803	     176.2
 996.87976	     117.3
 996.93976	     122.7
 996.99170	     125.2
 997.13232	     117.2
 997.19250	     129.2
 997.24359	      99.0
 997.32239	     118.0
 997.37292	     100.1
 997.54572	   13575.5
 998.54755	    3403.3
 999.55316	     420.6
1004.82855	      86.7
1012.88556	     150.0
1017.19592	     189.9
1067.58020	    5948.6	y (10) (1+)
1068.58179	    3294.4
1069.58569	     821.2
1073.41626	     302.9
1102.57178	     196.8
1123.28699	     101.8
1163.61292	      89.7
1164.59570	     643.6	y (11) (1+)-NH3
1165.60120	     371.6
1166.59204	     105.1
1181.62292	    8247.7	y (11) (1+)
1182.62646	    5412.8
1183.62683	    1792.9
1184.62634	     161.8
1192.59668	     137.7
1193.59924	     146.8
1199.62305	    8117.6
1200.62476	    5499.9
1201.62671	    1666.4
1202.62805	     204.2
1263.18079	      94.5
1270.65833	    3145.7
1271.66125	    2083.0
1272.66589	     663.9
1277.68335	     381.0	y (12) (1+)-NH3
1278.67908	     267.0
1279.69580	     130.5
1294.70532	    2015.8	y (12) (1+)
1295.70850	    1765.8
1296.70862	     568.9
1305.68274	     228.2
1306.67871	     155.4
1339.04724	      94.5
1367.67285	     136.5
1368.65869	     135.8
1384.70288	    2591.8
1385.70374	    2131.1
1386.70703	     874.8
1390.75403	     147.2
1391.76099	     122.6
1407.79150	     840.1	y (13) (1+)
1408.78992	     623.2
1409.78955	     193.4
1419.77490	      94.8
1497.78027	     404.6
1498.78601	     259.2
1499.80151	     110.7
1560.80896	     133.2
1576.86865	     742.2
1577.86597	     673.1
1578.87402	     313.4
1593.66870	      97.8
1593.88977	   18670.5
1594.33130	     188.8
1594.42139	     159.7
1594.52368	     184.1
1594.67407	     137.5
1594.89233	   17051.6
1595.89392	    8167.3
1596.89307	    1373.8
