# Supplementary material for: A Strategy for O-Glycoproteomics of Enveloped Viruses—the O-Glycoproteome of Herpes Simplex Virus Type 1
Source: PLoS Pathog. 2015 Apr 1;11(4):e1004784. doi: 10.1371/journal.ppat.1004784 (PMC4382219; doi:10.1371/journal.ppat.1004784)
Supplement: S2 Dataset — HSV-1 envelope glycoprotein-derived spectra are provided. (ZIP) [file ppat.1004784.s008.zip › data/SVLLNAPSEAPQIVR_-3_16_410364.txt]

       m/z	          i	matches
 110.57990	     345.2
 112.32507	     301.3
 126.05467	    8621.4
 127.05820	     625.1
 138.05447	    3941.0
 144.06522	    5200.4
 158.09215	     319.7
 159.11243	    3930.7
 168.06508	    2373.6
 175.11873	     898.0	y (1) (1+)
 185.16495	     335.1
 186.07565	   13264.8
 186.08624	     878.6
 187.07945	     543.8
 187.10738	    6470.5	b (2) (1+)
 199.17996	     938.3
 204.08624	   21383.3
 205.08958	     979.4
 213.15955	     332.5
 227.17462	    1240.3
 228.13394	    1228.3
 244.20123	     444.8
 255.16998	    1012.2	b (5) (2+)-H2O
 273.11685	     417.9
 274.18649	     626.5	y (2) (1+)
 282.18073	     780.8	b (3) (1+)-H2O
 299.17014	    2202.7
 300.19128	   12561.2	b (3) (1+)
 301.19431	    1504.1
 306.69427	    1997.2	y (5) (2+)
 326.20639	     324.7
 327.16943	     312.0
 337.23087	     333.3
 338.21570	     506.3
 341.21771	    3199.5
 352.19009	     370.1
 354.17700	     911.9
 354.23801	    1517.3
 355.24173	    1859.5
 369.21286	     533.5
 371.22794	     365.0
 372.18744	     878.2
 384.26105	     799.2
 385.17319	     415.9
 385.28012	     536.9
 387.27252	     757.2	y (3) (1+)
 395.26483	     809.3	b (4) (1+)-H2O
 396.22168	     472.2
 397.20779	     547.5	b (12) (3+)-H2O
 412.25421	    2846.2
 413.27530	    2743.3	b (4) (1+)
 440.24689	     448.4
 450.23300	    1069.2	y (8) (2+)
 454.34625	     999.2
 455.32834	     345.4
 466.30029	     464.2
 467.26031	     923.5
 468.24387	    1574.3	b (14) (3+)-NH3
 469.19669	     325.3
 470.37079	     568.8
 471.37164	    1194.6
 481.27271	     562.4
 482.29657	     559.0
 485.26929	    1719.9
 486.26712	     422.8
 489.77570	     437.1	y (9) (2+)-H2O
 498.77618	    4842.4	y (9) (2+)
 499.27783	    1666.9
 499.78088	     506.1
 509.30582	    1148.8	b (5) (1+)-H2O
 510.28864	     975.2	b (5) (1+)-NH3
 515.33130	     416.9	y (4) (1+)
 527.31543	     957.6	b (5) (1+)
 534.29559	     815.9	y (10) (2+)
 534.79602	     813.1
 535.32007	     414.7
 552.35449	     556.2
 553.32941	     791.9
 563.31775	    1340.8
 563.40167	     730.9
 564.37921	     371.4
 570.35907	     759.5
 578.32678	     647.0
 580.34296	    2626.3	b (6) (1+)-H2O
 580.42633	    1252.8
 581.32251	    1134.5	b (6) (1+)-NH3
 581.40771	   10346.6
 582.33893	     386.0
 582.40961	    2188.2
 597.43182	     742.5
 597.79498	    2177.9
 598.28040	     448.4
 598.30048	     450.7
 598.35486	   16048.6	b (6) (1+)
 598.43500	   35417.0
 598.92578	     415.2
 599.35706	    5387.5
 599.43744	    6374.4
 600.36066	    1748.6
 600.40497	     444.6
 600.44830	     498.4
 601.40344	    1955.5
 602.76923	     402.9
 612.38104	    7120.8	y (5) (1+)
 613.38605	    1484.5
 683.41876	    2944.1	y (6) (1+)
 684.42285	     741.5
 695.88721	     784.0	y (13) (2+)-NH3
 704.39893	     458.1	y (13) (2+)
 812.46191	    1120.0	y (7) (1+)
 899.49396	    1306.5	y (8) (1+)
 900.49036	     813.6
 939.49365	     343.1
 978.53796	     395.8	y (9) (1+)-H2O
 996.54425	   32792.8	y (9) (1+)
 997.54675	   13796.7
 998.54919	    1301.2
1067.58167	    7085.4	y (10) (1+)
1068.58264	    3140.5
1164.60547	     610.7	y (11) (1+)-NH3
1165.59302	     492.2
1181.62549	   11702.9	y (11) (1+)
1182.62805	    5634.3
1183.64478	     395.1
1193.60132	     410.0
1277.68274	     483.1	y (12) (1+)-NH3
1294.71179	    2678.0	y (12) (1+)
1295.71436	    1550.6
1407.79858	     888.5	y (13) (1+)
1408.79187	     784.4
