# Supplementary material for: A Strategy for O-Glycoproteomics of Enveloped Viruses—the O-Glycoproteome of Herpes Simplex Virus Type 1
Source: PLoS Pathog. 2015 Apr 1;11(4):e1004784. doi: 10.1371/journal.ppat.1004784 (PMC4382219; doi:10.1371/journal.ppat.1004784)
Supplement: S2 Dataset — HSV-1 envelope glycoprotein-derived spectra are provided. (ZIP) [file ppat.1004784.s008.zip › data/SVLLNAPSEAPQIVR_-3_5_32353.txt]

       m/z	          i	matches
 174.14996	      99.3
 324.19598	     102.1
 366.52484	     109.7
 500.31683	     625.6	z+1 (4) (1+)
 501.32068	     177.7	z+2 (4) (1+)
 568.81885	     111.6
 667.39886	     529.6	z (6) (1+)
 668.40619	    1655.7	z+1 (6) (1+)
 669.40814	     536.3	z+2 (6) (1+)
 796.43994	     371.8	z (7) (1+)
 797.44751	    2007.1	z+1 (7) (1+)
 798.45197	     923.6	z+2 (7) (1+)
 799.45270	     267.5
 938.34760	     126.1
 998.34424	     220.5
1071.39966	     171.1
1086.54980	    2365.7	z (8) (1+)
1087.55652	    3865.3	z+1 (8) (1+)
1088.56079	    1770.4	z+2 (8) (1+)
1089.56250	     456.6
1237.63696	     193.9
1254.64258	     499.6	z (10) (1+)
1255.64758	    2007.2	z+1 (10) (1+)
1256.65015	    1240.2	z+2 (10) (1+)
1257.65552	     457.7
1258.67261	     111.3
1269.63159	     129.9
1270.66284	     129.6	y (10) (1+)
1350.68579	     156.8
1351.67993	     144.6
1368.68164	     432.8	z (11) (1+)
1369.69116	    2590.4	z+1 (11) (1+)
1370.69263	    1786.4	z+2 (11) (1+)
1371.69482	     610.4
1383.68726	     233.6
1384.69873	     325.0	y (11) (1+)
1385.70276	     189.0
1463.77307	     128.6
1481.76062	    1285.3	z (12) (1+)
1482.76965	    1334.4	z+1 (12) (1+)
1483.77747	     699.7	z+2 (12) (1+)
1484.77576	     170.0
1496.77332	     126.7
1497.77380	     165.7	y (12) (1+)
1498.76941	     113.4
1539.80225	     121.8	c-1 (13) (1+)
1540.81140	     208.4	c (13) (1+)
1541.81226	     126.9	c+1 (13) (1+)
1559.89392	     292.2
1560.88037	     815.6
1561.88330	     753.3
1562.88037	     300.3
1563.87439	     211.9
1576.86523	     252.2
1577.88940	    1413.9
1578.89575	    1970.8
1579.89893	     958.2
1580.89661	     432.0
1593.88367	     268.8
1594.86438	     738.4	z (13) (1+)
1595.86963	     862.7	z+1 (13) (1+)
1596.87000	     498.6	z+2 (13) (1+)
1606.86804	     310.2
1607.89197	     204.5
1624.90454	     131.6
1638.87891	     924.2	c-1 (14) (1+)
1639.87561	     635.3	c (14) (1+)
1640.88098	     404.8	c+1 (14) (1+)
1641.88538	     132.0
1694.92163	     411.2	z+1 (14) (1+)
1695.89990	     240.2
1708.93921	     301.0
1709.91345	     492.0
1710.91760	     237.7
1734.93225	     115.8
1735.95752	     240.3
1736.95654	     218.5
