# Supplementary material for: A Strategy for O-Glycoproteomics of Enveloped Viruses—the O-Glycoproteome of Herpes Simplex Virus Type 1
Source: PLoS Pathog. 2015 Apr 1;11(4):e1004784. doi: 10.1371/journal.ppat.1004784 (PMC4382219; doi:10.1371/journal.ppat.1004784)
Supplement: S2 Dataset — HSV-1 envelope glycoprotein-derived spectra are provided. (ZIP) [file ppat.1004784.s008.zip › data/SVLLNAPSEAPQIVR_-3_5_38143.txt]

       m/z	          i	matches
 110.58090	     120.7
 141.90971	      79.1
 304.79333	      84.0
 453.00269	      83.5
 499.31036	     127.5	z (4) (1+)
 500.31738	     999.6	z+1 (4) (1+)
 501.32098	     319.1	z+2 (4) (1+)
 609.37506	      87.3
 667.39880	     937.8	z (6) (1+)
 668.40491	    2356.3	z+1 (6) (1+)
 669.40790	     782.1	z+2 (6) (1+)
 670.40637	     141.0
 683.41833	     125.0	y (6) (1+)
 684.41516	      85.9
 796.43988	     614.0	z (7) (1+)
 797.44702	    3348.7	z+1 (7) (1+)
 798.45013	    1220.6	z+2 (7) (1+)
 799.45276	     252.0
 809.19666	      83.2
 895.17035	      98.9
 940.61523	      96.8
 972.11731	      84.0
1069.53894	      89.4
1086.55005	    3296.3	z (8) (1+)
1087.55615	    4652.1	z+1 (8) (1+)
1088.56030	    2643.0	z+2 (8) (1+)
1089.56335	     724.7
1090.56274	     151.6
1101.57385	     124.2
1103.57202	     132.5
1198.60632	     167.5
1199.61743	     127.4	y (9) (1+)
1237.63440	     180.8
1254.64258	     755.5	z (10) (1+)
1255.64624	    2806.1	z+1 (10) (1+)
1256.64978	    1843.0	z+2 (10) (1+)
1257.65320	     675.7
1258.64990	     137.7
1269.65332	     170.3
1270.65991	     217.0	y (10) (1+)
1271.66577	     199.3
1352.68823	     148.7
1368.68237	     765.8	z (11) (1+)
1369.68970	    3965.1	z+1 (11) (1+)
1370.69238	    2568.8	z+2 (11) (1+)
1371.69360	    1145.3
1372.68738	     200.6
1383.69592	     273.7
1384.69739	     520.2	y (11) (1+)
1385.69702	     325.9
1427.72144	      89.2	c (12) (1+)
1463.75110	     212.4
1470.61841	      90.9
1481.76355	    1775.2	z (12) (1+)
1482.77002	    2067.9	z+1 (12) (1+)
1483.77209	    1145.2	z+2 (12) (1+)
1484.78003	     317.6
1497.78552	     142.9	y (12) (1+)
1498.78857	     167.4
1540.80444	     255.6	c (13) (1+)
1541.80835	     170.9
1550.91870	     108.3
1556.75488	     163.5
1559.88074	     600.4
1560.87842	    1278.4
1561.87817	    1324.7
1562.88074	     768.5
1563.88269	     256.0
1575.88147	     148.9
1576.88098	     726.9
1577.88733	    1952.9
1578.89319	    2392.9
1579.89526	    1471.7
1580.90515	     611.1
1581.90491	     117.9
1593.89343	     361.2
1594.85815	    1117.6	z (13) (1+)
1595.86646	    1117.0	z+1 (13) (1+)
1596.87500	     612.7	z+2 (13) (1+)
1597.87891	     271.1
1605.89990	     226.9
1606.88062	     442.9
1607.87000	     314.1
1608.86035	     112.8
1610.87122	     162.9	y (13) (1+)
1611.85840	     149.5
1620.85291	      87.7
1623.88831	     237.4
1624.89929	     191.9
1638.87610	    1162.8	c-1 (14) (1+)
1639.87524	    1038.9	c (14) (1+)
1640.87744	     582.9
1641.88440	     230.0
1647.94177	      90.6
1676.89026	      99.7
1694.91858	     636.2	z+1 (14) (1+)
1695.92371	     366.8	z+2 (14) (1+)
1705.92004	      84.9
1706.86926	      89.0
1707.92871	     254.8
1708.93103	     445.7
1709.92273	     497.7
1710.92407	     366.2
1721.94568	     232.8
1722.93372	     337.3
1734.92651	      96.6
1735.94885	     452.8
1736.96472	     480.3
1737.95508	     236.5
1743.91418	     238.9
1744.89697	     111.9
