# Supplementary material for: A Strategy for O-Glycoproteomics of Enveloped Viruses—the O-Glycoproteome of Herpes Simplex Virus Type 1
Source: PLoS Pathog. 2015 Apr 1;11(4):e1004784. doi: 10.1371/journal.ppat.1004784 (PMC4382219; doi:10.1371/journal.ppat.1004784)
Supplement: S2 Dataset — HSV-1 envelope glycoprotein-derived spectra are provided. (ZIP) [file ppat.1004784.s008.zip › data/SWPSAPEVSHVRG_-3_18_614962.txt]

m/z	i	matches
108.04417	206.8
110.59322	243.0
112.83736	196.0
115.04981	237.5
126.05488	11158.5
127.03871	338.7
127.05814	615.5
132.08052	833.4
138.05484	9056.2
139.05804	399.6
141.10197	312.7
144.06544	12719.9
145.06892	474.9
150.05568	216.3
155.08176	243.5
157.09711	623.7
159.09189	234.5
167.08145	1014.3
168.06548	5681.7
169.06950	372.9
169.09740	555.3
175.11850	832.6
185.09207	1988.0
186.07603	38849.9	b (3) (2+)
187.08620	3474.1
188.08958	471.8
204.07115	303.5
204.08640	47499.5
204.10242	279.0
204.10626	338.0
205.09001	2637.4
206.08974	244.2
210.12386	228.9
212.36320	216.9
226.15295	367.1
229.09599	343.7
238.11859	6541.5
239.12215	719.1
244.16557	801.5
246.12370	14601.0
247.12727	1534.8
254.11391	406.1
256.12921	6069.3	b (5) (2+)-H2O
257.13235	535.4
266.15027	241.2
274.11844	17035.2	b (2) (1+)
274.18716	927.1
275.12186	1801.9
304.47430	209.9
325.14935	585.5
326.16873	221.9
343.15970	443.2
371.17111	933.7
422.18570	251.4
440.19223	345.2
440.73447	5218.7	y (8) (2+)
441.23676	2100.9
441.73737	400.3
458.20468	372.0
459.20953	321.4
467.23926	296.2
468.20831	298.6
468.26718	761.6
468.76025	372.3
469.26553	226.1
469.31158	1146.7
469.73352	285.5
470.23285	251.3
470.31259	330.7
476.25302	5408.5	y (9) (2+)
476.75409	1979.9
477.25256	404.9
478.26620	209.5
482.22440	637.1
483.23398	632.8
493.21307	269.4
497.27377	251.5
497.77209	352.0
501.24423	1084.6
511.22800	2261.1	b (5) (1+)-H2O
511.76700	213.9
512.23444	680.3
519.76727	1457.1	y (10) (2+)
520.26953	1143.6
524.76135	645.7
525.26428	562.9
526.33423	416.9
529.23846	2170.4	b (5) (1+)
530.24713	289.1
530.70953	224.0
555.29828	2548.7	y (5) (1+)
556.29865	570.1
559.29028	3061.5	y (11) (2+)-H2O
559.79156	1624.7	y (11) (2+)-NH3
560.29034	453.3
567.93903	266.1
567.97949	356.2
568.06000	375.2
568.07953	363.6
568.10089	426.0
568.11920	384.2
568.14264	665.2
568.15808	439.0
568.18274	709.8
568.20209	684.4
568.22302	718.7
568.29620	109310.0	y (11) (2+)
568.38702	902.1
568.40601	643.0
568.44855	599.8
568.46735	464.0
568.48993	522.6
568.50812	476.8
568.53162	375.5
568.54962	475.6
568.57404	226.1
568.59229	473.7
568.60773	335.5
568.65045	392.6
568.69171	325.6
568.72369	374.3
568.79749	62095.4
568.86633	404.1
569.29834	15063.7
581.29108	375.1
589.78040	290.9
609.82153	254.9
616.16858	383.3
636.30359	283.4
653.33051	305.7
654.36688	2410.0	y (6) (1+)
655.36829	411.7
661.33374	2056.0	y (12) (2+)
661.83502	934.3
662.33380	427.2
669.31732	239.3
669.83478	2754.0
670.33624	1685.9
670.83698	726.2
675.06677	227.2
680.34552	306.4
691.05981	654.3
695.84296	571.1
696.34497	698.9
698.14569	269.2
704.85040	14348.1	[M+2H] (2+)
705.35181	10638.5
705.85339	3963.3
708.29382	232.4
708.47467	335.2
713.88647	310.4
714.39612	253.2
714.88721	301.7
716.98395	295.2
717.26141	330.1
751.13141	397.6
756.33417	278.0
762.28882	753.5
783.41418	826.2
789.35040	407.7
806.38037	281.4
815.93097	273.5
819.89923	244.5
839.47467	224.0
845.52283	347.3
867.40497	241.3
880.46143	23293.5	y (8) (1+)
881.46460	9890.9
882.46765	2003.6
935.22778	388.7
936.52783	322.7
951.49854	4252.1	y (9) (1+)
951.94147	400.9
952.50201	1765.6
953.51123	383.9
961.47113	387.9
1038.53113	4241.9	y (10) (1+)
1039.53613	2391.7
1040.53638	554.4
1048.52075	396.5
1107.45227	265.6
1118.11902	239.3
1118.56653	386.1
1135.58533	27205.8	y (11) (1+)
1136.58716	15405.9
1137.58862	3677.9
1161.90796	325.6
1205.93347	229.5
1206.60327	555.3
1234.59094	700.3
1235.59033	284.9
1241.61475	686.1
1242.61060	418.9
1326.97058	241.1
1338.66418	5392.0
1339.66577	3772.2
1340.66455	1376.2
1390.67712	294.4
1391.67444	1009.4
1392.67847	572.0
1408.69470	64715.0
1409.01978	399.8
1409.06580	397.5
1409.15662	441.6
1409.32141	434.4
1409.40283	301.4
1409.69763	46087.6
1410.69983	17136.3
