# Supplementary material for: A Strategy for O-Glycoproteomics of Enveloped Viruses—the O-Glycoproteome of Herpes Simplex Virus Type 1
Source: PLoS Pathog. 2015 Apr 1;11(4):e1004784. doi: 10.1371/journal.ppat.1004784 (PMC4382219; doi:10.1371/journal.ppat.1004784)
Supplement: S2 Dataset — HSV-1 envelope glycoprotein-derived spectra are provided. (ZIP) [file ppat.1004784.s008.zip › data/SWPSAPEVSHVRG_-3_7_154096.txt]

       m/z	          i	matches
 112.92225	     130.3
 416.07449	     135.0
 452.24768	     933.1	z (4) (1+)
 453.25101	     216.7	z+1 (4) (1+)
 468.26605	     393.0	y (4) (1+)
 519.13733	     340.5
 520.13831	     242.8
 582.32587	     142.4
 591.28107	     163.2	c (3) (1+)
 638.34802	     733.5	z (6) (1+)
 639.35266	     341.5	z+1 (6) (1+)
 653.32977	     218.7	z (12) (2+)
 655.39423	     140.0
 669.83270	     497.7
 670.33795	     303.4
 676.34027	     150.5
 678.30737	    3615.9	c (4) (1+)
 679.31036	    1102.2	c+1 (4) (1+)
 680.30969	     244.5
 688.83881	     543.0
 689.34229	     404.1
 696.34338	     378.7
 696.84766	     785.3
 697.34833	     710.2
 697.84802	     261.1
 704.85059	    1088.1
 705.35248	    1102.1
 705.85339	     565.3
 706.36102	     158.4
 711.83209	     230.6
 733.85175	     961.5
 734.35608	     344.2
 734.85535	     231.6
 762.37097	     168.7
 768.39276	     869.0	z+1 (7) (1+)
 846.39569	    1735.0	c (6) (1+)
 847.40033	     841.1	c+1 (6) (1+)
 848.40283	     261.0
 935.47778	    2775.1	z (9) (1+)
 936.48315	    1565.8	z+1 (9) (1+)
 937.48468	     431.3	z+2 (9) (1+)
 975.43561	     625.6	c (7) (1+)
 976.44153	     464.2	c+1 (7) (1+)
1022.51306	     196.5	z (10) (1+)
1023.51477	     137.4	z+1 (10) (1+)
1074.49915	     323.8	c (8) (1+)
1075.51160	     225.0	c+1 (8) (1+)
1117.53198	     187.5
1161.53699	     745.1	c (9) (1+)
1162.54224	     470.9	c+1 (9) (1+)
1163.55151	     138.0
1218.13867	     139.2
1226.59204	     270.7
1296.22876	     155.0
1306.66125	     138.9	z+1 (12) (1+)
1311.58533	     157.1
1355.62463	     229.4
1356.61108	     270.5
1372.12866	     156.2
1392.68323	     261.7
1393.68054	     381.5
1394.68494	     273.2
1454.68457	    1468.5
1455.68591	     762.1
1456.70117	     362.8
1510.72375	     400.0
1521.70325	     158.4
1538.73315	     657.1
1553.74121	     273.0
1561.85522	     136.7
1611.77600	     172.0
