# Supplementary material for: A Strategy for O-Glycoproteomics of Enveloped Viruses—the O-Glycoproteome of Herpes Simplex Virus Type 1
Source: PLoS Pathog. 2015 Apr 1;11(4):e1004784. doi: 10.1371/journal.ppat.1004784 (PMC4382219; doi:10.1371/journal.ppat.1004784)
Supplement: S2 Dataset — HSV-1 envelope glycoprotein-derived spectra are provided. (ZIP) [file ppat.1004784.s008.zip › data/SWPSAPEVSHVR_-3_16_414040.txt]

       m/z	          i	matches
 115.04992	    5444.9
 122.63990	     831.1
 126.05456	   68323.9
 127.03850	    1664.7
 127.05781	    3674.9
 128.81042	     847.8
 132.08046	   12021.1	y (3) (3+)-NH3
 138.05449	   41041.3
 139.05785	    1908.4
 144.06508	   53857.4
 145.06841	    2588.2
 149.04440	   13869.7
 157.09695	    5635.8
 159.09122	    3298.0
 167.05490	   19353.6
 167.08107	   12807.9
 168.06505	   17672.6
 169.06868	    1151.4
 170.05894	     897.9
 175.11871	    4571.1	y (1) (1+)
 185.06819	     938.8
 185.09183	   20746.1
 186.07561	  108175.0	b (3) (2+)
 187.08601	   38720.5
 188.08974	    4549.6
 199.17984	    5804.4
 204.08601	   94093.7
 205.08963	    6902.0
 210.12407	    2590.7
 221.08412	    2561.1
 223.06290	    6217.8
 227.10069	    1472.8
 227.17320	    1489.9
 229.09673	    1962.2
 238.11809	   48893.3
 239.09444	    7228.8
 239.12148	    4902.2
 246.12303	  130332.0
 247.12692	   11892.8
 256.10831	    1828.0
 256.12860	   40406.9	b (5) (2+)-H2O
 257.13245	    4700.7
 274.11780	   93988.5	b (2) (1+)
 274.18646	    2404.1
 275.12128	   10030.6
 281.04980	   11851.9
 283.02960	     917.1
 297.08142	    1532.8
 299.06100	  138084.0
 325.14935	    1162.4
 326.17014	    1055.8
 341.01572	    1149.6
 343.16098	    1337.1
 344.97513	   14278.6
 354.18665	    1069.6
 355.06827	    1389.4
 359.02759	   18826.1
 360.19229	   18791.4	y (10) (3+)
 360.52655	   10955.1
 360.86197	    3016.6
 371.17053	    2053.1
 384.22662	     877.8
 411.24509	    3999.2	y (3) (1+)
 412.22321	   51197.3	y (7) (2+)
 412.72415	   15469.1
 413.22531	    3734.6
 413.26559	     897.7
 415.03503	   54125.0
 427.88428	    2592.3
 428.22012	    1958.4
 428.55176	    1015.0
 433.04599	    1065.2
 440.19083	    1167.3
 447.19669	    1512.5
 447.74207	   35304.2	y (8) (2+)
 448.24371	   17675.2
 448.74408	    2991.2
 458.19965	    1023.0
 482.22314	    3880.8
 483.23291	    1819.5
 487.74738	    1562.3
 491.25690	   11840.2	y (9) (2+)
 491.75720	    3900.5
 493.21762	    1844.3
 496.24780	    3219.0
 496.74960	    1688.1
 498.27545	   13875.3	y (4) (1+)
 499.27899	    2941.6
 500.22278	     945.8
 501.24344	    2868.0
 503.10446	    3709.8
 511.22733	    4952.2	b (5) (1+)-H2O
 518.18103	    1366.5
 519.28900	    1714.5
 520.30884	    3945.2
 529.23639	    1886.2
 530.77753	   11410.2	y (10) (2+)-H2O
 531.28107	    4095.5	y (10) (2+)-NH3
 531.77930	    1553.3
 539.60571	    1422.5
 539.62671	    1390.3
 539.66370	    1907.8
 539.68372	    1796.1
 539.71692	    1574.3
 539.78406	  308273.0	y (10) (2+)
 539.86334	    1465.6
 539.88635	    1894.8
 539.92249	    1516.9
 539.93823	    1197.8
 539.97864	    1375.5
 540.01965	    1480.7
 540.15021	    1013.3
 540.16602	    1079.2
 540.28497	  164298.0
 540.78601	   45522.6
 541.28815	    4433.4
 581.29175	    2423.7
 597.34363	   12522.7	y (5) (1+)
 598.34918	    3062.0
 598.48083	    1036.0
 624.31177	    1428.9
 624.81006	    1065.2
 632.82263	    6499.4	y (11) (2+)
 633.32404	    4051.8
 633.81995	     907.2
 641.32147	    1836.8
 641.82928	    1078.8
 668.32532	    1237.2
 676.33881	    4087.3
 676.84009	    1219.3
 677.34137	    1106.7
 677.83881	    1546.9
 712.30292	    1174.9
 713.29120	    1205.3
 726.38733	    8381.3	y (6) (1+)
 727.39014	    2359.3
 805.38263	    1136.4
 805.43494	    1350.7
 806.41718	    2129.8
 809.35425	    6866.2
 810.35907	    2999.8
 823.43872	  141170.0	y (7) (1+)
 824.44171	   57063.1
 825.44220	   11187.1
 826.43951	    1089.2
 891.14093	    1331.9
 894.47467	   25221.0	y (8) (1+)
 895.47845	   10732.1
 896.48285	    2342.7
 904.44476	    1499.8
 905.45007	    1017.3
 922.43549	    1537.1
 963.49823	    2193.8
 981.50647	   38756.2	y (9) (1+)
 982.50909	   21030.4
 983.51013	    4357.6
 991.49158	    4799.3
 992.49438	    2447.5
1060.54419	    1572.5
1061.54224	    2609.4
1062.54175	    1259.7
1068.88635	    1842.2
1078.56079	  134207.0	y (10) (1+)
1079.56262	   76227.7
1080.56494	   20645.1
1081.56604	    2275.2
1085.40002	    2606.9
