# Supplementary material for: A Strategy for O-Glycoproteomics of Enveloped Viruses—the O-Glycoproteome of Herpes Simplex Virus Type 1
Source: PLoS Pathog. 2015 Apr 1;11(4):e1004784. doi: 10.1371/journal.ppat.1004784 (PMC4382219; doi:10.1371/journal.ppat.1004784)
Supplement: S2 Dataset — HSV-1 envelope glycoprotein-derived spectra are provided. (ZIP) [file ppat.1004784.s008.zip › data/SWPSAPEVSHVR_-3_16_414053.txt]

       m/z	          i	matches
 110.61398	    1660.7
 115.05004	    3056.6
 126.05461	  108767.0
 127.03879	    3876.7
 127.05807	    5494.1
 132.08041	    9136.0
 138.05457	   74992.7
 139.05817	    4922.9
 141.21980	    1415.5
 144.06506	   98551.5
 145.06877	    4671.6
 150.05453	    1786.5
 157.09666	    5288.7
 159.09039	    1787.8
 167.08122	    6094.6
 168.06512	   42844.3
 175.11848	    7007.0
 185.09207	   16424.2
 186.07568	  300102.0	b (3) (2+)
 187.08580	   30120.2
 188.08955	    1947.0
 204.07625	    1746.8
 204.08614	  373591.0
 204.10602	    3141.3
 204.11485	    2395.6
 205.08980	   20046.9
 210.12315	    1542.7
 229.09720	    2929.2
 238.11827	   58161.7
 239.12195	    4394.9
 246.12334	  131013.0
 247.12692	   14443.4
 256.10739	    1714.6
 256.12854	   48020.8	b (5) (2+)-H2O
 257.13318	    3960.8
 274.11798	  129487.0	b (2) (1+)
 274.18552	    2429.6
 275.12164	   14502.3
 343.16141	    1766.1
 371.17120	    5919.2
 404.48358	    1505.4
 411.24435	    5206.4
 412.22354	   28199.9	y (7) (2+)
 412.72424	    9377.5
 413.22812	    1725.5
 430.33450	    1491.9
 440.19229	    1883.5
 442.20810	    1477.9
 447.74182	   31924.2	y (8) (2+)
 448.24335	   16675.1
 448.74329	    5514.1
 458.20248	    2740.9
 474.74420	    1469.6
 482.22580	    3112.3
 482.75458	    2580.3
 483.23309	    2528.5
 487.24011	    1912.9
 491.25580	    9571.8	y (9) (2+)
 491.75864	    5018.9
 492.26617	    1619.2
 493.21747	    3973.5
 496.25079	    5054.8
 496.75226	    1621.5
 498.27606	   17457.0	y (4) (1+)
 499.27872	    2442.8
 501.24268	    5786.9
 511.22791	   15915.8	b (5) (1+)-H2O
 512.23157	    3552.7
 529.23718	   10330.1	b (5) (1+)
 530.24402	    3287.9
 530.77972	   18896.2	y (10) (2+)-H2O
 531.27844	   11710.5	y (10) (2+)-NH3
 531.78015	    3223.0
 539.45538	    2151.2
 539.53113	    2927.5
 539.55322	    1952.6
 539.57104	    2387.8
 539.58911	    3031.9
 539.61151	    2369.8
 539.62726	    3365.7
 539.64734	    3518.9
 539.66547	    4386.5
 539.68384	    4787.5
 539.71948	    5447.2
 539.78510	  753192.0	y (10) (2+)
 539.86993	    4465.5
 539.90924	    3609.2
 539.95679	    2556.6
 539.99310	    2623.7
 540.01672	    2089.0
 540.03339	    1871.9
 540.05579	    2460.6
 540.13000	    2393.5
 540.14685	    2396.4
 540.16870	    2699.8
 540.18652	    2012.7
 540.20856	    2380.4
 540.22339	    3342.2
 540.28558	  399800.0
 540.34644	    1996.8
 540.36713	    2890.4
 540.38556	    2543.0
 540.40454	    2812.2
 540.42194	    1999.4
 540.78662	   91408.3
 581.29639	    3623.4
 597.34412	   14098.0	y (5) (1+)
 598.34607	    4058.3
 611.21533	    3037.8
 625.90717	    1474.2
 632.82300	   15573.4	y (11) (2+)
 633.32507	    5910.7
 633.82513	    2425.2
 635.40771	    1572.6
 641.32404	   24540.3
 641.82428	   14066.2
 642.32526	    5396.3
 667.33130	    2717.8
 667.83148	    2602.3
 676.33911	   40083.6	[M+2H] (2+)
 676.84076	   27697.8
 677.34125	    9518.4
 714.77966	    1629.9
 726.38721	    6809.2
 727.39105	    1496.1
 806.41711	    2573.1
 823.43909	  185294.0	y (7) (1+)
 824.44257	   70257.3
 825.44305	   12617.9
 894.47632	   34183.5	y (8) (1+)
 895.47961	   13976.1
 896.47595	    2543.4
 904.45276	    2766.2
 905.45911	    1932.0
 957.76257	    2140.8
 981.50751	   38357.9	y (9) (1+)
 982.51239	   19461.8
 983.50989	    3768.1
 991.48822	    4162.3
 992.50525	    2980.2
1060.54053	    3050.9
1061.53809	    2728.9
1078.56226	  248874.0	y (10) (1+)
1079.56372	  130795.0
1080.56689	   38910.1
1177.55798	    4731.7
1184.58801	    5834.0
1185.58276	    3053.0
1220.57849	    2743.2
1281.64038	   53003.9
1282.64294	   34017.9
1283.64539	   10278.2
1333.67090	    2302.2
1334.64990	   10879.3
1335.65247	    6204.5
1336.65332	    2579.4
1351.67200	  620395.0
1351.92590	    3641.6
1352.00940	    5592.2
1352.06677	    3938.8
1352.15662	    4280.1
1352.23425	    4413.3
1352.28943	    3595.9
1352.37195	    3566.3
1352.67517	  462791.0
1353.09534	    3205.5
1353.16748	    2558.8
1353.24097	    2231.2
1353.32202	    2521.3
1353.39404	    2520.2
1353.45142	    1599.0
1353.67590	  157151.0
1354.67847	    2434.6
