# Supplementary material for: A Strategy for O-Glycoproteomics of Enveloped Viruses—the O-Glycoproteome of Herpes Simplex Virus Type 1
Source: PLoS Pathog. 2015 Apr 1;11(4):e1004784. doi: 10.1371/journal.ppat.1004784 (PMC4382219; doi:10.1371/journal.ppat.1004784)
Supplement: S3 Dataset — HSV-1 envelope glycoprotein-derived spectra are provided. (ZIP) [file ppat.1004784.s009.zip]

Archive with 45 entries (45 files):
- data/AMAYAPPAPSATGGLR_-4_18_132842.emf
- data/AMAYAPPAPSATGGLR_-4_18_132842.txt
- data/APVPLAMAYAPPAPSATGGLR_-4_16_75147.emf
- data/APVPLAMAYAPPAPSATGGLR_-4_16_75147.txt
- data/APVPLAMAYAPPAPSATGGLR_-4_16_83610.emf
- data/APVPLAMAYAPPAPSATGGLR_-4_16_83610.txt
- data/APVPLAMAYAPPAPSATGGLR_-4_16_85584.emf
- data/APVPLAMAYAPPAPSATGGLR_-4_16_85584.txt
- data/DTLPQSPGPAFPLAEDVEK_-4_16_75229.emf
- data/DTLPQSPGPAFPLAEDVEK_-4_16_75229.txt
- data/DTLPQSPGPAFPLAEDVEK_-4_16_75231.emf
- data/DTLPQSPGPAFPLAEDVEK_-4_16_75231.txt
- data/DTLPQSPGPAFPLAEDVEK_-4_16_83750.emf
- data/DTLPQSPGPAFPLAEDVEK_-4_16_83750.txt
- data/FIPENQRTVAVYSLK_-4_16_74831.emf
- data/FIPENQRTVAVYSLK_-4_16_74831.txt
- data/FIPENQRTVAVYSLK_-4_5_3794.emf
- data/FIPENQRTVAVYSLK_-4_5_3794.txt
- data/FIPENQRTVAVYSLK_-4_5_8858.emf
- data/FIPENQRTVAVYSLK_-4_5_8858.txt
- data/KYALVDASLK_-4_18_132960.emf
- data/KYALVDASLK_-4_18_132960.txt
- data/SVLLNAPSEAPQIVR_-4_16_75114.emf
- data/SVLLNAPSEAPQIVR_-4_16_75114.txt
- data/SVLLNAPSEAPQIVR_-4_16_77079.emf
- data/SVLLNAPSEAPQIVR_-4_16_77079.txt
- data/SWPSAPEVSHVR_-4_16_74623.emf
- data/SWPSAPEVSHVR_-4_16_74623.txt
- data/SWPSAPEVSHVR_-4_16_74644.emf
- data/SWPSAPEVSHVR_-4_16_74644.txt
- data/SWPSAPEVSHVR_-4_16_76682.emf
- data/SWPSAPEVSHVR_-4_16_76682.txt
- data/SWPSAPEVSHVR_-4_16_76684.emf
- data/SWPSAPEVSHVR_-4_16_76684.txt
- data/VSVGEDVSLLPAPGPTGR_-4_16_75198.emf
- data/VSVGEDVSLLPAPGPTGR_-4_16_75198.txt
- data/VSVGEDVSLLPAPGPTGR_-4_16_75200.emf
- data/VSVGEDVSLLPAPGPTGR_-4_16_75200.txt
- data/VSVGEDVSLLPAPGPTGR_-4_16_83671.emf
- data/VSVGEDVSLLPAPGPTGR_-4_16_83671.txt
- data/VSVGEDVSLLPAPGPTGR_-4_5_4549.emf
- data/VSVGEDVSLLPAPGPTGR_-4_5_4549.txt
- data/VSVGEDVSLLPAPGPTGR_-4_5_4551.emf
- data/VSVGEDVSLLPAPGPTGR_-4_5_4551.txt
- index.xlsx
