# Supplementary material for: A Strategy for O-Glycoproteomics of Enveloped Viruses—the O-Glycoproteome of Herpes Simplex Virus Type 1
Source: PLoS Pathog. 2015 Apr 1;11(4):e1004784. doi: 10.1371/journal.ppat.1004784 (PMC4382219; doi:10.1371/journal.ppat.1004784)
Supplement: S3 Dataset — HSV-1 envelope glycoprotein-derived spectra are provided. (ZIP) [file ppat.1004784.s009.zip › data/AMAYAPPAPSATGGLR_-4_18_132842.txt]

m/z	i	matches
110.53942	60.8
110.64025	69.1
126.05547	65.8
138.05507	205.8
144.06540	185.6
168.06581	236.4
186.07646	2113.2
187.07999	111.0
202.05374	236.2
204.08711	2910.7
205.09044	187.4
219.08025	662.8	b (2) (1+)
229.63336	61.7
235.10875	80.6
245.09586	80.5
266.15021	152.7
290.11737	1799.7	b (3) (1+)
291.12112	118.5
306.14557	179.6
316.13409	147.0
318.11224	67.9
341.95593	64.6
354.15048	69.6
361.15421	742.9
362.15643	88.9
366.13968	1409.4
367.14291	213.8
377.18088	210.8
382.14273	215.4
408.15967	129.4
410.13806	289.5
415.19852	78.7
425.18567	812.5
426.18781	130.5
432.22372	153.1
443.19101	110.4
451.20081	79.1
453.18002	1231.5	b (4) (1+)
454.18344	200.3
460.21875	753.5
461.22021	183.5
479.19675	338.9
480.19876	68.8
481.17523	237.1
482.17920	80.6
496.22202	968.8
497.22482	229.4
512.28302	1364.8	y (11) (2+)
512.78394	601.4
513.28326	94.5
524.21747	1738.8	b (5) (1+)
525.22021	366.1
547.80042	101.0	y (12) (2+)
550.22980	71.2
613.82251	3325.6
614.32477	2104.8
614.82471	408.9
621.26837	166.5	b (14) (2+)-H2O, b (6) (1+)
649.33850	172.8
649.84174	72.9
694.84869	3431.0
695.35083	1985.9
695.85095	670.3
718.32135	71.3	b (7) (1+)
758.40918	134.6	y (8) (1+)
773.88708	201.5	[M+2H] (2+)
774.38898	75.1
782.49237	80.9
789.36047	204.6	b (8) (1+)
790.35345	106.7
879.04962	79.3
926.50397	189.2	y (10) (1+)
954.91364	122.2
955.41107	93.4
957.44507	82.0
961.49121	323.5
962.49866	96.7
1023.55658	1705.2	y (11) (1+)
1024.55737	965.8
1025.56189	174.8
1094.59094	285.4	y (12) (1+)
1095.60059	208.5
1123.54871	408.3
1124.55017	160.7
1129.58484	210.9
1195.59863	70.8
1226.63635	2765.5
1227.63940	1367.9
1228.64172	384.2
1291.63928	426.1
1292.64526	235.8
1297.67322	395.5
1298.67090	307.2
1328.69580	174.9	y (14) (1+)
1329.69629	93.6
1330.72107	79.4
1388.68909	3579.8
1389.69006	2311.0
1390.69226	684.6
1459.72485	484.9
1460.73108	468.3
1461.72900	139.1
1482.76733	1028.7
1483.77185	811.4
1484.77356	331.3
1546.76636	3426.0
1547.76794	2756.4
1548.76868	915.9
1624.80640	78.9
1694.81799	90.5
