# Supplementary material for: A Strategy for O-Glycoproteomics of Enveloped Viruses—the O-Glycoproteome of Herpes Simplex Virus Type 1
Source: PLoS Pathog. 2015 Apr 1;11(4):e1004784. doi: 10.1371/journal.ppat.1004784 (PMC4382219; doi:10.1371/journal.ppat.1004784)
Supplement: S3 Dataset — HSV-1 envelope glycoprotein-derived spectra are provided. (ZIP) [file ppat.1004784.s009.zip › data/APVPLAMAYAPPAPSATGGLR_-4_16_75147.txt]

       m/z	          i	matches
 105.96648	      74.0
 126.05499	     321.8
 128.14665	      71.1
 138.05482	     339.7
 144.06554	     223.2
 168.06558	     230.4
 169.09732	     164.5	b (2) (1+)
 186.07614	    1473.9
 187.07901	     136.5
 204.08675	    2644.8
 205.09010	     135.2
 266.15024	     377.9
 268.16541	     164.3	b (3) (1+)
 282.18103	      98.8
 365.21436	      89.9	b (4) (1+)
 366.13931	     673.0
 379.71222	     320.0	y (8) (2+)
 380.21295	     145.6
 391.73203	      80.8
 429.21652	     134.2
 451.74106	     104.6
 463.75699	     103.3	y (10) (2+)
 465.74072	     118.9	b (9) (2+)
 478.30295	      97.1	b (5) (1+)
 481.25027	     260.2
 500.25204	     160.3
 501.26077	     341.8	b (10) (2+)
 501.76236	      92.6
 512.28174	     613.1	y (11) (2+)
 512.78436	     339.4
 549.33673	     106.9	b (6) (1+)
 549.78625	     220.2	b (11) (2+)
 550.28973	      99.3
 613.82239	    2305.0
 614.32355	    1002.4
 646.67059	     138.4
 663.31635	     237.3
 670.35248	      99.6
 694.84869	     356.7
 695.34631	     155.9
 696.37354	     264.2	b (7) (1+)
 699.68994	      77.5
 706.35260	      80.5
 734.35291	     575.1
 735.35809	     222.1
 758.41431	     911.9	y (8) (1+)
 759.41833	     232.9
 767.41064	     456.1	b (8) (1+)
 768.41309	     109.2
 795.36359	     263.5
 796.38086	     111.1
 796.53082	     548.7
 796.95410	      86.3
 797.53931	     157.4
 797.72656	      93.1
 805.38617	     256.9
 833.41455	      85.7
 846.95660	     172.5
 847.45953	     103.5
 861.58032	      85.7
 867.46332	      79.5
 878.55048	      85.7
 878.95538	    1335.0	y (18) (2+)
 879.45508	    1096.4
 926.50391	     365.6	y (10) (1+)
 930.47235	     597.7	b (9) (1+)
 931.47540	     208.6
 937.51685	     228.7
 961.49390	     772.8
 962.49438	     249.4
 973.51929	     105.4
 980.53296	     318.8
 981.04333	     309.7
1001.51154	    2083.8	b (10) (1+)
1002.51404	     838.8
1003.52283	     150.5
1012.53510	    4544.2
1013.03528	    3812.8
1013.52844	     520.1
1023.55676	    2231.6	y (11) (1+)
1024.56079	    1031.8
1032.52661	     142.0
1094.59583	     492.4	y (12) (1+)
1095.59473	     252.4
1098.56116	     101.2	b (11) (1+)
1123.54089	     239.9
1129.58228	     416.7
1130.58850	     163.1
1226.63770	     179.7
1227.63928	     144.0
1257.65955	     407.0	y (13) (1+)
1258.65466	     158.5
1266.65356	     311.2	b (13) (1+)
1267.65540	     140.6
1292.64124	     112.6
1328.69617	     211.1	y (14) (1+)
1329.70251	      96.4
1411.71033	      84.8
1475.72046	     123.3	y (15) (1+)
