# Supplementary material for: A Strategy for O-Glycoproteomics of Enveloped Viruses—the O-Glycoproteome of Herpes Simplex Virus Type 1
Source: PLoS Pathog. 2015 Apr 1;11(4):e1004784. doi: 10.1371/journal.ppat.1004784 (PMC4382219; doi:10.1371/journal.ppat.1004784)
Supplement: S3 Dataset — HSV-1 envelope glycoprotein-derived spectra are provided. (ZIP) [file ppat.1004784.s009.zip › data/APVPLAMAYAPPAPSATGGLR_-4_16_83610.txt]

       m/z	          i	matches
 110.87757	     137.8
 126.05441	     190.4
 138.05505	    2996.7
 139.05865	     228.4
 144.06534	     257.9
 165.50246	     123.3
 168.06577	    4393.7
 169.06905	     243.7
 169.09737	     220.5	b (2) (1+)
 186.07623	    3050.9
 199.54675	     122.2
 204.08691	    9487.3
 205.09030	     446.0
 266.15030	     168.9
 267.98447	     130.5
 268.16626	     267.9	b (3) (1+)
 282.18094	     305.3
 329.60312	     128.7
 353.21982	     140.1
 366.13965	    9852.7
 367.14255	    1037.5
 373.73380	     132.6
 402.24673	     263.8	y (4) (1+)
 407.16595	     401.2
 407.26175	     141.1
 429.21631	     340.2
 450.30432	     137.3
 478.30209	     278.2	b (5) (1+)
 500.25342	     385.9
 501.25656	     155.3	b (10) (2+)
 528.19312	     161.6
 549.33954	     484.7	b (6) (1+)
 569.21564	     149.0
 595.26099	     131.4
 633.11121	     132.3
 663.31860	     534.5
 670.35651	     277.5
 696.37372	     422.0	b (7) (1+)
 697.37946	     139.6
 706.36383	     147.5
 715.36224	     349.8
 715.86121	     257.7
 731.27008	     166.5
 734.35266	    1405.4
 735.35419	     289.8
 758.41681	     638.2	y (8) (1+)
 759.41803	     200.2
 767.41260	     849.7	b (8) (1+)
 796.88348	     242.0
 805.39105	     327.5
 822.55408	     197.5
 846.95593	     167.1
 877.42328	     166.0
 878.95630	    2642.3	y (18) (2+)
 879.45825	    2469.7
 879.95819	    1047.1
 919.92450	     135.7
 920.10004	     142.2
 920.43091	     155.2
 930.47345	    1116.7	b (9) (1+)
 931.48297	     481.0
 937.51202	     317.1
 961.49268	     327.0
 962.49323	     229.7
 973.52612	     155.4
 980.48785	     550.2
 980.98260	     464.5
 981.04590	     321.2
 981.48401	     262.5
1001.51245	    3725.6	b (10) (1+)
1002.51538	    1670.0
1003.51971	     396.4
1012.53534	    8770.6
1013.03638	    8532.8
1013.53723	    4032.9
1014.03864	     232.1
1023.55725	    2975.3	y (11) (1+)
1024.55811	    1578.0
1025.56445	     309.3
1061.52954	     214.6
1062.02478	     201.6
1082.07361	     297.7
1082.55554	     202.1
1094.59668	     813.7	y (12) (1+)
1095.60022	     253.8
1114.07349	    3148.9
1114.57593	    4329.2
1115.07751	    2482.1
1123.55688	     349.6
1129.59912	     195.7
1164.57605	     163.4
1195.10315	    1537.4
1195.60486	    1302.5	b (12) (1+)
1196.10474	    1007.9
1226.63586	    2147.5
1227.63904	    1095.9
1228.64380	     239.6
1257.65601	     391.9	y (13) (1+)
1258.65588	     212.7
1266.64502	     387.4	b (13) (1+)
1267.64429	     293.6
1297.66882	     401.3
1298.67542	     337.1
1299.68945	     134.1
1326.65222	     164.8
1328.70813	     263.6	y (14) (1+)
1388.68896	    2114.1
1389.69055	    1111.7
1390.68945	     180.5
1459.73645	     357.6
1460.73157	     327.8
1475.72595	     280.0	y (15) (1+)
1518.84668	     140.9
1756.90649	     203.1	y (18) (1+)
1757.91797	     239.2
1961.09937	     134.4
