# Supplementary material for: A Strategy for O-Glycoproteomics of Enveloped Viruses—the O-Glycoproteome of Herpes Simplex Virus Type 1
Source: PLoS Pathog. 2015 Apr 1;11(4):e1004784. doi: 10.1371/journal.ppat.1004784 (PMC4382219; doi:10.1371/journal.ppat.1004784)
Supplement: S3 Dataset — HSV-1 envelope glycoprotein-derived spectra are provided. (ZIP) [file ppat.1004784.s009.zip › data/APVPLAMAYAPPAPSATGGLR_-4_16_85584.txt]

       m/z	          i	matches
 110.60224	     104.6
 110.66966	      89.8
 126.05512	     321.7
 138.05489	    3235.7
 139.05786	     137.4
 141.10255	     110.1
 144.06566	     274.7
 168.06560	    4100.7
 169.06929	     150.4
 169.09785	     161.3	b (2) (1+)
 175.23863	      97.1
 186.07614	    1912.1
 187.08040	     121.3
 204.08659	    6132.2
 205.09029	     336.6
 239.09297	     120.8
 266.15024	     111.8
 266.98270	     124.6
 268.16568	     230.0	b (3) (1+)
 282.18146	     160.3
 324.97034	     110.9
 341.00208	     254.9
 359.49570	      96.6
 366.13956	    6778.9
 367.14340	     737.5
 407.17139	     131.6
 429.21542	     153.2
 440.82996	      99.5
 450.31033	     133.2
 478.30136	     260.9	b (5) (1+)
 500.24939	     206.1
 512.28534	     118.0	y (11) (2+)
 528.18719	     106.1
 549.33856	     477.9	b (6) (1+)
 550.28540	     122.2
 569.22406	     110.7
 613.82349	     118.7
 663.31409	     333.4
 664.31732	     145.6
 696.37238	     361.6	b (7) (1+)
 715.36389	     146.8
 715.85693	     145.5
 731.27368	     125.7
 732.28113	     100.1
 734.35187	     930.3
 735.35382	     207.8
 758.41058	     223.5	y (8) (1+)
 759.41821	     153.3
 767.41071	     379.6	b (8) (1+)
 768.41119	     115.5
 786.88477	     102.9
 796.38580	     170.7
 796.88953	     147.5
 805.38818	     250.1
 833.42450	     134.8
 846.95178	     131.8
 877.41675	     159.3
 877.91254	     114.3
 878.95715	    1642.2	y (18) (2+)
 879.45667	    1503.3
 879.95984	     437.7
 919.44513	     185.7
 920.43298	     126.4
 926.50745	     121.1	y (10) (1+)
 930.47333	     672.5	b (9) (1+)
 931.47626	     287.5
 937.50610	     185.4
 961.49414	     218.6
 980.47998	     353.1
 980.98535	     433.0
 981.06409	     162.0
 981.47693	     191.0
1001.51093	    2425.6	b (10) (1+)
1002.51532	    1233.3
1003.52063	     207.3
1012.53571	    5265.2
1013.03595	    6204.1
1013.53680	    2618.1
1014.03436	     165.0
1023.55737	    1960.0	y (11) (1+)
1024.56165	     769.6
1025.56140	     159.2
1061.52173	     149.2
1062.02625	     179.5
1062.52002	     158.5
1082.08167	     164.8
1082.60181	     126.6
1094.59961	     522.3	y (12) (1+)
1095.59473	     127.0
1114.07581	    2412.0
1114.57629	    2924.1
1115.07813	    1218.8
1115.57483	     121.3
1123.54456	     194.8
1129.58325	     114.0
1195.10034	     704.3
1195.60278	    1086.7	b (12) (1+)
1196.10486	     465.2
1226.63623	    1493.6
1227.63818	     915.4
1228.64063	     184.0
1257.65784	     228.1	y (13) (1+)
1258.65991	     115.3
1266.65234	     206.2	b (13) (1+)
1267.66382	     206.9
1297.68311	     148.4
1328.70264	     212.0	y (14) (1+)
1329.68054	     120.7
1388.68970	    1272.2
1389.69080	     828.0
1390.69763	     147.3
1459.73083	     167.7
1460.73352	     244.4
1461.70898	     166.6
1475.73853	     176.4	y (15) (1+)
1531.79895	     121.3
1756.89771	     229.7	y (18) (1+)
1960.07776	     117.5
