# Supplementary material for: A Strategy for O-Glycoproteomics of Enveloped Viruses—the O-Glycoproteome of Herpes Simplex Virus Type 1
Source: PLoS Pathog. 2015 Apr 1;11(4):e1004784. doi: 10.1371/journal.ppat.1004784 (PMC4382219; doi:10.1371/journal.ppat.1004784)
Supplement: S3 Dataset — HSV-1 envelope glycoprotein-derived spectra are provided. (ZIP) [file ppat.1004784.s009.zip › data/DTLPQSPGPAFPLAEDVEK_-4_16_75229.txt]

       m/z	          i	matches
 100.54676	    1384.3
 115.08674	    1332.3
 120.08057	    2383.5	y (3) (3+)-NH3
 126.05500	   32625.5
 127.03885	    1841.1
 127.05739	    1360.1
 138.05492	   18505.4
 144.06557	   22476.6
 147.11313	    2871.5	y (1) (1+)
 168.06566	   12465.1
 183.14865	    1766.1
 186.07620	   77268.0
 187.07985	    4616.0
 189.08698	    3511.3
 198.12299	    1934.2
 199.07130	    5348.9	b (2) (1+)-H2O
 204.08676	  127133.0
 205.09039	    6759.4	b (4) (2+)-H2O
 217.08191	   10986.2	b (2) (1+)
 226.11862	   27554.4
 227.12311	    3282.7
 243.14484	    3939.4
 258.14532	    2027.1	y (2) (1+)-H2O
 276.15564	    2316.0	y (2) (1+)
 284.15930	    1593.7
 285.15570	    2320.1
 295.13998	    8978.6	y (8) (3+)-NH3
 296.12387	    1893.7
 296.14819	    1389.1
 312.15552	   18596.0	b (3) (1+)-H2O
 313.15073	   52551.7	b (6) (2+)-NH3
 314.15466	    6780.1
 330.16547	    2902.7	b (3) (1+)
 366.13983	   27195.3
 367.14301	    4232.3
 375.22455	    2426.6	y (3) (1+)
 427.21613	    2320.4	b (4) (1+)
 428.17664	    3557.2
 442.24515	    2245.7
 450.73740	   30205.3	y (8) (2+)
 451.23834	   16725.6	y (13) (3+)-H2O
 451.73880	    2600.2
 467.22516	    6207.1
 470.24103	    3990.1
 490.24976	    6081.7	y (4) (1+)
 524.26984	    4291.4	y (9) (2+)
 524.77362	    3121.3
 539.26172	    1649.7
 555.27655	    3266.6	b (5) (1+), y (16) (3+)-H2O
 579.70648	    1673.0
 608.31635	    3172.2	y (11) (2+)
 608.81842	    2763.5
 614.32306	    1596.5
 615.56635	    1436.9
 619.29193	    5127.1	y (5) (1+)
 624.29797	    8314.5	b (6) (1+)-H2O
 625.33881	    1715.7
 635.31390	    9352.2
 642.30817	   19786.1	b (6) (1+)
 643.31244	    6337.9
 685.35205	   16572.4	y (13) (2+)
 685.85529	   10047.5
 686.35449	    4792.9
 690.32941	   12296.1	y (6) (1+)
 691.33087	    3760.4
 719.86823	    4189.6	y (14) (2+)-H2O
 720.36462	    3126.8	y (14) (2+)-NH3
 720.86414	    1996.5
 728.86908	   17971.5	y (14) (2+)
 729.37085	   18582.3
 729.87329	    2750.9
 764.37482	    1627.3
 782.38342	   12795.9
 783.38501	    3789.6
 784.39807	    1954.3	y (15) (2+)-NH3
 791.33081	    2060.6
 792.33228	    2251.0
 793.41040	    1764.5
 795.08960	    1481.2
 796.38702	    2423.1	b (8) (1+)
 803.41290	    5971.3	y (7) (1+)
 804.41626	    1462.3
 832.42175	    9761.6	y (16) (2+)-H2O
 832.91901	   13056.3	y (16) (2+)-NH3
 833.41449	    6803.9
 841.42566	  157411.0	y (16) (2+)
 841.92743	  146326.0
 842.42883	   50843.9
 842.93115	    2894.3
 855.15088	    1466.0
 872.43158	    1495.0
 897.96765	   17367.5	y (17) (2+)
 898.46600	   11732.8
 898.97125	    7226.9
 900.46655	   55991.6	y (8) (1+)
 901.47052	   23123.4
 902.46600	    3103.4
 946.46362	    1479.9
 964.47028	    7567.3	b (10) (1+)
 965.47717	    1631.8
 987.99213	    1530.7
 988.49243	    3005.3
 995.48706	    1598.8
 996.99829	    3055.4
 997.51019	    4481.3
 997.99500	    1811.0
1004.53363	    4166.6
1005.03772	    3613.8
1005.99988	    9688.3
1006.50867	    4794.7
1007.00098	    2899.7
1007.49347	    1853.4
1047.53394	   10033.1	y (9) (1+)
1048.54016	    5704.2
1111.54297	   10165.5	b (11) (1+)
1112.54553	    6191.6
1113.54724	    1886.3
1215.62524	   10801.5	y (11) (1+)
1216.63269	    7354.1
1217.62683	    1824.6
1224.58557	    1784.3
1272.64917	    6239.1	y (12) (1+)
1273.64648	    4531.0
1351.67236	    2078.9	y (13) (1+)-H2O
1369.70056	   82772.0	y (13) (1+)
1370.70190	   64996.4
1371.70508	   15247.5
1456.72949	   15189.7	y (14) (1+)
1457.73206	   13736.6
1458.72888	    4895.6
1681.84082	    6124.2	y (16) (1+)
1682.85156	    6722.8
1683.83313	    1559.7
1805.71887	    1659.4
