# Supplementary material for: A Strategy for O-Glycoproteomics of Enveloped Viruses—the O-Glycoproteome of Herpes Simplex Virus Type 1
Source: PLoS Pathog. 2015 Apr 1;11(4):e1004784. doi: 10.1371/journal.ppat.1004784 (PMC4382219; doi:10.1371/journal.ppat.1004784)
Supplement: S3 Dataset — HSV-1 envelope glycoprotein-derived spectra are provided. (ZIP) [file ppat.1004784.s009.zip › data/DTLPQSPGPAFPLAEDVEK_-4_16_75231.txt]

       m/z	          i	matches
 119.74767	     629.3
 126.05494	   17304.1
 127.03866	     710.0
 129.35931	     632.6
 132.97769	    1269.3
 138.05485	   12307.2
 144.06540	   13672.6
 147.11282	    1610.7	y (1) (1+)
 168.06538	    8959.4
 184.73174	     652.5
 186.07608	   73496.1
 187.07921	    5375.1
 198.12315	     700.5
 199.07164	     810.1
 204.08665	  104924.6
 205.08990	    6388.7	b (4) (2+)-H2O
 217.08246	    2327.1	b (2) (1+)
 223.50267	    2423.7
 226.11852	   25364.4
 227.12215	     885.5
 238.04504	     626.9
 243.14488	    1508.0
 258.14505	     862.0
 276.15637	    2986.6	y (2) (1+)
 285.15570	    1756.7
 295.14013	    8016.2
 312.15544	    9316.4	b (3) (1+)-H2O
 313.15054	   44778.4	b (6) (2+)-NH3
 314.15422	    6523.0
 330.16608	    1334.6
 339.20401	     692.4
 366.13966	   79727.5
 367.14274	    8841.8
 375.22400	    1470.6	y (3) (1+)
 410.20367	     841.2
 426.23288	    1482.5
 427.21793	     875.3
 428.17850	    1407.4
 467.22372	    2927.1
 470.23935	    3076.1
 490.24884	    2705.0	y (4) (1+)
 525.97748	    1296.2
 528.25549	    1285.0
 555.27600	    3680.6	b (5) (1+)
 606.29065	     877.9
 608.31750	     846.5
 614.31219	    1274.1
 619.28977	    4690.4	y (5) (1+)
 620.29810	     806.4
 624.29880	    9439.9	b (6) (1+)-H2O
 625.30408	     719.6
 635.31442	    3331.7
 642.30918	   21224.2	b (6) (1+)
 643.31123	    5513.1
 680.37946	    1542.7
 685.35349	   10818.5	y (13) (2+)
 685.85645	    3032.5
 686.35455	     782.6
 690.32697	    3946.9	y (6) (1+)
 691.33405	    1153.1
 718.35583	    1647.9
 719.86774	    1710.4	y (14) (2+)-H2O
 720.36670	    1169.1
 728.86908	   12646.8	y (14) (2+)
 729.37073	    6668.4
 729.87219	    1922.7
 751.41901	    1123.9
 782.38205	    5702.0
 783.38599	    2061.3
 796.38278	    2515.3	b (8) (1+)
 823.90253	     677.5
 824.40503	     823.7
 832.41937	    5538.5	y (16) (2+)-H2O
 832.91727	    9287.9	y (16) (2+)-NH3
 833.41673	    4913.3
 833.91465	    3214.1
 841.42570	  140557.0	y (16) (2+)
 841.92694	  125103.1
 842.42865	   57389.8
 842.93311	    6293.4
 882.45020	     686.5
 897.96808	   13850.1	y (17) (2+)
 898.46830	   11215.1
 898.97073	    5492.6
 900.46661	   32191.4	y (8) (1+)
 901.46956	   12028.4
 917.38971	     775.5
 943.46601	    3247.1
 947.00293	     707.1
 964.46814	    1558.0	b (10) (1+)
 965.47229	     935.1
 985.51855	    1861.7
 986.51996	    1942.8
 987.98450	    1194.8
 988.49628	     755.8
 995.47791	    1126.6
1005.04565	     759.7
1006.00610	    2805.2	[M+2H] (2+)
1006.50532	    5427.3
1007.00275	    1345.5
1023.55774	    1289.0
1025.58484	     706.5
1047.53437	    9386.5	y (9) (1+)
1048.53202	    5271.9
1049.53796	     976.5
1093.53601	     892.1
1094.55200	    1197.4
1107.59058	     753.4
1111.54532	    8003.2	b (11) (1+)
1112.55101	    3738.4
1118.57007	     767.9
1130.08667	     976.0
1215.62589	   10581.0	y (11) (1+)
1216.62775	    5695.7
1217.63482	    2948.5
1223.58704	     830.2
1226.63818	    2684.8
1227.64075	    2236.8
1272.65007	    7318.8	y (12) (1+)
1273.65054	    5506.5
1307.62744	    1463.5
1321.68738	    1123.2
1351.68921	    1345.4
1352.70142	    1072.0
1369.70036	   83796.5	y (13) (1+)
1370.70199	   63725.1
1371.70216	   20893.3
1372.70669	    3900.0
1388.69238	    4688.1
1389.69336	    4092.5
1390.69666	    2268.3
1392.70618	    1084.9
1393.71851	    1070.9
1456.73273	   18341.3	y (14) (1+)
1457.73230	   12736.2
1458.73175	    5009.6
1459.72778	     972.1
1460.74573	     701.1
1585.82410	     759.3
1618.71167	    1406.5
1681.84282	   11175.5	y (16) (1+)
1682.84677	    8807.4
1683.84448	    2604.6
1742.87708	     703.5
1896.97998	     695.3
1993.99719	     816.3
