# Supplementary material for: A Strategy for O-Glycoproteomics of Enveloped Viruses—the O-Glycoproteome of Herpes Simplex Virus Type 1
Source: PLoS Pathog. 2015 Apr 1;11(4):e1004784. doi: 10.1371/journal.ppat.1004784 (PMC4382219; doi:10.1371/journal.ppat.1004784)
Supplement: S3 Dataset — HSV-1 envelope glycoprotein-derived spectra are provided. (ZIP) [file ppat.1004784.s009.zip › data/DTLPQSPGPAFPLAEDVEK_-4_16_83750.txt]

       m/z	          i	matches
 100.11538	    1597.4
 103.60316	     182.9
 108.22885	    1616.4
 124.15253	    1535.6
 126.05493	    8103.4
 138.05479	   54377.4
 139.05817	    2609.5
 144.06539	    4818.3
 168.06549	   54930.8
 169.06859	    4012.2
 169.44466	     190.3
 172.90431	    1678.8
 186.07602	   46683.5
 187.07916	     311.3
 192.09517	     195.5
 196.84441	     189.9
 204.08659	  105136.5
 205.08989	    4944.4	b (4) (2+)-H2O
 226.11862	   12429.2
 256.74228	     196.3
 295.13974	    3291.1	y (8) (3+)-NH3
 312.15622	    6136.6	b (3) (1+)-H2O
 313.15057	   23512.3	b (6) (2+)-NH3
 325.77438	     226.4
 330.16714	    1729.3	b (3) (1+)
 341.00381	     235.8
 366.13951	   86808.1
 367.14299	    9951.9
 407.16559	    2476.8
 424.61066	     208.5
 436.21738	     259.1
 467.22653	    1853.0
 490.25208	    1904.6	y (4) (1+)
 543.31378	     282.5
 555.27783	    1854.3	b (5) (1+), y (16) (3+)-H2O
 624.30084	    4292.8	b (6) (1+)-H2O
 642.30894	   15869.0	b (6) (1+)
 643.31317	    5489.6
 656.40179	     232.7
 657.40375	     224.0
 685.35360	    5446.4	y (13) (2+)
 685.85590	    1900.0
 690.33057	    2050.0	y (6) (1+)
 728.86823	    7031.0	y (14) (2+)
 729.37146	    7757.0
 763.28198	     229.7
 782.38043	    2706.8
 792.89026	    1745.6	y (15) (2+)
 804.47192	    1417.4
 805.47449	    1039.1
 806.48230	     320.5
 832.42560	    3374.6	y (16) (2+)-H2O
 832.91711	    2539.1	y (16) (2+)-NH3
 833.40698	    2410.6
 841.42596	   97498.3	y (16) (2+)
 841.92738	   83042.3
 842.42718	   29677.6
 842.92804	    4578.1
 897.96344	    7939.7	y (17) (2+)
 898.46478	    7741.5
 900.46466	   17459.8	y (8) (1+)
 901.47150	    5315.0
 913.59193	    3665.7
 913.94214	     697.7
 914.55107	    1830.9
 914.94604	     229.4
 915.60437	     270.5
 915.91046	     226.6
 927.47345	     460.8
 939.77863	     209.1
 943.47272	    2684.0
 964.48010	    2171.6	b (10) (1+)
 996.99139	    2175.3
 997.49420	    2721.9
1006.00219	   10384.8
1006.50239	   10678.7
1007.00726	    7849.0
1007.51215	    2695.0
1047.52551	    3383.6	y (9) (1+)
1048.53772	    2028.7
1111.54016	    4953.3	b (11) (1+)
1112.53455	    2010.5
1160.12317	    1734.5
1215.62378	    6512.0	y (11) (1+)
1216.61597	    2401.5
1272.64429	    3243.2	y (12) (1+)
1273.64685	    2340.7
1369.69837	   46335.7	y (13) (1+)
1370.70043	   29818.6
1371.65615	   10066.6
1456.72900	    7425.4	y (14) (1+)
1457.72839	    5070.0
1458.73230	    3008.2
1459.85999	     819.2
1460.86353	    3693.2
1461.86682	    1823.0
1462.87219	     653.8
1679.11499	    1873.9
1681.83179	    2505.3	y (16) (1+)
1682.83044	    4672.8
1991.66833	    1948.4
