# Supplementary material for: A Strategy for O-Glycoproteomics of Enveloped Viruses—the O-Glycoproteome of Herpes Simplex Virus Type 1
Source: PLoS Pathog. 2015 Apr 1;11(4):e1004784. doi: 10.1371/journal.ppat.1004784 (PMC4382219; doi:10.1371/journal.ppat.1004784)
Supplement: S3 Dataset — HSV-1 envelope glycoprotein-derived spectra are provided. (ZIP) [file ppat.1004784.s009.zip › data/FIPENQRTVAVYSLK_-4_16_74831.txt]

       m/z	          i	matches
 111.04408	      99.9
 116.41702	      66.8
 120.08053	     252.7	b (3) (3+)
 126.05516	     350.4
 133.08606	    1125.3
 137.05951	     151.7
 138.05518	     434.0
 144.06561	     480.6
 147.11322	      74.0
 151.09631	     149.7
 155.07037	    1041.4
 168.06578	     367.0
 173.08125	      96.5
 175.09685	     232.4
 177.11215	    1054.7
 178.11633	      96.3
 186.07628	    2483.1
 187.08022	     125.3
 195.12286	     652.4
 199.09666	    1299.2
 201.11215	     278.8	b (5) (3+)
 204.08682	    3014.9
 205.08998	     176.1
 217.10759	     151.8
 219.12262	     166.6
 221.13895	     271.8
 225.11267	     152.1
 233.16507	    4619.4
 234.16809	     351.4
 239.14885	     567.6
 243.12286	    1725.9
 245.13882	     181.5
 260.19730	     173.3	y (2) (1+)
 261.13358	     156.5
 261.15985	    1000.8	b (2) (1+)
 262.16660	      75.9
 265.16565	      79.9
 269.13907	     162.0
 283.17545	     347.3
 287.14914	    1619.8
 289.16461	      94.0
 305.15866	      88.7
 327.20139	     207.9
 331.17514	     890.0
 347.22992	     373.8	y (3) (1+)
 349.18466	      95.1
 366.13989	     590.4
 367.14233	      86.5
 367.19574	     114.9
 375.20203	     263.7
 411.22394	     112.2
 419.22769	     133.2	b (11) (3+)
 448.73303	      77.4
 455.24878	     206.6
 499.27548	     188.1
 502.27628	     689.9	y (13) (3+)
 502.60965	     831.1	b (13) (3+)
 502.94345	     243.2
 510.29102	     289.7	y (9) (2+)-NH3, y (4) (1+)
 543.29987	      89.3
 569.96790	     718.6
 570.30194	     850.5	b (10) (2+)-NH3
 570.63617	     456.4
 579.80164	      93.5
 605.33740	      94.2
 609.36096	     130.2	y (5) (1+)
 614.31116	     184.8
 614.81360	      91.3
 623.31854	     149.7
 639.86249	     173.9	y (11) (2+)
 640.35864	     102.4
 649.36255	     184.1
 670.85309	     136.7
 679.85712	      83.0
 680.40002	     110.4	y (6) (1+)
 693.38995	    4146.4
 694.39227	    1000.8
 709.07819	      99.8
 709.41638	     365.3
 711.30103	      88.2
 711.33807	      84.4
 741.40021	     245.1
 741.89960	     185.7
 743.91150	     127.1	y (13) (2+)-H2O
 744.39746	     325.1	y (13) (2+)-NH3, b (13) (2+)-H2O
 744.89996	     202.0
 752.90924	   10972.8	y (13) (2+)
 753.41046	    7825.8	b (13) (2+)
 753.91150	    2872.2
 754.41559	     140.7
 760.53955	      76.5
 805.92102	     191.0
 806.41901	     145.7
 809.45142	     147.5	y (14) (2+)
 809.95996	     164.2
 845.94287	     159.6
 854.44940	    7874.6
 854.94989	    6465.3
 855.45142	    2775.9
 855.95886	      92.6
 874.47198	     229.6
 882.98566	    6942.2
 883.48645	    6611.4
 883.98907	    3248.5
 884.49255	     311.1
 935.47583	    1052.1
 935.97626	     867.1
 936.47644	     538.7
 936.97357	     100.9
 984.52325	     580.6
 985.02826	     631.0
 985.52985	     270.9
 995.52637	     135.6
1173.14734	      79.8
1245.62244	     105.1
1255.68506	     178.0	b (11) (1+)
1256.67859	     124.7
1277.03894	      91.3
1358.70544	     131.8
1418.74304	     103.1
1488.80042	      79.8
1504.80969	     542.5	y (13) (1+)
1505.81189	     514.0
1506.81787	     190.8
1707.93274	      86.7
