# Supplementary material for: A Strategy for O-Glycoproteomics of Enveloped Viruses—the O-Glycoproteome of Herpes Simplex Virus Type 1
Source: PLoS Pathog. 2015 Apr 1;11(4):e1004784. doi: 10.1371/journal.ppat.1004784 (PMC4382219; doi:10.1371/journal.ppat.1004784)
Supplement: S3 Dataset — HSV-1 envelope glycoprotein-derived spectra are provided. (ZIP) [file ppat.1004784.s009.zip › data/FIPENQRTVAVYSLK_-4_5_3794.txt]

       m/z	          i	matches
 109.70375	      73.1
 110.60990	      85.8
 139.53165	      70.3
 427.34616	      72.9
 494.27631	     119.9	z (4) (1+)
 593.33801	     103.9	z (5) (1+)
 664.37836	     189.2	z (6) (1+)
 858.46533	     151.2
 859.47614	     129.1
 879.44421	     111.8	z+1 (12) (2+)
 902.48328	     381.8	c (7) (1+)
 903.48230	     159.1	c+1 (7) (1+)
 968.51379	     148.1
 969.01361	     100.2
 984.51453	     133.8	z+1 (14) (2+)
 985.01843	      85.9	z+2 (14) (2+)
 985.53058	     109.3
1028.52783	     117.6
1229.62427	     212.4	z (8) (1+)
1230.62354	     129.0	z+1 (8) (1+)
1245.65686	      93.7	y (8) (1+)
1368.66516	     184.4	c (8) (1+)
1385.73999	      89.8	z (9) (1+)
1386.73547	     252.8	z+1 (9) (1+)
1387.72290	      88.5
1467.72864	     119.4	c (9) (1+)
1468.74707	     107.7	c+1 (9) (1+)
1517.69702	      80.3
1538.77136	     104.3	c (10) (1+)
1539.76147	     105.1	c+1 (10) (1+)
1628.83545	     363.2	z+1 (11) (1+)
1629.83899	     231.4	z+2 (11) (1+)
1630.85413	     137.2
1637.81421	     119.2
1638.81042	     137.9
1800.89575	     111.0	c (12) (1+)
