# Supplementary material for: A Strategy for O-Glycoproteomics of Enveloped Viruses—the O-Glycoproteome of Herpes Simplex Virus Type 1
Source: PLoS Pathog. 2015 Apr 1;11(4):e1004784. doi: 10.1371/journal.ppat.1004784 (PMC4382219; doi:10.1371/journal.ppat.1004784)
Supplement: S3 Dataset — HSV-1 envelope glycoprotein-derived spectra are provided. (ZIP) [file ppat.1004784.s009.zip › data/FIPENQRTVAVYSLK_-4_5_8858.txt]

       m/z	          i	matches
 110.60403	      70.8
 135.99738	      75.5
 149.24382	      71.4
 151.91864	      72.6
 342.00351	      99.8
 343.00098	     100.8
 494.27490	     105.3	z (4) (1+)
 593.33612	      78.6	z (5) (1+)
 664.37970	     212.5	z (6) (1+)
 665.38599	      97.7	z+1 (6) (1+)
 763.44250	     103.7	z (7) (1+)
 858.47656	      85.6
 859.47821	     122.1
 879.44177	     112.0	z+1 (12) (2+)
 879.94324	      99.7	z+2 (12) (2+)
 902.48260	     340.8	c (7) (1+)
 903.48560	     248.1	c+1 (7) (1+)
 944.46259	     126.4	c (13) (2+)
 968.52002	     105.2
 984.00659	      80.9	z (14) (2+)
 984.52893	      91.6	z+1 (14) (2+)
 986.01917	      86.2
1009.14868	      81.0
1229.61646	     152.3	z (8) (1+)
1230.62708	     151.4	z+1 (8) (1+)
1368.64233	      99.4
1386.73010	     333.5	z+1 (9) (1+)
1387.74023	     200.4	z+2 (9) (1+)
1467.72498	     300.0	c (9) (1+)
1468.72424	     151.8	c+1 (9) (1+)
1514.77466	      87.8
1535.56177	      83.9
1538.75720	     106.2	c (10) (1+)
1539.75500	     128.8
1546.32959	      90.7
1628.82556	     327.2	z+1 (11) (1+)
1629.84778	     263.5	z+2 (11) (1+)
1630.82861	     139.9
1638.83386	      81.5	c+1 (11) (1+)
1801.96057	      83.8
