# Supplementary material for: A Strategy for O-Glycoproteomics of Enveloped Viruses—the O-Glycoproteome of Herpes Simplex Virus Type 1
Source: PLoS Pathog. 2015 Apr 1;11(4):e1004784. doi: 10.1371/journal.ppat.1004784 (PMC4382219; doi:10.1371/journal.ppat.1004784)
Supplement: S3 Dataset — HSV-1 envelope glycoprotein-derived spectra are provided. (ZIP) [file ppat.1004784.s009.zip › data/KYALVDASLK_-4_18_132960.txt]

       m/z	          i	matches
 126.05505	     628.9
 129.10233	     414.6	b (1) (1+)
 138.05499	     664.6	b (2) (2+)-NH3
 144.06554	     744.9
 147.11255	     101.7
 168.06584	     744.1
 186.07628	    5439.9
 187.07968	     282.2
 199.72760	      63.5
 204.08687	    6031.2
 205.08994	     441.6
 247.14552	      81.9
 254.14906	      82.3
 275.13925	     107.1
 292.16553	     354.8	b (2) (1+)
 363.20328	     131.5
 366.13943	     894.8
 367.14365	     105.1
 386.81824	      76.5
 418.26532	     218.0	y (4) (1+)
 448.29086	      74.2
 476.28665	     195.9	b (4) (1+)
 533.29242	     349.8	y (5) (1+)
 534.29303	      87.8
 535.29889	      71.6
 545.31830	     130.1
 545.81085	     546.5	[M+2H] (2+)-NH3
 546.31329	     243.9
 547.35754	      88.9
 554.32385	    7472.4	[M+2H] (2+)
 554.82489	    3821.5
 555.32556	     863.2
 575.35638	     176.7	b (5) (1+)
 576.35699	     106.2
 593.33014	      98.4
 608.33801	     120.1
 608.83563	      70.1
 621.34735	     134.7
 632.36218	     373.3	y (6) (1+)
 633.36401	     114.8
 655.86353	    3170.5
 656.36548	    2490.6
 656.86572	    1057.3
 678.28442	     151.7
 678.78351	     204.2
 679.28839	      76.7
 690.38190	     472.7	b (6) (1+)
 691.38708	     181.3
 725.81500	      79.8
 734.82465	    4208.3
 735.32605	    4110.0
 735.82751	    1844.2
 736.33032	     600.3
 736.83258	      99.1
 737.31396	     100.3
 737.38898	      94.4
 745.44458	     438.6	y (7) (1+)
 746.45135	      96.7
 760.37988	     112.8
 760.71326	     484.6
 761.04834	     519.5
 761.37329	     274.1
 761.42529	     201.6	b (7) (1+)
 761.71466	     115.2
 762.04810	      75.3
 775.34998	      81.8
 775.85657	      90.4
 816.48212	    1299.6	y (8) (1+)
 817.48438	     427.5
 828.40448	     163.0
 828.74500	     331.2
 829.07349	     168.7
 829.40778	     111.1
 835.43463	     114.5
 848.45068	     330.9	b (8) (1+)
 849.45386	      99.6
 882.41479	      88.3
 882.75897	     390.3
 883.09644	     269.7
 883.43164	     103.1
 933.54053	      92.2
 943.52234	     165.7	b (9) (1+)-H2O
 944.52844	     122.2
 961.53418	     584.5	b (9) (1+), y (9) (1+)-H2O
 962.53473	     399.6	y (9) (1+)-NH3
 979.54382	    1112.2	y (9) (1+)
 980.54688	     543.3
 981.54834	     100.1
1019.56384	     117.2
1020.57343	     145.6
1089.62976	     282.5
1090.62939	     269.6
1091.62695	     114.3
1107.27612	      75.1
1107.64038	   13866.0
1107.83154	      91.4
1107.88232	      91.8
1107.92859	      74.7
1108.05078	     106.7
1108.09949	      71.3
1108.21875	      86.9
1108.64221	    8167.2
1109.64514	    2310.7
1182.62134	     192.8
1183.62341	      84.0
1233.67029	     305.4
1234.66956	     138.3
1310.71960	     525.5
1311.71887	     352.6
1312.72327	      80.3
1355.51721	      67.4
1358.86536	      73.1
