# Supplementary material for: A Strategy for O-Glycoproteomics of Enveloped Viruses—the O-Glycoproteome of Herpes Simplex Virus Type 1
Source: PLoS Pathog. 2015 Apr 1;11(4):e1004784. doi: 10.1371/journal.ppat.1004784 (PMC4382219; doi:10.1371/journal.ppat.1004784)
Supplement: S3 Dataset — HSV-1 envelope glycoprotein-derived spectra are provided. (ZIP) [file ppat.1004784.s009.zip › data/SVLLNAPSEAPQIVR_-4_16_75114.txt]

       m/z	          i	matches
 126.05503	     634.0
 138.05518	     543.5
 144.06555	     650.7
 159.11272	     234.1
 168.06563	     667.3
 175.11891	     234.8	y (1) (1+)
 186.07617	    6329.7
 186.08623	     117.7
 186.08896	     135.2
 187.07944	     357.0
 187.10770	    1012.4	b (2) (1+)
 199.18065	     170.2
 204.08665	    9946.6
 205.09009	     540.6
 221.08450	      96.4
 225.04305	     153.0
 225.07985	      67.9
 227.17542	     164.6
 228.13417	     205.6
 239.09508	     222.8
 255.17085	     247.0	b (5) (2+)-H2O
 274.18768	     368.4	y (2) (1+)
 282.18066	     172.9	b (3) (1+)-H2O
 299.06174	     595.4
 299.17114	     421.0
 300.19177	    3456.5	b (3) (1+)
 301.19531	     490.1
 324.97177	     116.7
 326.96982	      78.4
 341.00369	     110.9
 341.21790	     481.9
 342.00757	     100.4
 342.22025	      98.2
 351.16519	      69.9
 354.17773	     105.5
 355.06995	     467.1
 359.02853	     479.3
 366.13953	    3199.9
 367.14246	     372.3
 371.22809	      77.2
 372.18829	     150.8
 384.26059	     108.5
 385.28180	     178.4
 387.27121	     183.5	y (3) (1+)
 395.26410	     146.5	b (4) (1+)-H2O
 397.21008	     114.9
 410.23923	      79.7
 412.25436	     435.2
 413.27585	     867.9	b (4) (1+)
 414.23389	     171.5
 414.28073	     158.6
 415.03625	     163.4
 429.08752	     360.7
 439.29129	      73.7
 440.25095	     114.4
 445.05859	      71.7
 450.23251	     167.9	y (8) (2+)
 464.25027	      96.4
 465.26917	      71.5
 467.26215	     220.6
 468.24387	     252.4
 469.24985	     108.5
 481.27740	     134.9
 482.29742	     137.6
 485.27151	     568.6
 486.26791	      72.5
 498.77783	     843.3	y (9) (2+)
 499.27893	     397.7
 509.30728	     322.7	b (5) (1+)-H2O
 510.29068	     408.3	b (5) (1+)-NH3
 511.29587	     137.3
 527.31750	     472.1	b (5) (1+)
 528.32172	      93.0
 534.29559	     239.7	y (10) (2+)
 534.79236	     126.9
 552.35199	      96.3
 553.33167	     176.5
 563.31781	     209.1
 570.36023	     254.2
 580.34467	     884.4	b (6) (1+)-H2O
 581.32416	     543.6	b (6) (1+)-NH3
 582.33228	     134.9
 591.31885	      96.1
 598.35516	    2058.6	b (6) (1+)
 599.35883	     469.0
 612.38129	    1217.9	y (5) (1+)
 613.38501	     300.8
 639.85199	     100.2
 647.85748	     526.3	y (12) (2+)
 648.36060	     346.3
 683.41895	     822.2	y (6) (1+)
 684.42249	     228.2
 695.88470	     239.9	y (13) (2+)-NH3
 696.38660	     145.5
 704.40143	     541.1	y (13) (2+)
 704.90338	     325.9
 757.35217	     120.7
 788.94226	     341.8	[M+2H] (2+)-NH3
 789.44012	     245.3
 789.93469	     124.1
 797.45428	     371.2	[M+2H] (2+)
 797.95227	     193.9
 798.44763	      78.1
 812.46393	     239.8	y (7) (1+)
 813.47174	      84.9
 875.45685	      95.6
 875.94623	      93.8
 882.08655	     162.1
 886.16559	      72.8
 899.49323	     300.2	y (8) (1+)
 900.49188	      72.0
 965.50427	     101.0	b (10) (1+)-NH3
 978.53949	     120.4	y (9) (1+)-H2O
 979.44330	      91.7
 980.46136	      86.3
 981.45197	      95.2
 982.52228	     169.5	b (10) (1+)
 996.54529	    7064.7	y (9) (1+)
 997.54803	    3088.5
 998.54950	     596.9
1067.58203	    1660.1	y (10) (1+)
1068.58362	     891.4
1069.58582	     259.2
1075.92761	      75.7
1164.60034	     160.2	y (11) (1+)-NH3
1165.60291	     112.3
1181.62573	    2226.3	y (11) (1+)
1182.63037	    1525.0
1183.63013	     359.2
1199.62598	    2113.9
1200.62891	    1161.3
1201.63171	     292.5
1261.26331	      73.2
1270.66345	     627.2
1271.66272	     386.2
1272.67090	     154.9
1278.70215	      79.6
1294.70947	     670.8	y (12) (1+)
1295.71118	     523.5
1296.70642	     131.3
1300.69556	      75.5
1306.68042	      73.1
1320.72192	      88.4
1361.67566	     671.4
1362.68445	     366.0
1363.70679	      78.9
1367.65515	      72.8
1384.70313	     670.1
1385.70422	     618.6
1386.70410	     202.4
1407.79822	     254.1	y (13) (1+)
1408.80188	     248.5
1432.72131	     192.8
1433.71582	     148.7
1497.79834	     112.3
1498.81079	      74.5
1546.75073	     233.1
1547.78345	      75.7
1576.87317	     282.4
1577.87207	     224.9
1578.88367	     135.0
1593.89355	    9332.9
1594.89600	    7674.3
1595.19153	      76.1
1595.89709	    2851.3
