# Supplementary material for: A Strategy for O-Glycoproteomics of Enveloped Viruses—the O-Glycoproteome of Herpes Simplex Virus Type 1
Source: PLoS Pathog. 2015 Apr 1;11(4):e1004784. doi: 10.1371/journal.ppat.1004784 (PMC4382219; doi:10.1371/journal.ppat.1004784)
Supplement: S3 Dataset — HSV-1 envelope glycoprotein-derived spectra are provided. (ZIP) [file ppat.1004784.s009.zip › data/SVLLNAPSEAPQIVR_-4_16_77079.txt]

       m/z	          i	matches
 110.59848	      69.7
 114.99842	      57.8
 126.05486	     364.6
 138.05492	     368.9
 144.06532	     487.5
 149.04527	      65.2
 159.11284	     230.1
 168.06544	     443.6
 175.11893	     211.3	y (1) (1+)
 186.07603	    4445.7
 186.08621	     119.2
 186.08862	     126.2
 187.07961	      83.4
 187.10773	     793.4	b (2) (1+)
 199.18129	      80.4
 204.08656	    7778.7
 204.10172	      78.0
 205.08977	     298.9
 221.08415	     185.2
 225.04297	     126.3
 227.17596	     162.6
 228.13461	     167.2
 239.09459	     201.9
 255.17108	     166.6	b (5) (2+)-H2O
 274.18692	     265.7	y (2) (1+)
 282.18069	     104.2	b (3) (1+)-H2O
 295.10434	      65.8
 299.06113	     456.9
 299.17130	     159.2
 300.19150	    2785.0	b (3) (1+)
 301.19473	     243.6
 341.21735	     406.2
 354.17856	      78.8
 355.06927	     322.8
 359.02780	     341.2
 366.13904	    2587.5
 367.14182	     256.7
 369.71790	      66.3
 371.22861	      67.1
 385.27954	     167.4
 387.27060	     112.2	y (3) (1+)
 395.26370	     128.2	b (4) (1+)-H2O
 397.20447	      80.5
 411.43472	      69.5
 412.25531	     382.6
 413.27542	     718.8	b (4) (1+)
 414.23404	      84.4
 414.27847	     162.5
 415.03271	     191.2
 429.08810	     317.6
 440.25110	      82.6
 450.23715	      97.1	y (8) (2+)
 465.26956	      76.2
 467.25848	     144.2
 468.24371	     242.4
 481.27560	     104.3
 485.27054	     384.7
 498.77621	     603.5	y (9) (2+)
 499.27832	     222.5
 499.32059	      73.5
 503.10623	      95.6
 509.30472	     202.3	b (5) (1+)-H2O
 510.29001	     274.7	b (5) (1+)-NH3
 527.31763	     365.5	b (5) (1+)
 528.32056	      93.6
 534.29388	     275.7	y (10) (2+)
 534.79797	     117.4
 535.32104	      77.2
 552.35199	      75.6
 553.33191	     201.4
 563.31775	     248.6
 570.35699	     205.5
 580.34387	     690.6	b (6) (1+)-H2O
 581.32343	     412.9	b (6) (1+)-NH3
 582.33075	     111.7	y (11) (2+)-H2O
 591.31543	     117.8	y (11) (2+)
 598.35437	    1533.0	b (6) (1+)
 599.35730	     309.3
 612.38116	    1119.6	y (5) (1+)
 613.38538	     242.3
 647.85999	     434.9	y (12) (2+)
 648.35889	     289.1
 683.41809	     659.1	y (6) (1+)
 684.41803	     157.1
 695.88684	     183.4	y (13) (2+)-NH3
 704.40039	     393.7	y (13) (2+)
 704.90393	     208.9
 705.39905	      75.9
 788.44946	     129.0	[M+2H] (2+)-H2O
 788.94269	     170.2	[M+2H] (2+)-NH3
 789.43628	     127.1
 797.44977	     237.4	[M+2H] (2+)
 797.95398	     184.5
 812.46112	     169.8	y (7) (1+)
 881.42340	     114.9
 881.75812	     195.9
 882.08838	     192.5
 882.42737	      75.6
 899.48785	     232.2	y (8) (1+)
 900.49255	      84.3
 911.48425	      98.8	b (9) (1+)
 965.49811	      80.8	b (10) (1+)-NH3
 967.39941	      67.2
 978.54193	      71.3
 982.51947	     190.6	b (10) (1+)
 996.54456	    5739.4	y (9) (1+)
 997.54590	    2285.9
 998.54895	     307.2
1067.58215	    1535.2	y (10) (1+)
1068.58386	     580.2
1165.60571	      87.5
1181.62476	    1864.3	y (11) (1+)
1182.62878	     966.7
1183.62842	     167.8
1194.16858	      67.6
1199.62439	    1704.0
1200.62488	     892.2
1201.62939	      94.1
1270.66003	     575.4
1271.66443	     304.6
1272.64929	      68.1
1294.70935	     501.1	y (12) (1+)
1295.71411	     257.4
1296.69458	      80.8
1361.67395	     491.6
1362.67944	     294.1
1384.70325	     656.7
1385.70703	     441.6
1407.79248	     213.1	y (13) (1+)
1408.80286	     110.0
1432.71033	     217.1
1497.79968	      74.9
1546.76392	     142.0
1547.76111	      94.6
1576.86218	     245.5
1577.87463	     131.8
1593.89124	    8003.9
1594.89417	    6246.1
1595.89380	    1386.4
1756.94470	      94.2
