# Supplementary material for: A Strategy for O-Glycoproteomics of Enveloped Viruses—the O-Glycoproteome of Herpes Simplex Virus Type 1
Source: PLoS Pathog. 2015 Apr 1;11(4):e1004784. doi: 10.1371/journal.ppat.1004784 (PMC4382219; doi:10.1371/journal.ppat.1004784)
Supplement: S3 Dataset — HSV-1 envelope glycoprotein-derived spectra are provided. (ZIP) [file ppat.1004784.s009.zip › data/SWPSAPEVSHVR_-4_16_74623.txt]

       m/z	          i	matches
 107.76591	      36.7
 115.05022	      96.0
 126.05488	    1140.0
 127.03861	     125.8
 132.08062	     324.2	y (3) (3+)-NH3
 138.05484	    1011.7
 144.06535	    1277.1
 145.06167	     176.2
 155.38782	      71.4
 157.09756	     183.4
 167.08165	     303.6
 168.06524	     708.6
 175.11960	      53.6
 185.09227	     443.7
 186.07600	    4948.0	b (3) (2+)
 187.08637	    1209.3
 204.08653	    4790.8
 205.09006	     301.8
 219.14926	      93.6
 229.09756	     117.2
 238.11842	    1299.0
 239.12189	      50.8
 246.12362	    4015.7
 247.12727	     496.3
 256.12921	    1261.1	b (5) (2+)-H2O
 257.13315	     120.2
 266.98859	      89.4
 274.11859	    3861.3	b (2) (1+)
 275.12208	     418.8
 288.92084	      37.9
 295.13709	     141.6
 301.14176	     152.5
 309.94528	      76.8
 324.96964	     168.9
 341.00821	     138.9
 360.19237	     745.7	y (10) (3+)
 360.52764	     450.7
 360.86362	      78.6
 366.13882	     392.0
 383.21585	      72.4
 411.23684	     164.7
 412.22424	    1211.4	y (7) (2+)
 412.72635	     360.0
 413.24969	     210.0
 427.88737	     246.7
 428.21918	     246.6
 429.08691	      74.3
 447.74273	    1054.0	y (8) (2+)
 448.24460	     629.6
 448.74707	      89.0
 449.23920	      67.5
 476.73663	      42.5
 482.22455	      47.0
 491.26021	     285.2	y (9) (2+)
 493.21512	      85.6
 498.27634	     380.1	y (4) (1+)
 499.27816	     115.7
 503.73068	      66.3
 511.22966	     262.9	b (5) (1+)-H2O
 519.25062	     222.5
 519.78790	      58.2
 521.80865	     114.3
 529.23897	     182.6	b (5) (1+)
 530.77920	     433.0	y (10) (2+)-H2O
 531.28284	     256.1	y (10) (2+)-NH3
 539.78533	   16861.2	y (10) (2+)
 540.28613	    9093.6
 540.78738	    2628.6
 541.28754	     232.2
 557.27441	      74.2
 571.26340	     191.8
 571.73871	      46.4
 572.28545	     274.8
 572.81128	     104.0
 573.23045	    1117.3
 574.20615	     204.6
 581.28821	      88.7
 597.34611	     375.3	y (5) (1+)
 632.82343	     292.8	y (11) (2+)
 633.32555	     162.4
 633.82666	      47.2
 641.32462	     514.1
 641.82508	     250.8
 642.32477	      74.3
 676.34065	     759.9
 676.83960	     426.0
 677.34192	      64.0
 726.39140	     210.0	y (6) (1+)
 731.73102	      41.7
 823.44069	    4801.0	y (7) (1+)
 824.44325	    1655.8
 825.44474	     383.6
 885.40387	     114.2
 886.40845	      48.4
 894.47745	     786.2	y (8) (1+)
 895.47949	     347.5
 897.46600	     135.9
 898.46863	      71.6
 945.55432	      86.6
 981.50838	    1081.5	y (9) (1+)
 982.51197	     577.9
 991.48633	      98.9
1078.56312	    5959.1	y (10) (1+)
1079.56491	    3131.5
1080.56657	     787.4
1081.56702	     159.9
1351.67279	    1238.0
1352.67478	     908.3
1353.68115	     281.6
