# Supplementary material for: A Strategy for O-Glycoproteomics of Enveloped Viruses—the O-Glycoproteome of Herpes Simplex Virus Type 1
Source: PLoS Pathog. 2015 Apr 1;11(4):e1004784. doi: 10.1371/journal.ppat.1004784 (PMC4382219; doi:10.1371/journal.ppat.1004784)
Supplement: S3 Dataset — HSV-1 envelope glycoprotein-derived spectra are provided. (ZIP) [file ppat.1004784.s009.zip › data/SWPSAPEVSHVR_-4_16_74644.txt]

       m/z	          i	matches
 110.60537	     205.8
 126.05496	    4146.7
 127.03925	     213.7
 131.20882	     221.2
 138.05489	    3247.9
 139.05754	     410.3
 144.06540	    3810.4
 156.66434	     217.7
 168.06548	    3926.7
 185.09270	     305.4
 186.07599	   26100.7	b (3) (2+)
 187.07954	    1445.8
 204.08641	   37331.6
 205.08972	    1906.7
 206.21962	     226.9
 238.11827	    1673.5
 246.12340	    4176.5
 247.12672	     602.5
 256.12888	    1872.6	b (5) (2+)-H2O
 266.98734	     238.9
 274.11844	    5998.0	b (2) (1+)
 274.18643	     248.2
 275.12180	     764.4
 341.00311	     305.3
 366.13901	   13786.4
 367.14252	    1631.0
 371.17188	     276.1
 411.24463	     323.1
 412.22424	    1094.6	y (7) (2+)
 412.72705	     364.2
 447.74265	     774.6	y (8) (2+)
 448.24319	     414.6
 493.21628	     287.9
 498.27460	     572.7
 501.24310	     416.4
 511.22858	     696.0	b (5) (1+)-H2O
 512.23132	     303.8
 529.23877	     670.5	b (5) (1+)
 530.78046	     879.8	y (10) (2+)-H2O
 539.78503	   34806.4	y (10) (2+)
 540.28601	   18989.1
 540.78601	    3622.5
 597.34290	     611.4	y (5) (1+)
 632.82275	     928.6	y (11) (2+)
 633.32758	     288.7
 641.32367	    2233.0
 641.82538	    1700.5
 642.32813	     599.0
 675.30975	     491.1
 675.81287	     352.3
 676.34222	    5933.4	[M+2H] (2+)
 676.84198	    4213.1
 677.34296	    1381.3
 697.34827	     249.6
 722.34747	     282.1
 722.85144	     247.0
 777.35992	     893.9
 823.44019	    7861.8	y (7) (1+)
 824.44293	    3193.0
 825.44086	     411.2
 839.40247	     300.6
 894.47803	    1680.2	y (8) (1+)
 895.47974	     592.9
 919.92151	     450.9
 920.42822	     666.4
 920.91425	     409.9
 940.43561	     314.7
 940.93530	     430.2
 941.44055	     377.5
 981.50928	    1407.0	y (9) (1+)
 982.51062	     435.9
1021.46399	     464.1
1021.96039	    1650.2
1022.46295	     826.5
1022.96191	     455.0
1061.52283	     238.9
1078.56274	   12700.0	y (10) (1+)
1079.56458	    6473.3
1080.56763	    1308.5
1102.49341	     704.6
1102.98633	    2142.8
1103.48755	    1804.5
1103.98840	     499.9
1104.49988	     354.7
1177.57092	     246.2
1227.20422	     272.4
1281.64124	    1586.4
1282.64441	     672.7
1283.63379	     368.6
1333.68054	     322.9
1334.65027	     698.7
1335.64990	     503.2
1350.63501	    1329.1
1351.67261	   59446.8
1351.93054	     352.1
1352.00708	     439.1
1352.08325	     435.3
1352.15308	     354.5
1352.22742	     341.7
1352.31970	     471.1
1352.67554	   42427.0
1352.95081	     314.3
1353.67615	   14934.1
1393.69141	     527.3
1394.67957	     573.1
1443.68860	     373.1
1444.30127	     252.1
1508.67175	     296.2
1513.71594	     314.2
1514.71106	     331.4
