# Supplementary material for: A Strategy for O-Glycoproteomics of Enveloped Viruses—the O-Glycoproteome of Herpes Simplex Virus Type 1
Source: PLoS Pathog. 2015 Apr 1;11(4):e1004784. doi: 10.1371/journal.ppat.1004784 (PMC4382219; doi:10.1371/journal.ppat.1004784)
Supplement: S3 Dataset — HSV-1 envelope glycoprotein-derived spectra are provided. (ZIP) [file ppat.1004784.s009.zip › data/SWPSAPEVSHVR_-4_16_76682.txt]

       m/z	          i	matches
 126.05505	     428.8
 138.05510	     557.2
 144.06552	     880.4
 157.09695	     117.3
 167.08206	     200.3
 168.06558	     470.4
 169.29851	     104.3
 172.83070	      87.7
 180.74472	      92.3
 185.09183	     334.7
 186.07626	    3651.3	b (3) (2+)
 187.08669	     861.8
 199.10896	     142.2
 204.08679	    4226.5
 205.09000	     232.8
 216.13489	     247.0
 229.09734	     124.6
 238.11874	    1297.5
 239.12260	      95.7
 246.12366	    3971.9
 247.12762	     312.4
 256.12924	    1173.6	b (5) (2+)-H2O
 274.11884	    3562.2	b (2) (1+)
 274.18677	     103.8
 275.12201	     361.9
 289.06223	      94.2
 314.56546	      97.0
 360.19308	     981.3	y (10) (3+)
 360.52673	     638.1
 366.13879	     404.2
 412.22522	    1179.4	y (7) (2+)
 412.72571	     414.6
 413.22787	     113.9
 427.88596	     375.6
 428.22034	     262.3
 440.19482	     132.7
 447.74326	    1253.5	y (8) (2+)
 448.24359	     361.1
 453.08789	     103.0
 473.86984	     104.7
 491.25714	     275.1	y (9) (2+)
 491.76074	     162.7
 493.22458	      95.5
 496.25107	     200.5
 498.27728	     433.5	y (4) (1+)
 501.24539	     180.8
 511.22858	     292.0	b (5) (1+)-H2O
 519.28442	    1055.0
 519.78693	     733.2
 520.28595	     141.3
 529.23877	     214.5	b (5) (1+)
 530.77936	     563.0	y (10) (2+)-H2O
 531.28217	     300.6	y (10) (2+)-NH3
 539.78546	   17334.8	y (10) (2+)
 540.28619	    8301.6
 540.78784	    2430.3
 541.29657	     122.5
 571.31653	     176.9
 571.35449	     121.7
 573.21411	     922.4
 573.25244	     114.2
 574.21661	     356.5
 581.28870	     106.0
 597.34314	     277.9	y (5) (1+)
 598.34528	     136.1
 641.32697	     389.3
 641.82642	     229.9
 642.32855	     157.1
 667.83081	     151.8
 676.33978	     523.3
 676.84192	     552.7
 709.35309	     138.0
 726.38348	     164.2
 805.36554	     102.5
 822.43188	     281.9
 823.44037	    4790.2	y (7) (1+)
 824.44324	    2009.6
 825.43945	     189.1
 894.47858	     678.6	y (8) (1+)
 895.47736	     311.5
 981.51013	    1105.3	y (9) (1+)
 982.51221	     550.4
 983.50714	     124.7
1078.56165	    5177.6	y (10) (1+)
1079.56360	    2912.4
1080.56848	     605.3
1276.85229	     102.3
1351.67358	    1292.4
1352.67664	    1012.9
1353.68494	     309.3
1694.20654	     130.4
