# Supplementary material for: A Strategy for O-Glycoproteomics of Enveloped Viruses—the O-Glycoproteome of Herpes Simplex Virus Type 1
Source: PLoS Pathog. 2015 Apr 1;11(4):e1004784. doi: 10.1371/journal.ppat.1004784 (PMC4382219; doi:10.1371/journal.ppat.1004784)
Supplement: S3 Dataset — HSV-1 envelope glycoprotein-derived spectra are provided. (ZIP) [file ppat.1004784.s009.zip › data/SWPSAPEVSHVR_-4_16_76684.txt]

       m/z	          i	matches
 126.05506	     408.5
 138.05508	     368.7
 144.06573	     420.8
 168.06558	     633.0
 185.09235	     144.2
 186.07632	    6968.8	b (3) (2+)
 187.07991	     444.1
 195.89764	      77.0
 204.08688	   11278.5
 205.09013	     713.5
 238.11885	     622.5
 246.12378	    1655.1
 247.12671	     116.2
 251.15135	      90.1
 256.12936	     565.0	b (5) (2+)-H2O
 256.40247	      75.9
 274.11868	    2217.5	b (2) (1+)
 274.18829	      79.6
 275.12280	     229.8
 316.12958	      83.0
 324.96921	      96.3
 366.13943	    5055.2
 367.14261	     613.6
 371.17270	     108.8
 411.24585	     141.9
 412.22543	     296.4	y (7) (2+)
 412.72403	     101.3
 447.74307	     518.5	y (8) (2+)
 448.24481	     245.4
 458.20471	     104.5
 482.21765	      91.0
 491.25943	     119.8
 496.25174	     126.1
 498.27808	     352.8	y (4) (1+)
 501.24850	     118.9
 511.22806	     341.0	b (5) (1+)-H2O
 512.23615	      97.1
 529.24054	     251.8	b (5) (1+)
 530.24194	      95.5
 530.78046	     385.5	y (10) (2+)-H2O
 531.28094	     207.3
 539.66467	     112.3
 539.78516	   15820.9	y (10) (2+)
 539.86670	      72.5
 540.28638	    7969.1
 540.78760	    1848.8
 581.29028	     133.3
 581.37848	     104.5
 597.34644	     141.0
 632.82269	     293.1	y (11) (2+)
 633.32306	     114.2
 641.32507	    1430.9
 641.82660	     806.1
 642.32843	     320.2
 667.33258	     235.2
 676.34113	    2368.6	[M+2H] (2+)
 676.84198	    1673.6
 677.34241	     479.6
 697.34070	      88.9
 697.85132	     105.0
 722.35193	     148.0
 823.43927	    3543.7	y (7) (1+)
 824.44183	    1046.5
 825.44354	     193.7
 857.47729	     183.3
 858.40869	     129.1
 859.48810	     107.0
 894.47888	     756.9	y (8) (1+)
 895.47552	     271.6
 981.50873	     663.6	y (9) (1+)
 982.50891	     193.6
1078.56152	    5839.0	y (10) (1+)
1079.56372	    3007.0
1080.56824	     635.4
1177.55981	     131.2
1262.60596	     101.3
1264.10840	      98.5
1281.64099	     842.3
1282.64294	     573.6
1283.65063	     166.0
1310.63831	      82.2
1333.67249	     109.4
1334.65613	     353.9
1335.65430	     163.9
1350.63049	      87.1
1351.67297	   23541.1
1351.93665	     185.7
1352.00549	     170.0
1352.08325	     188.4
1352.15576	     157.1
1352.22375	     127.2
1352.31860	     180.8
1352.44714	     111.4
1352.67554	   16894.4
1353.67505	    5078.9
1393.68225	     246.3
1394.68933	     269.9
1443.68945	     298.4
1444.70020	     229.9
1445.71753	     107.2
1477.71716	      94.5
1513.72839	     200.3
1514.71143	     107.8
1515.73267	      81.6
