# Supplementary material for: A Strategy for O-Glycoproteomics of Enveloped Viruses—the O-Glycoproteome of Herpes Simplex Virus Type 1
Source: PLoS Pathog. 2015 Apr 1;11(4):e1004784. doi: 10.1371/journal.ppat.1004784 (PMC4382219; doi:10.1371/journal.ppat.1004784)
Supplement: S3 Dataset — HSV-1 envelope glycoprotein-derived spectra are provided. (ZIP) [file ppat.1004784.s009.zip › data/VSVGEDVSLLPAPGPTGR_-4_16_75198.txt]

       m/z	          i	matches
 113.96883	      23.6
 126.05504	   22968.1
 138.05478	   23776.5
 144.06540	   27350.5
 168.06526	   17042.6
 169.06834	     378.3
 186.07596	  151457.1
 187.08956	   12512.4	b (2) (1+)
 198.05460	    1500.1
 204.08650	  172429.4
 205.09003	   11259.5
 211.33450	     370.1
 232.14037	    3557.8	y (2) (1+)
 244.13113	    1201.3
 268.16546	    7078.5	b (3) (1+)-H2O
 269.22528	    1178.2
 286.14044	    2271.0
 296.78473	    1193.5
 301.69592	    1173.6
 302.09707	    2942.0
 314.20718	    1407.8
 315.13345	      21.3
 324.96976	      28.7
 343.19848	    2234.8	b (4) (1+)
 355.16061	    2132.7
 366.13945	   78089.7
 367.14326	   10068.5
 373.17257	    5921.5
 391.85852	     387.6
 397.20709	    1693.3
 401.16618	   10815.6
 402.17221	     398.7
 430.24182	    1549.6
 444.24570	    2043.7
 450.27252	    2956.5
 453.16143	    3741.7
 454.21066	    5607.8	b (5) (1+)-H2O
 468.27924	    1875.8
 470.18761	   10357.6
 472.23905	    5908.0	b (5) (1+)
 488.19821	    7354.6
 489.20108	    2127.0
 500.23383	    4388.5
 512.34253	    1939.6
 528.30018	    2229.6
 529.31329	    1208.9
 541.26222	    3002.3
 551.24365	    2072.8
 552.22599	    4117.5
 559.26853	    3092.4
 560.27014	    1326.7
 567.28625	     474.4
 569.25559	   22543.9	b (6) (1+)-H2O
 570.25758	    6072.1
 581.36551	    2101.0
 583.27273	    2498.6
 584.31451	   25931.1	y (6) (1+), b (12) (2+)
 585.31710	    3913.9
 587.26674	   22115.6	b (6) (1+)
 588.26937	    4760.0
 601.28376	    3073.5
 627.37094	    2372.3
 638.27564	    4691.0
 640.32977	    2826.6
 654.34650	    1670.8
 655.35547	    3042.2	y (7) (1+)
 656.28688	    6263.3
 657.29022	    1435.6
 658.33857	    6372.7
 668.32323	   12200.0	b (7) (1+)-H2O
 669.32593	    2957.5
 670.30310	    2564.2
 674.29832	    3324.3
 682.33839	    3361.8
 686.33354	   13221.6	b (7) (1+)
 687.33813	    3975.8
 696.34753	    1564.0
 697.21716	      28.0
 700.34861	    6593.6
 708.62817	    1222.6
 714.36489	    8138.9
 715.36886	    2386.9
 734.33765	    1359.9
 735.37714	    2151.7	y (8) (1+)-NH3
 737.34765	    4140.8
 751.36025	   14584.2
 752.40394	   84976.5	y (8) (1+)
 753.40677	   30392.3
 754.40314	    7027.8
 755.35473	   10432.5	b (8) (1+)-H2O
 756.35903	    2685.7
 769.37152	   14283.5
 770.37402	    5351.9
 773.36650	    5787.1	b (8) (1+)
 774.37708	    1603.6
 782.91132	    1611.8
 784.38953	    1270.8
 787.39178	   33162.2
 788.39543	   11937.5
 789.39490	     515.1
 795.41557	    2527.2
 796.22174	     432.9
 813.43338	    9071.5
 814.43182	    1621.7
 840.44147	    2369.0
 841.43488	    1839.5
 850.43011	    6923.8
 851.42798	    1259.1
 854.46844	    1559.8
 858.44982	    3843.1	[M+2H] (2+)-NH3-H2O
 859.45667	    1338.2
 864.44392	    2211.5
 865.48851	   20687.7	y (9) (1+)
 866.49024	    7200.0
 866.96240	    1725.7	[M+2H] (2+)-H2O
 867.49475	    1878.6
 868.44038	   21962.8	b (9) (1+)-H2O
 869.44176	    9937.2
 870.44495	     556.1
 872.46643	     459.5
 875.96991	    9189.8	[M+2H] (2+)
 876.47013	    7605.3
 876.97498	    2492.2
 877.72577	      22.9
 882.45522	   16924.0
 883.45938	    7094.7
 886.44916	   13964.0	b (9) (1+)
 887.45345	    7428.3
 900.46521	   11458.3
 901.46852	    4792.3
 905.97046	      23.5
 947.37708	      22.1
 949.44450	   20395.7
 950.44783	    7435.9
 951.45317	    2220.1
 953.51929	    1521.3
 955.48263	  114616.6
 956.48560	   51405.0
 957.48934	   11668.9
 963.51538	    1833.4
 964.52405	    1715.1
 971.53527	    3414.6
 971.91418	      23.2
 972.53546	    1513.8
 978.57019	    6195.4	y (10) (1+)
 979.57471	    2402.3
 981.52195	   18549.3	b (10) (1+)-H2O
 982.52796	    9388.3
 983.52472	     573.1
 999.53542	   23372.4	b (10) (1+)
1000.53813	   10879.5
1001.53546	    2792.6
1019.47528	      38.3
1020.48205	    3169.3
1057.53552	      37.0
1059.02954	      22.8
1060.52795	      34.7
1065.60496	   16157.9	y (11) (1+)
1066.60750	    8353.0
1067.61072	    1907.4
1068.56687	   26754.9
1069.56808	   11992.7
1070.56390	    2883.4
1117.53705	  132595.8
1118.53893	   70373.8
1119.54320	   19870.6
1120.54651	     399.6
1149.60498	    1801.7	b (12) (1+)-H2O
1150.61780	    1982.3
1164.67392	    8827.2	y (12) (1+)
1165.67926	    4826.9
1167.62650	    6965.6	b (12) (1+)
1168.62625	    2654.1
1181.65029	    7974.7
1182.64799	    4508.4
1230.62086	   25633.3
1231.62344	   15965.4
1232.62372	    3944.7
1258.24780	     407.6
1268.68147	   20136.2
1269.68643	   14095.6
1270.68649	    4256.2
1279.70046	    4707.2	y (13) (1+)
1280.70981	    5080.2
1281.70862	     448.5
1286.37183	      24.2
1343.70626	    8988.9
1344.70284	    5580.0
1345.70862	    1542.9
1367.74627	    3258.5
1368.74207	    1832.5
1418.82324	    1325.3
1430.73443	   15964.7
1431.73929	   11635.1
1432.74821	    3427.8
1465.76510	    3133.2	y (15) (1+)
1466.74842	    2551.8
1482.77527	     717.8
1483.75366	    1447.5
1564.81714	    1885.6	y (16) (1+)
1565.83240	    2178.2
1644.83972	    2146.2
1668.85339	    1299.7
1723.68835	    1304.8
1732.89148	     421.9
1733.89600	    2049.2
1750.93123	  143056.8
1751.93323	  129583.2
1752.93486	   56024.6
1753.92742	    5724.3
