# Supplementary material for: A Strategy for O-Glycoproteomics of Enveloped Viruses—the O-Glycoproteome of Herpes Simplex Virus Type 1
Source: PLoS Pathog. 2015 Apr 1;11(4):e1004784. doi: 10.1371/journal.ppat.1004784 (PMC4382219; doi:10.1371/journal.ppat.1004784)
Supplement: S3 Dataset — HSV-1 envelope glycoprotein-derived spectra are provided. (ZIP) [file ppat.1004784.s009.zip › data/VSVGEDVSLLPAPGPTGR_-4_16_75200.txt]

       m/z	          i	matches
 110.63097	    1890.7
 126.05480	    9458.7
 138.05473	   12575.6
 141.10211	    4069.2
 144.06523	   12102.1	y (4) (3+)
 168.06529	    6287.8
 169.09705	    6977.0	b (2) (1+)-H2O
 186.07594	   32115.8
 187.10741	    4918.8	b (2) (1+)
 203.48170	    1829.5
 204.08641	   32091.1
 268.16629	    4188.5	b (3) (1+)-H2O
 292.66193	    4273.4	y (6) (2+)
 366.13974	    6372.7
 373.17310	    2016.0
 378.18143	    3003.2	b (8) (2+)-H2O
 394.20071	   30703.2
 394.70190	   11869.7
 401.16531	    3009.3
 430.24371	    2151.3	y (4) (1+)
 434.72147	    3051.3	b (9) (2+)-H2O
 465.87906	    1880.1
 470.18784	    2398.0
 472.23709	    2423.1	b (5) (1+)
 478.24530	   13083.0
 478.74704	    4771.6
 488.19568	    4147.4
 500.23468	    2170.3
 500.26501	    2532.3	b (10) (2+)
 534.78461	    2601.8
 563.95654	    2131.4
 569.25647	    5698.2	b (6) (1+)-H2O
 584.31396	   29633.9	b (12) (2+), y (6) (1+), [M+3H] (3+)
 585.31793	    9272.8
 586.31555	    1920.9
 587.26709	    8572.1	b (6) (1+)
 633.32019	    3905.8
 638.27325	    3127.5
 656.29443	    2026.0
 658.34497	    2299.4
 669.50635	    1867.0
 686.33105	    2754.1	b (7) (1+)
 690.33984	    1987.9
 700.35382	    2497.7
 705.28613	    2770.1
 714.36420	    2379.1
 751.36023	    4165.2
 752.40363	   67181.4	y (8) (1+)
 753.40533	   22330.2
 754.41437	    3257.1
 755.35541	    7456.0	b (8) (1+)-H2O
 756.36121	    2384.2
 769.37128	    6860.3
 773.36627	    4056.3	b (8) (1+)
 787.39301	   34889.8
 788.39478	   14258.6
 789.39844	    2934.5
 858.41956	    2651.0
 865.48651	   13369.0	y (9) (1+)
 866.49835	    4606.1
 867.51904	    2346.9
 868.43909	   12028.2	b (9) (1+)-H2O
 869.44580	    3517.0
 882.45264	    4121.1
 883.46259	    2745.7
 886.44916	   10736.1	b (9) (1+)
 887.44971	    3788.8
 900.47211	    2336.1
 940.54828	    2019.4
 949.44769	    9292.3
 950.44757	    5192.9
 955.48145	   34987.6
 956.48657	   13581.2
 957.49390	    5808.6
 978.56940	    3443.5	y (10) (1+)
 979.57025	    2622.9
 981.52008	    6072.3	b (10) (1+)-H2O
 982.52563	    3467.4
 999.53638	    7841.1	b (10) (1+)
1000.53485	    4229.6
1065.60413	   14454.8	y (11) (1+)
1066.60889	    7611.5
1117.53210	    8255.9
1118.53711	    3151.7
1164.67188	    3238.5	y (12) (1+)
1168.62952	    3421.9
1279.69360	    3764.0	y (13) (1+)
1280.71680	    4162.7
1372.79004	    1993.1
1559.44043	    1978.1
1857.46741	    1914.1
