# Supplementary material for: A Strategy for O-Glycoproteomics of Enveloped Viruses—the O-Glycoproteome of Herpes Simplex Virus Type 1
Source: PLoS Pathog. 2015 Apr 1;11(4):e1004784. doi: 10.1371/journal.ppat.1004784 (PMC4382219; doi:10.1371/journal.ppat.1004784)
Supplement: S3 Dataset — HSV-1 envelope glycoprotein-derived spectra are provided. (ZIP) [file ppat.1004784.s009.zip › data/VSVGEDVSLLPAPGPTGR_-4_16_83671.txt]

       m/z	          i	matches
 110.61143	      90.9
 126.05486	     196.9
 138.05473	    4296.6
 139.05836	     176.8
 144.06543	     205.2
 168.06538	    5914.0
 169.06834	     235.7
 186.07602	    2446.7
 204.08646	    6073.7
 205.09004	     419.2
 232.13918	     129.2	y (2) (1+)
 358.84576	      94.2
 366.13931	   10625.8
 367.14282	     904.3
 368.14185	      98.1
 407.16428	     388.8
 468.27951	      92.5
 488.19794	     130.5
 569.25311	     347.5	b (6) (1+)-H2O
 584.31494	     130.9	y (6) (1+), b (12) (2+)
 587.26422	     296.3	b (6) (1+)
 613.99182	     115.5
 656.28015	     109.7
 658.33765	     132.0
 668.32312	     156.1	b (7) (1+)-H2O
 686.33356	     219.1	b (7) (1+)
 700.35016	      96.9
 714.36005	     129.0
 742.22839	      97.8
 751.35828	     273.2
 752.40295	     732.1	y (8) (1+)
 753.40796	     197.0
 769.37146	     196.3
 787.38947	     262.4
 788.39777	     144.4
 813.43097	     234.6
 865.48572	     201.1	y (9) (1+)
 868.43768	     350.8	b (9) (1+)-H2O
 869.44995	      95.1
 875.97119	     357.7	[M+2H] (2+)
 876.47827	     330.8
 882.45819	     384.8
 883.45471	     150.7
 886.44763	     395.7	b (9) (1+)
 900.46478	     359.5
 955.48126	     735.9
 956.48511	     474.4
 977.50629	     106.9
 981.52515	     585.7	b (10) (1+)-H2O
 982.52362	     219.5
 999.53357	     707.0	b (10) (1+)
1000.53662	     281.2
1065.60620	     120.1	y (11) (1+)
1068.56250	     135.4
1117.53894	     446.3
1118.54639	     180.4
1152.53125	     141.8
1158.56311	     300.8
1159.56055	     126.0
1164.69116	     125.4	y (12) (1+)
1167.63171	     193.9	b (12) (1+)
1168.62317	     194.7
1230.61707	     137.1
1314.57898	     558.7
1315.57922	     334.9
1320.61584	    1083.9
1321.61511	     633.5
1322.62122	     128.2
1367.74634	     127.6
1433.70496	     119.5
1434.70679	     104.2
1482.66614	    1810.9
1483.66980	    1071.6
1484.67004	     304.7
1595.74194	     244.7
1596.75793	     190.4
1733.92810	      98.3
1750.92883	    3796.1
1751.93127	    3479.9
1752.93127	    1319.0
1954.01294	     858.5
1955.01147	     879.0
1956.00098	     474.5
