# Supplementary material for: A Strategy for O-Glycoproteomics of Enveloped Viruses—the O-Glycoproteome of Herpes Simplex Virus Type 1
Source: PLoS Pathog. 2015 Apr 1;11(4):e1004784. doi: 10.1371/journal.ppat.1004784 (PMC4382219; doi:10.1371/journal.ppat.1004784)
Supplement: S3 Dataset — HSV-1 envelope glycoprotein-derived spectra are provided. (ZIP) [file ppat.1004784.s009.zip › data/VSVGEDVSLLPAPGPTGR_-4_5_4549.txt]

       m/z	          i	matches
 179.47531	    3432.0
 208.81038	    3536.9
 337.43231	    3691.2
 444.64084	    3863.1
 837.38153	   10293.2	z+1 (5) (1+)
 838.37646	    3895.4	z+2 (5) (1+)
1214.59473	    6455.7	z (9) (1+)
1215.60999	   13331.7	z+1 (9) (1+)
1216.60034	    5694.0	z+2 (9) (1+)
1328.69922	   15946.8	z+1 (10) (1+)
1329.70251	    9167.6	z+2 (10) (1+)
1415.71924	    8422.6	z+1 (11) (1+)
1513.78467	    8404.9	z (12) (1+)
1514.78906	   11436.7	z+1 (12) (1+)
1515.79834	    4558.9	z+2 (12) (1+)
1529.80249	   16840.9	y (12) (1+)
1530.80396	   13530.8
1629.81775	   23880.7	z+1 (13) (1+)
1630.80835	   17826.3
1631.82202	    5266.0
1736.93738	    5605.2
1757.85010	    4502.7	z (14) (1+)
1758.85791	    8529.0	z+1 (14) (1+)
1759.84546	    5240.0
1764.02014	    3967.5
1936.98853	    6547.3
1938.02124	   10267.7
1939.02722	   14325.5
1939.99365	    5259.3
1954.02234	   10349.8
1955.02539	   11113.0
1956.01001	    6373.6
1958.97620	    6569.1	c (17) (1+)
