# Supplementary material for: A Strategy for O-Glycoproteomics of Enveloped Viruses—the O-Glycoproteome of Herpes Simplex Virus Type 1
Source: PLoS Pathog. 2015 Apr 1;11(4):e1004784. doi: 10.1371/journal.ppat.1004784 (PMC4382219; doi:10.1371/journal.ppat.1004784)
Supplement: S3 Dataset — HSV-1 envelope glycoprotein-derived spectra are provided. (ZIP) [file ppat.1004784.s009.zip › data/VSVGEDVSLLPAPGPTGR_-4_5_4551.txt]

       m/z	          i	matches
 115.26514	    1821.4
 216.51860	    1819.2
 489.26740	    4133.1	c (5) (1+)
 605.27850	    2110.8
 657.31812	    9200.8
 658.32684	    2685.0
 684.74139	    2003.7
 703.36145	    4273.7	c (7) (1+)
 790.40002	    2434.3	c (8) (1+)
 837.37878	    2964.0	z+1 (5) (1+)
 903.47699	    8529.7	c (9) (1+)
 904.47687	    5235.1	c+1 (9) (1+)
 969.51031	    6769.8
 970.00562	   12089.8
 970.50610	   11133.3
 977.50787	    6549.9
 978.00671	    7246.4
 978.51068	    9044.4
 979.01288	    5097.0
1000.99084	    2766.7	z (17) (2+)
1004.46906	    2706.5	z (7) (1+)
1113.60730	    2660.7	c (11) (1+)
1214.60376	    8263.5	z (9) (1+)
1215.60828	   10775.4	z+1 (9) (1+)
1216.60876	    4761.5	z+2 (9) (1+)
1281.70117	   10202.0	c (13) (1+)
1282.71204	    7074.9	c+1 (13) (1+)
1328.69409	    7335.9	z+1 (10) (1+)
1353.39587	    1994.1
1435.77429	    3027.9	c (15) (1+)
1436.78223	    2541.1	c+1 (15) (1+)
1513.79382	    2222.2	z (12) (1+)
1514.78357	    4878.9	z+1 (12) (1+)
1515.80054	    4755.5	z+2 (12) (1+)
1529.79370	    2179.9	y (12) (1+)
1628.81750	    2670.6	z (13) (1+)
1629.82129	    7149.6	z+1 (13) (1+)
1630.83362	    3999.4	z+2 (13) (1+)
1758.85559	    3698.9	z+1 (14) (1+)
1759.85266	    2619.4	z+2 (14) (1+)
1765.91101	    1972.7
1901.95032	    2593.6	c (16) (1+)
1958.98267	    2689.9	c (17) (1+)
