# Supplementary material for: A Strategy for O-Glycoproteomics of Enveloped Viruses—the O-Glycoproteome of Herpes Simplex Virus Type 1
Source: PLoS Pathog. 2015 Apr 1;11(4):e1004784. doi: 10.1371/journal.ppat.1004784 (PMC4382219; doi:10.1371/journal.ppat.1004784)
Supplement: S3 Dataset — HSV-1 envelope glycoprotein-derived spectra are provided. (ZIP) [file ppat.1004784.s009.zip › index.xlsx]

## Sheet: index
Confidence	Sequence	Activation Type	Modifications	XCorr	ΔScore	Rank	Search Engine	Charge	Precursor m/z [Da]	ΔM [ppm]	First Scan	Last Scan	Annotated Spectrum	Peak List
High	AmAYAPPAPSATGGLR	Subtracted HCD	M2(Oxidation)	2.15	1	1	Sequest HT (18)	2	773.881	-8.5	7045	7045	Image	Peak List
High	APVPLAmAYAPPAPSATGGLR	Subtracted HCD	M7(Oxidation)	4.21	1	1	Sequest HT (16)	3	675.357	-3.63	9225	9225	Image	Peak List
High	APVPLAmAYAPPAPSATGGLR	Subtracted HCD	M7(Oxidation)	3.3	1	1	Sequest HT (16)	3	675.358	-1.88	9012	9012	Image	Peak List
High	APVPLAmAYAPPAPSATGGLR	Subtracted HCD	M7(Oxidation)	3.11	1	1	Sequest HT (16)	3	675.356	-5.23	9028	9028	Image	Peak List
High	DTLPQSPGPAFPLAEDVEK	Subtracted HCD		5.52	1	1	Sequest HT (16)	3	671.003	-3.36	9620	9620	Image	Peak List
High	DTLPQSPGPAFPLAEDVEK	Subtracted HCD		4.03	1	1	Sequest HT (16)	2	1006	-1.73	9622	9748	Image	Peak List
High	DTLPQSPGPAFPLAEDVEK	Subtracted HCD		3.22	1	1	Sequest HT (16)	3	671.004	-1.91	9596	9730	Image	Peak List
High	FIPENQRtVAVYSLK	ETD	T8(Hex1HexNAc1)	2.59	1	1	Sequest HT (5)	3	710.703	-1.67	8214	8214	Image	Peak List
High	FIPENQRtVAVYSLK	ETD	T8(Hex1HexNAc1)	2.56	1	1	Sequest HT (5)	3	710.702	-1.85	8090	8090	Image	Peak List
High	FIPENQRTVAVYSLK	Subtracted HCD		2.56	1	1	Sequest HT (16)	3	588.992	-2.03	8213	8213	Image	Peak List
High	KYALVDASLK	Subtracted HCD		2.19	1	1	Sequest HT (18)	2	554.322	-4.6	7442	7442	Image	Peak List
High	SVLLNAPSEAPQIVR	Subtracted HCD		4.08	1	1	Sequest HT (16)	2	797.448	-4.69	9108	9108	Image	Peak List
High	SVLLNAPSEAPQIVR	Subtracted HCD		3.71	1	1	Sequest HT (16)	2	797.448	-4.24	9123	9123	Image	Peak List
High	SWPSAPEVSHVR	Subtracted HCD		2.55	1	1	Sequest HT (16)	3	451.23	-0.18	7617	7669	Image	Peak List
High	SWPSAPEVSHVR	Subtracted HCD		1.83	1	1	Sequest HT (16)	2	676.339	-3.46	7752	7752	Image	Peak List
High	SWPSAPEVSHVR	Subtracted HCD		2.51	1	1	Sequest HT (16)	3	451.23	0.04	7520	7520	Image	Peak List
High	SWPSAPEVSHVR	Subtracted HCD		1.76	1	1	Sequest HT (16)	2	676.338	-5.44	7522	7522	Image	Peak List
High	VSVGEDVSLLPAPGPtGR	ETD	T16(Hex1HexNAc1)	1.9	1	1	Sequest HT (5)	2	1058.53	-1.95	9553	9553	Image	Peak List
High	VSVGEDVSLLPAPGPtGR	ETD	T16(Hex1HexNAc1)	3.86	1	1	Sequest HT (5)	3	706.026	-1.4	9555	9555	Image	Peak List
High	VSVGEDVSLLPAPGPTGR	Subtracted HCD		3.02	1	1	Sequest HT (16)	2	875.968	-2.28	9552	10918	Image	Peak List
High	VSVGEDVSLLPAPGPTGR	Subtracted HCD		2.95	1	1	Sequest HT (16)	3	584.315	-1.69	9554	9554	Image	Peak List
High	VSVGEDVSLLPAPGPTGR	Subtracted HCD		2.13	1	1	Sequest HT (16)	2	875.967	-3.53	9209	9209	Image	Peak List
