# Supplementary material for: A Strategy for O-Glycoproteomics of Enveloped Viruses—the O-Glycoproteome of Herpes Simplex Virus Type 1
Source: PLoS Pathog. 2015 Apr 1;11(4):e1004784. doi: 10.1371/journal.ppat.1004784 (PMC4382219; doi:10.1371/journal.ppat.1004784)
Supplement: S4 Dataset — HSV-1 envelope glycoprotein-derived spectra are provided. (ZIP) [file ppat.1004784.s010.zip]

Archive with 17 entries (17 files):
- data/DSGLLDYTEVQR_-5_16_63151.emf
- data/DSGLLDYTEVQR_-5_16_63151.txt
- data/GGPATPAPPAPGAPPTGDPKPK_-5_18_75041.emf
- data/GGPATPAPPAPGAPPTGDPKPK_-5_18_75041.txt
- data/PLTTPPPIIATSDPTPR_-5_18_75614.emf
- data/PLTTPPPIIATSDPTPR_-5_18_75614.txt
- data/PLTTPPPIIATSDPTPR_-5_18_77059.emf
- data/PLTTPPPIIATSDPTPR_-5_18_77059.txt
- data/SPPTSTPDPKPK_-5_16_63562.emf
- data/SPPTSTPDPKPK_-5_16_63562.txt
- data/SPPTSTPDPKPK_-5_16_63581.emf
- data/SPPTSTPDPKPK_-5_16_63581.txt
- data/SPPTSTPDPKPK_-5_16_63591.emf
- data/SPPTSTPDPKPK_-5_16_63591.txt
- data/TTPTEPASPPTTPKPTSTPK_-5_16_63939.emf
- data/TTPTEPASPPTTPKPTSTPK_-5_16_63939.txt
- index.xlsx
