# Supplementary material for: A Strategy for O-Glycoproteomics of Enveloped Viruses—the O-Glycoproteome of Herpes Simplex Virus Type 1
Source: PLoS Pathog. 2015 Apr 1;11(4):e1004784. doi: 10.1371/journal.ppat.1004784 (PMC4382219; doi:10.1371/journal.ppat.1004784)
Supplement: S4 Dataset — HSV-1 envelope glycoprotein-derived spectra are provided. (ZIP) [file ppat.1004784.s010.zip › data/DSGLLDYTEVQR_-5_16_63151.txt]

       m/z	          i	matches
 126.05501	     796.4
 133.08597	     456.9
 138.05482	     530.0
 144.06564	     739.4
 159.09192	     179.6
 168.06561	     470.9
 175.11873	     146.0	y (1) (1+)
 177.11221	     403.5
 186.07613	    3004.1
 187.08023	      86.4
 199.09601	     251.7
 202.70905	      83.8
 204.08669	    4020.3
 205.09079	     130.9
 221.13872	     117.5
 239.14896	     112.6
 242.07716	     590.3	b (3) (1+)-H2O
 243.12260	     412.1
 260.08768	     537.9	b (3) (1+)
 283.17432	     143.9
 287.14923	     502.6
 303.17810	     164.4	y (2) (1+)
 322.15341	     130.6
 329.17996	      85.5
 331.17548	     168.6
 345.17734	     352.5
 355.15759	     118.6	b (4) (1+)-H2O
 369.19287	     120.0
 370.19501	     141.6
 373.17145	     587.9	b (4) (1+)
 402.24689	     133.1	y (3) (1+)
 411.15070	     119.9
 486.25476	     139.1	b (5) (1+)
 500.27505	     140.5
 531.29089	     120.5	y (4) (1+)
 583.27087	      88.6
 598.23206	     114.8
 632.33154	     235.4	y (11) (2+)-NH3, y (5) (1+)
 669.39520	      92.8
 697.38361	     130.4
 718.43140	     530.9
 724.90863	     108.8
 732.87585	     178.6
 733.38086	     142.5
 755.42889	     112.6
 781.44434	     213.5
 789.42499	     110.8
 789.91510	     136.8
 790.92914	     129.8
 795.39764	     854.5	y (6) (1+)
 796.40491	     222.8
 798.28748	     119.1
 798.34009	     364.6
 798.43549	    1731.6
 798.92914	    1100.1
 799.23163	     184.1
 799.30188	     148.2
 799.35931	     243.6
 799.43854	     837.3
 799.48773	     209.6
 799.94971	     289.8
 800.40204	     709.1
 800.44556	     342.8
 800.87158	     180.7
 801.32672	     264.9
 801.41907	     253.3
 816.68805	     104.2
 835.41162	     112.0
 835.61432	     155.1
 836.61493	     170.6
 837.61646	     138.3
 852.62054	     163.5
 853.62469	     116.1
 854.61847	     167.7
 855.61273	      96.9
 910.42773	     837.6	y (7) (1+)
 911.42694	     234.3
 998.48083	     178.6
1023.50946	     577.7	y (8) (1+)
1024.50867	     303.9
1113.50464	     666.4
1114.50427	     268.0
1193.60559	     207.0	y (10) (1+)
1226.58752	     710.3
1227.59351	     324.0
1280.64673	     493.7	y (11) (1+)
1281.65540	     193.1
1377.66589	     178.3
1378.65369	     192.5
1395.67419	    9565.6
1396.67578	    5885.1
