# Supplementary material for: A Strategy for O-Glycoproteomics of Enveloped Viruses—the O-Glycoproteome of Herpes Simplex Virus Type 1
Source: PLoS Pathog. 2015 Apr 1;11(4):e1004784. doi: 10.1371/journal.ppat.1004784 (PMC4382219; doi:10.1371/journal.ppat.1004784)
Supplement: S4 Dataset — HSV-1 envelope glycoprotein-derived spectra are provided. (ZIP) [file ppat.1004784.s010.zip › data/GGPATPAPPAPGAPPTGDPKPK_-5_18_75041.txt]

       m/z	          i	matches
 126.05491	    5582.9
 129.10216	     443.5
 138.05481	    6545.5
 144.06538	    9019.2
 168.06531	    4490.8
 169.09698	     892.3
 186.07610	   33279.8
 187.07951	    2871.2
 204.08658	   46311.7
 205.08983	    2574.7
 212.10281	    1652.3	b (3) (1+)
 226.11797	     803.7
 226.15512	     870.6
 244.16583	    3458.3	y (2) (1+)
 252.13393	    1032.4
 255.14563	    1408.9
 266.14905	    1162.7
 267.16495	     512.6
 270.14453	    1029.0
 283.14026	    2735.4	b (4) (1+)
 295.13821	     533.7
 321.15607	     597.3
 338.18048	     774.6
 339.16614	     553.7
 340.99899	     540.7
 356.19089	    1090.7
 366.17709	    7430.0	b (5) (1+)-H2O
 367.17853	     821.5
 384.18796	   11023.6	b (5) (1+)
 385.19229	    1507.4
 392.19174	     467.3
 410.20282	     618.3
 434.23843	    1335.5
 449.63449	     517.1
 451.22910	     483.4
 463.23080	     498.4	b (6) (1+)-H2O
 468.76135	    2323.2	y (9) (2+)
 469.26474	    1117.0
 469.31287	   17364.8	y (4) (1+)
 470.31689	    3740.2
 481.23727	     578.8	b (6) (1+)
 491.25958	     693.6
 508.24820	     991.3
 534.26575	    4641.8	b (7) (1+)-H2O
 535.26532	     864.4
 544.29132	     474.4
 552.27710	    7877.0	b (7) (1+)
 553.27698	    1541.6
 570.30042	    3370.4	b (14) (2+)
 570.80377	    2054.3
 571.30048	     562.4
 579.82861	     516.4
 581.32147	     673.1	y (12) (2+)
 622.34302	     524.2
 631.31927	     606.3	b (8) (1+)-H2O
 649.32745	    1137.6	b (8) (1+)
 659.34949	    1569.3
 672.30341	     611.8
 682.85535	    1472.5
 683.35883	     642.1
 693.31342	     652.7
 713.88684	    9842.2	y (15) (2+)
 714.38831	    7430.8
 714.89172	    3325.0
 777.38971	     660.6
 794.04114	    1155.7
 794.37836	    2655.1
 794.75092	     573.9
 794.91284	     559.6
 795.03033	     697.6
 795.34888	     807.7
 795.39813	    2504.2
 795.48706	    2824.9
 795.88019	     871.0
 796.39746	    1287.5
 796.48975	    1653.9
 796.93500	     863.7
 797.93158	    8591.7	y (17) (2+)
 798.43420	    7306.8
 798.93469	    3867.0
 799.40833	    1113.8	b (10) (1+)-H2O
 815.42773	   16091.6
 815.92810	   15767.3
 816.42993	    7606.5
 816.92755	    1590.1
 817.41901	    5026.1	b (10) (1+)
 818.42255	    2046.2
 848.45215	    1813.5	y (18) (2+)
 848.95764	    2055.4
 899.47302	    9799.7
 899.97241	    9548.0
 900.47272	    4176.1
 900.97766	    1116.2
 924.22351	     557.7
 932.49390	    1237.5	y (20) (2+)
 933.00391	    1355.6
 936.51276	    2773.4	y (9) (1+)
 937.51465	    1882.7
 949.99475	    1568.4
 950.49878	    1939.2
 951.01428	     608.1
 958.45813	    1612.1
 959.47205	     626.5
 960.46887	     502.1
 980.51544	    1718.2
 981.01794	    2091.8
 981.51324	    1434.7
 989.52191	   29699.3	y (10) (1+)-H2O
 990.02454	   29279.7
 990.52515	   19029.2	y (10) (1+)-NH3
 991.02264	    4367.5
1024.51672	    1010.2	b (13) (1+)-H2O
1034.54846	     512.3
1042.53162	    5244.9	b (13) (1+)
1043.53271	    3632.7
1080.00818	     534.4
1082.55859	    1427.6
1083.05725	     559.9
1089.51465	     753.6
1090.00964	     655.5
1091.06360	   17917.3
1091.56494	   20032.1
1092.06665	   11590.2
1092.56628	    6328.1
1093.06812	     835.6
1126.54712	    1085.6
1127.55151	     941.4
1139.59302	    3478.1	b (14) (1+)
1140.59326	    2372.1
1141.60046	     789.7
1161.55139	    2646.7
1161.62231	    2711.1	y (12) (1+)
1162.54053	    1156.5
1162.63354	    1141.9
1163.63501	     921.5
1329.61743	     968.4
1330.60974	     670.2
1364.70276	    3251.8
1365.70837	    1891.7
1366.70361	     888.4
1366.92310	     599.0
1399.09741	     519.9
1426.76660	    3633.1	y (15) (1+)
1427.76672	    2214.9
1428.77332	     924.5
1439.95972	     566.5
1509.73621	    2172.2	b (18) (1+)
1510.73877	    1525.1
1532.76465	     563.6
1594.85645	    1596.9	y (17) (1+)
1595.86011	    1811.3
1629.84192	    2625.2
1630.84766	    1928.0
1631.84888	     818.5
1712.80945	    1635.9
1713.81335	     841.6
1714.77502	     641.1
1797.93591	    1827.0
1798.94092	    1221.7
1799.94983	     847.7
1911.85999	     499.6
1913.53162	     502.0
