# Supplementary material for: A Strategy for O-Glycoproteomics of Enveloped Viruses—the O-Glycoproteome of Herpes Simplex Virus Type 1
Source: PLoS Pathog. 2015 Apr 1;11(4):e1004784. doi: 10.1371/journal.ppat.1004784 (PMC4382219; doi:10.1371/journal.ppat.1004784)
Supplement: S4 Dataset — HSV-1 envelope glycoprotein-derived spectra are provided. (ZIP) [file ppat.1004784.s010.zip › data/PLTTPPPIIATSDPTPR_-5_18_75614.txt]

       m/z	          i	matches
 110.58855	     253.8
 126.05489	    5325.4
 133.08554	     265.9
 138.05482	    4242.3
 139.05821	     258.8
 144.06541	    4946.0
 168.06534	    2007.1
 183.14919	    1290.1
 186.07610	   11473.5
 187.07953	     747.6
 204.08662	   18809.5
 205.08986	     892.7
 211.14412	    2107.5	b (2) (1+)
 212.07893	     264.6
 246.10652	     287.3
 246.95549	     258.9
 272.17093	     264.9	y (2) (1+)
 294.18063	     576.2	b (3) (1+)-H2O
 312.19186	    1923.8	b (3) (1+)
 351.20032	     275.4
 352.70261	     405.5	b (7) (2+)
 369.21445	     673.1
 377.21927	     848.8
 385.24155	     374.8
 395.22879	    3465.3	b (4) (1+)-H2O
 396.23071	     386.7
 405.24860	     672.6
 413.23914	    4017.9	b (4) (1+)
 414.24194	     638.2
 422.24695	     297.9	y (12) (3+)
 452.26080	     259.1	y (4) (1+)-H2O
 466.26456	     678.9
 470.27182	    8373.9	y (4) (1+)
 471.27509	    1606.7
 474.27039	     359.2
 492.28052	     581.6	b (10) (2+)-H2O, b (5) (1+)-H2O
 510.29276	    1051.1	b (5) (1+)
 511.29703	     284.6
 518.33008	     267.4
 525.14417	     255.6
 526.15643	     256.0
 527.11224	    1520.5
 585.29932	     407.5	y (5) (1+)
 586.65491	     332.9
 607.34778	     294.1	b (6) (1+)
 632.84784	    1122.1	y (12) (2+)
 633.35199	     692.6
 672.33228	     741.1	y (6) (1+)
 681.37463	   16311.5	y (13) (2+)
 681.87573	   10921.7
 682.37726	    3209.5
 725.85406	    1453.2
 725.95032	     376.8
 726.35382	     723.9
 726.44971	     872.6
 727.31976	     284.8
 727.40582	     458.6
 727.45624	     577.7
 727.90338	     509.8
 728.43109	    4095.7
 728.88733	     456.8
 729.39563	     421.8
 729.43378	     462.7
 731.89917	    1039.2	y (14) (2+)
 732.39813	     727.8
 773.37982	    1312.4	y (7) (1+)
 773.92804	     269.9	y (15) (2+)-NH3
 774.37634	     350.7
 782.91370	     782.7
 783.41516	     576.7
 789.48431	     292.3
 795.42017	     276.1
 817.47986	    1988.4	b (8) (1+)
 818.48651	     940.1
 844.41553	    1682.7	y (8) (1+)
 845.41852	     406.0
 865.47491	     455.8
 865.97681	     505.8
 869.47864	     688.1
 869.98303	     695.7
 870.48669	     441.2
 875.40332	     389.8
 878.48523	    1151.2
 878.98529	    1192.5
 879.49207	     496.0
 887.49036	   13696.2
 887.99249	   13558.3
 888.49493	    6165.5
 888.98779	     594.3
 892.47736	    1392.5
 893.48083	     283.4
 930.55927	     682.7	b (9) (1+)
 957.50043	    1236.1	y (9) (1+)
 958.49487	     303.8
 976.45776	     612.6
 977.45959	     356.1
 989.03296	     538.4
 989.53516	     565.6
 990.03992	     330.4
 990.53766	     489.7
1020.56818	     267.4
1047.49060	     780.3
1160.55884	     358.2
1167.63611	    1300.0	y (11) (1+)
1168.63745	     510.2
1264.68884	    2685.3	y (12) (1+)
1265.68921	    1674.9
1266.69495	     414.9
1304.71167	    1859.1	b (13) (1+)
1305.71436	    1271.6
1306.71167	     412.8
1361.74133	    8481.0	y (13) (1+)
1362.74341	    5484.4
1363.74841	    1414.4
1462.78723	     550.9	y (14) (1+)
1463.79285	     391.8
1563.83386	     692.5	y (15) (1+)
1564.83337	     838.2
1565.83582	     427.1
1773.97156	     845.0
1774.95569	     609.9
