# Supplementary material for: A Strategy for O-Glycoproteomics of Enveloped Viruses—the O-Glycoproteome of Herpes Simplex Virus Type 1
Source: PLoS Pathog. 2015 Apr 1;11(4):e1004784. doi: 10.1371/journal.ppat.1004784 (PMC4382219; doi:10.1371/journal.ppat.1004784)
Supplement: S4 Dataset — HSV-1 envelope glycoprotein-derived spectra are provided. (ZIP) [file ppat.1004784.s010.zip › data/PLTTPPPIIATSDPTPR_-5_18_77059.txt]

       m/z	          i	matches
 126.05488	   13951.3
 127.03885	     470.5
 127.05791	     904.8
 138.05481	    9440.5
 139.05759	     661.5
 140.58900	     431.0
 144.06540	   13713.2
 145.06831	     822.7
 168.06544	    4883.4
 183.14917	    1786.5
 186.07603	   34710.7
 187.07939	    1581.3
 204.08647	   50759.8
 205.09019	    2624.6
 211.14462	    2020.8	b (2) (1+)
 212.14639	     483.2
 228.13377	     528.2
 272.17209	     578.2	y (2) (1+)
 294.18121	     633.8	b (3) (1+)-H2O
 312.19159	    3466.6	b (3) (1+)
 369.21335	     679.5
 377.21912	     939.9
 378.22537	     475.0
 386.20370	    1142.5
 395.22876	    6538.5	b (4) (1+)-H2O
 396.23227	    1084.1
 405.24945	     826.9
 409.20306	     494.4
 413.23856	    7930.2	b (4) (1+)
 414.24103	    1948.6
 466.26709	     682.3
 470.27145	   14101.3	y (4) (1+)
 471.27356	    2367.8
 492.28140	    1198.4	b (5) (1+)-H2O, b (10) (2+)-H2O
 499.28442	     686.5
 510.29126	    1813.8	b (5) (1+)
 518.32892	     568.2
 579.98822	     508.6
 585.29657	     711.2	y (5) (1+)
 616.31378	     637.8
 632.84381	     626.9	y (12) (2+)
 633.35181	     772.8
 672.33191	    1035.2	y (6) (1+)
 681.37457	   22169.4	y (13) (2+)
 681.87573	   16092.4
 682.37720	    5203.8
 731.89899	    1698.4	y (14) (2+)
 732.39856	     895.7
 773.37677	    1513.7	y (7) (1+)
 778.32483	     443.1
 782.91339	    4909.3
 783.41608	    4028.6
 783.91589	    1295.0
 793.37463	     797.7
 793.43866	     682.4
 794.39777	    1564.3
 794.46472	    1146.1
 795.23810	    1034.3
 795.40808	    1282.8
 795.75403	     529.4
 795.90930	    1421.9
 817.48163	    2575.5	b (8) (1+)
 818.48126	     790.1
 844.41547	    2422.2	y (8) (1+)
 845.41498	    1105.5
 856.47260	     925.9
 856.97595	     636.0
 865.47577	     658.0
 865.97833	    1382.7
 869.47589	    1570.5
 869.97882	    1355.2
 870.49182	     787.7
 875.40515	     591.1
 878.48407	    3424.4
 878.98529	    3851.2
 879.48932	    1275.9
 887.49115	   52343.4
 887.76465	     503.9
 887.79828	     604.3
 887.99280	   47140.0
 888.49268	   19696.2
 888.99548	    1958.8
 892.47363	    1199.4
 930.56390	    1990.6	b (9) (1+)
 931.57294	     872.8
 957.49725	    1534.8	y (9) (1+)
 976.45776	    1699.8
 977.45886	    1320.7
 980.53491	    1140.8
 986.48975	     534.0
 989.02997	   11947.1
 989.53223	   10678.7
 990.03198	    5036.0
 990.53778	    2297.7
1001.60095	    1416.6	b (10) (1+)
1002.59851	     576.3
1020.55664	    1510.0
1047.49329	    2145.2
1048.49890	    1026.7
1090.57288	    5564.5
1091.57068	     802.2
1092.07202	    1981.1
1133.65173	    1135.0
1160.57593	     926.2
1167.63953	     790.0	y (11) (1+)
1168.63745	     612.6
1264.68762	    3748.9	y (12) (1+)
1265.69324	    2769.0
1266.68884	     576.9
1304.70837	    4222.0	b (13) (1+)
1305.70911	    2907.7
1306.71948	    1202.6
1361.74243	   14235.3	y (13) (1+)
1362.74255	    8528.7
1363.74695	    2797.7
1462.79395	     878.4	y (14) (1+)
1463.79724	    1353.6
1467.76270	     694.5
1507.79297	     470.3
1563.83667	    1208.8	y (15) (1+)
1564.82410	    2147.5
1565.82458	    1689.1
1566.81238	     800.3
1773.96716	    2128.3
1774.97583	    2056.1
1775.97205	    1189.5
1977.03918	    1089.8
