# Supplementary material for: A Strategy for O-Glycoproteomics of Enveloped Viruses—the O-Glycoproteome of Herpes Simplex Virus Type 1
Source: PLoS Pathog. 2015 Apr 1;11(4):e1004784. doi: 10.1371/journal.ppat.1004784 (PMC4382219; doi:10.1371/journal.ppat.1004784)
Supplement: S4 Dataset — HSV-1 envelope glycoprotein-derived spectra are provided. (ZIP) [file ppat.1004784.s010.zip › data/SPPTSTPDPKPK_-5_16_63562.txt]

       m/z	          i	matches
 116.64848	      62.9
 126.05505	     700.7
 127.03882	      66.6
 129.21381	      61.3
 138.05522	     830.8
 144.06567	     963.4
 157.09752	     766.7
 168.06593	     897.5
 185.09251	     892.3	b (2) (1+)
 186.07640	    7994.2
 187.07976	     523.7
 204.08691	   13157.4
 205.09039	     756.1
 226.15565	     189.1
 244.16588	    1097.8	y (2) (1+)
 245.16966	      86.1
 248.14912	      61.0
 264.13422	      79.6
 282.14563	     128.6
 324.97305	      61.5
 383.19296	     164.3	b (8) (2+)-H2O, b (4) (1+), y (7) (2+)-NH3
 452.21356	      82.1
 469.31302	    4914.3	y (4) (1+)
 470.31616	    1092.2
 471.32254	      85.8
 534.29095	     761.4	y (10) (2+)
 534.78937	     203.4
 553.26117	     180.1	b (11) (2+), b (6) (1+)-H2O
 571.27197	     317.6	b (6) (1+)
 572.27417	      78.6
 582.81580	     260.3	y (11) (2+)
 583.31769	     240.0
 599.26575	     104.0
 608.32251	     145.6
 608.82367	      74.8
 609.23242	     138.6
 617.32751	     457.5	[M+2H] (2+)-H2O
 617.82935	     208.9	[M+2H] (2+)-NH3
 618.34424	      75.7
 626.33313	    7639.9	[M+2H] (2+)
 626.83417	    5157.3
 627.33569	    1409.1
 635.82935	     233.2
 636.33173	     125.4
 652.07739	      69.7
 681.39319	     796.5	y (6) (1+)
 682.39746	     212.8
 684.35583	     424.1
 684.85870	     257.0
 718.87146	     239.6
 719.37006	      71.7
 727.87183	    3723.8
 728.37280	    3119.3
 728.87408	    1006.0
 737.36566	      74.6
 764.35480	     113.8
 765.34485	     107.3
 766.28693	      65.3
 766.34998	      78.2
 774.35016	      87.4
 783.35132	    2627.2	b (8) (1+)
 784.35370	     878.1
 785.35999	     156.3
 785.89575	     343.0
 786.40228	     143.7
 786.91010	      92.1
 799.87177	      74.2
 802.34381	      89.4
 807.86938	      81.3
 812.29736	      79.2
 819.80377	      97.8
 820.30133	      77.6
 820.79858	      73.3
 827.35449	     138.1
 827.71155	     119.1
 827.91302	     114.3
 828.35510	     414.9
 828.81036	     655.5
 828.94086	      90.7
 829.03528	     149.1
 829.30627	     525.7
 829.41589	     591.5
 829.70062	      84.0
 829.80933	     282.0
 829.91644	     989.6
 830.03253	     103.3
 830.30457	     139.5
 830.42139	     367.7
 869.47241	     101.9
 970.51794	      91.6
 973.49615	      66.0
 986.43036	     979.3
 987.43341	     517.7
1008.49811	     446.1	b (10) (1+)
1009.50531	     213.8
1047.95654	      69.8
1067.57117	     976.9	y (10) (1+)
1068.57092	     534.4
1072.54663	     158.7
1073.56091	      69.1
1173.60059	     116.0
1189.50439	     110.2
1211.57861	     182.0
1212.57568	      90.8
1233.65259	     195.0
1234.65015	     185.7
1251.65845	    9973.4
1252.66028	    6292.8
1253.66260	    1853.4
1270.65173	    1076.7
1271.65588	     687.8
1272.66309	      93.2
1436.72266	     148.0
1437.73083	     130.0
1454.73633	    7500.3
1455.73889	    5320.8
1456.74243	    1710.1
1473.72595	     333.8
1474.72949	     255.5
