# Supplementary material for: A Strategy for O-Glycoproteomics of Enveloped Viruses—the O-Glycoproteome of Herpes Simplex Virus Type 1
Source: PLoS Pathog. 2015 Apr 1;11(4):e1004784. doi: 10.1371/journal.ppat.1004784 (PMC4382219; doi:10.1371/journal.ppat.1004784)
Supplement: S4 Dataset — HSV-1 envelope glycoprotein-derived spectra are provided. (ZIP) [file ppat.1004784.s010.zip › data/SPPTSTPDPKPK_-5_16_63581.txt]

       m/z	          i	matches
 126.05508	    2841.2
 127.03951	     138.8
 138.05507	    1599.3
 144.06566	    2119.6
 145.06888	     101.3
 157.09724	    1128.1
 168.06570	    1391.0
 169.06812	     116.2
 185.09236	    1455.1	b (2) (1+)
 186.07628	   11418.6
 187.07974	     628.1
 204.08679	   19394.4
 204.11572	     122.2
 205.09012	     992.4
 226.15610	     283.4
 244.16591	    1506.8	y (2) (1+)
 245.17014	     157.1
 254.71629	      95.5
 282.14673	     160.5
 341.00577	     101.1
 350.36404	      95.3
 383.19318	     241.6	b (4) (1+), b (8) (2+)-H2O, y (7) (2+)-NH3
 438.24228	     123.3
 451.29636	      95.8
 469.31311	    7443.6	y (4) (1+)
 470.31705	    1383.4
 534.28931	    1133.3	y (10) (2+)
 534.79034	     596.5
 535.25458	      96.2
 535.29456	     156.6
 553.25702	     269.3	b (6) (1+)-H2O
 571.27325	     526.1	b (6) (1+)
 572.27649	      95.0
 582.81628	     732.0	y (11) (2+)
 583.31891	     524.4
 599.27081	     161.7
 608.32306	     174.1
 609.23218	     104.8
 617.32758	     824.3	[M+2H] (2+)-H2O
 617.82935	     602.9	[M+2H] (2+)-NH3
 626.33301	   16949.7	[M+2H] (2+)
 626.83423	   10377.2
 627.33551	    2581.0
 635.83447	     213.1
 667.85419	     178.4
 668.35376	     173.6
 681.39349	    1096.3	y (6) (1+)
 682.39355	     278.7
 684.35248	     401.3
 684.85608	     246.1
 718.87079	     130.8
 719.36896	     193.6
 727.87238	    4933.6
 728.37335	    3993.1
 728.87524	    1152.5
 765.34381	     189.9
 782.43610	     340.1	y (7) (1+)
 783.35162	    4289.1	b (8) (1+)
 784.35419	    1398.5
 785.35236	     182.1
 807.35828	     109.7
 809.71466	     109.9
 827.63226	     644.9
 827.71198	     205.5
 827.87964	    1022.6
 828.05933	     293.5
 828.13275	     435.9
 828.38416	     875.4
 828.63464	     220.2
 828.71246	     242.7
 828.86554	     234.3
 828.94226	     162.2
 829.05615	     162.1
 829.36066	     280.0
 829.42194	     286.8
 829.88110	     199.6
 830.31134	     307.2
 830.38232	     379.1
 830.45203	     170.3
 869.47235	     341.0	y (8) (1+)
 870.47534	     116.1
 899.40131	     108.6
 970.52075	     201.0	y (9) (1+)
 971.53558	     113.0
 986.42889	    1306.0
 987.43127	     583.6
1008.49774	     661.7	b (10) (1+)
1009.50159	     359.7
1067.57275	    2213.7	y (10) (1+)
1068.57581	    1305.5
1069.58691	     239.3
1073.42908	      98.5
1174.62793	     115.0
1211.58032	     193.8
1212.58752	     213.9
1233.64758	     526.1
1234.65051	     247.0
1251.65881	   16290.7
1252.66077	   10450.4
1253.66345	    3075.5
1270.65137	     949.5
1271.65381	     520.6
1334.67419	     129.5
1436.72937	     221.0
1437.74573	     216.1
1454.73706	    9845.7
1455.74011	    7055.2
1456.74072	    2424.3
