# Supplementary material for: A Strategy for O-Glycoproteomics of Enveloped Viruses—the O-Glycoproteome of Herpes Simplex Virus Type 1
Source: PLoS Pathog. 2015 Apr 1;11(4):e1004784. doi: 10.1371/journal.ppat.1004784 (PMC4382219; doi:10.1371/journal.ppat.1004784)
Supplement: S4 Dataset — HSV-1 envelope glycoprotein-derived spectra are provided. (ZIP) [file ppat.1004784.s010.zip › data/SPPTSTPDPKPK_-5_16_63591.txt]

       m/z	          i	matches
 126.05490	   12519.8
 127.05826	     582.2
 129.10179	     363.3
 138.05486	    6669.1
 144.06551	   10683.3
 145.06883	     491.1
 155.65758	     400.7
 157.09715	    5774.6	y (4) (3+)
 167.05511	     461.6
 168.06549	    5199.9
 169.97458	     368.1
 185.09187	    5127.3	b (2) (1+), b (6) (3+)-H2O
 186.07608	   28232.2
 187.07950	    1904.3
 199.10718	     466.0
 204.08656	   32545.5
 205.08989	    2502.6
 221.08437	    2785.7
 222.08307	     782.8
 223.08115	    1555.3
 225.04260	     984.1
 226.04082	     492.5
 226.15504	    1244.7
 227.03877	     635.8
 239.09479	    5404.0
 240.09486	    2012.2
 241.09135	    2893.3
 244.16560	    4715.8	y (2) (1+)
 245.16920	     580.5
 264.13455	     419.9	b (3) (1+)-H2O
 268.16531	     522.5
 282.14502	     651.1	b (3) (1+)
 295.10342	    2265.1
 296.10306	    1159.1
 297.10019	    1883.0
 299.06104	     846.1
 300.06213	     379.5
 301.05835	     602.6
 355.07080	    1434.9
 356.07034	     623.7
 357.06656	     466.4
 369.12164	    1136.6
 370.12140	    1396.0
 371.11838	    3427.3
 372.12048	    1040.2
 383.19363	     997.9	b (4) (1+), y (7) (2+)-NH3, y (11) (3+)-NH3, b (8) (2+)-H2O
 390.17764	     459.2
 408.76929	     513.8
 438.23642	     489.5
 443.78702	     788.1
 444.28604	    1460.5
 444.78766	     399.4
 452.21298	     655.2	b (5) (1+)-H2O
 469.31262	   15116.0	y (4) (1+)
 470.31607	    3004.0
 485.17334	     534.4
 494.31116	     442.3
 494.81168	    2486.2
 495.31174	     451.8
 517.02753	     387.9
 534.28961	    4296.3	y (10) (2+)
 534.79071	    1686.0
 535.25580	     472.3
 535.29260	     560.9
 542.34723	    1355.8
 551.24823	     414.4
 551.29230	    1588.3
 551.35303	   41606.9
 551.69635	     635.3
 551.74896	     870.8
 551.78534	    1036.6
 551.85413	    9862.6
 552.28406	     754.4
 552.35571	    2647.0
 553.25964	    1286.1	b (6) (1+)-H2O
 554.26038	     655.2
 554.29681	    1051.1
 571.27087	    1903.8	b (6) (1+)
 582.81683	    4822.6	y (11) (2+)
 583.31750	    3087.6
 599.26569	     935.9
 608.32465	    1037.1
 608.82452	     655.9
 616.39441	     997.7
 617.32635	    1914.8
 617.82721	    1623.9
 626.33276	   27163.5
 626.83344	   15877.7
 627.33514	    4836.0
 627.83264	     433.8
 681.39160	    3364.1	y (6) (1+)
 682.39465	     853.9
 684.35486	     509.6
 696.31360	    1225.4
 727.87091	    2922.4
 728.37433	    2044.2
 728.87274	     792.0
 745.49536	     614.9
 782.43896	    1333.4	y (7) (1+)
 783.35175	    6919.8	b (8) (1+)
 784.35468	    2702.3
 869.47473	    1684.7	y (8) (1+)
 887.56744	     638.3
 888.56628	     459.7
 970.51971	    1003.7	y (9) (1+)
 971.51733	     559.3
 986.42230	     470.7
1008.49677	    1304.7	b (10) (1+)
1009.49567	     809.8
1067.57178	    9960.4	y (10) (1+)
1068.57507	    5196.6
1069.57520	    1410.4
1114.40466	     406.5
1233.65283	     936.8
1234.65332	     770.2
1239.88220	     431.3
1251.65784	   29783.1
1252.65906	   20516.7
1253.66248	    5424.3
1254.66284	     567.8
1270.65405	    1321.7
1516.84595	     412.7
