# Supplementary material for: A Strategy for O-Glycoproteomics of Enveloped Viruses—the O-Glycoproteome of Herpes Simplex Virus Type 1
Source: PLoS Pathog. 2015 Apr 1;11(4):e1004784. doi: 10.1371/journal.ppat.1004784 (PMC4382219; doi:10.1371/journal.ppat.1004784)
Supplement: S4 Dataset — HSV-1 envelope glycoprotein-derived spectra are provided. (ZIP) [file ppat.1004784.s010.zip › data/TTPTEPASPPTTPKPTSTPK_-5_16_63939.txt]

       m/z	          i	matches
 110.58920	     368.5
 126.05495	     986.3
 130.08644	     689.0	y (1) (1+)-NH3
 133.06226	     279.1
 138.05522	    1415.2
 144.06563	    1616.8
 152.32069	     267.1
 157.09706	     629.8
 168.06554	    1253.8
 171.11276	    1513.6
 175.10783	    3558.9
 181.09732	    2500.1
 185.09302	     348.6	b (2) (1+)-H2O
 186.07614	    8198.8
 199.10794	    4810.4
 200.11082	     395.0
 203.10283	    3876.1	b (2) (1+)
 204.08670	   11793.5
 204.10674	     566.6
 205.09015	    1052.8
 226.15511	     311.7
 238.11887	     297.7
 244.16562	    1582.6	y (2) (1+)
 256.12872	    1142.4
 282.14496	    1487.5	b (3) (1+)-H2O
 284.12488	     547.7
 292.12946	     363.6
 300.15625	     769.2	b (3) (1+)
 310.14008	   11884.6
 311.14374	    1471.6
 328.15063	   11930.7
 329.15414	    1954.2
 339.16434	     498.5
 355.07239	     300.4
 367.16159	     541.7
 383.19495	     649.3	b (4) (1+)-H2O
 401.20609	     631.0	b (4) (1+)
 411.18674	     396.1
 429.19586	     520.9
 450.19574	     412.4
 468.20862	    1099.0
 469.21640	     284.1
 473.93112	     294.9
 476.21362	     365.6
 494.22388	    1897.4
 495.22815	     439.6
 496.23843	     834.4	b (15) (3+)-NH3
 502.24762	     353.8
 512.23468	    3221.4	b (5) (1+)-H2O
 513.23657	     603.6
 529.78717	     397.6
 530.24414	    2382.1	b (5) (1+)
 531.24689	     316.6
 565.26080	     653.6
 570.63647	     935.7
 570.96869	     798.9
 571.30170	     539.0
 583.27148	    2629.4
 584.27570	     315.6
 611.99152	    2461.8	y (18) (3+)
 612.32495	    2313.2	y (6) (1+)-H2O
 612.66284	    1410.7
 626.34973	    1782.9	y (12) (2+)
 626.85217	    1149.1
 627.35730	     342.9
 630.34387	     315.9	y (6) (1+)
 638.32971	    1213.3
 638.66534	    1462.1
 639.00140	     900.9
 639.33362	     363.7
 652.32416	     366.8
 653.33551	     494.6
 658.68225	     318.0
 659.01202	     656.9
 659.34668	     313.6
 668.01001	     635.7
 668.34845	     453.6
 669.86859	     978.6	y (13) (2+)
 670.36835	     572.5
 671.40576	     291.4
 673.68085	    2909.6	[M+3H] (3+)-NH3
 674.01593	    2542.7
 674.35077	     976.6
 674.68219	     723.6
 679.68439	   25943.9
 680.01849	   30682.1
 680.35321	   16333.3
 680.68622	    6676.7
 681.02051	     680.9
 681.67560	     370.2
 705.38690	     568.8	y (14) (2+)
 705.89197	     316.3
 713.36688	    1305.1
 713.70313	     659.5
 714.03278	     766.6
 720.36737	     385.9
 726.37195	    1902.3
 726.70270	    2795.8
 727.04004	    1358.6
 727.37537	     763.4
 727.88983	    7401.1
 728.39081	    5251.9
 728.89178	    2269.7
 729.39380	     344.7
 741.37518	    1396.3
 741.71191	    1427.6
 742.04633	    1073.1
 744.91077	     368.6	y (15) (2+)-H2O
 745.40338	     344.8	y (15) (2+)-NH3
 747.37744	   13133.3
 747.71167	   15794.1
 748.04572	   10278.8
 748.37952	    4517.1
 753.91107	   11061.9	y (15) (2+)
 754.41290	    6993.3
 754.91406	    2752.9
 755.40881	     664.8
 771.40515	    3263.7
 771.90833	    1592.9
 772.40930	    1102.1
 781.06018	     430.1
 781.39301	     648.6
 782.06793	     445.7
 785.37140	     537.8	b (8) (1+)
 802.72900	     345.0
 805.86682	     557.8
 806.92358	    1509.4
 807.42596	    1234.1
 807.92731	     478.2
 809.08307	     323.3
 809.42944	     892.4	y (16) (2+)-H2O
 809.92963	     519.0	y (16) (2+)-NH3
 810.43030	     371.5
 813.89294	     356.8
 814.37799	    1568.0
 814.88080	     581.9
 815.27264	     318.7
 815.38000	     919.8
 816.37372	     790.4
 818.43878	     376.2	y (16) (2+)
 818.93512	     722.8
 819.41644	     306.9
 829.42950	    6024.8
 829.93121	    5910.5
 830.43390	    2564.0
 830.93622	    1207.8
 833.42517	     790.9
 846.45007	     762.9
 846.94879	    1041.4
 855.45160	   29917.3
 855.95233	   28638.7
 856.03522	     344.7
 856.45331	   13144.6
 856.95374	    4199.6
 857.45667	     423.8
 868.96155	     394.1	y (17) (2+)
 869.45831	     384.2
 872.94489	    1351.1
 873.44647	     961.3
 873.94647	     698.3
 895.45563	     376.1
 908.47223	    1279.1	y (18) (2+)-H2O
 908.96759	     484.7	y (18) (2+)-NH3
 909.47217	     487.6
 910.96490	    1985.2
 911.46893	    1857.7
 911.96521	     644.1
 912.46582	     380.6
 917.48419	    7686.3	y (18) (2+)
 917.98553	    7931.7
 918.48505	    4202.3
 918.98560	    1055.6
 919.97076	    3706.1
 920.47314	    3119.2
 920.97626	    2127.1
 948.49414	     494.1
 956.99103	   12662.6
 957.49213	   15493.2
 957.99335	    6807.8
 958.49530	    2324.2
 968.51276	     412.3
 970.49463	    2296.9
 970.99841	    2412.7
 971.50061	    1435.2
 975.48511	     873.7
 975.99048	     705.6
 979.47174	     440.5	b (10) (1+)
 987.51300	     487.1
 988.01410	     559.0
1009.51782	     346.7
1010.01855	    1390.0
1010.51697	    1100.9
1011.01868	    1071.7
1013.01172	     371.6
1018.53467	     882.1
1019.02325	   16209.7
1019.52350	   16873.2
1020.02600	    8934.8
1020.52435	    3475.8
1021.50793	    1239.9
1022.01245	    1428.6
1022.51605	    1012.7
1058.56982	    1646.9
1059.58582	     659.1
1060.57800	     393.2
1069.53918	     425.4
1072.04346	     829.6
1072.53650	     937.4
1073.03967	     674.6
1077.02979	     335.0
1077.52209	     453.2
1111.06787	     725.8
1111.56909	     468.2
1112.06372	     746.7
1120.07056	    1311.7
1120.56775	    2918.8
1121.06592	    5085.8
1121.56885	    2173.9
1122.07092	     795.8
1251.69495	    1101.9	y (12) (1+)
1252.69763	     735.0
1357.72363	     522.1
1358.71619	     339.0
1454.76721	    1617.0
1455.77588	    1200.5
1506.81384	     690.0	y (15) (1+)
1507.81616	     492.0
1650.28479	     299.5
1657.85400	     569.8
1659.86426	     312.4
1709.88953	    1222.2
1710.90088	     813.8
1784.82581	     307.8
