# Supplementary material for: A Strategy for O-Glycoproteomics of Enveloped Viruses—the O-Glycoproteome of Herpes Simplex Virus Type 1
Source: PLoS Pathog. 2015 Apr 1;11(4):e1004784. doi: 10.1371/journal.ppat.1004784 (PMC4382219; doi:10.1371/journal.ppat.1004784)
Supplement: S4 Dataset — HSV-1 envelope glycoprotein-derived spectra are provided. (ZIP) [file ppat.1004784.s010.zip › index.xlsx]

## Sheet: index
Confidence	Sequence	Activation Type	Modifications	XCorr	ΔScore	Rank	Search Engine	Charge	Precursor m/z [Da]	ΔM [ppm]	First Scan	Last Scan	Annotated Spectrum	Peak List
High	DSGLLDYTEVQR	Subtracted HCD		2.5	1	1	Sequest HT (16)	2	698.339	-3.26	7336	7336	Image	Peak List
High	GGPATPAPPAPGAPPTGDPKPK	Subtracted HCD		3.81	1	1	Sequest HT (18)	3	660.014	-6.47	4926	4926	Image	Peak List
High	PLTTPPPIIATSDPTPR	Subtracted HCD		4.08	1	1	Sequest HT (18)	3	591.994	-3.93	7537	7537	Image	Peak List
High	PLTTPPPIIATSDPTPR	Subtracted HCD		3.07	1	1	Sequest HT (18)	3	591.993	-5.8	7076	7076	Image	Peak List
High	SPPTSTPDPKPK	Subtracted HCD		2.03	1	1	Sequest HT (16)	2	626.33	-4.04	2989	2989	Image	Peak List
High	SPPTSTPDPKPK	Subtracted HCD		2.22	1	1	Sequest HT (16)	2	626.329	-5.69	3067	3067	Image	Peak List
High	SPPTSTPDPKPK	Subtracted HCD		2.93	1	1	Sequest HT (16)	3	417.891	0.15	3089	3089	Image	Peak List
High	TTPTEPASPPTTPKPTSTPK	Subtracted HCD		2.29	1	1	Sequest HT (16)	3	679.353	-4.58	4283	4283	Image	Peak List
